# Supplementary material for: Genome-wide comprehensive analysis of transcriptomes and small RNAs offers insights into the molecular mechanism of alkaline stress tolerance in a citrus rootstock
Source: Hortic Res. 2019 Mar 1;6:33. doi: 10.1038/s41438-018-0116-0 (PMC6395741; doi:10.1038/s41438-018-0116-0)
Supplement: Supplementary file 12 — Table S1 [file 41438_2018_116_MOESM12_ESM.xlsx]

## Sheet: Transcriptome
Samples	Clean Reads	Mapped Reads	Uniq Mapped Reads	Multiple Map Reads	Reads Map to '+'	Reads Map to '-'
Cj1R1	45606348	27,743,399 (60.83%)	26,771,201 (58.70%)	972,198 (2.13%)	13,589,224 (29.80%)	13,763,384 (30.18%)
Cj1R2	50170534	30,824,720 (61.44%)	29,569,947 (58.94%)	1,254,773 (2.50%)	14,980,012 (29.86%)	15,212,298 (30.32%)
Cj1R3	45377062	27,971,939 (61.64%)	26,990,831 (59.48%)	981,108 (2.16%)	13,718,957 (30.23%)	13,883,236 (30.60%)
Cj2R1	42904786	26,656,481 (62.13%)	25,692,897 (59.88%)	963,584 (2.25%)	13,036,035 (30.38%)	13,209,552 (30.79%)
Cj2R2	41368120	25,721,034 (62.18%)	24,813,842 (59.98%)	907,192 (2.19%)	12,589,402 (30.43%)	12,747,820 (30.82%)
Cj2R3	51768120	32,526,612 (62.83%)	31,361,477 (60.58%)	1,165,135 (2.25%)	15,909,412 (30.73%)	16,123,586 (31.15%)
Cj3R1	40854122	25,793,678 (63.14%)	24,866,757 (60.87%)	926,921 (2.27%)	12,607,454 (30.86%)	12,778,532 (31.28%)
Cj3R2	44164934	27,625,530 (62.55%)	26,677,242 (60.40%)	948,288 (2.15%)	13,524,914 (30.62%)	13,701,005 (31.02%)
Cj3R3	41824068	26,468,616 (63.29%)	25,548,730 (61.09%)	919,886 (2.20%)	12,950,403 (30.96%)	13,119,679 (31.37%)
Pt1R1	45103494	20,558,396 (45.58%)	19,661,263 (43.59%)	897,133 (1.99%)	10,104,369 (22.40%)	10,145,551 (22.49%)
Pt1R2	50230044	22,811,104 (45.41%)	21,807,211 (43.41%)	1,003,893 (2.00%)	11,190,028 (22.28%)	11,247,197 (22.39%)
Pt1R3	43995362	19,638,510 (44.64%)	18,749,852 (42.62%)	888,658 (2.02%)	9,631,876 (21.89%)	9,669,588 (21.98%)
Pt2R1	54663854	27,510,352 (50.33%)	26,285,987 (48.09%)	1,224,365 (2.24%)	13,466,079 (24.63%)	13,547,108 (24.78%)
Pt2R2	50744624	24,718,876 (48.71%)	23,555,405 (46.42%)	1,163,471 (2.29%)	12,120,210 (23.88%)	12,175,651 (23.99%)
Pt2R3	55185392	26,658,153 (48.31%)	25,421,902 (46.07%)	1,236,251 (2.24%)	13,071,277 (23.69%)	13,127,864 (23.79%)
Pt3R1	45247976	20,670,881 (45.68%)	19,413,944 (42.91%)	1,256,937 (2.78%)	10,232,767 (22.61%)	10,133,743 (22.40%)
Pt3R2	51937332	23,203,921 (44.68%)	21,954,783 (42.27%)	1,249,138 (2.41%)	11,435,126 (22.02%)	11,421,160 (21.99%)
Pt3R3	49987312	22,224,443 (44.46%)	21,024,293 (42.06%)	1,200,150 (2.40%)	10,940,985 (21.89%)	10,937,817 (21.88%)

## Sheet: small RNA
Samples	Clean reads	rRNA	scRNA	snRNA	snoRNA	tRNA	Repbase	Mapped genome	Mapped genome_sense	Mapped genome_antisense	Unannotated
Cj1R1	16251472	7086541(43.61%)	0(0%)	0(0%)	7860(0.05%)	288347(1.77%)	36418(0.22%)	3644668(22.43%)	2524292(15.53%)	1120376(6.89%)	5187638(31.92%)
Cj1R2	16388852	5471235(33.38%)	0(0%)	1(0%)	8285(0.05%)	256553(1.57%)	25373(0.15%)	4007702(24.45%)	2781041(16.97%)	1226661(7.48%)	6619703(40.39%)
Cj1R3	15411672	5505997(35.73%)	0(0%)	0(0%)	10257(0.07%)	282327(1.83%)	25251(0.16%)	3915960(25.41%)	2740767(17.78%)	1175193(7.63%)	5671880(36.8%)
Cj2R1	14862178	4529598(30.48%)	0(0%)	0(0%)	3446(0.02%)	276002(1.86%)	9759(0.07%)	3445578(23.18%)	2475403(16.66%)	970175(6.53%)	6597795(44.39%)
Cj2R2	21725363	5744764(26.44%)	0(0%)	1(0%)	4475(0.02%)	393619(1.81%)	11065(0.05%)	5342093(24.59%)	3844348(17.7%)	1497745(6.89%)	10229346(47.08%)
Cj2R3	19984261	5850461(29.28%)	0(0%)	0(0%)	6052(0.03%)	336287(1.68%)	15997(0.08%)	4890295(24.47%)	3478869(17.41%)	1411426(7.06%)	8885169(44.46%)
Cj3R1	26698152	9699113(36.33%)	0(0%)	0(0%)	4036(0.02%)	627411(2.35%)	12438(0.05%)	4526480(16.95%)	3255005(12.19%)	1271475(4.76%)	11828674(44.31%)
Cj3R2	21130607	7598058(35.96%)	0(0%)	0(0%)	3757(0.02%)	457807(2.17%)	12763(0.06%)	3800026(17.98%)	2698155(12.77%)	1101871(5.21%)	9258196(43.81%)
Cj3R3	25314125	9426572(37.24%)	0(0%)	0(0%)	4830(0.02%)	551561(2.18%)	17965(0.07%)	4567147(18.04%)	3253086(12.85%)	1314061(5.19%)	10746050(42.45%)
Pt1R1	20498870	7445194(36.32%)	0(0%)	0(0%)	7919(0.04%)	336457(1.64%)	19637(0.1%)	3544594(17.29%)	2409059(11.75%)	1135535(5.54%)	9145069(44.61%)
Pt1R2	21187396	7633583(36.03%)	0(0%)	0(0%)	9826(0.05%)	325153(1.53%)	27966(0.13%)	3754229(17.72%)	2482274(11.72%)	1271955(6%)	9436639(44.54%)
Pt1R3	17428457	6117290(35.1%)	0(0%)	0(0%)	8493(0.05%)	259793(1.49%)	24208(0.14%)	3207913(18.41%)	2137402(12.26%)	1070511(6.14%)	7810760(44.82%)
Pt2R1	17893834	13359301(74.66%)	0(0%)	0(0%)	2923(0.02%)	207956(1.16%)	7992(0.04%)	951309(5.32%)	631056(3.53%)	320253(1.79%)	3364353(18.8%)
Pt2R2	22426905	7126202(31.78%)	0(0%)	2(0%)	7334(0.03%)	315000(1.4%)	21013(0.09%)	4101087(18.29%)	2804380(12.5%)	1296707(5.78%)	10856267(48.41%)
Pt2R3	24179256	7801601(32.27%)	0(0%)	3(0%)	8446(0.03%)	344906(1.43%)	29383(0.12%)	4315410(17.85%)	2919446(12.07%)	1395964(5.77%)	11679507(48.3%)
Pt3R1	19190774	7288502(37.98%)	0(0%)	2(0%)	7433(0.04%)	375519(1.96%)	28625(0.15%)	3449339(17.97%)	2290225(11.93%)	1159114(6.04%)	8041354(41.9%)
Pt3R2	18519410	5815141(31.4%)	0(0%)	7(0%)	5501(0.03%)	361542(1.95%)	18365(0.1%)	3505699(18.93%)	2368462(12.79%)	1137237(6.14%)	8813155(47.59%)
Pt3R3	11018487	3418202(31.02%)	0(0%)	0(0%)	3524(0.03%)	207234(1.88%)	12485(0.11%)	2113100(19.18%)	1414568(12.84%)	698532(6.34%)	5263942(47.77%)

## Sheet: Degradome
Samples	Cj (%)	Pt (%)
Clean Reads	27042800	26152694
Mapped Rfam	1672098(6.18)	515104(1.97)
rRNA	1669564(6.17)	512191(1.96)
tRNA	360(0)	519(0)
miRNA	383(0)	550(0)
snoRNA	207(0)	123(0)
snRNA	0(0)	2(0)
other	1584(0.01)	1719(0.01)
Mapped cDNA	16064130(59.4)	15884403(60.74)
cDNA_sense	15134374(55.96)	15081834(57.67)
cDNA_antisense	929756(3.44)	802569(3.07)
Unmapped	9306572(34.41)	9753187(37.29)
