# Supplementary material for: Genome-wide comprehensive analysis of transcriptomes and small RNAs offers insights into the molecular mechanism of alkaline stress tolerance in a citrus rootstock
Source: Hortic Res. 2019 Mar 1;6:33. doi: 10.1038/s41438-018-0116-0 (PMC6395741; doi:10.1038/s41438-018-0116-0)
Supplement: Supplementary file 13 — Table S2 [file 41438_2018_116_MOESM13_ESM.xlsx]

## Sheet: Sheet1
Gene ID	Read count																			FPKM																		COG_class	COG_class_annotation	GO_annotation	KEGG_annotation	KEGG_pathway_annotation	KOG_class	KOG_class_annotation	Pfam_annotation	Swiss_Prot_annotation	eggNOG_class	eggNOG_class_annotation	NR_annotation
	Cj1R1	Cj1R2	Cj1R3	Cj2R1	Cj2R2	Cj2R3	Cj3R1	Cj3R2	Cj3R3	Pt1R1	Pt1R2	Pt1R3	Pt2R1	Pt2R2	Pt2R3	Pt3R1	Pt3R2	Pt3R3		Cj1R1	Cj1R2	Cj1R3	Cj2R1	Cj2R2	Cj2R3	Cj3R1	Cj3R2	Cj3R3	Pt1R1	Pt1R2	Pt1R3	Pt2R1	Pt2R2	Pt2R3	Pt3R1	Pt3R2	Pt3R3
Cs3g27290	86247	87884	75696	97642	90433	91599	83082	83669	84296	57712	52123	55600	50182	50845	51585	39230	48003	48167		2613.52	2707.45	2209.8	2900.56	2685.82	2758.02	2501.2	2520.72	2519.59	1715.53	1529.64	1571.62	1490.19	1579.3	1591.36	1215.16	1492.67	1489.43	[P]	Inorganic ion transport and metabolism	Molecular Function: catalase activity (GO:0004096);; Cellular Component: cell wall (GO:0005618);; Cellular Component: mitochondrion (GO:0005739);; Cellular Component: vacuole (GO:0005773);; Cellular Component: peroxisome (GO:0005777);; Cellular Component: plasma membrane (GO:0005886);; Biological Process: starch metabolic process (GO:0005982);; Biological Process: cellular response to nitrogen st…	K03781|0|cic:CICLE_v10000951mg|hypothetical protein; K03781 catalase [EC:1.11.1.6] (A)	Tryptophan metabolism (ko00380);; Glyoxylate and dicarboxylate metabolism (ko00630);; Peroxisome (ko04146)	[P]	Inorganic ion transport and metabolism	Catalase;; Catalase-related immune-responsive	Catalase isozyme 1 GN=CAT1 OS=Gossypium hirsutum (Upland cotton) PE=2 SV=2	P	Inorganic ion transport and metabolism	PREDICTED: catalase isozyme 1-like isoform X4 [Citrus sinensis]
Cs4g11190	80741	76917	73739	63461	55950	55273	60593	57905	58437	38211	38409	42510	34835	35625	36228	36001	34628	33885		3067.17	3015.69	2817.31	2421.35	2146.41	2095.15	2299.14	2163.01	2177.08	1422.81	1441.03	1574.19	1205.05	1310.43	1371.16	1325.69	1295.92	1263.76	[O]	Posttranslational modification, protein turnover, chaperones	Cellular Component: nucleus (GO:0005634);; Cellular Component: cytoplasm (GO:0005737);; Biological Process: cellular protein modification process (GO:0006464);; Biological Process: ubiquitin-dependent protein catabolic process (GO:0006511);; Biological Process: aging (GO:0007568);; Biological Process: response to salicylic acid (GO:0009751);;	K08770|0|sly:101256039|polyubiquitin; K08770 ubiquitin C (A)	--	[OR]	Posttranslational modification, protein turnover, chaperones;; General function prediction only	Ubiquitin family;; Ubiquitin-2 like Rad60 SUMO-like;; Ubiquitin-like domain;; Telomere stability and silencing;; DUF2407 ubiquitin-like domain;; Ubiquitin-2 like Rad60 SUMO-like;; Protein of unknown function (DUF2870);; FlgD Ig-like domain;; GLUT4 regulating protein TUG	NEDD8-like protein RUB2 (Precursor) GN=T20F21.24 OS=Arabidopsis thaliana (Mouse-ear cress) PE=1 SV=3	O	Posttranslational modification, protein turnover, chaperones	Polyubiquitin-A [Triticum urartu]
Cs5g13890	71964	58240	53583	110702	85026	88581	100629	88424	90509	182552	143882	173367	151544	165856	165252	338292	262194	258620		6292.6	5133.61	4769.54	9797.75	7498.26	7608.84	8614.09	7528.37	7700.79	15992.8	12645.3	15472.9	12624.5	14290	14551.8	29605	22844.7	22229.8	--	--	Molecular Function: endopeptidase inhibitor activity (GO:0004866);; Biological Process: negative regulation of endopeptidase activity (GO:0010951);;	--	--	--	--	Trypsin and protease inhibitor	21 kDa seed protein (Precursor) GN=ASP OS=Theobroma cacao (Cacao) PE=2 SV=1	R	General function prediction only	PREDICTED: 21 kDa seed protein-like [Citrus sinensis]
Cs7g31420	65867	67729	52142	39262	44563	40157	45841	45059	47183	52537	64918	69030	69224	55919	59220	41549	42739	42411		3062.21	3232.5	2489.43	1840.38	2147.31	1863.32	2093.73	2103.09	2213.44	2341.23	3200.64	3332.75	3443.26	2780.57	2895.77	1843.13	1926.53	1971.27	[G]	Carbohydrate transport and metabolism	Molecular Function: transporter activity (GO:0005215);; Cellular Component: mitochondrion (GO:0005739);; Cellular Component: vacuole (GO:0005773);; Biological Process: water transport (GO:0006833);; Biological Process: response to water deprivation (GO:0009414);; Biological Process: response to salt stress (GO:0009651);; Cellular Component: chloroplast envelope (GO:0009941);; Cellular Component: …	K09872|0|cit:102616710|probable aquaporin PIP1-2-like; K09872 aquaporin PIP (A)	--	[G]	Carbohydrate transport and metabolism	Major intrinsic protein	Probable aquaporin PIP1-2 OS=Oryza sativa subsp. japonica (Rice) PE=2 SV=3	G	Carbohydrate transport and metabolism	hypothetical protein CICLE_v10032308mg [Citrus clementina]
Cs2g03110	51750	50457	51255	46310	47017	47407	49610	48107	48940	38079	41454	41546	37876	31437	31255	30131	31429	30303		1562.37	1557.41	1500.64	1400.03	1424.14	1433.76	1513.89	1453.69	1473.8	1132.08	1235.03	1240.95	1139.41	940.722	950.707	878.143	927.023	905.391	--	--	Molecular Function: peroxidase activity (GO:0004601);; Biological Process: water transport (GO:0006833);; Biological Process: response to oxidative stress (GO:0006979);; Biological Process: response to salt stress (GO:0009651);; Biological Process: response to fructose (GO:0009750);; Biological Process: cysteine biosynthetic process (GO:0019344);; Biological Process: glucosinolate biosynthetic pr…	K00430|0|cit:102631301|peroxidase 42-like; K00430 peroxidase [EC:1.11.1.7] (A)	Phenylalanine metabolism (ko00360);; Phenylpropanoid biosynthesis (ko00940)	--	--	Peroxidase	Peroxidase 42 (Precursor) OS=Arabidopsis thaliana (Mouse-ear cress) PE=1 SV=2	G	Carbohydrate transport and metabolism	PREDICTED: peroxidase 42-like [Citrus sinensis]
Cs8g18470	42651	41798	39329	44481	43089	43565	47819	49772	49875	11466	11709	14770	16332	11616	11908	11429	11061	10559		3247.73	3205.81	3057.03	3396.35	3280.01	3331.76	3619.42	3782.32	3803.38	874.26	891.824	1106.64	1278.42	901.469	912.918	852.877	832.29	792.378	--	--	Molecular Function: metal ion binding (GO:0046872);;	--	--	--	--	Metallothionein	Metallothionein-like protein type 2 GN=pKIWI504 OS=Actinidia deliciosa (Kiwi) PE=2 SV=1	R	General function prediction only	PREDICTED: metallothionein-like protein type 2-like [Citrus sinensis]
Cs2g16870	41406	41849	42894	44564	41169	40048	36923	36481	37869	4349	3257	3567	4093	4842	3089	4878	5314	4837		4482.18	4598.58	4561.26	4807.62	4462.27	4293.86	3980.83	3895.42	4033.5	460.012	346.298	376.581	422.27	507.821	329.544	515.186	561.855	513.445	--	--	--	--	--	--	--	Pathogenesis-related protein Bet v I family;; Polyketide cyclase / dehydrase and lipid transport	MLP-like protein 43 GN=MLP43 OS=Arabidopsis thaliana (Mouse-ear cress) PE=1 SV=1	S	Function unknown	hypothetical protein CICLE_v10017056mg [Citrus clementina]
orange1.1t01755	34553	30121	27312	24871	25540	24830	27894	28055	28099	28230	27415	30739	32056	27410	27223	25065	20450	21647		930.127	827.869	724.823	667.84	688.321	667.776	752.095	752.03	754.422	741.25	720.892	803.372	849.326	724.149	726.27	646.904	532.244	567.254	[H]	Coenzyme transport and metabolism	Molecular Function: methionine adenosyltransferase activity (GO:0004478);; Molecular Function: ATP binding (GO:0005524);; Cellular Component: cytoplasm (GO:0005737);; Biological Process: S-adenosylmethionine biosynthetic process (GO:0006556);; Biological Process: one-carbon metabolic process (GO:0006730);; Biological Process: response to salt stress (GO:0009651);; Molecular Function: metal ion bi…	K00789|0|cit:102622739|S-adenosylmethionine synthase 1-like; K00789 S-adenosylmethionine synthetase [EC:2.5.1.6] (A)	Cysteine and methionine metabolism (ko00270);; Biosynthesis of amino acids (ko01230)	[H]	Coenzyme transport and metabolism	S-adenosylmethionine synthetase, C-terminal domain;; S-adenosylmethionine synthetase, central domain;; S-adenosylmethionine synthetase, N-terminal domain	S-adenosylmethionine synthase 1 GN=METK1 OS=Populus trichocarpa (Western balsam poplar) PE=2 SV=1	H	Coenzyme transport and metabolism	PREDICTED: S-adenosylmethionine synthase 1-like [Citrus sinensis]
Cs7g23510	33143	34155	33334	22308	21143	20873	19730	18319	18582	63113	58317	62586	49353	53156	53918	62434	62863	59438		1179	1247.58	1152.42	788.446	752.812	744.22	707.089	654.205	663.493	2238.16	2084.4	2209.1	1776.4	1913.47	1933.68	2166.6	2217.11	2127.39	[O]	Posttranslational modification, protein turnover, chaperones	Molecular Function: ATP binding (GO:0005524);; Cellular Component: cell wall (GO:0005618);; Cellular Component: nucleolus (GO:0005730);; Cellular Component: plasma membrane (GO:0005886);; Biological Process: protein folding (GO:0006457);; Biological Process: response to heat (GO:0009408);; Biological Process: response to salt stress (GO:0009651);; Molecular Function: heat shock protein binding (G…	K09503|0|cit:102608938|dnaJ protein homolog; K09503 DnaJ homolog subfamily A member 2 (A)	Protein processing in endoplasmic reticulum (ko04141)	[O]	Posttranslational modification, protein turnover, chaperones	DnaJ domain;; DnaJ C terminal domain;; DnaJ central domain	DnaJ protein homolog (Precursor) GN=DNAJ1 OS=Cucumis sativus (Cucumber) PE=2 SV=1	O	Posttranslational modification, protein turnover, chaperones	PREDICTED: dnaJ protein homolog [Citrus sinensis]
Cs3g26980	33037	33514	30802	26610	26164	26903	20570	19878	19662	8914	9861	11619	11599	9702	9932	11556	11339	11336		1073.55	1104.88	987.306	864.947	855.798	869.244	668.758	640.91	631.215	283.106	317.546	376.224	354.041	308.423	320.435	363.665	362.165	366.058	--	--	Molecular Function: L-amino-acid oxidase activity (GO:0001716);; Molecular Function: DNA binding (GO:0003677);; Cellular Component: nucleus (GO:0005634);; Biological Process: histone deacetylation (GO:0016575);; Biological Process: root development (GO:0048364);; Biological Process: histone H3-K4 methylation (GO:0051568);; Biological Process: oxidation-reduction process (GO:0055114);;	K11450|0|cit:102630935|lysine-specific histone demethylase 1 homolog 1-like; K11450 lysine-specific histone demethylase 1 [EC:1.-.-.-] (A)	--	[Q]	Secondary metabolites biosynthesis, transport and catabolism	Flavin containing amine oxidoreductase;; SWIRM domain;; NAD(P)-binding Rossmann-like domain;; FAD dependent oxidoreductase;; Thi4 family;; FAD binding domain;; FAD binding domain	Lysine-specific histone demethylase 1 homolog 1 GN=F23N19.19 OS=Arabidopsis thaliana (Mouse-ear cress) PE=1 SV=1	Q	Secondary metabolites biosynthesis, transport and catabolism	PREDICTED: lysine-specific histone demethylase 1 homolog 1-like [Citrus sinensis]
Cs4g06850	33026	31128	29569	29551	33274	32925	30018	30302	31001	44303	48752	50799	56844	54330	56292	42502	43373	44655		746.277	718.246	659.666	668.297	755.66	742.247	680.317	682.988	699.259	990.501	1093.19	1128.1	1265.78	1218.03	1271.43	941.042	965.148	1003.32	[M]	Cell wall/membrane/envelope biogenesis	Biological Process: sucrose metabolic process (GO:0005985);; Biological Process: biosynthetic process (GO:0009058);; Molecular Function: sucrose synthase activity (GO:0016157);;	K00695|0|cit:102616003|sucrose synthase-like; K00695 sucrose synthase [EC:2.4.1.13] (A)	Starch and sucrose metabolism (ko00500)	[M]	Cell wall/membrane/envelope biogenesis	Sucrose synthase;; Glycosyl transferases group 1	Sucrose synthase GN=SS OS=Glycine max (Soybean) PE=1 SV=2	M	Cell wall/membrane/envelope biogenesis	PREDICTED: sucrose synthase-like isoform X1 [Citrus sinensis]
Cs7g31000	32750	33689	32122	17399	17437	17242	11973	13967	14267	10544	12618	12530	11542	11633	12296	17071	19135	19552		771.093	813.624	745.206	409.04	410.976	406.479	282.701	329.272	336.375	247.839	297.908	293.74	274.55	276.894	292.016	395.947	445.979	457.235	--	--	Molecular Function: metal ion binding (GO:0046872);;	--	--	[R]	General function prediction only	Ankyrin repeats (3 copies);; Ankyrin repeats (many copies);; Ankyrin repeat;; Ankyrin repeat	Zinc finger CCCH domain-containing protein 29 GN=At2g40140 OS=Arabidopsis thaliana (Mouse-ear cress) PE=2 SV=1	R	General function prediction only	hypothetical protein CICLE_v10030920mg [Citrus clementina]
Cs8g16640	32378	32936	30211	21543	21992	21800	26451	25109	25093	28982	31836	34787	32336	26276	27700	16407	16511	15659		1514.43	1578.66	1452.31	1015.45	1036.63	1013.79	1228.78	1169.43	1179.02	1321.61	1466.14	1568.16	1521.85	1222.96	1273.2	723.56	738.422	704.728	[G]	Carbohydrate transport and metabolism	Molecular Function: transporter activity (GO:0005215);; Cellular Component: vacuole (GO:0005773);; Cellular Component: plasma membrane (GO:0005886);; Biological Process: water transport (GO:0006833);; Biological Process: response to osmotic stress (GO:0006970);; Biological Process: response to desiccation (GO:0009269);; Cellular Component: chloroplast (GO:0009507);; Biological Process: response t…	K09872|0|cit:102627699|aquaporin PIP2-1-like; K09872 aquaporin PIP (A)	--	[G]	Carbohydrate transport and metabolism	Major intrinsic protein	Probable aquaporin PIP2-2 GN=B1469H02.22-1 OS=Oryza sativa subsp. japonica (Rice) PE=2 SV=1	P	Inorganic ion transport and metabolism	hypothetical protein CICLE_v10028975mg [Citrus clementina]
Cs6g10280	31048	31706	30764	27277	24408	24472	23202	21874	21910	15865	14210	16821	13980	12609	12375	13462	13453	12783		2905.93	2949.8	2956.83	2571.48	2316.96	2277.02	2131.99	2014.42	1979.06	1494.08	1311.78	1570.24	1232.67	1160.71	1180.26	1327.13	1227.81	1180.97	[O]	Posttranslational modification, protein turnover, chaperones	Molecular Function: ubiquitin-protein transferase activity (GO:0004842);; Biological Process: protein ubiquitination (GO:0016567);; Biological Process: DNA endoreduplication (GO:0042023);; Biological Process: proteasome-mediated ubiquitin-dependent protein catabolic process (GO:0043161);; Biological Process: proteasome assembly (GO:0043248);; Biological Process: regulation of transport (GO:005104…	K06689|3.18556e-106|cit:102611214|ubiquitin-conjugating enzyme E2 28-like; K06689 ubiquitin-conjugating enzyme E2 D/E [EC:6.3.2.19] (A)	Ubiquitin mediated proteolysis (ko04120);; Protein processing in endoplasmic reticulum (ko04141)	[O]	Posttranslational modification, protein turnover, chaperones	Ubiquitin-conjugating enzyme;; RWD domain	Ubiquitin-conjugating enzyme E2 28 GN=F22C12.2 OS=Arabidopsis thaliana (Mouse-ear cress) PE=2 SV=1	O	Posttranslational modification, protein turnover, chaperones	PREDICTED: ubiquitin-conjugating enzyme E2 28-like isoform X1 [Citrus sinensis]
Cs8g07560	26108	25733	23872	17812	20471	20056	10193	10696	10576	12683	18005	16736	16820	15857	17737	11291	15911	16168		577.6	576.17	533.267	390.852	450.897	442.254	224.322	235.911	234.115	274.165	389.89	358.393	378.563	348.753	383.279	238.577	338.958	346.721	[E]	Amino acid transport and metabolism	Biological Process: arginine catabolic process (GO:0006527);; Biological Process: response to oxidative stress (GO:0006979);; Biological Process: spermidine biosynthetic process (GO:0008295);; Molecular Function: arginine decarboxylase activity (GO:0008792);; Biological Process: response to cold (GO:0009409);; Biological Process: putrescine biosynthetic process (GO:0009446);; Biological Process: …	K01583|0|cit:102608169|arginine decarboxylase-like; K01583 arginine decarboxylase [EC:4.1.1.19] (A)	Arginine and proline metabolism (ko00330)	--	--	Pyridoxal-dependent decarboxylase, pyridoxal binding domain;; Pyridoxal-dependent decarboxylase, C-terminal sheet domain	Arginine decarboxylase OS=Pisum sativum (Garden pea) PE=2 SV=1	E	Amino acid transport and metabolism	PREDICTED: arginine decarboxylase-like, partial [Citrus sinensis]
Cs9g04210	26018	25688	24371	16278	11881	12045	13360	12529	13032	2717	1988	2384	2208	2000	1794	2896	2564	2439		24083.9	23372.6	25445.7	14535.5	11026.2	10739	10403	10040.4	9894.16	3459.3	2311.81	2918.58	1922.17	2079.29	2269.64	3438.36	2774.96	2653.29	--	--	Biological Process: response to stress (GO:0006950);;	--	--	--	--	Late embryogenesis abundant protein	Late embryogenesis abundant protein Lea5 GN=LEA5 OS=Citrus sinensis (Sweet orange) PE=2 SV=1	S	Function unknown	late embryogenesis abundant protein Lea5 [Citrus sinensis]
Cs5g32800	25854	25922	23425	26198	23379	23085	24775	24496	24311	20651	21695	23787	24477	20712	20841	24124	21806	21735		1838.67	1875.57	1686.75	1881.77	1676.75	1626.33	1753.82	1720.21	1711.2	1469.31	1548.7	1687.42	1679.44	1475.21	1496.09	1691.32	1542.83	1548.45	[O]	Posttranslational modification, protein turnover, chaperones	Molecular Function: glutathione transferase activity (GO:0004364);;	K00799|7.89458e-156|cit:102614737|glutathione S-transferase-like; K00799 glutathione S-transferase [EC:2.5.1.18] (A)	Glutathione metabolism (ko00480)	[O]	Posttranslational modification, protein turnover, chaperones	Glutathione S-transferase, N-terminal domain;; Glutathione S-transferase, N-terminal domain;; Glutathione S-transferase, C-terminal domain;; Glutathione S-transferase, N-terminal domain;; Glutathione S-transferase, C-terminal domain	Glutathione S-transferase OS=Hyoscyamus muticus (Egyptian henbane) PE=1 SV=1	O	Posttranslational modification, protein turnover, chaperones	hypothetical protein CICLE_v10022212mg [Citrus clementina]
Cs8g17370	25562	24668	22132	24369	21413	21041	22328	22765	22989	21787	22562	27574	30820	24079	24497	18567	17713	18318		1385.32	1377.6	1196.01	1317.58	1165	1135.46	1207.01	1213.9	1223.25	1271.15	1313.65	1593.64	1755.93	1394.33	1446.26	1063.02	1026.91	1069.33	[P]	Inorganic ion transport and metabolism	Biological Process: response to oxidative stress (GO:0006979);; Molecular Function: L-ascorbate peroxidase activity (GO:0016688);; Molecular Function: heme binding (GO:0020037);; Biological Process: oxidation-reduction process (GO:0055114);;	K00434|6.43112e-163|cit:102629716|L-ascorbate peroxidase 1, cytosolic-like; K00434 L-ascorbate peroxidase [EC:1.11.1.11] (A)	Ascorbate and aldarate metabolism (ko00053);; Glutathione metabolism (ko00480)	--	--	Peroxidase	L-ascorbate peroxidase 1, cytosolic GN=APX1 OS=Arabidopsis thaliana (Mouse-ear cress) PE=1 SV=2	R	General function prediction only	PREDICTED: L-ascorbate peroxidase 1, cytosolic-like isoform X1 [Citrus sinensis]
Cs1g08620	24405	21653	20133	20111	19119	17813	21752	21414	21672	16248	17172	18250	18466	19453	19462	20818	14968	16094		886.788	818.306	712.496	731.375	685.071	604.289	767.664	723.733	752.902	584.219	636.696	750.085	665.544	662.489	680.296	714.661	523.695	570.792	[Q]	Secondary metabolites biosynthesis, transport and catabolism	Molecular Function: iron ion binding (GO:0005506);; Cellular Component: endoplasmic reticulum (GO:0005783);; Cellular Component: plasma membrane (GO:0005886);; Molecular Function: electron carrier activity (GO:0009055);; Biological Process: response to light stimulus (GO:0009416);; Cellular Component: plant-type cell wall (GO:0009505);; Biological Process: pollen development (GO:0009555);; Biolog…	K00487|0|cic:CICLE_v10000921mg|hypothetical protein; K00487 trans-cinnamate 4-monooxygenase [EC:1.14.13.11] (A)	Ubiquinone and other terpenoid-quinone biosynthesis (ko00130);; Phenylalanine metabolism (ko00360);; Phenylpropanoid biosynthesis (ko00940);; Flavonoid biosynthesis (ko00941);; Stilbenoid, diarylheptanoid and gingerol biosynthesis (ko00945);; Degradation of aromatic compounds (ko01220)	[Q]	Secondary metabolites biosynthesis, transport and catabolism	Cytochrome P450	Trans-cinnamate 4-monooxygenase GN=CYP73A16 OS=Populus kitakamiensis (Aspen) PE=2 SV=1	Q	Secondary metabolites biosynthesis, transport and catabolism	hypothetical protein CICLE_v10000921mg [Citrus clementina]
Cs4g14890	22583	22498	22064	4539	5528	5614	2365	3322	3135	4735	6045	6760	6649	6067	6101	11208	12894	12328		704.516	713.586	696.382	141.974	173.5	174.93	73.2179	102.494	96.8413	147.569	188.714	210.634	205.402	188.918	191.083	343.22	397.454	377.342	--	--	--	--	--	[L]	Replication, recombination and repair	DDE superfamily endonuclease	--	L	Replication, recombination and repair	PREDICTED: uncharacterized protein LOC102622258 [Citrus sinensis]
Cs9g03340	22495	22947	23468	19293	18371	18169	21138	19944	19682	17391	14620	13243	13474	16342	17466	17042	19355	18633		415.71	437.027	420.315	352.513	338.699	338.261	392.414	371.213	365.835	315.491	267.953	245.702	252.558	301.87	320.213	301.836	346.353	336.828	--	--	--	--	--	[R]	General function prediction only	YT521-B-like domain	30-kDa cleavage and polyadenylation specificity factor 30 {ECO:0000303|PubMed:18479511} OS=Arabidopsis thaliana (Mouse-ear cress) PE=1 SV=1	R	General function prediction only	hypothetical protein CICLE_v10014439mg [Citrus clementina]
Cs8g01850	22115	18066	13318	25278	19010	19939	20120	18497	18460	18	15	12	7	15	14	72	41	49		1236.95	1022.94	745.068	1415.29	1066.07	1123.1	1128.67	1034.1	1034.34	1.0178	0.843873	0.633966	0.377244	0.819732	0.73763	3.79261	2.19525	2.64967	[R]	General function prediction only	Molecular Function: chitinase activity (GO:0004568);; Biological Process: carbohydrate metabolic process (GO:0005975);; Biological Process: chitin catabolic process (GO:0006032);; Biological Process: defense response (GO:0006952);; Molecular Function: chitin binding (GO:0008061);; Biological Process: cell wall macromolecule catabolic process (GO:0016998);;	K01183|0|cic:CICLE_v10028831mg|hypothetical protein; K01183 chitinase [EC:3.2.1.14] (A)	Amino sugar and nucleotide sugar metabolism (ko00520)	[R]	General function prediction only	Chitinase class I;; Chitin recognition protein	Endochitinase 1 (Precursor) GN=CHIA1 OS=Theobroma cacao (Cacao) PE=2 SV=1	G	Carbohydrate transport and metabolism	hypothetical protein CICLE_v10028831mg [Citrus clementina]
orange1.1t03005	20319	20893	18769	18176	18040	18299	18111	17893	18623	19414	19627	21702	21009	16351	18199	11625	13786	13949		1205.82	1254.05	1140.58	1088.4	1062.92	1092.79	1062.75	1053.38	1087.12	1318.67	1329.58	1423.05	1326.02	1087.14	1229.08	790.377	931.085	942.237	[G]	Carbohydrate transport and metabolism	Molecular Function: transporter activity (GO:0005215);; Biological Process: transport (GO:0006810);; Cellular Component: integral component of membrane (GO:0016021);;	K09873|2.15765e-160|cit:102630124|aquaporin TIP1-1-like; K09873 aquaporin TIP (A)	--	[G]	Carbohydrate transport and metabolism	Major intrinsic protein	Aquaporin TIP1-1, N-terminally processed GN=T1J8.1 OS=Arabidopsis thaliana (Mouse-ear cress) PE=1 SV=1	G	Carbohydrate transport and metabolism	hypothetical protein CICLE_v10012553mg [Citrus clementina]
Cs9g04300	20266	20667	19264	18674	15966	16225	15351	15044	15066	21384	19664	24341	17088	16465	16161	16957	18095	17061		1387.58	1446.95	1271.03	1244.14	1064.51	1107.86	1076.72	1027.09	1019.66	2012.08	1839.95	2258.94	1412.07	1539.54	1541.77	1520.31	1647.63	1583.34	--	--	Cellular Component: cytoplasm (GO:0005737);;	--	--	[DZ]	Cell cycle control, cell division, chromosome partitioning;; Cytoskeleton	Translationally controlled tumour protein	Translationally-controlled tumor protein homolog GN=TCTP OS=Hevea brasiliensis (Para rubber tree) PE=2 SV=1	DZ	Cell cycle control, cell division, chromosome partitioning;; Cytoskeleton	hypothetical protein CICLE_v10006071mg [Citrus clementina]
Cs3g21160	20138	20533	20972	32043	29236	28631	21015	21665	21687	39404	50499	52620	54902	47234	48523	30773	38968	42691		1886.99	1890.42	2059.1	3054.35	2732.95	2664.49	1912.96	2005.24	1998.59	4069.09	5197.08	5962.7	5213.21	4835.25	4906.83	3172.77	3965.35	4364.24	--	--	--	--	--	--	--	Extensin-like region	--	--	--	hypothetical protein CISIN_1g0322981mg, partial [Citrus sinensis]
Cs9g05320	20031	21973	18805	11844	11273	11379	9298	9791	9442	958	995	1210	1011	843	913	1224	1294	1151		689.188	764.011	656.583	404.289	387.443	394.652	317.149	334.162	323.673	33.9926	35.3968	42.6436	36.0889	30.0472	32.0854	42.7882	45.4392	40.092	--	--	--	--	--	--	--	Proline-rich nuclear receptor coactivator	--	S	Function unknown	PREDICTED: uncharacterized protein LOC102626438 [Citrus sinensis]
Cs4g08220	19811	19704	18632	20273	18814	18756	19867	19719	19460	12327	12257	12544	14659	14051	15266	18725	17998	18596		484.986	492.81	433.732	493.278	461.603	457.293	492.638	482.608	474.58	276.434	280.491	288.79	328.233	318.672	351.738	405.718	396.626	419.779	--	--	Molecular Function: ATP binding (GO:0005524);; Cellular Component: cell wall (GO:0005618);; Cellular Component: nucleolus (GO:0005730);; Cellular Component: mitochondrion (GO:0005739);; Cellular Component: cytosol (GO:0005829);; Cellular Component: plasma membrane (GO:0005886);; Biological Process: protein folding (GO:0006457);; Biological Process: defense response (GO:0006952);; Biological Proce…	K04079|0|cic:CICLE_v10007633mg|hypothetical protein; K04079 molecular chaperone HtpG (A)	Protein processing in endoplasmic reticulum (ko04141);; Plant-pathogen interaction (ko04626)	[O]	Posttranslational modification, protein turnover, chaperones	Hsp90 protein;; Histidine kinase-, DNA gyrase B-, and HSP90-like ATPase;; Histidine kinase-, DNA gyrase B-, and HSP90-like ATPase	Heat shock protein 81-3 GN=P0463D04.35 OS=Oryza sativa subsp. japonica (Rice) PE=2 SV=2	O	Posttranslational modification, protein turnover, chaperones	hypothetical protein CICLE_v10007633mg [Citrus clementina]
orange1.1t03059	19624	19528	20126	21621	22174	22256	20675	21149	21198	22111	22933	21131	20900	24479	24395	27504	25908	25592		517.294	528.536	520.829	568.172	584.775	583.512	543.112	551.582	551.625	574.375	597.097	561.854	545.623	632.947	643.689	700.575	664.733	655.049	[E]	Amino acid transport and metabolism	Molecular Function: glutamate 5-kinase activity (GO:0004349);; Molecular Function: glutamate-5-semialdehyde dehydrogenase activity (GO:0004350);; Cellular Component: cytoplasm (GO:0005737);; Biological Process: proline biosynthetic process (GO:0006561);; Biological Process: oxidation-reduction process (GO:0055114);;	K12657|0|cic:CICLE_v10011176mg|hypothetical protein; K12657 delta-1-pyrroline-5-carboxylate synthetase [EC:2.7.2.11 1.2.1.41] (A)	Arginine and proline metabolism (ko00330);; Biosynthesis of amino acids (ko01230)	[E]	Amino acid transport and metabolism	Amino acid kinase family;; Aldehyde dehydrogenase family	Gamma-glutamyl phosphate reductase OS=Actinidia deliciosa (Kiwi) PE=2 SV=1	E	Amino acid transport and metabolism	hypothetical protein CICLE_v10011176mg [Citrus clementina]
Cs3g03045	19171	18884	20770	20009	17401	17706	21229	20090	20824	47311	44249	56015	47600	38791	33639	41907	45079	40921		24184.1	23310.3	28363.1	25837.7	21698.4	20522	22887.5	21302.9	20193.3	42812	36811.1	43990.3	28248.8	30018.7	30727.8	42579.2	41430.4	36582.5	--	--	--	--	--	--	--	--	--	--	--	PREDICTED: cucumisin-like [Citrus sinensis]
Cs2g20010	18958	16829	15641	13633	11320	11775	16178	15355	14964	8538	7449	9022	9787	7428	7012	9059	6915	7209		852.793	765.784	692.542	615.802	514.783	524.729	728.119	684.154	663.897	370.613	325.77	391.509	413.698	322.044	311.948	382.22	296.079	309.209	--	--	--	--	--	--	--	--	--	--	--	PREDICTED: enolase-phosphatase E1-like [Citrus sinensis]
Cs7g25610	18810	19247	15201	13994	15307	15515	13578	13863	14100	17528	17363	18416	19288	16267	17250	12994	12024	12106		694.354	717.205	572.695	520.97	568.48	574.011	501.35	513.364	520.337	643.606	637.581	669.64	714.038	601.406	633.191	468.044	436.602	443.09	[G]	Carbohydrate transport and metabolism	Molecular Function: transporter activity (GO:0005215);; Cellular Component: vacuole (GO:0005773);; Cellular Component: plasma membrane (GO:0005886);; Biological Process: water transport (GO:0006833);; Biological Process: response to osmotic stress (GO:0006970);; Biological Process: response to desiccation (GO:0009269);; Cellular Component: chloroplast (GO:0009507);; Biological Process: response t…	K09872|0|cit:102622181|probable aquaporin PIP2-5-like; K09872 aquaporin PIP (A)	--	[G]	Carbohydrate transport and metabolism	Major intrinsic protein	Probable aquaporin PIP2-5, N-terminally processed GN=F28P10.200 OS=Arabidopsis thaliana (Mouse-ear cress) PE=1 SV=1	P	Inorganic ion transport and metabolism	hypothetical protein CISIN_1g0196812mg [Citrus sinensis]
Cs5g06870	18775	18548	17954	17983	16609	16113	16553	16262	16558	11537	11787	13256	12323	12039	11979	13778	12014	10623		898.324	900.966	831.878	853.766	790.848	769.733	801.996	780.378	794.325	531.057	547.933	606.466	571.979	566.834	565.007	621.532	549.317	495.122	[G]	Carbohydrate transport and metabolism	Molecular Function: glyceraldehyde-3-phosphate dehydrogenase (NAD+) (phosphorylating) activity (GO:0004365);; Biological Process: glucose metabolic process (GO:0006006);; Molecular Function: NADP binding (GO:0050661);; Molecular Function: NAD binding (GO:0051287);; Biological Process: oxidation-reduction process (GO:0055114);;	K00134|0|cit:102624117|glyceraldehyde-3-phosphate dehydrogenase-like; K00134 glyceraldehyde 3-phosphate dehydrogenase [EC:1.2.1.12] (A)	Glycolysis / Gluconeogenesis (ko00010);; Carbon fixation in photosynthetic organisms (ko00710);; Carbon metabolism (ko01200);; Biosynthesis of amino acids (ko01230)	[G]	Carbohydrate transport and metabolism	Glyceraldehyde 3-phosphate dehydrogenase, C-terminal domain;; Glyceraldehyde 3-phosphate dehydrogenase, NAD binding domain;; Dihydrodipicolinate reductase, N-terminus	Glyceraldehyde-3-phosphate dehydrogenase OS=Atriplex nummularia (Old man saltbush) PE=2 SV=1	G	Carbohydrate transport and metabolism	PREDICTED: glyceraldehyde-3-phosphate dehydrogenase-like isoform X1 [Citrus sinensis]
Cs4g02450	18365	20075	17982	10931	11868	11871	7849	8094	8511	7881	8649	8887	8401	7564	7851	9013	10982	11055		594.966	653.029	599.754	355.734	386.172	384.507	250.799	258.655	271.874	264.89	290.162	297.908	272.697	252.082	260.66	301.657	366.813	366.413	[MG]	Cell wall/membrane/envelope biogenesis;; Carbohydrate transport and metabolism	Biological Process: carbohydrate metabolic process (GO:0005975);; Biological Process: cellular metabolic process (GO:0044237);; Molecular Function: UDP-glucuronate 5'-epimerase activity (GO:0050379);; Molecular Function: coenzyme binding (GO:0050662);;	K08679|0|cit:102630639|UDP-glucuronate 4-epimerase 1-like; K08679 UDP-glucuronate 4-epimerase [EC:5.1.3.6] (A)	Starch and sucrose metabolism (ko00500);; Amino sugar and nucleotide sugar metabolism (ko00520)	[M]	Cell wall/membrane/envelope biogenesis	NAD dependent epimerase/dehydratase family;; 3-beta hydroxysteroid dehydrogenase/isomerase family;; RmlD substrate binding domain;; Polysaccharide biosynthesis protein;; Male sterility protein;; short chain dehydrogenase;; NADH(P)-binding	UDP-glucuronate 4-epimerase 1 GN=F17I23.220 OS=Arabidopsis thaliana (Mouse-ear cress) PE=1 SV=1	G	Carbohydrate transport and metabolism	hypothetical protein CICLE_v10008355mg [Citrus clementina]
Cs1g07950	18282	19428	15538	9422	8355	8965	4705	4937	4936	3613	3953	4296	4296	3029	3385	3566	3713	3995		1115.74	1184.07	1010.88	588.014	517.139	545.824	283.443	297.167	298.767	229.334	247.665	268.333	258.792	188.663	210.264	224.195	234.539	251.149	--	--	Molecular Function: DNA binding (GO:0003677);; Molecular Function: sequence-specific DNA binding transcription factor activity (GO:0003700);; Cellular Component: nucleus (GO:0005634);; Biological Process: regulation of transcription, DNA-templated (GO:0006355);; Biological Process: signal transduction (GO:0007165);; Biological Process: response to hormone (GO:0009725);;	--	--	--	--	AP2 domain	Ethylene-responsive transcription factor 4 GN=At3g15210 OS=Arabidopsis thaliana (Mouse-ear cress) PE=1 SV=1	K	Transcription	hypothetical protein CICLE_v10009484mg [Citrus clementina]
Cs5g27040	18229	14778	15413	15220	17461	16242	18721	16373	18182	13898	13093	13590	16731	16357	16059	11801	12913	12575		398.269	334.623	347.727	340.067	398.038	359.019	415.82	354.787	401.419	317.023	297.222	308.704	375.02	372.973	367.667	261.437	294.337	283.911	[E]	Amino acid transport and metabolism	Molecular Function: 5-methyltetrahydropteroyltriglutamate-homocysteine S-methyltransferase activity (GO:0003871);; Molecular Function: zinc ion binding (GO:0008270);; Biological Process: methionine biosynthetic process (GO:0009086);; Biological Process: methylation (GO:0032259);;	K00549|0|cit:102606650|5-methyltetrahydropteroyltriglutamate--homocysteine methyltransferase 1-like; K00549 5-methyltetrahydropteroyltriglutamate--homocysteine methyltransferase [EC:2.1.1.14] (A)	Cysteine and methionine metabolism (ko00270);; Selenocompound metabolism (ko00450);; Biosynthesis of amino acids (ko01230)	[E]	Amino acid transport and metabolism	Cobalamin-independent synthase, Catalytic domain;; Cobalamin-independent synthase, N-terminal domain	5-methyltetrahydropteroyltriglutamate--homocysteine methyltransferase 1 GN=MS1 OS=Arabidopsis thaliana (Mouse-ear cress) PE=1 SV=1	E	Amino acid transport and metabolism	PREDICTED: 5-methyltetrahydropteroyltriglutamate--homocysteine methyltransferase 1-like isoform X1 [Citrus sinensis]
Cs1g16690	18031	17394	16300	16265	15868	15835	16521	16664	16774	17471	15447	16865	17871	18538	18654	20895	21413	21747		628.894	613.771	570.467	566.392	550.686	551.46	575.945	575.712	574.622	630.239	552.679	604.176	638.771	664.917	674.583	744.78	767.234	782.119	--	--	Biological Process: transcription, DNA-templated (GO:0006351);;	K09286|0|cit:102624066|ethylene-responsive transcription factor RAP2-12-like; K09286 EREBP-like factor (A)	--	--	--	AP2 domain	Ethylene-responsive transcription factor RAP2-12 GN=T18A20.14 OS=Arabidopsis thaliana (Mouse-ear cress) PE=1 SV=1	K	Transcription	PREDICTED: ethylene-responsive transcription factor RAP2-12-like isoform X1 [Citrus sinensis]
Cs2g10690	17946	18325	18740	14901	12765	13196	13178	12731	12766	16949	13539	15271	11138	12710	12239	15686	15905	14914		558.453	581.933	582.157	462.797	397.391	408.022	405.06	388.489	389.769	529.558	421.092	477.427	339.03	389.614	383.485	484.044	492.501	460.028	[U]	Intracellular trafficking, secretion, and vesicular transport	Cellular Component: integral component of membrane (GO:0016021);; Biological Process: vesicle-mediated transport (GO:0016192);;	--	--	[U]	Intracellular trafficking, secretion, and vesicular transport	Synaptobrevin;; Regulated-SNARE-like domain	Vesicle-associated membrane protein 721 OS=Arabidopsis thaliana (Mouse-ear cress) PE=1 SV=1	U	Intracellular trafficking, secretion, and vesicular transport	hypothetical protein CICLE_v10016613mg [Citrus clementina]
orange1.1t01892	17677	17524	15053	19992	20488	20249	21711	21989	21855	18010	17102	18507	22640	18563	19324	20772	17282	18798		493.585	490.987	431.727	563.965	577.196	564.441	605.366	611.07	610.257	497.525	473.928	507.334	631.448	515.222	537.516	550.825	469.056	513.593	[H]	Coenzyme transport and metabolism	Molecular Function: adenosylhomocysteinase activity (GO:0004013);; Biological Process: one-carbon metabolic process (GO:0006730);;	K01251|0|cit:102617645|adenosylhomocysteinase-like; K01251 adenosylhomocysteinase [EC:3.3.1.1] (A)	Cysteine and methionine metabolism (ko00270)	[H]	Coenzyme transport and metabolism	S-adenosyl-L-homocysteine hydrolase;; S-adenosyl-L-homocysteine hydrolase, NAD binding domain;; D-isomer specific 2-hydroxyacid dehydrogenase, NAD binding domain;; Acetohydroxy acid isomeroreductase, catalytic domain;; TrkA-N domain	Adenosylhomocysteinase GN=SAHH OS=Catharanthus roseus (Madagascar periwinkle) PE=2 SV=1	H	Coenzyme transport and metabolism	PREDICTED: adenosylhomocysteinase-like [Citrus sinensis]
Cs5g24520	17361	15249	19057	19820	20503	18427	17218	18798	18583	8775	14634	10479	17185	13456	15129	4256	9195	9861		697.931	616.528	762.74	800.249	799.347	730.055	653.276	724.189	721.399	384.818	645.533	607.127	701	564.008	646.195	206.133	411.304	456.838	--	--	--	--	--	--	--	Extensin-like region	--	--	--	neurofilament heavy protein, putative [Medicago truncatula]
Cs1g01700	17325	16477	16669	14972	16036	16897	12145	12624	12570	13286	14052	14308	12759	12205	12484	14170	11591	11679		538.559	526.457	508.125	463.728	500.32	528.371	381.065	394.535	392.922	410.197	437.53	440.623	396.128	379.025	391.186	430.535	355.095	360.847	[I]	Lipid transport and metabolism	Molecular Function: inositol-3-phosphate synthase activity (GO:0004512);; Cellular Component: cytoplasm (GO:0005737);; Biological Process: inositol biosynthetic process (GO:0006021);; Biological Process: phospholipid biosynthetic process (GO:0008654);;	K01858|0|cit:102629031|inositol-3-phosphate synthase-like; K01858 myo-inositol-1-phosphate synthase [EC:5.5.1.4] (A)	Inositol phosphate metabolism (ko00562)	[I]	Lipid transport and metabolism	Myo-inositol-1-phosphate synthase;; Myo-inositol-1-phosphate synthase	Inositol-3-phosphate synthase OS=Nicotiana tabacum (Common tobacco) PE=2 SV=1	I	Lipid transport and metabolism	hypothetical protein CICLE_v10025400mg [Citrus clementina]
Cs7g31800	16875	17117	16517	28242	27817	27905	23629	24385	25066	20185	25308	27229	16254	18196	18239	11854	15266	15088		509.104	526.463	490.305	852.15	840.162	836.899	720.022	736.397	757.443	600.207	756.163	813.64	487.504	545.018	552.336	344.343	451.166	452.33	--	--	Biological Process: MAPK cascade (GO:0000165);; Molecular Function: ATP binding (GO:0005524);; Cellular Component: cell wall (GO:0005618);; Cellular Component: nucleus (GO:0005634);; Biological Process: protein targeting to membrane (GO:0006612);; Cellular Component: chloroplast thylakoid membrane (GO:0009535);; Biological Process: detection of biotic stimulus (GO:0009595);; Biological Process: r…	--	--	[O]	Posttranslational modification, protein turnover, chaperones	ATPase family associated with various cellular activities (AAA)	Ribulose bisphosphate carboxylase/oxygenase activase 1, chloroplastic (Precursor) GN=RCA1 OS=Larrea tridentata (Creosote bush) PE=1 SV=1	O	Posttranslational modification, protein turnover, chaperones	hypothetical protein CICLE_v10031443mg [Citrus clementina]
Cs6g12480	16872	17356	14046	6618	6099	6281	4778	5867	5862	6039	6986	8613	7093	6222	6506	11957	12166	12281		855.986	886.238	743.865	339.803	311.728	319.411	240.942	295.494	297.295	317.346	367.594	451.588	372.301	326.442	337.576	620.798	635.203	638.033	[A]	RNA processing and modification	Molecular Function: nucleic acid binding (GO:0003676);; Cellular Component: nucleus (GO:0005634);;	K12581|0|cit:102630158|probable CCR4-associated factor 1 homolog 11-like; K12581 CCR4-NOT transcription complex subunit 7/8 (A)	RNA degradation (ko03018)	[A]	RNA processing and modification	CAF1 family ribonuclease	Probable CCR4-associated factor 1 homolog 9 GN=CAF1-9 OS=Arabidopsis thaliana (Mouse-ear cress) PE=2 SV=1	K	Transcription	PREDICTED: probable CCR4-associated factor 1 homolog 11-like [Citrus sinensis]
Cs5g16440	16820	17013	16141	14709	14588	14792	15186	15116	14802	17379	13946	15075	12964	14942	15140	18853	16848	16143		556.007	580.799	522.133	483.309	485.468	489.498	502.026	498.295	491.397	545.027	441.705	485.247	412.973	469.869	481.265	580.474	522.288	508.906	[E]	Amino acid transport and metabolism	Molecular Function: glutamate decarboxylase activity (GO:0004351);; Molecular Function: calmodulin binding (GO:0005516);; Biological Process: glutamate metabolic process (GO:0006536);; Cellular Component: plasmodesma (GO:0009506);; Molecular Function: pyridoxal phosphate binding (GO:0030170);;	K01580|0|cit:102611084|glutamate decarboxylase 5-like; K01580 glutamate decarboxylase [EC:4.1.1.15] (A)	Alanine, aspartate and glutamate metabolism (ko00250);; beta-Alanine metabolism (ko00410);; Taurine and hypotaurine metabolism (ko00430);; Butanoate metabolism (ko00650)	[E]	Amino acid transport and metabolism	Pyridoxal-dependent decarboxylase conserved domain	Glutamate decarboxylase 5 GN=GAD5 OS=Arabidopsis thaliana (Mouse-ear cress) PE=2 SV=1	E	Amino acid transport and metabolism	PREDICTED: glutamate decarboxylase 5-like [Citrus sinensis]
Cs2g05690	16207	17415	16368	14113	12770	13543	12155	12098	12169	6105	5006	6062	5981	4396	4347	5585	5828	5529		1058.29	1152.06	1089.45	920.209	836.358	880.108	790.534	782.621	786.497	408.026	333.818	407.715	395.551	294.594	292.724	368.796	386.921	368.574	--	--	Cellular Component: nucleus (GO:0005634);; Biological Process: response to sucrose (GO:0009744);; Biological Process: response to glucose (GO:0009749);; Biological Process: response to fructose (GO:0009750);;	--	--	--	--	Dormancy/auxin associated protein	Auxin-repressed 12.5 kDa protein OS=Fragaria ananassa (Strawberry) PE=2 SV=1	S	Function unknown	PREDICTED: auxin-repressed 12.5 kDa protein-like isoform X1 [Citrus sinensis]
Cs5g13960	16186	12560	12156	24488	18722	18711	21458	19031	19655	139411	109312	134572	94910	121367	118256	257494	194021	193209		2973.16	2300.32	2323.68	4544.78	3471.45	3388.08	3843.15	3429.81	3387.97	24829.8	18934	23015.5	15571.9	20867.3	21385.6	45705.6	34796.4	34094.3	--	--	Molecular Function: endopeptidase inhibitor activity (GO:0004866);; Biological Process: negative regulation of endopeptidase activity (GO:0010951);;	--	--	--	--	Trypsin and protease inhibitor	21 kDa seed protein (Precursor) GN=ASP OS=Theobroma cacao (Cacao) PE=2 SV=1	R	General function prediction only	PREDICTED: 21 kDa seed protein-like [Citrus sinensis]
Cs1g15440	15762	17184	15252	11684	12546	12995	12332	12029	12294	14095	12858	15898	13024	11377	12047	6537	7684	7525		1176.92	1316.68	1172.04	882.492	941.627	967.097	915.238	886.2	914.399	1070.84	976.773	1196.44	988.966	866.39	916.899	488.057	576.387	566.152	[G]	Carbohydrate transport and metabolism	Molecular Function: transporter activity (GO:0005215);; Biological Process: transport (GO:0006810);; Cellular Component: integral component of membrane (GO:0016021);;	K09873|4.3901e-134|cit:102624065|aquaporin TIP2-1-like; K09873 aquaporin TIP (A)	--	[G]	Carbohydrate transport and metabolism	Major intrinsic protein	Aquaporin TIP2-1, N-terminally processed GN=TIP2-1 OS=Arabidopsis thaliana (Mouse-ear cress) PE=1 SV=2	G	Carbohydrate transport and metabolism	PREDICTED: aquaporin TIP2-1-like [Citrus sinensis]
Cs6g15540	15541	14966	14250	13582	13150	13173	15098	14825	14887	18643	17060	19599	23761	18671	18913	24096	18865	18991		526.421	517.53	478.037	463.138	447.816	444.667	513.685	500.512	502.561	617.286	566.393	648.562	788.023	623.712	640.11	782.504	619.167	625.096	[G]	Carbohydrate transport and metabolism	Cellular Component: phosphopyruvate hydratase complex (GO:0000015);; Molecular Function: magnesium ion binding (GO:0000287);; Molecular Function: DNA binding (GO:0003677);; Molecular Function: phosphopyruvate hydratase activity (GO:0004634);; Molecular Function: copper ion binding (GO:0005507);; Cellular Component: nucleus (GO:0005634);; Cellular Component: mitochondrial envelope (GO:0005740);; C…	K01689|0|cit:102616210|enolase-like; K01689 enolase [EC:4.2.1.11] (A)	Glycolysis / Gluconeogenesis (ko00010);; Carbon metabolism (ko01200);; Biosynthesis of amino acids (ko01230);; RNA degradation (ko03018)	[G]	Carbohydrate transport and metabolism	Enolase, C-terminal TIM barrel domain;; Enolase, N-terminal domain;; Methylaspartate ammonia-lyase C-terminus	Enolase OS=Ricinus communis (Castor bean) PE=2 SV=1	G	Carbohydrate transport and metabolism	PREDICTED: enolase-like [Citrus sinensis]
Cs7g29010	15526	15385	13975	17235	16276	16075	16814	16622	16403	8383	9029	9372	10682	9494	9763	13307	13121	13039		336.773	341.78	296.629	374.686	355.498	349.318	368.849	361.213	356.775	201.772	222.242	230.628	255.069	227.986	239.427	309.119	310.671	309.933	[O]	Posttranslational modification, protein turnover, chaperones	Molecular Function: ATP binding (GO:0005524);; Biological Process: response to stress (GO:0006950);; Molecular Function: 2-alkenal reductase [NAD(P)] activity (GO:0032440);; Biological Process: oxidation-reduction process (GO:0055114);;	K03283|0|cic:CICLE_v10030928mg|hypothetical protein; K03283 heat shock 70kDa protein 1/8 (A)	Spliceosome (ko03040);; Protein processing in endoplasmic reticulum (ko04141);; Endocytosis (ko04144)	[O]	Posttranslational modification, protein turnover, chaperones	Hsp70 protein;; Hydantoinase/oxoprolinase;; NAD-specific glutamate dehydrogenase	Heat shock cognate 70 kDa protein 2 GN=HSC-2 OS=Solanum lycopersicum (Tomato) PE=1 SV=1	O	Posttranslational modification, protein turnover, chaperones	hypothetical protein CICLE_v10030928mg [Citrus clementina]
Cs6g11700	15120	15588	13046	8982	10611	11139	10416	10113	9971	4835	7014	8125	5375	3941	4922	2252	1941	1899		761.679	803.457	663.418	451.731	533.174	561.359	523.828	508.353	506.035	238.906	346.739	395.954	274.287	196.942	242.176	107.286	94.28	93.0534	[G]	Carbohydrate transport and metabolism	Molecular Function: transporter activity (GO:0005215);; Cellular Component: vacuole (GO:0005773);; Cellular Component: plasma membrane (GO:0005886);; Biological Process: water transport (GO:0006833);; Biological Process: response to osmotic stress (GO:0006970);; Biological Process: response to desiccation (GO:0009269);; Cellular Component: chloroplast (GO:0009507);; Biological Process: response t…	K09872|0|cit:102609769|aquaporin PIP2-2-like; K09872 aquaporin PIP (A)	--	[G]	Carbohydrate transport and metabolism	Major intrinsic protein	Probable aquaporin PIP2-2 GN=B1469H02.22-1 OS=Oryza sativa subsp. japonica (Rice) PE=2 SV=1	P	Inorganic ion transport and metabolism	PREDICTED: aquaporin PIP2-2-like [Citrus sinensis]
Cs3g18030	14911	14082	11776	12302	12546	12485	12694	13281	13188	14149	16933	18217	16166	13864	14829	16033	12592	12727		502.062	487.934	403.864	426.087	436.833	426.242	409.492	434.936	428.557	602.555	730.613	810.317	669.337	585.213	609.651	652.306	534.101	532.648	[E]	Amino acid transport and metabolism	Molecular Function: 3-deoxy-7-phosphoheptulonate synthase activity (GO:0003849);; Biological Process: aromatic amino acid family biosynthetic process (GO:0009073);; Biological Process: chorismate biosynthetic process (GO:0009423);; Cellular Component: membrane (GO:0016020);; Molecular Function: lyase activity (GO:0016829);; Biological Process: shikimate biosynthetic process (GO:0033587);;	K01626|0|cit:102623814|phospho-2-dehydro-3-deoxyheptonate aldolase 1, chloroplastic-like; K01626 3-deoxy-7-phosphoheptulonate synthase [EC:2.5.1.54] (A)	Phenylalanine, tyrosine and tryptophan biosynthesis (ko00400);; Biosynthesis of amino acids (ko01230)	--	--	Class-II DAHP synthetase family	Phospho-2-dehydro-3-deoxyheptonate aldolase 1, chloroplastic (Precursor) GN=DHAPS-1 OS=Nicotiana tabacum (Common tobacco) PE=1 SV=1	E	Amino acid transport and metabolism	PREDICTED: phospho-2-dehydro-3-deoxyheptonate aldolase 1, chloroplastic-like [Citrus sinensis]
Cs8g18260	14863	13994	13979	15016	12778	12642	14233	14249	14609	9176	8515	8317	8971	9617	9740	13986	14528	14495		216.797	211.033	199.688	221.414	190.91	185.988	210.285	208.421	213.543	135.451	125.211	124.21	135.964	142.075	150.582	205.866	211.297	214.737	[O]	Posttranslational modification, protein turnover, chaperones	Molecular Function: ATP binding (GO:0005524);; Biological Process: response to stress (GO:0006950);;	K03283|0|cit:102609521|heat shock cognate 70 kDa protein-like; K03283 heat shock 70kDa protein 1/8 (A)	Spliceosome (ko03040);; Protein processing in endoplasmic reticulum (ko04141);; Endocytosis (ko04144)	[O]	Posttranslational modification, protein turnover, chaperones	Hsp70 protein;; NAD-specific glutamate dehydrogenase	Heat shock cognate 70 kDa protein GN=HSP70 OS=Petunia hybrida (Petunia) PE=2 SV=1	O	Posttranslational modification, protein turnover, chaperones	PREDICTED: heat shock cognate 70 kDa protein-like [Citrus sinensis]
Cs2g03780	14721	15056	11547	23130	23025	24410	18249	18363	17674	10069	8933	11818	6571	5360	6356	4466	5626	5292		1368.23	1412.65	1132.28	2172.17	2154.5	2220.98	1658.66	1674.31	1610.64	901.566	797.611	1031.67	556.369	480.547	569.584	390.912	496	469.313	--	--	Cellular Component: photosystem I (GO:0009522);; Cellular Component: photosystem II (GO:0009523);; Cellular Component: chloroplast thylakoid membrane (GO:0009535);; Biological Process: photosynthesis, light harvesting (GO:0009765);; Cellular Component: integral component of membrane (GO:0016021);; Molecular Function: chlorophyll binding (GO:0016168);; Biological Process: protein-chromophore linka…	K08912|0|cit:102625853|chlorophyll a-b binding protein 3C, chloroplastic-like; K08912 light-harvesting complex II chlorophyll a/b binding protein 1 (A)	Photosynthesis - antenna proteins (ko00196)	--	--	Chlorophyll A-B binding protein	Chlorophyll a-b binding protein 3C, chloroplastic (Precursor) GN=CAB3C OS=Solanum lycopersicum (Tomato) PE=3 SV=1	O	Posttranslational modification, protein turnover, chaperones	PREDICTED: chlorophyll a-b binding protein 3C, chloroplastic-like [Citrus sinensis]
Cs7g27470	14582	14588	13377	13417	12731	13137	12923	12326	12726	11344	10797	10532	10843	11462	12245	12197	10997	10957		561.557	570.197	507.125	518.332	490.064	502.649	498.991	471.992	484.524	423.801	407.874	392.138	407.329	434.295	467.213	445.275	408.174	412.767	[J]	Translation, ribosomal structure and biogenesis	Molecular Function: translation elongation factor activity (GO:0003746);; Molecular Function: GTPase activity (GO:0003924);; Molecular Function: calmodulin binding (GO:0005516);; Molecular Function: GTP binding (GO:0005525);; Cellular Component: mitochondrion (GO:0005739);; Cellular Component: vacuole (GO:0005773);; Biological Process: GTP catabolic process (GO:0006184);; Biological Process: tran…	K03231|0|cit:102613486|elongation factor 1-alpha 1-like; K03231 elongation factor 1-alpha (A)	RNA transport (ko03013)	[J]	Translation, ribosomal structure and biogenesis	Adenylosuccinate synthetase;; Elongation factor Tu GTP binding domain;; Elongation factor Tu C-terminal domain;; Elongation factor Tu domain 2	Elongation factor 1-alpha OS=Nicotiana tabacum (Common tobacco) PE=2 SV=1	J	Translation, ribosomal structure and biogenesis	hypothetical protein CISIN_1g0132372mg [Citrus sinensis]
Cs6g04450	14539	14637	12964	17562	15137	15247	17545	16594	16263	11659	12005	13108	12060	12448	12686	16189	15521	15201		561.066	569.438	521.743	690.203	590.697	578.866	668.779	629.533	615.232	453.883	465.078	516.355	430.172	471.601	495.675	610.228	599.335	585.536	[O]	Posttranslational modification, protein turnover, chaperones	Cellular Component: nucleus (GO:0005634);; Cellular Component: cytoplasm (GO:0005737);;	K08770|0|cit:102609575|polyubiquitin-like; K08770 ubiquitin C (A)	--	[OR]	Posttranslational modification, protein turnover, chaperones;; General function prediction only	Ubiquitin family;; Ubiquitin-2 like Rad60 SUMO-like;; Ubiquitin-like domain;; Telomere stability and silencing;; DUF2407 ubiquitin-like domain;; Ubiquitin-2 like Rad60 SUMO-like;; Protein of unknown function (DUF2870);; FlgD Ig-like domain;; GLUT4 regulating protein TUG	Ubiquitin (Precursor) GN=PCUBI4-2 OS=Petroselinum crispum (Parsley) PE=3 SV=1	O	Posttranslational modification, protein turnover, chaperones	hypothetical protein CICLE_v10011684mg [Citrus clementina]
Cs4g15270	14537	14524	14030	12949	12709	13427	13269	13677	13551	12259	11145	11413	14749	13127	13535	15464	13679	13969		383.688	384.8	366.652	336.066	334.287	352.12	343.774	353.477	350.018	327.92	300.798	312.677	379.88	346.224	364.735	403.194	360.89	368.148	[C]	Energy production and conversion	Molecular Function: malate dehydrogenase (decarboxylating) (NADP+) activity (GO:0004473);; Cellular Component: cytoplasm (GO:0005737);; Biological Process: malate metabolic process (GO:0006108);; Molecular Function: malate dehydrogenase (decarboxylating) (NAD+) activity (GO:0016619);; Molecular Function: metal ion binding (GO:0046872);; Molecular Function: NAD binding (GO:0051287);; Biological Pr…	K00029|0|cit:102622357|NADP-dependent malic enzyme-like; K00029 malate dehydrogenase (oxaloacetate-decarboxylating)(NADP+) [EC:1.1.1.40] (A)	Pyruvate metabolism (ko00620);; Carbon fixation in photosynthetic organisms (ko00710);; Carbon metabolism (ko01200)	[C]	Energy production and conversion	Malic enzyme, NAD binding domain;; Malic enzyme, N-terminal domain	NADP-dependent malic enzyme OS=Vitis vinifera (Grape) PE=2 SV=1	C	Energy production and conversion	hypothetical protein CICLE_v10007810mg [Citrus clementina]
Cs1g12600	14519	14528	14177	13763	14901	14344	15087	14819	14914	14233	13249	11925	13273	14358	14550	12616	12522	12553		319.955	329.738	302.937	300.188	326.515	316.542	335.531	328.605	330.898	303.861	285.923	254.145	294.72	311.72	314.913	263.609	264.67	270.991	[I]	Lipid transport and metabolism	Molecular Function: phospholipase D activity (GO:0004630);; Molecular Function: calcium ion binding (GO:0005509);; Molecular Function: phosphatidylinositol-4,5-bisphosphate binding (GO:0005546);; Cellular Component: nucleus (GO:0005634);; Cellular Component: mitochondrion (GO:0005739);; Cellular Component: vacuole (GO:0005773);; Cellular Component: endoplasmic reticulum (GO:0005783);; Cellular Co…	K01115|0|cic:CICLE_v10024917mg|hypothetical protein; K01115 phospholipase D1/2 [EC:3.1.4.4] (A)	Glycerophospholipid metabolism (ko00564);; Ether lipid metabolism (ko00565);; Endocytosis (ko04144)	[I]	Lipid transport and metabolism	Phospholipase D C terminal;; Phospholipase D Active site motif;; C2 domain;; PLD-like domain	Phospholipase D alpha 1 (Precursor) GN=PLD1 OS=Ricinus communis (Castor bean) PE=1 SV=1	I	Lipid transport and metabolism	PREDICTED: phospholipase D alpha 1 [Citrus sinensis]
Cs8g20410	14480	13945	14186	11899	11927	11643	11427	10812	11053	11733	12618	12461	12742	14037	13762	7535	9423	9579		486.772	480.71	470.665	398.297	400.586	390.568	385.28	361.952	370.668	387.001	415.172	411.204	423.141	463.434	458.986	244.439	307.867	314.565	[E]	Amino acid transport and metabolism	Molecular Function: asparagine synthase (glutamine-hydrolyzing) activity (GO:0004066);; Molecular Function: ATP binding (GO:0005524);; Biological Process: cellular amino acid catabolic process (GO:0009063);; Biological Process: response to absence of light (GO:0009646);; Biological Process: L-asparagine biosynthetic process (GO:0070981);;	K01953|0|cit:102628580|asparagine synthetase [glutamine-hydrolyzing] 1-like; K01953 asparagine synthase (glutamine-hydrolysing) [EC:6.3.5.4] (A)	Alanine, aspartate and glutamate metabolism (ko00250)	[E]	Amino acid transport and metabolism	Asparagine synthase;; Glutamine amidotransferase domain;; Glutamine amidotransferase domain;; Aluminium induced protein;; Glutamine amidotransferases class-II	Asparagine synthetase [glutamine-hydrolyzing] 1 GN=T21L8.90 OS=Arabidopsis thaliana (Mouse-ear cress) PE=2 SV=2	E	Amino acid transport and metabolism	PREDICTED: asparagine synthetase [glutamine-hydrolyzing] 1-like [Citrus sinensis]
Cs9g17990	14474	12836	13620	12658	15053	14504	13810	13224	13655	11018	12927	7922	13093	14613	16100	7347	9306	9855		150.579	141.216	138.793	131.085	155.752	155.774	141.528	135.072	146.683	111.124	137.903	83.3713	141.201	148.252	161.424	71.6178	89.8473	98.0527	[E]	Amino acid transport and metabolism	Molecular Function: iron ion binding (GO:0005506);; Biological Process: gluconeogenesis (GO:0006094);; Biological Process: glycolytic process (GO:0006096);; Biological Process: glutamate biosynthetic process (GO:0006537);; Cellular Component: chloroplast stroma (GO:0009570);; Biological Process: response to salt stress (GO:0009651);; Molecular Function: FMN binding (GO:0010181);; Molecular Functi…	K00264|0|cit:102620225|glutamate synthase 1 [NADH], chloroplastic-like; K00264 glutamate synthase (NADPH/NADH) [EC:1.4.1.13 1.4.1.14] (A)	Alanine, aspartate and glutamate metabolism (ko00250);; Nitrogen metabolism (ko00910);; Biosynthesis of amino acids (ko01230)	[E]	Amino acid transport and metabolism	Conserved region in glutamate synthase;; Glutamine amidotransferases class-II;; Glutamate synthase central domain;; GXGXG motif;; Dihydroprymidine dehydrogenase domain II, 4Fe-4S cluster;; Pyridine nucleotide-disulphide oxidoreductase;; Pyridine nucleotide-disulphide oxidoreductase;; NAD(P)-binding Rossmann-like domain;; Pyridine nucleotide-disulphide oxidoreductase;; Flavin containing amine oxid…	Glutamate synthase 1 [NADH], chloroplastic (Precursor) GN=GLT1 OS=Arabidopsis thaliana (Mouse-ear cress) PE=2 SV=2	E	Amino acid transport and metabolism	PREDICTED: glutamate synthase 1 [NADH], chloroplastic-like isoform X1 [Citrus sinensis]
Cs5g16290	14404	12524	12004	9725	8849	8567	9819	10059	10127	9715	8940	10303	10266	12179	11546	14640	10074	10628		947.796	844.005	792.952	640.832	584.814	558.323	643.21	652.047	656.254	627.932	573.912	661.004	648.782	779.409	756.128	929.402	645.23	683.689	[QR]	Secondary metabolites biosynthesis, transport and catabolism;; General function prediction only	Biological Process: lignin biosynthetic process (GO:0009809);; Biological Process: methylation (GO:0032259);; Molecular Function: protein dimerization activity (GO:0046983);; Molecular Function: caffeate O-methyltransferase activity (GO:0047763);;	K13066|0|cit:102629858|caffeic acid 3-O-methyltransferase-like; K13066 caffeic acid 3-O-methyltransferase [EC:2.1.1.68] (A)	Phenylpropanoid biosynthesis (ko00940)	[R]	General function prediction only	O-methyltransferase;; Dimerisation domain;; AdoMet dependent proline di-methyltransferase	Caffeic acid 3-O-methyltransferase GN=OMT OS=Eucalyptus gunnii (Cider gum) PE=2 SV=1	R	General function prediction only	PREDICTED: caffeic acid 3-O-methyltransferase-like [Citrus sinensis]
Cs2g23660	14314	14815	12696	6869	6518	6576	4065	4289	4581	5317	4450	5957	5377	4962	5247	7144	6905	6906		753.913	778.146	693.149	363.991	346.831	348.973	213.044	227.303	242.54	290.837	241.901	315.79	287.953	272.432	282.925	386.882	374.189	370.996	--	--	Biological Process: regulation of transcription, DNA-templated (GO:0006355);; Cellular Component: membrane (GO:0016020);; Biological Process: single-organism process (GO:0044699);;	--	--	--	--	AP2 domain	Ethylene-responsive transcription factor 9 GN=MLN1.14 OS=Arabidopsis thaliana (Mouse-ear cress) PE=2 SV=1	K	Transcription	PREDICTED: ethylene-responsive transcription factor 4-like [Citrus sinensis]
Cs7g01200	14141	13267	15552	13842	15010	14784	14165	13872	13948	8364	8875	5601	7880	9913	10170	8366	10023	10708		173.263	169.234	182.606	168.576	184.885	179.508	171.019	166.001	167.796	105.854	113.838	74.3571	100.577	123.974	128.763	103.837	124.599	132.448	--	--	Cellular Component: 1,3-beta-D-glucan synthase complex (GO:0000148);; Molecular Function: 1,3-beta-D-glucan synthase activity (GO:0003843);; Biological Process: (1->3)-beta-D-glucan biosynthetic process (GO:0006075);; Biological Process: membrane fusion (GO:0006944);; Cellular Component: cell plate (GO:0009504);; Cellular Component: plasmodesma (GO:0009506);; Biological Process: microsporogenesis…	K11000|0|cit:102624514|callose synthase 2-like; K11000 callose synthase [EC:2.4.1.-] (A)	--	[M]	Cell wall/membrane/envelope biogenesis	1,3-beta-glucan synthase component;; 1,3-beta-glucan synthase subunit FKS1, domain-1;; Vta1 like	Callose synthase 2 GN=F22D22.29 OS=Arabidopsis thaliana (Mouse-ear cress) PE=2 SV=3	M	Cell wall/membrane/envelope biogenesis	hypothetical protein CICLE_v10030476mg [Citrus clementina]
Cs7g05980	14060	14285	13055	7907	7200	7351	5784	5815	5875	3152	3155	3301	3060	2672	2793	2782	2938	2966		412.501	423.073	386.389	232.579	212.143	215.745	167.923	168.454	170.52	94.5734	94.097	98.0663	92.2281	80.2257	84.1273	83.4367	87.5111	87.5289	--	--	--	--	--	--	--	Proline-rich nuclear receptor coactivator	--	S	Function unknown	PREDICTED: uncharacterized protein LOC102616696 [Citrus sinensis]
Cs2g21100	13999	14163	14251	11091	11615	12369	12273	11818	11741	200	142	86	108	135	136	277	280	264		388.062	403.394	392.177	307.234	320.623	341.565	339.955	324.806	323.098	5.66082	4.01776	2.43557	3.05348	3.81764	3.88172	7.70331	7.8552	7.39659	[M]	Cell wall/membrane/envelope biogenesis	Cellular Component: membrane (GO:0016020);; Molecular Function: transferase activity, transferring glycosyl groups (GO:0016757);;	--	--	--	--	Cellulose synthase	Cellulose synthase-like protein B4 GN=CSLB4 OS=Arabidopsis thaliana (Mouse-ear cress) PE=3 SV=1	S	Function unknown	PREDICTED: cellulose synthase-like protein B4-like isoform X1 [Citrus sinensis]
Cs3g10410	13851	15069	15442	14331	13820	13469	12381	12629	12535	22772	20214	20625	17530	16371	16333	26276	26662	25170		646.417	719.433	704.419	661.917	640.959	625.664	578.009	586.257	582.944	1060.74	939.495	952.995	825.954	765.824	764.589	1205.73	1229.48	1160.19	--	--	Molecular Function: carboxylic ester hydrolase activity (GO:0004091);;	--	--	[M]	Cell wall/membrane/envelope biogenesis	Pectinacetylesterase	--	M	Cell wall/membrane/envelope biogenesis	hypothetical protein CISIN_1g013734mg [Citrus sinensis]
Cs5g20950	13677	14021	14356	12913	12647	12686	13588	13458	13532	13116	10537	9850	11537	14573	14681	15519	15173	14388		307.444	321.552	317.426	289.239	284.128	284.769	304.789	300.492	301.971	291.847	235.102	218.984	259.762	325.01	330.162	340.351	334.898	318.576	[E]	Amino acid transport and metabolism	Molecular Function: serine-type endopeptidase activity (GO:0004252);; Biological Process: proteolysis (GO:0006508);; Cellular Component: chloroplast stroma (GO:0009570);;	--	--	[O]	Posttranslational modification, protein turnover, chaperones	Prolyl oligopeptidase family;; Alpha/beta hydrolase family;; Alpha/beta hydrolase family;; X-Pro dipeptidyl-peptidase (S15 family)	Probable glutamyl endopeptidase, chloroplastic (Precursor) GN=GEP OS=Arabidopsis thaliana (Mouse-ear cress) PE=2 SV=2	O	Posttranslational modification, protein turnover, chaperones	hypothetical protein CICLE_v10018865mg [Citrus clementina]
orange1.1t03470	13517	14161	12932	12320	11612	11681	8543	8565	8458	9331	10149	10008	7564	7625	7990	12296	11921	11725		303.783	322.96	292.989	274.925	262.485	262.293	190.928	191.48	189.53	202.542	221.768	215.747	164.336	167.295	174.794	261.857	259.064	253.715	--	--	Biological Process: polysaccharide catabolic process (GO:0000272);; Molecular Function: beta-amylase activity (GO:0016161);;	K01177|0|cit:102626673|beta-amylase 1, chloroplastic-like; K01177 beta-amylase [EC:3.2.1.2] (A)	Starch and sucrose metabolism (ko00500)	--	--	Glycosyl hydrolase family 14	Beta-amylase 1, chloroplastic (Precursor) GN=F14O13.12 OS=Arabidopsis thaliana (Mouse-ear cress) PE=1 SV=1	G	Carbohydrate transport and metabolism	PREDICTED: beta-amylase 1, chloroplastic-like [Citrus sinensis]
Cs8g05340	13494	14091	12848	13597	14040	14105	14400	13811	13553	17909	16517	17569	16429	15613	16772	17277	16961	16796		305.399	324.721	291.436	307.216	319.372	316.762	325.273	311.686	306.718	397.248	368.73	390.251	372.995	353.022	374.77	377.414	372.876	370.728	[R]	General function prediction only	Molecular Function: nucleotide binding (GO:0000166);; Molecular Function: RNA binding (GO:0003723);; Biological Process: response to salt stress (GO:0009651);; Biological Process: response to cadmium ion (GO:0046686);;	K13126|0|cit:102616823|polyadenylate-binding protein 2-like; K13126 polyadenylate-binding protein (A)	RNA transport (ko03013);; mRNA surveillance pathway (ko03015);; RNA degradation (ko03018)	[AJ]	RNA processing and modification;; Translation, ribosomal structure and biogenesis	RNA recognition motif. (a.k.a. RRM, RBD, or RNP domain);; RNA recognition motif (a.k.a. RRM, RBD, or RNP domain);; RNA recognition motif. (a.k.a. RRM, RBD, or RNP domain);; Poly-adenylate binding protein, unique domain;; RNA binding motif;; Limkain b1	Polyadenylate-binding protein 8 GN=PAB8 OS=Arabidopsis thaliana (Mouse-ear cress) PE=1 SV=1	A	RNA processing and modification	hypothetical protein CICLE_v10027999mg [Citrus clementina]
Cs5g34040	13449	13478	13383	12638	12648	12036	11525	11137	10690	14418	13792	14045	11865	13207	13078	13808	14168	13741		396.441	401.509	393.788	372.778	374.602	356.119	340.522	328.619	316.133	421.954	404.177	408.284	351.168	391.643	384.605	398.608	411.45	397.792	[R]	General function prediction only	Molecular Function: nucleotide binding (GO:0000166);; Molecular Function: nucleic acid binding (GO:0003676);;	--	--	[R]	General function prediction only	RNA recognition motif. (a.k.a. RRM, RBD, or RNP domain);; RNA recognition motif (a.k.a. RRM, RBD, or RNP domain);; RNA recognition motif. (a.k.a. RRM, RBD, or RNP domain);; RNA binding motif	Polyadenylate-binding protein RBP47 GN=RBP47 OS=Nicotiana plumbaginifolia (Leadwort-leaved tobacco) PE=1 SV=1	A	RNA processing and modification	PREDICTED: polyadenylate-binding protein RBP47B-like [Citrus sinensis]
Cs3g18360	13356	13399	13190	13303	13076	13011	12850	12627	12768	16634	14471	16630	17946	16973	16618	20170	16665	16191		617.82	634.1	604.851	613.825	601.632	602.213	585.402	575.997	582.132	800.107	726.217	887.067	927.731	824.209	814.958	951.826	796.002	766.041	--	--	Molecular Function: peroxidase activity (GO:0004601);; Molecular Function: copper ion binding (GO:0005507);; Molecular Function: calcium ion binding (GO:0005509);; Molecular Function: ATP binding (GO:0005524);; Molecular Function: calcium-dependent phospholipid binding (GO:0005544);; Cellular Component: cell wall (GO:0005618);; Cellular Component: mitochondrion (GO:0005739);; Cellular Component: …	--	--	[U]	Intracellular trafficking, secretion, and vesicular transport	Annexin	Annexin D1 GN=At1g35720 OS=Arabidopsis thaliana (Mouse-ear cress) PE=1 SV=1	U	Intracellular trafficking, secretion, and vesicular transport	hypothetical protein CICLE_v10001888mg [Citrus clementina]
orange1.1t00580	13328	12756	13371	14178	14574	15081	14161	13626	14063	8819	8948	7103	7614	9051	8850	8133	8679	8635		303.535	296.088	306.294	320.659	327.751	338.24	317.439	303.149	310.467	214.292	217.839	175.007	183.574	218.996	215.762	194.555	209.337	209.145	--	--	Molecular Function: DNA binding (GO:0003677);; Molecular Function: chromatin binding (GO:0003682);;	K12133|0|cit:102627326|protein LHY-like; K12133 MYB-related transcription factor LHY (A)	Circadian rhythm - plant (ko04712)	[O]	Posttranslational modification, protein turnover, chaperones	Myb-like DNA-binding domain	Protein LHY GN=LHY OS=Arabidopsis thaliana (Mouse-ear cress) PE=1 SV=2	K	Transcription	PREDICTED: protein LHY-like isoform X1 [Citrus sinensis]
Cs6g19210	13323	13606	13427	14508	14174	14656	12541	11845	11841	9918	9278	9896	8336	8495	8743	8970	8748	8671		1020.43	1035.34	1104.88	1075.38	1030.03	1100.72	942.244	865.587	840.802	540.499	482.828	525.069	470.256	469.356	477.687	456.418	462.772	474.319	--	--	Molecular Function: adenosylmethionine decarboxylase activity (GO:0004014);; Biological Process: S-adenosylmethioninamine biosynthetic process (GO:0006557);; Biological Process: spermine biosynthetic process (GO:0006597);; Biological Process: spermidine biosynthetic process (GO:0008295);;	K01611|0|cic:CICLE_v10013866mg|hypothetical protein; K01611 S-adenosylmethionine decarboxylase [EC:4.1.1.50] (A)	Cysteine and methionine metabolism (ko00270);; Arginine and proline metabolism (ko00330)	[T]	Signal transduction mechanisms	Adenosylmethionine decarboxylase	S-adenosylmethionine decarboxylase beta chain (Precursor) GN=SAMDC OS=Catharanthus roseus (Madagascar periwinkle) PE=1 SV=1	E	Amino acid transport and metabolism	hypothetical protein CISIN_1g039582mg [Citrus sinensis]
Cs4g03200	13319	13959	13146	10161	10150	10286	8176	8531	8710	3467	4712	5076	5426	5439	5251	5539	7095	6690		1083.92	1154.02	1088.41	836.214	833.527	833.812	661.603	686.207	697.171	287.131	386.236	421.491	434.947	442.745	434.051	459.948	587.378	547.59	--	--	Molecular Function: hydrolase activity, hydrolyzing O-glycosyl compounds (GO:0004553);; Cellular Component: cell wall (GO:0005618);; Biological Process: cellular glucan metabolic process (GO:0006073);; Molecular Function: xyloglucan:xyloglucosyl transferase activity (GO:0016762);; Cellular Component: apoplast (GO:0048046);;	--	--	--	--	Glycosyl hydrolases family 16;; Xyloglucan endo-transglycosylase (XET) C-terminus	Probable xyloglucan endotransglucosylase/hydrolase protein 23 (Precursor) GN=F14M19.90 OS=Arabidopsis thaliana (Mouse-ear cress) PE=2 SV=1	R	General function prediction only	PREDICTED: probable xyloglucan endotransglucosylase/hydrolase protein 23-like [Citrus sinensis]
Cs6g15430	13227	13221	11730	12069	11808	11866	12239	12153	12058	15058	15562	16250	19172	14586	15288	15026	13234	13746		539.956	548.008	477.981	494.471	481.872	481.129	502.956	495.185	493.032	594.533	616.203	640.363	765.777	581.503	611.755	579.771	517.412	547.613	[G]	Carbohydrate transport and metabolism	Molecular Function: fructose-bisphosphate aldolase activity (GO:0004332);; Biological Process: glycolytic process (GO:0006096);;	K01623|0|cit:102610293|fructose-bisphosphate aldolase cytoplasmic isozyme-like; K01623 fructose-bisphosphate aldolase, class I [EC:4.1.2.13] (A)	Glycolysis / Gluconeogenesis (ko00010);; Pentose phosphate pathway (ko00030);; Fructose and mannose metabolism (ko00051);; Carbon fixation in photosynthetic organisms (ko00710);; Carbon metabolism (ko01200);; Biosynthesis of amino acids (ko01230)	[G]	Carbohydrate transport and metabolism	Fructose-bisphosphate aldolase class-I	Fructose-bisphosphate aldolase cytoplasmic isozyme OS=Oryza sativa subsp. japonica (Rice) PE=1 SV=2	G	Carbohydrate transport and metabolism	PREDICTED: fructose-bisphosphate aldolase cytoplasmic isozyme-like [Citrus sinensis]
Cs3g21380	13149	13456	12290	4386	4593	4728	2344	2637	2597	1334	1437	1449	1930	1435	1522	2011	2711	2709		425.622	443.566	399.161	140.937	149.979	153.437	76.3984	84.7681	84.1339	42.5208	45.7513	45.4207	62.0465	46.5994	48.3323	62.807	85.515	84.9668	--	--	--	--	--	--	--	Protein of unknown function (DUF793);; Protein of unknown function (DUF677)	--	S	Function unknown	PREDICTED: uncharacterized protein LOC102615305 [Citrus sinensis]
Cs6g16900	13042	12640	12249	9795	10907	10228	10164	10417	10523	12013	10337	10778	11174	12023	11905	10592	9187	9263		482.552	479.853	445.228	360.722	404.372	378.73	379.239	386.059	389.435	438.348	379.758	390.652	413.083	445.635	443.346	379.795	333.48	339.764	[Z]	Cytoskeleton	Molecular Function: GTPase activity (GO:0003924);; Molecular Function: structural constituent of cytoskeleton (GO:0005200);; Molecular Function: GTP binding (GO:0005525);; Cellular Component: cytoplasm (GO:0005737);; Cellular Component: microtubule (GO:0005874);; Biological Process: GTP catabolic process (GO:0006184);; Biological Process: microtubule-based movement (GO:0007018);; Biological Proce…	K07375|0|cit:102608054|tubulin beta-1 chain-like; K07375 tubulin beta (A)	Phagosome (ko04145)	[Z]	Cytoskeleton	Tubulin/FtsZ family, GTPase domain;; Tubulin C-terminal domain	Tubulin beta-5 chain GN=TUBB5 OS=Zea mays (Maize) PE=1 SV=1	Z	Cytoskeleton	PREDICTED: tubulin beta-1 chain-like [Citrus sinensis]
Cs1g17970	12869	12761	12589	11231	10654	10407	10798	10663	10744	16449	15235	15804	12415	15318	15704	16015	14255	14460		463.485	472.725	449.603	403.584	384.144	372.3	386.892	377.722	381.346	584.868	542.135	562.619	440.624	546.077	567.084	563.457	501.638	513.243	[LKJ]	Replication, recombination and repair;; Transcription;; Translation, ribosomal structure and biogenesis	Molecular Function: nucleic acid binding (GO:0003676);; Molecular Function: ATP binding (GO:0005524);; Cellular Component: nucleolus (GO:0005730);; Cellular Component: cytosol (GO:0005829);; Cellular Component: plasma membrane (GO:0005886);; Molecular Function: ATP-dependent helicase activity (GO:0008026);; Cellular Component: plant-type cell wall (GO:0009505);; Biological Process: response to ca…	K03257|0|cit:102621232|eukaryotic initiation factor 4A-8-like; K03257 translation initiation factor 4A (A)	RNA transport (ko03013)	[J]	Translation, ribosomal structure and biogenesis	DEAD/DEAH box helicase;; Helicase conserved C-terminal domain;; Helicase conserved C-terminal domain	Eukaryotic initiation factor 4A-8 OS=Nicotiana tabacum (Common tobacco) PE=2 SV=1	J	Translation, ribosomal structure and biogenesis	hypothetical protein CICLE_v10025724mg [Citrus clementina]
orange1.1t02044	12818	13226	12674	17489	14228	14382	14527	13421	13705	13580	13766	15059	16983	14632	14174	6681	6974	6367		718.457	765.214	723.746	995.933	807.028	809.022	819.142	747.465	759.353	870.719	901.394	966.442	1056.84	944.35	929.458	444.675	457.505	433.279	--	--	Molecular Function: peroxidase activity (GO:0004601);; Cellular Component: cell wall (GO:0005618);; Biological Process: defense response (GO:0006952);; Biological Process: response to oxidative stress (GO:0006979);; Biological Process: response to abiotic stimulus (GO:0009628);; Cellular Component: membrane (GO:0016020);; Molecular Function: heme binding (GO:0020037);; Biological Process: growth …	K00430|0|cit:102614803|peroxidase C3-like; K00430 peroxidase [EC:1.11.1.7] (A)	Phenylalanine metabolism (ko00360);; Phenylpropanoid biosynthesis (ko00940)	--	--	Peroxidase	Peroxidase C3 (Precursor) GN=PRXC3 OS=Armoracia rusticana (Horseradish) PE=3 SV=1	G	Carbohydrate transport and metabolism	PREDICTED: peroxidase C3-like isoform X1 [Citrus sinensis]
Cs3g21530	12763	12847	13555	13494	15104	14946	13122	13041	13122	10819	11745	10084	11105	9705	9965	6596	7788	7830		223.403	233.579	229.245	238.293	264.687	264.346	226.636	224.56	226.759	195.703	220.773	203.136	206.936	176.511	178.942	119.994	142.058	141.321	[M]	Cell wall/membrane/envelope biogenesis	Cellular Component: Golgi apparatus (GO:0005794);; Molecular Function: zinc ion binding (GO:0008270);; Biological Process: plant-type primary cell wall biogenesis (GO:0009833);; Biological Process: seed coat development (GO:0010214);; Cellular Component: integral component of membrane (GO:0016021);; Biological Process: cell growth (GO:0016049);; Molecular Function: cellulose synthase (UDP-forming…	K10999|0|cit:102619086|cellulose synthase A catalytic subunit 2 [UDP-forming]-like; K10999 cellulose synthase A [EC:2.4.1.12] (A)	--	--	--	Cellulose synthase;; Zinc-binding RING-finger;; Glycosyltransferase like family 2;; Glycosyl transferase family group 2	Cellulose synthase A catalytic subunit 6 [UDP-forming] GN=MVP7.7 OS=Arabidopsis thaliana (Mouse-ear cress) PE=1 SV=2	O	Posttranslational modification, protein turnover, chaperones	PREDICTED: cellulose synthase A catalytic subunit 2 [UDP-forming]-like [Citrus sinensis]
Cs2g19680	12702	12736	11200	20611	19358	19552	15682	15328	15484	18418	17913	22049	14427	11958	12560	11688	13929	14095		499.264	512.049	446.179	815.445	765.356	765.352	615.164	596.369	605.916	717.104	697.577	855.485	551.276	463.92	494.947	448.269	537.472	545.851	--	--	Cellular Component: plasma membrane (GO:0005886);; Cellular Component: photosystem I (GO:0009522);; Cellular Component: photosystem II (GO:0009523);; Cellular Component: chloroplast thylakoid membrane (GO:0009535);; Biological Process: response to blue light (GO:0009637);; Biological Process: photosynthesis, light harvesting (GO:0009765);; Cellular Component: chloroplast envelope (GO:0009941);; B…	K08913|1.04952e-180|cit:102610533|chlorophyll a-b binding protein 151, chloroplastic-like; K08913 light-harvesting complex II chlorophyll a/b binding protein 2 (A)	Photosynthesis - antenna proteins (ko00196)	--	--	Chlorophyll A-B binding protein	Chlorophyll a-b binding protein 151, chloroplastic (Precursor) GN=CAB-151 OS=Gossypium hirsutum (Upland cotton) PE=2 SV=2	O	Posttranslational modification, protein turnover, chaperones	hypothetical protein CICLE_v10016280mg [Citrus clementina]
Cs3g16600	12607	10899	9921	7928	8265	7864	7673	7690	7991	10564	8490	8420	9734	9964	9877	7704	5472	5870		432.113	384.557	338.838	271.507	283.961	269.7	265.02	264.292	276.51	350.449	283.857	276.288	331.522	336.909	331.724	247.578	179.009	194.384	[Z]	Cytoskeleton	Molecular Function: GTPase activity (GO:0003924);; Molecular Function: structural constituent of cytoskeleton (GO:0005200);; Molecular Function: GTP binding (GO:0005525);; Cellular Component: cytoplasm (GO:0005737);; Cellular Component: microtubule (GO:0005874);; Biological Process: GTP catabolic process (GO:0006184);; Biological Process: microtubule-based process (GO:0007017);; Biological Proces…	K07374|0|cit:102577964|alpha-tubulin; K07374 tubulin alpha (A)	Phagosome (ko04145)	[Z]	Cytoskeleton	Tubulin/FtsZ family, GTPase domain;; Tubulin C-terminal domain	Tubulin alpha chain GN=TUBA OS=Prunus dulcis (Almond) PE=2 SV=1	Z	Cytoskeleton	hypothetical protein CISIN_1g013037mg [Citrus sinensis]
Cs5g33470	12476	11447	12299	8645	8591	8648	9145	8573	8485	9130	9699	8904	7600	8437	8387	6431	6955	6725		274.996	267.355	268.598	193.674	191.352	190.629	201.032	187.205	185.758	212.73	232.425	237.615	190.209	190.955	191.469	143.212	158.151	154.469	[M]	Cell wall/membrane/envelope biogenesis	Biological Process: sucrose metabolic process (GO:0005985);; Biological Process: biosynthetic process (GO:0009058);; Molecular Function: sucrose synthase activity (GO:0016157);;	K00695|0|cit:102615040|sucrose synthase 3-like; K00695 sucrose synthase [EC:2.4.1.13] (A)	Starch and sucrose metabolism (ko00500)	[M]	Cell wall/membrane/envelope biogenesis	Sucrose synthase;; Glycosyl transferases group 1	Sucrose synthase 2 GN=SUS2 OS=Pisum sativum (Garden pea) PE=2 SV=1	M	Cell wall/membrane/envelope biogenesis	PREDICTED: sucrose synthase 3-like [Citrus sinensis]
orange1.1t02719	12467	12955	11680	13888	15056	14813	13445	13351	13587	12133	11216	10224	12016	10857	12019	11961	14276	14458		388.031	396.881	359.597	436.717	457.481	447.747	398.344	395.5	403.654	384.433	368.803	351.965	369.87	333.009	364.522	368.69	441.474	445.804	--	--	Molecular Function: enzyme inhibitor activity (GO:0004857);; Cellular Component: cell wall (GO:0005618);; Molecular Function: pectinesterase activity (GO:0030599);; Biological Process: cell wall modification (GO:0042545);; Biological Process: negative regulation of catalytic activity (GO:0043086);; Molecular Function: aspartyl esterase activity (GO:0045330);; Biological Process: pectin catabolic …	--	--	--	--	Pectinesterase;; Plant invertase/pectin methylesterase inhibitor	Pectinesterase 61 GN=K19E1.17 OS=Arabidopsis thaliana (Mouse-ear cress) PE=2 SV=1	S	Function unknown	PREDICTED: probable pectinesterase/pectinesterase inhibitor 61-like [Citrus sinensis]
Cs7g30890	12283	11619	12417	12285	13423	13328	13803	13661	14143	12735	13060	9400	13013	15132	15377	9587	12279	12505		167.611	170.067	164.615	173.259	185.054	185.101	181.644	179.497	182.189	172.36	183.384	149.557	186.118	205.116	208.177	133.858	162.275	170.06	--	--	Molecular Function: structural molecule activity (GO:0005198);; Biological Process: intracellular protein transport (GO:0006886);; Biological Process: vesicle-mediated transport (GO:0016192);; Cellular Component: clathrin coat of trans-Golgi network vesicle (GO:0030130);; Cellular Component: clathrin coat of coated pit (GO:0030132);;	K04646|0|cit:102624350|clathrin heavy chain 1-like; K04646 clathrin heavy chain (A)	Endocytosis (ko04144)	[U]	Intracellular trafficking, secretion, and vesicular transport	Region in Clathrin and VPS;; Clathrin propeller repeat;; Clathrin-H-link;; Clathrin, heavy-chain linker	Clathrin heavy chain 1 GN=CHC1 OS=Arabidopsis thaliana (Mouse-ear cress) PE=1 SV=1	U	Intracellular trafficking, secretion, and vesicular transport	hypothetical protein CICLE_v10030488mg [Citrus clementina]
Cs1g21050	12078	12080	11471	11219	12043	11928	11075	10913	11093	8385	7434	7816	9110	7518	7743	6711	6297	6578		426.721	436.754	400.68	395.337	424.741	420.806	393.139	385.652	394.555	286.638	256.127	264.677	324.677	263.089	268.718	222.793	212.554	225.009	[Z]	Cytoskeleton	Molecular Function: GTPase activity (GO:0003924);; Molecular Function: structural constituent of cytoskeleton (GO:0005200);; Molecular Function: GTP binding (GO:0005525);; Cellular Component: cytoplasm (GO:0005737);; Cellular Component: microtubule (GO:0005874);; Biological Process: GTP catabolic process (GO:0006184);; Biological Process: microtubule-based process (GO:0007017);; Biological Proces…	K07374|0|cit:102620663|tubulin alpha chain-like; K07374 tubulin alpha (A)	Phagosome (ko04145)	[Z]	Cytoskeleton	Tubulin/FtsZ family, GTPase domain;; Tubulin C-terminal domain	Tubulin alpha chain GN=TUBA OS=Prunus dulcis (Almond) PE=2 SV=1	Z	Cytoskeleton	hypothetical protein CICLE_v10028426mg [Citrus clementina]
Cs9g09380	12062	12338	11611	10870	9563	9781	11001	10224	10216	13192	12170	12459	12741	12038	12742	13417	15534	15613		294.149	307.556	271.228	258.518	229.398	241.252	273.514	254.396	252.921	308.354	286.446	281.173	314.296	292.278	300.562	309.234	362.16	371.858	[R]	General function prediction only	Molecular Function: nucleotide binding (GO:0000166);; Molecular Function: nucleic acid binding (GO:0003676);; Cellular Component: ribonucleoprotein complex (GO:0030529);;	K14411|3.75866e-155|cit:102607686|heterogeneous nuclear ribonucleoprotein 1-like; K14411 RNA-binding protein Musashi (A)	mRNA surveillance pathway (ko03015)	[A]	RNA processing and modification	RNA recognition motif. (a.k.a. RRM, RBD, or RNP domain);; RNA recognition motif (a.k.a. RRM, RBD, or RNP domain);; RNA recognition motif. (a.k.a. RRM, RBD, or RNP domain)	Heterogeneous nuclear ribonucleoprotein 1 GN=RNP1 OS=Arabidopsis thaliana (Mouse-ear cress) PE=1 SV=1	A	RNA processing and modification	PREDICTED: heterogeneous nuclear ribonucleoprotein 1-like isoform X1 [Citrus sinensis]
Cs4g11100	12043	12414	12476	9184	7948	8075	8049	7571	7539	2220	2013	2336	1854	1759	1641	1892	2010	1825		1076.16	1130.75	1115.03	823.145	710.875	716.866	719.707	671.874	668.669	197.583	178.929	207.656	163.976	156.959	147.145	166.921	177.486	161.248	[J]	Translation, ribosomal structure and biogenesis	Molecular Function: translation initiation factor activity (GO:0003743);; Biological Process: translational initiation (GO:0006413);;	K03113|7.86262e-69|cit:102626880|protein translation factor SUI1 homolog 2-like; K03113 translation initiation factor 1 (A)	RNA transport (ko03013)	[J]	Translation, ribosomal structure and biogenesis	Translation initiation factor SUI1	Protein translation factor SUI1 homolog 2 GN=At1g54290 OS=Arabidopsis thaliana (Mouse-ear cress) PE=3 SV=1	J	Translation, ribosomal structure and biogenesis	PREDICTED: protein translation factor SUI1 homolog 2-like isoform X1 [Citrus sinensis]
Cs7g29410	11968	12388	10849	11653	10836	11014	10621	10751	10927	11746	11338	13474	14093	10959	11452	13390	11894	11498		743.441	747.246	690.108	700.75	655.002	679.154	639.829	661.965	630.717	770.962	745.206	822.151	852.306	729.158	758.817	877.819	787.925	769.353	--	--	Cellular Component: nucleus (GO:0005634);; Cellular Component: mitochondrion (GO:0005739);;	--	--	--	--	--	--	S	Function unknown	hypothetical protein CICLE_v10031884mg [Citrus clementina]
Cs5g05240	11962	11971	11809	12492	12329	12143	13410	13024	13222	14235	13984	15178	15640	14674	15164	18776	18693	18073		362.867	370.643	345.497	374.476	372.486	368.856	411.046	396.825	403.433	417.264	410.705	443.294	468.538	435.193	450.44	536.132	541.623	529.614	[C]	Energy production and conversion	Molecular Function: retinal dehydrogenase activity (GO:0001758);; Molecular Function: aldehyde dehydrogenase (NAD) activity (GO:0004029);; Biological Process: oxidation-reduction process (GO:0055114);;	K00128|0|cit:102613074|aldehyde dehydrogenase family 2 member B4, mitochondrial-like; K00128 aldehyde dehydrogenase (NAD+) [EC:1.2.1.3] (A)	Glycolysis / Gluconeogenesis (ko00010);; Pentose and glucuronate interconversions (ko00040);; Ascorbate and aldarate metabolism (ko00053);; Fatty acid degradation (ko00071);; Valine, leucine and isoleucine degradation (ko00280);; Lysine degradation (ko00310);; Arginine and proline metabolism (ko00330);; Histidine metabolism (ko00340);; Tryptophan metabolism (ko00380);; beta-Alanine metabolism (ko…	[C]	Energy production and conversion	Aldehyde dehydrogenase family	Aldehyde dehydrogenase family 2 member B4, mitochondrial (Precursor) GN=T17F15.130 OS=Arabidopsis thaliana (Mouse-ear cress) PE=2 SV=1	C	Energy production and conversion	PREDICTED: aldehyde dehydrogenase family 2 member B4, mitochondrial-like [Citrus sinensis]
Cs3g01110	11751	10926	10207	8919	9766	9515	9316	9537	9531	11151	11255	10001	11315	12149	12170	8896	10304	10635		308.925	294.055	267.569	233.413	256.114	249.588	244.974	249.698	249.849	288.109	292.199	258.499	297.356	315.502	317.721	225.852	264.835	274.395	--	--	Biological Process: carbohydrate metabolic process (GO:0005975);; Molecular Function: cellulase activity (GO:0008810);;	--	--	--	--	Glycosyl hydrolase family 9	Endoglucanase 25 GN=K2I5.8 OS=Arabidopsis thaliana (Mouse-ear cress) PE=1 SV=1	R	General function prediction only	hypothetical protein CICLE_v10000600mg [Citrus clementina]
Cs9g03630	11699	13006	12640	18053	15698	15140	18280	17321	17896	8120	9544	11384	17577	17870	16864	38639	19383	18556		837.194	947.967	895.373	1292.9	1120.74	1069.99	1305.64	1233.47	1268.9	659.615	776.618	921.358	1388.27	1447.06	1387.75	3138.5	1571.62	1508.61	--	--	Biological Process: defense response (GO:0006952);; Biological Process: response to biotic stimulus (GO:0009607);;	--	--	--	--	Pathogenesis-related protein Bet v I family	Major allergen Pru ar 1 OS=Prunus armeniaca (Apricot) PE=1 SV=1	S	Function unknown	hypothetical protein CICLE_v10006096mg [Citrus clementina]
Cs7g19250	11644	11053	9902	15521	14939	15425	10585	10495	10416	8682	7808	9223	10733	9977	10297	6257	5459	5440		663.175	643.487	549.401	868.726	843.78	865.119	598.059	577.163	574.867	473.505	429.24	502.637	574.019	543.046	560.776	330.893	293.621	291.968	[P]	Inorganic ion transport and metabolism	Molecular Function: superoxide dismutase activity (GO:0004784);; Biological Process: superoxide metabolic process (GO:0006801);; Molecular Function: metal ion binding (GO:0046872);; Biological Process: oxidation-reduction process (GO:0055114);;	K04564|7.40081e-133|cic:CICLE_v10032406mg|hypothetical protein; K04564 superoxide dismutase, Fe-Mn family [EC:1.15.1.1] (A)	Peroxisome (ko04146)	[P]	Inorganic ion transport and metabolism	Iron/manganese superoxide dismutases, C-terminal domain;; Iron/manganese superoxide dismutases, alpha-hairpin domain	Superoxide dismutase [Fe], chloroplastic (Precursor) GN=SODB OS=Glycine max (Soybean) PE=1 SV=1	P	Inorganic ion transport and metabolism	hypothetical protein CICLE_v10032406mg [Citrus clementina]
Cs1g05000	11604	11467	11530	10487	10959	11393	10734	11068	11172	9979	8874	9672	9862	9707	9704	9555	8869	8707		490.213	495.222	465.859	433.27	460.089	477.668	458.517	474.106	479.26	393.624	356.567	374.247	398.224	391.473	401.392	379.25	355.623	352.959	[Z]	Cytoskeleton	Molecular Function: structural constituent of cytoskeleton (GO:0005200);; Molecular Function: ATP binding (GO:0005524);; Cellular Component: cell wall (GO:0005618);; Cellular Component: nucleolus (GO:0005730);; Cellular Component: mitochondrion (GO:0005739);; Cellular Component: cytosol (GO:0005829);; Cellular Component: cytoskeleton (GO:0005856);; Cellular Component: plasma membrane (GO:0005886)…	K10355|0|cit:102577980|actin; K10355 actin, other eukaryote (A)	--	[Z]	Cytoskeleton	Actin	Actin-7 GN=ACT7 OS=Arabidopsis thaliana (Mouse-ear cress) PE=1 SV=1	Z	Cytoskeleton	hypothetical protein CICLE_v10025866mg [Citrus clementina]
Cs6g21580	11551	11593	10550	11485	11518	11268	11527	11433	11544	17441	16818	17580	18788	16170	17646	16683	16987	17518		322.337	318.517	293.398	313.724	317.364	311.846	320.426	319.944	321.895	477.979	463.976	470.621	509.769	447.82	475.725	448.732	462.042	481.819	--	--	--	--	--	--	--	--	Uncharacterized protein At5g39570 GN=At5g39570 OS=Arabidopsis thaliana (Mouse-ear cress) PE=1 SV=1	S	Function unknown	PREDICTED: uncharacterized protein At5g39570-like [Citrus sinensis]
Cs8g18830	11398	11410	10322	3037	3057	3057	1775	2216	2235	1584	1795	1961	2466	2036	1973	3173	3317	3124		497.242	506.256	468.457	133.567	135.004	133.604	76.8126	95.805	96.8967	70.5796	79.5009	86.8131	109.515	90.2008	87.4405	138.527	145.583	135.747	--	--	--	K11982|4.3452e-172|cit:102628945|E3 ubiquitin-protein ligase RING1-like; K11982 E3 ubiquitin-protein ligase RNF115/126 [EC:6.3.2.19] (A)	--	[O]	Posttranslational modification, protein turnover, chaperones	Ring finger domain;; zinc-finger;; Zinc finger, C3HC4 type (RING finger);; Protein of unknown function (DUF1117);; Zinc finger, C3HC4 type (RING finger)	E3 ubiquitin-protein ligase RING1 GN=RING1 OS=Gossypium hirsutum (Upland cotton) PE=1 SV=1	O	Posttranslational modification, protein turnover, chaperones	PREDICTED: E3 ubiquitin-protein ligase RING1-like [Citrus sinensis]
orange1.1t03320	11352	61467	3852	6860	8725	17977	10068	3642	7318	18423	30377	33561	43129	34618	35359	4974	15565	22276		469.052	2520.56	178.134	291.852	366.527	731.852	402.239	147.315	299.09	781.299	1261.63	1390.74	1753.69	1440.35	1446.15	209.997	654.581	928.133	--	--	--	--	--	--	--	--	--	S	Function unknown	hypothetical protein CISIN_1g0366581mg, partial [Citrus sinensis]
Cs3g23180	11331	12030	11882	12975	12232	12038	12844	13284	13317	11227	11461	11683	13816	12579	12896	16541	14144	13730		332.464	364.372	340.208	381.736	358.323	351.216	375.227	390.486	390.641	302.406	311.024	312.84	383.655	344.572	351.636	435.13	377.321	372.24	--	--	Cellular Component: vacuole (GO:0005773);; Biological Process: proteolysis (GO:0006508);; Molecular Function: cysteine-type peptidase activity (GO:0008234);; Cellular Component: chloroplast (GO:0009507);; Biological Process: response to salt stress (GO:0009651);; Molecular Function: 2-alkenal reductase [NAD(P)] activity (GO:0032440);; Cellular Component: apoplast (GO:0048046);; Biological Process…	--	--	[O]	Posttranslational modification, protein turnover, chaperones	Papain family cysteine protease;; Cathepsin propeptide inhibitor domain (I29);; Granulin	Cysteine proteinase RD21a (Precursor) GN=RD21A OS=Arabidopsis thaliana (Mouse-ear cress) PE=1 SV=1	O	Posttranslational modification, protein turnover, chaperones	PREDICTED: cysteine proteinase RD21a-like [Citrus sinensis]
Cs2g11390	11315	11011	11238	10875	11047	11170	11224	11094	10930	11052	10841	8534	9308	11634	11699	11250	12668	12484		154.817	155.678	149.458	147.709	151.104	152.568	154.185	151.96	149.135	148.408	146.885	115.294	127.595	158.638	159.73	148.314	168.959	167.447	[RTKL]	General function prediction only;; Signal transduction mechanisms;; Transcription;; Replication, recombination and repair	--	--	--	[T]	Signal transduction mechanisms	Protein tyrosine kinase;; Protein kinase domain;; PB1 domain	Serine/threonine-protein kinase EDR1 GN=F22O13.20 OS=Arabidopsis thaliana (Mouse-ear cress) PE=1 SV=1	T	Signal transduction mechanisms	PREDICTED: uncharacterized protein LOC102618380 isoform X1 [Citrus sinensis]
Cs6g16350	11104	12463	10532	8065	7203	7089	4559	4822	4893	1502	1411	1696	1435	1271	1313	2846	3049	3170		469.923	529.796	463.997	341.198	305.6	301.447	190.916	203.093	206.488	64.9358	60.7958	72.0452	62.2413	55.0986	56.027	121.185	130.4	135.944	--	--	--	--	--	--	--	VQ motif	--	S	Function unknown	PREDICTED: uncharacterized protein LOC102616903 [Citrus sinensis]
Cs9g17940	11003	10395	10281	11591	12064	11806	12411	11911	12093	11736	11661	10331	13059	14222	14928	15072	14875	14593		218.182	211.232	197.816	228.426	238.268	234.293	249.374	237.808	241.372	229.715	230.545	199.73	260.306	284.424	300.923	289.01	289.441	289.547	[J]	Translation, ribosomal structure and biogenesis	Molecular Function: translation elongation factor activity (GO:0003746);; Molecular Function: GTPase activity (GO:0003924);; Molecular Function: GTP binding (GO:0005525);; Biological Process: GTP catabolic process (GO:0006184);; Biological Process: translational elongation (GO:0006414);;	K03234|0|cit:102616841|elongation factor 2-like; K03234 elongation factor 2 (A)	--	[J]	Translation, ribosomal structure and biogenesis	Elongation factor Tu GTP binding domain;; Elongation factor G, domain IV;; Elongation factor G C-terminus;; Elongation factor Tu domain 2;; Elongation Factor G, domain II	Elongation factor 2 OS=Beta vulgaris (Sugar beet) PE=2 SV=1	J	Translation, ribosomal structure and biogenesis	hypothetical protein CICLE_v10004309mg [Citrus clementina]
Cs7g19440	10845	10790	10795	12263	11448	11303	9742	9778	10158	6003	6337	6517	5683	7057	6951	9133	8323	8044		392.928	399.821	380.001	442.453	416.988	409.631	353.942	355.411	370.202	221.737	235.219	242.305	213.372	263.119	256.762	335.099	303.584	296.9	--	--	--	--	--	--	--	Stress up-regulated Nod 19	--	R	General function prediction only	PREDICTED: uncharacterized protein LOC102618549 [Citrus sinensis]
Cs2g03000	10841	11119	10321	11019	10309	10867	9956	9728	9628	8374	8466	9580	7483	8537	8511	9261	9068	8850		731.103	762.521	697.501	740.262	696.448	733.958	669.376	650.246	641.485	588.276	591.858	673.812	516.171	593.043	603.367	645.897	633.142	619.08	[E]	Amino acid transport and metabolism	Molecular Function: lactoylglutathione lyase activity (GO:0004462);; Cellular Component: vacuole (GO:0005773);; Cellular Component: peroxisome (GO:0005777);; Cellular Component: cytosol (GO:0005829);; Cellular Component: plasma membrane (GO:0005886);; Biological Process: gluconeogenesis (GO:0006094);; Biological Process: glycolytic process (GO:0006096);; Biological Process: response to salt stres…	K01759|0|cit:102626939|putative lactoylglutathione lyase-like; K01759 lactoylglutathione lyase [EC:4.4.1.5] (A)	Pyruvate metabolism (ko00620)	[G]	Carbohydrate transport and metabolism	Glyoxalase/Bleomycin resistance protein/Dioxygenase superfamily;; Glyoxalase-like domain;; Glyoxalase/Bleomycin resistance protein/Dioxygenase superfamily	Putative lactoylglutathione lyase OS=Brassica oleracea var. gemmifera (Brussel sprouts) PE=2 SV=1	G	Carbohydrate transport and metabolism	PREDICTED: putative lactoylglutathione lyase-like [Citrus sinensis]
Cs4g08600	10839	9219	11009	10871	13140	12397	13133	12843	13097	8874	9750	5264	9941	12571	13935	6773	10889	11381		56.6805	49.7344	56.366	56.6298	68.692	64.9373	69.1795	67.1571	68.7579	45.4092	50.248	26.9647	52.5718	65.3093	72.5598	33.876	55.038	58.0131	[O]	Posttranslational modification, protein turnover, chaperones	--	K10592|0|cit:102627750|E3 ubiquitin-protein ligase UPL1-like; K10592 E3 ubiquitin-protein ligase HUWE1 [EC:6.3.2.19] (A)	Ubiquitin mediated proteolysis (ko04120)	[OK]	Posttranslational modification, protein turnover, chaperones;; Transcription	Domain of Unknown Function (DUF913);; HECT-domain (ubiquitin-transferase);; Domain of Unknown Function (DUF908);; Domain of unknown function (DUF4414);; UBA/TS-N domain	E3 ubiquitin-protein ligase UPL1 GN=UPL1 OS=Arabidopsis thaliana (Mouse-ear cress) PE=1 SV=3	O	Posttranslational modification, protein turnover, chaperones	PREDICTED: E3 ubiquitin-protein ligase UPL1-like isoform X1 [Citrus sinensis]
Cs3g16990	10741	9102	11570	10331	12341	11838	12372	12170	12067	11430	12802	7331	11782	15701	16271	8400	13387	14014		78.9665	74.0293	78.4647	78.9052	87.7227	86.1579	82.3047	84.4785	79.1556	86.1758	100.932	78.764	98.5254	109.461	112.171	63.2857	95.9057	102.448	[O]	Posttranslational modification, protein turnover, chaperones	Molecular Function: ubiquitin-protein transferase activity (GO:0004842);; Biological Process: protein ubiquitination (GO:0016567);;	K10592|0|cit:102609169|E3 ubiquitin-protein ligase UPL1-like; K10592 E3 ubiquitin-protein ligase HUWE1 [EC:6.3.2.19] (A)	Ubiquitin mediated proteolysis (ko04120)	[OK]	Posttranslational modification, protein turnover, chaperones;; Transcription	HECT-domain (ubiquitin-transferase);; Domain of Unknown Function (DUF913);; Domain of unknown function (DUF4414);; Domain of Unknown Function (DUF908);; UBA/TS-N domain	E3 ubiquitin-protein ligase UPL2 GN=UPL2 OS=Arabidopsis thaliana (Mouse-ear cress) PE=1 SV=3	O	Posttranslational modification, protein turnover, chaperones	PREDICTED: E3 ubiquitin-protein ligase UPL1-like isoform X1 [Citrus sinensis]
Cs4g03510	10614	9864	9988	10548	11207	10936	10877	10977	11391	8739	11092	9769	8250	8027	8226	7751	8336	7859		259.012	247.649	238.152	255.556	273.298	267.646	268.769	268.791	278.963	209.628	267.335	234.638	203.131	195.012	200.349	183.159	199.429	190.615	[P]	Inorganic ion transport and metabolism	Molecular Function: NADPH-hemoprotein reductase activity (GO:0003958);; Molecular Function: iron ion binding (GO:0005506);; Cellular Component: endoplasmic reticulum membrane (GO:0005789);; Cellular Component: chloroplast (GO:0009507);; Biological Process: phenylpropanoid metabolic process (GO:0009698);; Molecular Function: FMN binding (GO:0010181);; Biological Process: oxidation-reduction proces…	K00327|0|cit:102609558|NADPH--cytochrome P450 reductase-like; K00327 NADPH-ferrihemoprotein reductase [EC:1.6.2.4] (A)	--	[C]	Energy production and conversion	FAD binding domain;; Flavodoxin;; Oxidoreductase NAD-binding domain	NADPH--cytochrome P450 reductase GN=CPR OS=Catharanthus roseus (Madagascar periwinkle) PE=2 SV=1	C	Energy production and conversion	hypothetical protein CICLE_v10007535mg [Citrus clementina]
Cs7g10710	10552	9776	8707	7248	6125	6096	7609	7538	7458	4102	3058	3844	3165	3184	3162	5143	3981	3737		652.03	614.32	542.25	450.362	381.559	374.372	465.246	459.461	453.635	262.163	196.304	244.142	194.587	203.82	202.971	322.986	252.057	235.891	--	--	--	--	--	--	--	Rubber elongation factor protein (REF)	REF/SRPP-like protein At1g67360 GN=At1g67360 OS=Arabidopsis thaliana (Mouse-ear cress) PE=2 SV=1	S	Function unknown	hypothetical protein CICLE_v10032648mg [Citrus clementina]
orange1.1t01399	10507	10268	9989	10801	11093	11028	11335	11748	11775	13050	12206	11272	12446	14187	14251	12701	13554	13587		206.544	209.429	193.992	213.812	216.086	215.534	222.905	229.477	230.875	251.796	237.59	225.75	251.105	276.669	276.443	237.563	254.57	258.222	--	--	Molecular Function: inorganic diphosphatase activity (GO:0004427);; Molecular Function: hydrogen-translocating pyrophosphatase activity (GO:0009678);; Biological Process: proton transport (GO:0015992);; Cellular Component: membrane (GO:0016020);; Molecular Function: 2-alkenal reductase [NAD(P)] activity (GO:0032440);; Biological Process: oxidation-reduction process (GO:0055114);;	K01507|0|cit:102578049|vacuolar H+-pyrophosphatase; K01507 inorganic pyrophosphatase [EC:3.6.1.1] (A)	Oxidative phosphorylation (ko00190)	--	--	Inorganic H+ pyrophosphatase	Pyrophosphate-energized vacuolar membrane proton pump OS=Vigna radiata var. radiata (Mung bean) PE=1 SV=4	S	Function unknown	PREDICTED: pyrophosphate-energized vacuolar membrane proton pump 1 [Citrus sinensis]
Cs2g01990	10468	10980	10613	4074	3934	4049	2255	2498	2501	2075	2277	2248	3404	3250	3319	6005	7644	7345		334.833	356.716	330.798	130.338	125.463	129.495	72.4634	80.2362	80.3327	65.2624	71.5365	69.851	108.724	102.93	105.551	183.829	236.71	229.262	--	--	Biological Process: respiratory burst involved in defense response (GO:0002679);; Molecular Function: sequence-specific DNA binding transcription factor activity (GO:0003700);; Biological Process: regulation of transcription, DNA-templated (GO:0006355);; Biological Process: protein targeting to membrane (GO:0006612);; Biological Process: ethylene biosynthetic process (GO:0009693);; Biological Pro…	--	--	--	--	GRAS domain family	Scarecrow-like protein 13 GN=SCL13 OS=Arabidopsis thaliana (Mouse-ear cress) PE=2 SV=2	K	Transcription	PREDICTED: scarecrow-like protein 13-like [Citrus sinensis]
Cs7g24940	10257	8679	8239	7055	7412	7041	8414	9102	9120	5325	6621	6889	7599	5265	5539	5445	4819	4867		245.513	216.218	202.353	171.148	180.426	168.557	201.584	217.423	218.72	128.952	162.351	178.17	180.78	128.011	135.555	128.238	115.73	116.858	[E]	Amino acid transport and metabolism	Cellular Component: cytoplasm (GO:0005737);; Biological Process: L-phenylalanine catabolic process (GO:0006559);; Biological Process: cinnamic acid biosynthetic process (GO:0009800);; Molecular Function: phenylalanine ammonia-lyase activity (GO:0045548);;	K10775|0|cit:102607860|phenylalanine ammonia-lyase-like; K10775 phenylalanine ammonia-lyase [EC:4.3.1.24] (A)	Phenylalanine metabolism (ko00360);; Phenylpropanoid biosynthesis (ko00940)	[Q]	Secondary metabolites biosynthesis, transport and catabolism	Aromatic amino acid lyase	Phenylalanine ammonia-lyase GN=PAL6 OS=Citrus limon (Lemon) PE=2 SV=1	Q	Secondary metabolites biosynthesis, transport and catabolism	hypothetical protein CICLE_v10030821mg [Citrus clementina]
orange1.1t00071	10205	11190	9154	8265	7434	7535	5261	5244	5423	5015	5731	7723	8252	5666	6220	9904	11630	12136		709.113	779.036	656.268	577.713	521.677	523.888	361.723	359.699	371.704	361.551	408.949	548.834	568.411	401.749	446.554	713.82	836.916	856.115	[TZDR]	Signal transduction mechanisms;; Cytoskeleton;; Cell cycle control, cell division, chromosome partitioning;; General function prediction only	Molecular Function: calcium ion binding (GO:0005509);; Cellular Component: vacuole (GO:0005773);; Cellular Component: plasma membrane (GO:0005886);;	K13448|1.97437e-115|cit:102619846|probable calcium-binding protein CML27-like; K13448 calcium-binding protein CML (A)	Plant-pathogen interaction (ko04626)	[T]	Signal transduction mechanisms	EF hand;; EF-hand domain;; EF-hand domain pair;; EF hand;; EF-hand domain pair;; Secreted protein acidic and rich in cysteine Ca binding region;; Cytoskeletal-regulatory complex EF hand	Probable calcium-binding protein CML27 OS=Arabidopsis thaliana (Mouse-ear cress) PE=1 SV=1	T	Signal transduction mechanisms	hypothetical protein CICLE_v10009740mg [Citrus clementina]
orange1.1t00345	10018	9743	10156	4754	4818	4838	3407	3744	3765	2500	2842	2490	4037	4404	4295	6780	8605	8623		185.759	184.523	184.774	88.4841	89.5013	89.8744	63.7391	69.5948	70.4167	46.4119	53.2184	46.4714	77.5384	82.8485	81.2695	124.123	158.854	160.397	--	--	--	--	--	--	--	Plant phosphoribosyltransferase C-terminal;; C2 domain	Synaptotagmin-4 GN=T5K6.90 OS=Arabidopsis thaliana (Mouse-ear cress) PE=2 SV=1	R	General function prediction only	hypothetical protein CICLE_v10018672mg [Citrus clementina]
Cs9g06270	9909	10513	9183	8964	7718	7798	9745	9648	9547	5146	4181	5056	4310	4249	4187	5506	4867	4985		489.079	532.817	457.427	447.108	380.739	388.79	486.313	479.661	472.505	272.659	223.354	268.608	231.08	228.774	224.938	284.154	252.269	260.737	[E]	Amino acid transport and metabolism	Cellular Component: plasma membrane (GO:0005886);; Biological Process: response to auxin (GO:0009733);; Biological Process: response to aluminum ion (GO:0010044);;	--	--	--	--	Aluminium induced protein;; Glutamine amidotransferase domain;; Glutamine amidotransferase domain	Stem-specific protein TSJT1 GN=TSJT1 OS=Nicotiana tabacum (Common tobacco) PE=2 SV=1	S	Function unknown	hypothetical protein CICLE_v10005766mg [Citrus clementina]
Cs5g24680	9887	9839	9804	8623	8731	8263	7512	7760	7933	11549	11085	11505	9888	8468	8322	7911	8090	7435		409.562	414.097	399.888	355.049	360.103	343.604	313.062	323.912	331.593	471.754	454.534	465.037	412.414	351.717	340.623	317.112	328.353	305.633	[R]	General function prediction only	Molecular Function: chitinase activity (GO:0004568);; Cellular Component: Golgi apparatus (GO:0005794);; Biological Process: chitin catabolic process (GO:0006032);; Biological Process: glycolytic process (GO:0006096);; Biological Process: calcium ion transport (GO:0006816);; Biological Process: water transport (GO:0006833);; Biological Process: hyperosmotic response (GO:0006972);; Biological Proc…	--	--	[R]	General function prediction only	Chitinase class I	Chitinase-like protein 1 (Precursor) GN=At1g05850 OS=Arabidopsis thaliana (Mouse-ear cress) PE=1 SV=1	R	General function prediction only	hypothetical protein CICLE_v10021187mg [Citrus clementina]
Cs6g15300	9794	9131	9899	11293	13209	13025	11464	12062	11908	18950	26595	20272	24313	19645	19970	20427	26806	27128		139.082	133.431	137.677	160.042	187.963	186.142	164.107	171.6	169.867	265.65	374.309	282.681	347.527	277.522	283.982	279.945	370.582	376.641	[V]	Defense mechanisms	--	--	--	[Q]	Secondary metabolites biosynthesis, transport and catabolism	ABC-2 type transporter;; ABC transporter;; Plant PDR ABC transporter associated;; ABC-transporter extracellular N-terminal;; AAA domain;; AAA domain;; P-loop containing region of AAA domain;; ATPase family associated with various cellular activities (AAA);; Protein of unknown function, DUF258;; Rad17 cell cycle checkpoint protein	ABC transporter G family member 34 GN=F1O11.1 OS=Arabidopsis thaliana (Mouse-ear cress) PE=2 SV=1	Q	Secondary metabolites biosynthesis, transport and catabolism	PREDICTED: ABC transporter G family member 34-like [Citrus sinensis]
Cs7g01340	9731	7048	7002	7464	9139	9234	7060	8044	8472	3969	4023	3803	5136	4991	4838	8458	6698	6352		383.964	285.038	273.814	299.627	366.432	361.627	280.757	319.054	334.489	178.402	179.277	172.052	226.874	222.396	218.266	375.001	299.101	281.749	[G]	Carbohydrate transport and metabolism	--	K01188|0|cit:102629109|vicianin hydrolase-like; K01188 beta-glucosidase [EC:3.2.1.21] (A)	Cyanoamino acid metabolism (ko00460);; Starch and sucrose metabolism (ko00500);; Phenylpropanoid biosynthesis (ko00940)	[G]	Carbohydrate transport and metabolism	Glycosyl hydrolase family 1	Vicianin hydrolase {ECO:0000312|EMBL:ABD03937.1} (Precursor; Fragment) OS=Vicia sativa subsp. nigra (Common vetch) PE=1 SV=1	G	Carbohydrate transport and metabolism	PREDICTED: vicianin hydrolase-like isoform X1 [Citrus sinensis]
Cs7g05150	9720	9670	9792	9320	10427	9955	9328	9523	9444	10515	11426	9563	12021	11381	11940	9204	11639	11454		168.348	174.489	166.936	161.724	182.462	174.994	161.661	164.601	164.762	178.795	198.421	168.762	207.96	196.558	204.822	155.047	194.855	194.857	[M]	Cell wall/membrane/envelope biogenesis	Cellular Component: Golgi apparatus (GO:0005794);; Cellular Component: plasma membrane (GO:0005886);; Molecular Function: zinc ion binding (GO:0008270);; Biological Process: plant-type primary cell wall biogenesis (GO:0009833);; Cellular Component: integral component of membrane (GO:0016021);; Molecular Function: cellulose synthase (UDP-forming) activity (GO:0016760);; Biological Process: cellulo…	K10999|0|cic:CICLE_v10007296mg|hypothetical protein; K10999 cellulose synthase A [EC:2.4.1.12] (A)	--	--	--	Cellulose synthase;; Zinc-binding RING-finger;; Glycosyl transferase family group 2;; Glycosyltransferase like family 2	Cellulose synthase A catalytic subunit 1 [UDP-forming] GN=F8B4.110 OS=Arabidopsis thaliana (Mouse-ear cress) PE=1 SV=1	O	Posttranslational modification, protein turnover, chaperones	hypothetical protein CICLE_v10007296mg [Citrus clementina]
Cs3g14440	9712	10402	9207	9013	8060	8361	8204	7829	8020	3555	3166	3682	2683	2407	2435	1889	2277	2023		787.644	841.28	759.996	711.246	634.449	653.394	645.784	614.938	627.013	287.222	255.324	294.627	218.439	195.239	198.19	151.851	184.993	163.383	--	--	Biological Process: response to brassinosteroid (GO:0009741);; Biological Process: regulation of protein localization (GO:0032880);;	--	--	--	--	Dormancy/auxin associated protein	Auxin-repressed 12.5 kDa protein OS=Fragaria ananassa (Strawberry) PE=2 SV=1	S	Function unknown	hypothetical protein CICLE_v10002843mg [Citrus clementina]
Cs8g20420	9705	8637	8435	2355	3124	2971	1314	1770	1895	1704	2267	2456	2871	2386	2498	2962	4179	4255		399.358	363.333	350.82	97.4513	130.592	121.982	54.1166	72.2562	77.7292	69.9175	92.904	101.083	117.464	98.3003	103.7	120.139	171.502	174.174	[T]	Signal transduction mechanisms	Molecular Function: protein serine/threonine phosphatase activity (GO:0004722);; Biological Process: protein dephosphorylation (GO:0006470);; Molecular Function: metal ion binding (GO:0046872);;	--	--	[T]	Signal transduction mechanisms	Protein phosphatase 2C;; Protein phosphatase 2C;; Stage II sporulation protein E (SpoIIE)	Probable protein phosphatase 2C 25 GN=At2g30020 OS=Arabidopsis thaliana (Mouse-ear cress) PE=1 SV=1	T	Signal transduction mechanisms	PREDICTED: probable protein phosphatase 2C 25-like [Citrus sinensis]
Cs2g05620	9687	9638	8604	4064	3851	4016	2255	2631	2772	1671	1841	2139	2118	1740	1634	2136	2085	2153		533.886	532.913	501.528	225.094	213.521	222.011	122.474	142.997	151.389	95.1601	104.353	121.233	119.143	97.7274	91.6062	118.941	117.192	119.207	--	--	--	--	--	--	--	AP2 domain	Ethylene-responsive transcription factor 4 GN=ERF4 OS=Nicotiana sylvestris (Wood tobacco) PE=2 SV=1	K	Transcription	PREDICTED: ethylene-responsive transcription factor 4-like [Citrus sinensis]
Cs7g24930	9628	9518	9171	8547	8038	8207	8011	8207	8165	4866	4480	5186	4957	4342	4076	4363	3609	3536		399.153	403.724	380.27	350.527	334.225	347.173	338.189	346.665	339.877	224.379	201.944	230.568	220.256	202.644	190.057	199.53	162.796	162.721	[G]	Carbohydrate transport and metabolism	Molecular Function: adenosine kinase activity (GO:0004001);; Molecular Function: copper ion binding (GO:0005507);; Cellular Component: plasma membrane (GO:0005886);; Biological Process: purine ribonucleoside salvage (GO:0006166);; Biological Process: AMP biosynthetic process (GO:0006167);; Cellular Component: chloroplast (GO:0009507);; Biological Process: phosphorylation (GO:0016310);; Molecular …	K00856|0|cit:102607566|adenosine kinase 2-like; K00856 adenosine kinase [EC:2.7.1.20] (A)	Purine metabolism (ko00230)	[G]	Carbohydrate transport and metabolism	pfkB family carbohydrate kinase	Adenosine kinase 2 GN=ADK2 OS=Arabidopsis thaliana (Mouse-ear cress) PE=1 SV=1	F	Nucleotide transport and metabolism	hypothetical protein CICLE_v10032021mg [Citrus clementina]
Cs4g03140	9617	10162	10013	4314	5160	5171	3212	3641	4382	872	1430	1451	2312	1978	1946	3018	4297	3878		759.132	827.108	799.756	343.866	411.394	407.604	253.691	288.558	343.932	68.086	113.645	115.52	177.998	156.112	155.808	237.712	339.597	300.685	--	--	Molecular Function: hydrolase activity, hydrolyzing O-glycosyl compounds (GO:0004553);; Cellular Component: cell wall (GO:0005618);; Biological Process: cellular glucan metabolic process (GO:0006073);; Molecular Function: xyloglucan:xyloglucosyl transferase activity (GO:0016762);; Cellular Component: apoplast (GO:0048046);;	--	--	--	--	Glycosyl hydrolases family 16;; Xyloglucan endo-transglycosylase (XET) C-terminus	Probable xyloglucan endotransglucosylase/hydrolase protein 23 (Precursor) GN=F14M19.90 OS=Arabidopsis thaliana (Mouse-ear cress) PE=2 SV=1	R	General function prediction only	hypothetical protein CICLE_v10008951mg [Citrus clementina]
Cs3g19060	9616	9051	8788	8328	8802	8896	7994	7410	7635	10679	12184	10564	9420	11340	12339	7786	9971	10449		181.027	172.953	165.761	156.781	165.669	166.781	150.056	138.905	143.296	199.222	229.111	196.772	174.993	212.835	230.086	142.675	184.92	195.612	[R]	General function prediction only	Molecular Function: iron ion binding (GO:0005506);; Cellular Component: vacuole (GO:0005773);; Cellular Component: plasma membrane (GO:0005886);; Biological Process: nitric oxide biosynthetic process (GO:0006809);; Molecular Function: electron carrier activity (GO:0009055);; Biological Process: response to light stimulus (GO:0009416);; Biological Process: response to symbiotic fungus (GO:0009610)…	K10534|0|cit:102610866|nitrate reductase [NAD(P)H]-like; K10534 nitrate reductase (NAD(P)H) [EC:1.7.1.1 1.7.1.2 1.7.1.3] (A)	Nitrogen metabolism (ko00910)	[C]	Energy production and conversion	Mo-co oxidoreductase dimerisation domain;; Oxidoreductase molybdopterin binding domain;; Oxidoreductase NAD-binding domain;; Oxidoreductase FAD-binding domain;; Cytochrome b5-like Heme/Steroid binding domain	Nitrate reductase [NAD(P)H] GN=NIA1 OS=Betula pendula (European white birch) PE=2 SV=1	C	Energy production and conversion	PREDICTED: nitrate reductase [NAD(P)H]-like [Citrus sinensis]
Cs6g01310	9567	9292	8877	8899	9057	9385	8375	8751	8631	5941	7799	9239	7843	6396	6651	9542	8525	8227		420.954	421.68	380.903	385.904	399.463	412.535	367.472	382.863	379.076	269.895	355.838	417.872	372.845	295.146	306.939	423.4	382.985	373.868	[H]	Coenzyme transport and metabolism	Molecular Function: methionine adenosyltransferase activity (GO:0004478);; Molecular Function: ATP binding (GO:0005524);; Cellular Component: cytoplasm (GO:0005737);; Biological Process: S-adenosylmethionine biosynthetic process (GO:0006556);; Biological Process: one-carbon metabolic process (GO:0006730);; Molecular Function: metal ion binding (GO:0046872);;	K00789|0|cit:102609114|S-adenosylmethionine synthase 3-like; K00789 S-adenosylmethionine synthetase [EC:2.5.1.6] (A)	Cysteine and methionine metabolism (ko00270);; Biosynthesis of amino acids (ko01230)	[H]	Coenzyme transport and metabolism	S-adenosylmethionine synthetase, C-terminal domain;; S-adenosylmethionine synthetase, central domain;; S-adenosylmethionine synthetase, N-terminal domain	S-adenosylmethionine synthase 2 GN=SAMS2 OS=Catharanthus roseus (Madagascar periwinkle) PE=1 SV=1	H	Coenzyme transport and metabolism	hypothetical protein CICLE_v10011912mg [Citrus clementina]
Cs6g16145	9513	9773	9593	10293	9681	9557	9348	9123	9098	14082	14407	16006	16619	13101	13098	17502	16695	16486		756.031	786.911	749.068	812.229	774.41	759.428	745.557	730.166	723.125	1108.9	1144.97	1270.15	1306.2	1038.93	1039.48	1319.46	1267.1	1257.37	[TZDR]	Signal transduction mechanisms;; Cytoskeleton;; Cell cycle control, cell division, chromosome partitioning;; General function prediction only	Molecular Function: calcium ion binding (GO:0005509);; Biological Process: detection of calcium ion (GO:0005513);; Molecular Function: protein binding (GO:0005515);; Cellular Component: vacuole (GO:0005773);; Cellular Component: cytosol (GO:0005829);; Cellular Component: plasma membrane (GO:0005886);; Biological Process: acetyl-CoA metabolic process (GO:0006084);; Biological Process: response to …	K02183|2.00159e-90|crb:CARUB_v10019058mg|hypothetical protein; K02183 calmodulin (A)	Phosphatidylinositol signaling system (ko04070);; Plant-pathogen interaction (ko04626)	[T]	Signal transduction mechanisms	EF hand;; EF-hand domain pair;; EF-hand domain;; EF-hand domain pair;; EF hand;; EF-hand domain;; Uncharacterised protein family (UPF0154);; Ca2+ insensitive EF hand;; Secreted protein acidic and rich in cysteine Ca binding region;; Caleosin related protein	Calmodulin-related protein GN=CAM53 OS=Petunia hybrida (Petunia) PE=2 SV=2	T	Signal transduction mechanisms	hypothetical protein CARUB_v10019058mg [Capsella rubella]
Cs5g32270	9500	8625	8109	7355	6913	6762	7014	7014	7058	12047	14682	16023	12372	9924	9850	5349	5814	6012		555.077	513.004	475.427	430.916	406.782	392.484	407.941	404.325	406.54	699.726	853.654	930.326	702.853	574.313	575.035	309.499	337.245	347.439	--	--	Molecular Function: peroxidase activity (GO:0004601);; Biological Process: response to oxidative stress (GO:0006979);; Molecular Function: heme binding (GO:0020037);; Molecular Function: metal ion binding (GO:0046872);; Biological Process: oxidation-reduction process (GO:0055114);;	K00430|0|cit:102622157|peroxidase 3-like; K00430 peroxidase [EC:1.11.1.7] (A)	Phenylalanine metabolism (ko00360);; Phenylpropanoid biosynthesis (ko00940)	--	--	Peroxidase	Peroxidase 3 (Precursor) GN=YUP8H12.13 OS=Arabidopsis thaliana (Mouse-ear cress) PE=2 SV=1	G	Carbohydrate transport and metabolism	PREDICTED: peroxidase 3-like [Citrus sinensis]
Cs8g16290	9495	8000	7572	6186	5885	5424	6327	6279	6629	7257	5986	6087	8011	9347	9102	7629	5330	6004		160.186	137.287	127.396	104.153	99.4765	91.1532	106.685	105.48	111.549	120.532	99.6158	100.344	132.218	155.467	152.644	124.36	87.5107	98.6967	[E]	Amino acid transport and metabolism	Cellular Component: cytoplasm (GO:0005737);; Biological Process: L-phenylalanine catabolic process (GO:0006559);; Biological Process: cinnamic acid biosynthetic process (GO:0009800);; Molecular Function: phenylalanine ammonia-lyase activity (GO:0045548);;	K10775|0|cit:102619342|phenylalanine ammonia-lyase 1-like; K10775 phenylalanine ammonia-lyase [EC:4.3.1.24] (A)	Phenylalanine metabolism (ko00360);; Phenylpropanoid biosynthesis (ko00940)	[Q]	Secondary metabolites biosynthesis, transport and catabolism	Aromatic amino acid lyase	Phenylalanine ammonia-lyase 1 GN=PAL1 OS=Prunus avium (Cherry) PE=2 SV=1	Q	Secondary metabolites biosynthesis, transport and catabolism	PREDICTED: phenylalanine ammonia-lyase 1-like [Citrus sinensis]
Cs1g25210	9469	10639	8774	10216	9424	9730	9502	9544	9390	8144	8138	10243	8839	7187	7742	8331	8149	7825		574.173	649.873	536.71	623.483	574.201	579.371	568.306	568.371	558.103	475.236	473.687	589.03	504.986	421.134	453.639	484.482	472.763	457.488	[J]	Translation, ribosomal structure and biogenesis	Molecular Function: structural constituent of ribosome (GO:0003735);; Cellular Component: ribosome (GO:0005840);; Biological Process: translation (GO:0006412);;	K02938|1.85693e-174|cit:102614671|60S ribosomal protein L8-like; K02938 large subunit ribosomal protein L8e (A)	Ribosome (ko03010)	[J]	Translation, ribosomal structure and biogenesis	Ribosomal Proteins L2, C-terminal domain;; Ribosomal Proteins L2, RNA binding domain	60S ribosomal protein L8-1 GN=T27K22.11 OS=Arabidopsis thaliana (Mouse-ear cress) PE=1 SV=2	J	Translation, ribosomal structure and biogenesis	hypothetical protein CICLE_v10026308mg [Citrus clementina]
Cs5g12420	9463	9881	9416	13710	10184	9597	10206	10303	9936	10634	8719	9469	7472	10904	10213	15333	10001	10028		475.005	502.381	479.546	687.167	510.217	479.792	508.49	511.252	493.573	539.139	439.692	474.896	369.298	547.971	516.818	769.027	502.616	503.112	--	--	--	--	--	--	--	D-mannose binding lectin;; S-locus glycoprotein family	Epidermis-specific secreted glycoprotein EP1 (Precursor) GN=EP1 OS=Daucus carota (Wild carrot) PE=1 SV=1	R	General function prediction only	PREDICTED: epidermis-specific secreted glycoprotein EP1-like [Citrus sinensis]
Cs5g02000	9450	9802	9376	9592	8483	8545	6947	6903	6957	10293	10809	11716	9670	10685	10939	16371	14163	13965		391.166	414.72	380.107	394.975	351.397	353.731	284.7	280.222	282.429	420.407	442.347	478.77	388.138	432.519	449.947	660.497	575.627	568.843	--	--	--	--	--	--	--	Development and cell death domain	B2 protein OS=Daucus carota (Wild carrot) PE=2 SV=1	S	Function unknown	PREDICTED: B2 protein-like [Citrus sinensis]
Cs9g06930	9396	9684	8837	8307	7994	7899	8457	8240	8336	10030	9167	8783	9315	8866	9456	8615	9514	10024		227.666	239.529	215.373	199.317	193.229	192.736	207.621	200.618	203.134	236.996	215.889	202.138	224.683	210.636	226.895	193.922	219.556	235.896	--	--	--	--	--	--	--	Frigida-like protein	FRIGIDA-like protein 4a GN=FRL4A OS=Arabidopsis thaliana (Mouse-ear cress) PE=2 SV=1	S	Function unknown	PREDICTED: FRIGIDA-like protein 4a-like [Citrus sinensis]
Cs3g15900	9338	9149	7228	3407	3242	3501	2317	2829	3064	202	478	391	487	346	256	533	502	507		304.161	303.407	239.586	112.45	106.228	114.5	75.1403	91.3517	99.3608	6.73835	15.9663	13.0664	16.2661	11.6021	8.60839	17.6963	16.7317	16.9547	--	--	Biological Process: response to stress (GO:0006950);; Biological Process: response to abiotic stimulus (GO:0009628);; Biological Process: response to oxygen-containing compound (GO:1901700);;	--	--	[R]	General function prediction only	C2H2-type zinc finger;; Zinc-finger double domain;; Zinc-finger of C2H2 type	Zinc finger protein ZAT10 GN=T22C5.18 OS=Arabidopsis thaliana (Mouse-ear cress) PE=2 SV=1	R	General function prediction only	PREDICTED: zinc finger protein ZAT10-like [Citrus sinensis]
Cs4g20130	9323	9327	9895	7747	8427	8716	8431	8008	7753	7199	8540	7723	6826	8619	8678	7591	9993	10077		171.766	178.839	174.171	141.854	154.38	160.555	154.331	149.183	143.808	155.389	194.663	194.732	168.623	186.69	184.906	170.748	218.205	220.922	--	--	Molecular Function: zinc ion binding (GO:0008270);;	K10144|0|cit:102624116|RING finger and CHY zinc finger domain-containing protein 1-like; K10144 RING finger and CHY zinc finger domain-containing protein 1 [EC:6.3.2.19] (A)	Ubiquitin mediated proteolysis (ko04120)	[R]	General function prediction only	Zinc-ribbon;; CHY zinc finger;; Ring finger domain;; Zinc finger, C3HC4 type (RING finger);; zinc-RING finger domain;; Zinc finger, C3HC4 type (RING finger)	--	O	Posttranslational modification, protein turnover, chaperones	PREDICTED: RING finger and CHY zinc finger domain-containing protein 1-like isoform X1 [Citrus sinensis]
Cs1g16180	9307	8933	8565	7292	7841	7811	8714	8964	9231	10713	8201	7857	8485	10353	10529	5122	6729	6839		450.049	446.836	420.13	360.368	375.877	376.921	409.214	407.383	419.921	501.811	383.046	406.386	382.974	474.28	463.762	224.722	303.629	310.002	--	--	Molecular Function: aspartic-type endopeptidase activity (GO:0004190);; Biological Process: proteolysis (GO:0006508);;	--	--	[O]	Posttranslational modification, protein turnover, chaperones	Xylanase inhibitor C-terminal;; Xylanase inhibitor N-terminal;; Eukaryotic aspartyl protease	Protein ASPARTIC PROTEASE IN GUARD CELL 2 (Precursor) GN=ASPG2 OS=Arabidopsis thaliana (Mouse-ear cress) PE=2 SV=1	O	Posttranslational modification, protein turnover, chaperones	hypothetical protein CICLE_v10001212mg [Citrus clementina]
Cs9g07680	9263	8969	7768	13093	11152	11168	9202	9038	9185	7778	9039	11187	6334	4444	4511	7759	5816	5553		576.962	571.896	489.693	821.031	698.672	700.246	577.157	567.469	577.406	464.01	543.199	671.277	382.725	267.295	270.282	462.174	349.059	334.162	--	--	Biological Process: response to UV (GO:0009411);; Biological Process: response to red or far red light (GO:0009639);; Biological Process: flavonoid biosynthetic process (GO:0009813);; Biological Process: pigment biosynthetic process (GO:0046148);;	--	--	--	--	Chlorophyll A-B binding protein	Early light-induced protein 1, chloroplastic (Precursor) GN=ELIP1 OS=Arabidopsis thaliana (Mouse-ear cress) PE=1 SV=1	S	Function unknown	hypothetical protein CICLE_v10005974mg [Citrus clementina]
Cs6g17430	9221	8732	8263	9908	9506	9353	12623	12125	11920	7834	9236	10801	13922	9299	9525	8875	7762	8041		378.221	370.009	332.112	405.139	390.083	382.334	520.734	498.344	487.448	311.438	372.061	434.885	555.826	375.171	384.688	346.796	307.287	324.565	[E]	Amino acid transport and metabolism	Molecular Function: glutamate-ammonia ligase activity (GO:0004356);; Molecular Function: ATP binding (GO:0005524);; Cellular Component: cytoplasm (GO:0005737);; Biological Process: glutamine biosynthetic process (GO:0006542);; Biological Process: nitrogen fixation (GO:0009399);;	K01915|0|cic:CICLE_v10011785mg|hypothetical protein; K01915 glutamine synthetase [EC:6.3.1.2] (A)	Alanine, aspartate and glutamate metabolism (ko00250);; Arginine and proline metabolism (ko00330);; Glyoxylate and dicarboxylate metabolism (ko00630);; Nitrogen metabolism (ko00910);; Biosynthesis of amino acids (ko01230)	[E]	Amino acid transport and metabolism	Glutamine synthetase, catalytic domain;; Glutamine synthetase, beta-Grasp domain	Glutamine synthetase nodule isozyme OS=Vigna aconitifolia (Moth bean) PE=2 SV=1	E	Amino acid transport and metabolism	hypothetical protein CICLE_v10011785mg [Citrus clementina]
Cs7g01740	9185	8956	9042	8551	9972	9798	9374	9291	9467	8684	9591	7403	8747	8332	8779	6255	7445	7458		176.612	175.47	168.515	161.717	193.385	190.387	182.152	178.841	181.302	162.947	181.352	136.443	171.156	161.592	165.857	114.897	138.877	141.706	[M]	Cell wall/membrane/envelope biogenesis	Molecular Function: zinc ion binding (GO:0008270);; Cellular Component: integral component of membrane (GO:0016021);; Molecular Function: cellulose synthase (UDP-forming) activity (GO:0016760);; Molecular Function: cellulose synthase (GDP-forming) activity (GO:0016761);; Biological Process: cellulose biosynthetic process (GO:0030244);;	K10999|0|cit:102617105|cellulose synthase A catalytic subunit 3 [UDP-forming]-like; K10999 cellulose synthase A [EC:2.4.1.12] (A)	--	--	--	Cellulose synthase;; Zinc-binding RING-finger;; Glycosyltransferase like family 2;; Glycosyl transferase family group 2	Cellulose synthase A catalytic subunit 3 [UDP-forming] GN=At5g05170 OS=Arabidopsis thaliana (Mouse-ear cress) PE=1 SV=2	O	Posttranslational modification, protein turnover, chaperones	hypothetical protein CISIN_1g001413mg [Citrus sinensis]
Cs4g07130	9134	9124	8518	6615	7888	7740	5188	5227	5331	6854	10283	10105	12292	11326	11656	11524	13878	14436		438.243	445.626	412.972	333.338	396.066	385.55	259.654	258.916	262.647	359.815	537.649	535.366	629.822	586.327	614.691	600.691	727.23	746.832	--	--	--	K13464|0|cit:102631355|protein TIFY 10A-like; K13464 jasmonate ZIM domain-containing protein (A)	Plant hormone signal transduction (ko04075)	--	--	tify domain;; Divergent CCT motif	Protein TIFY 10B OS=Arabidopsis thaliana (Mouse-ear cress) PE=1 SV=1	S	Function unknown	PREDICTED: protein TIFY 10A-like [Citrus sinensis]
Cs1g24950	9075	7385	6850	7674	6651	6564	7120	6668	6663	5715	5281	5535	5262	7067	7275	7684	6118	6330		329.483	270.531	251.401	278.764	241.523	237.535	257.504	239.651	239.362	207.383	190.62	200.165	187.171	253.086	263.607	275.791	220.558	228.619	[Q]	Secondary metabolites biosynthesis, transport and catabolism	Molecular Function: iron ion binding (GO:0005506);; Cellular Component: endoplasmic reticulum (GO:0005783);; Molecular Function: electron carrier activity (GO:0009055);; Biological Process: response to UV-B (GO:0010224);; Molecular Function: oxidoreductase activity, acting on paired donors, with incorporation or reduction of molecular oxygen (GO:0016705);; Molecular Function: heme binding (GO:002…	K09755|0|cit:102629219|cytochrome P450 84A1-like; K09755 ferulate-5-hydroxylase [EC:1.14.-.-] (A)	Phenylpropanoid biosynthesis (ko00940)	[Q]	Secondary metabolites biosynthesis, transport and catabolism	Cytochrome P450	Cytochrome P450 84A1 GN=F23E13.110 OS=Arabidopsis thaliana (Mouse-ear cress) PE=1 SV=1	Q	Secondary metabolites biosynthesis, transport and catabolism	PREDICTED: cytochrome P450 84A1-like [Citrus sinensis]
Cs5g12250	8999	9185	8896	5923	6512	6588	5169	4944	5052	2615	2758	2954	4284	3534	3896	4418	4826	4879		374.855	385.568	366.095	245.884	271.81	272.067	222.922	203.995	208.313	106.601	112.733	119.657	174.713	144.614	160.325	176.866	195.283	199.45	--	--	Cellular Component: cell wall (GO:0005618);; Cellular Component: Golgi apparatus (GO:0005794);; Cellular Component: cytosol (GO:0005829);; Molecular Function: glycogenin glucosyltransferase activity (GO:0008466);; Cellular Component: plasmodesma (GO:0009506);; Cellular Component: membrane (GO:0016020);; Biological Process: cellulose biosynthetic process (GO:0030244);; Biological Process: UDP-L-ar…	K13379|0|cit:102610688|UDP-arabinopyranose mutase 3-like; K13379 reversibly glycosylated polypeptide / UDP-arabinopyranose mutase [EC:2.4.1.- 5.4.99.30] (A)	--	--	--	Reversibly glycosylated polypeptide	UDP-arabinopyranose mutase 3 OS=Oryza sativa subsp. japonica (Rice) PE=1 SV=1	R	General function prediction only	PREDICTED: UDP-arabinopyranose mutase 3-like [Citrus sinensis]
orange1.1t01576	8930	9110	8517	6238	6224	6649	5653	6306	6480	362	316	416	384	313	276	162	180	185		1296.27	1316.29	1232.21	900.676	902.238	936.132	800.139	888.3	914.315	49.5524	43.1678	54.9513	49.8124	42.3012	38.1271	21.8403	24.4948	25.1737	--	--	--	--	--	--	--	Probable lipid transfer;; Protease inhibitor/seed storage/LTP family	Putative lipid-transfer protein DIR1 (Precursor) GN=DIR1 OS=Arabidopsis thaliana (Mouse-ear cress) PE=1 SV=1	R	General function prediction only	PREDICTED: putative lipid-transfer protein DIR1-like [Citrus sinensis]
orange1.1t04187	8849	8569	8752	8528	8462	8262	8947	8510	8550	6331	6190	6461	7027	6535	6685	6794	5742	5744		357.543	352.855	349.42	339.648	342.973	330.599	366.645	343.397	336.666	270.683	258.824	259.608	290.66	282.941	292.491	280.222	243.957	242.203	[C]	Energy production and conversion	Molecular Function: magnesium ion binding (GO:0000287);; Molecular Function: isocitrate dehydrogenase (NADP+) activity (GO:0004450);; Molecular Function: copper ion binding (GO:0005507);; Cellular Component: peroxisome (GO:0005777);; Cellular Component: plasma membrane (GO:0005886);; Biological Process: tricarboxylic acid cycle (GO:0006099);; Biological Process: isocitrate metabolic process (GO:0…	K00031|0|cit:102609279|isocitrate dehydrogenase [NADP]-like; K00031 isocitrate dehydrogenase [EC:1.1.1.42] (A)	Citrate cycle (TCA cycle) (ko00020);; Glutathione metabolism (ko00480);; Carbon metabolism (ko01200);; 2-Oxocarboxylic acid metabolism (ko01210);; Biosynthesis of amino acids (ko01230);; Peroxisome (ko04146)	[C]	Energy production and conversion	Isocitrate/isopropylmalate dehydrogenase	Isocitrate dehydrogenase [NADP] OS=Nicotiana tabacum (Common tobacco) PE=2 SV=1	C	Energy production and conversion	PREDICTED: isocitrate dehydrogenase [NADP]-like isoform X1 [Citrus sinensis]
Cs2g05560	8811	9905	11052	10953	10384	11331	10195	10225	10084	5797	5478	5212	4779	6249	5674	3881	4185	4115		545.582	616.093	674.06	681.009	644.611	696.942	629.831	626.903	611.42	364.795	344.556	333.374	284.748	384.905	358.731	247.411	266.572	263.255	--	--	--	--	--	--	--	--	Protein E6 GN=E6 OS=Gossypium hirsutum (Upland cotton) PE=2 SV=1	R	General function prediction only	PREDICTED: protein E6-like [Citrus sinensis]
Cs6g05890	8787	9227	8661	9081	8825	8904	9167	9050	8839	5897	5742	6544	6358	5850	6091	6282	6285	6470		222.954	239.297	214.63	230.336	224.877	224.661	234.14	228.683	222.952	144.54	141.585	160.66	156.857	144.736	153.084	150.404	152.79	158.959	[O]	Posttranslational modification, protein turnover, chaperones	Molecular Function: ATP binding (GO:0005524);; Biological Process: response to stress (GO:0006950);; Molecular Function: 2-alkenal reductase [NAD(P)] activity (GO:0032440);; Biological Process: oxidation-reduction process (GO:0055114);;	K03283|0|cit:102626809|probable mediator of RNA polymerase II transcription subunit 37e-like; K03283 heat shock 70kDa protein 1/8 (A)	Spliceosome (ko03040);; Protein processing in endoplasmic reticulum (ko04141);; Endocytosis (ko04144)	[O]	Posttranslational modification, protein turnover, chaperones	Hsp70 protein;; Hydantoinase/oxoprolinase;; NAD-specific glutamate dehydrogenase	Probable mediator of RNA polymerase II transcription subunit 37e GN=At5g02500 OS=Arabidopsis thaliana (Mouse-ear cress) PE=1 SV=3	O	Posttranslational modification, protein turnover, chaperones	hypothetical protein CICLE_v10011260mg [Citrus clementina]
orange1.1t01433	8782	8162	8558	8495	9039	9195	8971	8956	9196	9577	10060	8369	9837	11228	11642	8147	9685	9743		141.032	134.883	136.702	136.979	147.727	149.52	147.664	143.734	151.269	152.806	160.824	134.166	157.863	179.603	188.461	128.647	154.35	154.94	[R]	General function prediction only	Biological Process: regulation of transcription, DNA-templated (GO:0006355);;	--	--	[R]	General function prediction only	WD domain, G-beta repeat	Protein TOPLESS GN=F7H2.9 OS=Arabidopsis thaliana (Mouse-ear cress) PE=1 SV=1	R	General function prediction only	hypothetical protein CICLE_v10024745mg [Citrus clementina]
Cs5g16710	8757	8112	8180	7552	7864	7903	8087	7955	8146	8239	8034	6890	8739	8975	9489	7339	8523	8075		127.061	120.377	115.851	108.703	113.777	114.742	118.452	116.215	119.201	115.986	114.374	96.2049	125.63	129.278	135.541	101.284	119.109	115.19	--	--	Molecular Function: translation initiation factor activity (GO:0003743);; Biological Process: translational initiation (GO:0006413);;	K11593|0|cit:102616587|protein argonaute 1-like; K11593 eukaryotic translation initiation factor 2C (A)	--	[J]	Translation, ribosomal structure and biogenesis	Piwi domain;; PAZ domain;; Glycine-rich region of argonaut;; Domain of unknown function (DUF1785)	Protein argonaute 1 GN=AGO1 OS=Arabidopsis thaliana (Mouse-ear cress) PE=1 SV=1	J	Translation, ribosomal structure and biogenesis	PREDICTED: protein argonaute 1-like isoform X1 [Citrus sinensis]
Cs2g23520	8753	9106	8682	9169	8537	8813	9106	9126	9012	8920	8259	9410	9370	8945	8866	11402	9818	9466		410.218	436.569	397.217	421.549	393.258	404.507	421.023	415.535	416.1	405.527	378.593	448.699	438.293	409.651	408.236	506.424	440.692	428.167	--	--	Molecular Function: transporter activity (GO:0005215);; Cellular Component: mitochondrial inner membrane (GO:0005743);; Cellular Component: integral component of membrane (GO:0016021);; Biological Process: transmembrane transport (GO:0055085);;	K05863|0|cic:CICLE_v10015260mg|hypothetical protein; K05863 solute carrier family 25 (mitochondrial adenine nucleotide translocator), member 4/5/6/31 (A)	--	[C]	Energy production and conversion	Mitochondrial carrier protein	ADP,ATP carrier protein 3, mitochondrial (Precursor) GN=F20O9.60 OS=Arabidopsis thaliana (Mouse-ear cress) PE=2 SV=1	C	Energy production and conversion	hypothetical protein CICLE_v10015260mg [Citrus clementina]
Cs9g05060	8742	7458	8682	8416	9422	9376	9590	9211	9403	4381	4624	2721	3993	5685	5817	2937	4595	5011		57.9119	53.3081	56.1811	57.9168	62.4047	61.7263	61.2696	59.3486	60.8339	26.0522	29.2037	21.142	24.9377	31.8279	33.0974	16.5271	25.7527	29.4303	--	--	--	--	--	[S]	Function unknown	--	Chromatin structure-remodeling complex protein SYD GN=SYD OS=Arabidopsis thaliana (Mouse-ear cress) PE=1 SV=1	K	Transcription	hypothetical protein CICLE_v10004115mg [Citrus clementina]
Cs8g02530	8716	8943	8499	6469	7048	7118	6276	6255	6292	9108	8112	9071	8257	7406	7796	6351	5918	5970		502.423	528.817	485.731	375.083	408.066	409.666	365.53	360.533	364.778	507.99	456.926	499.228	459.412	421.687	442.871	342.522	326.571	335.136	[G]	Carbohydrate transport and metabolism	Molecular Function: transporter activity (GO:0005215);; Biological Process: transport (GO:0006810);; Cellular Component: integral component of membrane (GO:0016021);;	K09872|0|cit:102624436|aquaporin PIP2-7-like; K09872 aquaporin PIP (A)	--	[G]	Carbohydrate transport and metabolism	Major intrinsic protein	Aquaporin PIP2-7, N-terminally processed GN=M4E13.150 OS=Arabidopsis thaliana (Mouse-ear cress) PE=1 SV=2	P	Inorganic ion transport and metabolism	hypothetical protein CICLE_v10029003mg [Citrus clementina]
orange1.1t03687	8605	7214	6591	7054	8326	8405	7812	8493	8096	3597	2713	2942	3599	4456	4417	7548	6163	5794		446.139	380.978	344.168	366.78	433.703	432.98	401.903	432.517	410.446	187.782	141.185	153.818	180.273	227.66	232.389	390.798	320.274	299.18	[Q]	Secondary metabolites biosynthesis, transport and catabolism	Molecular Function: binding (GO:0005488);; Molecular Function: oxidoreductase activity (GO:0016491);;	K07437|0|cit:102620622|cytochrome P450 716B2-like; K07437 cytochrome P450, family 26, subfamily A (A)	--	[QI]	Secondary metabolites biosynthesis, transport and catabolism;; Lipid transport and metabolism	Cytochrome P450	Beta-amyrin 28-oxidase OS=Panax ginseng (Korean ginseng) PE=2 SV=1	Q	Secondary metabolites biosynthesis, transport and catabolism	hypothetical protein CICLE_v10019893mg [Citrus clementina]
Cs6g16810	8581	8938	9092	7769	6952	6776	7582	7458	7275	7454	6788	7589	6252	6587	6450	7489	7772	7787		354.015	376.699	370.565	320.02	288.483	278.955	313.383	307.134	300.358	314.337	295.342	328.666	263.012	280.644	273.271	312.185	332.968	331.917	--	--	Molecular Function: nucleic acid binding (GO:0003676);;	--	--	[A]	RNA processing and modification	SUZ domain;; R3H domain	--	A	RNA processing and modification	PREDICTED: R3H domain-containing protein 2-like [Citrus sinensis]
Cs4g02530	8516	8929	8828	4399	4513	4503	2900	3230	3250	4768	4876	5319	6662	6043	5831	10405	11816	11117		586.316	614.824	604.643	388.866	401.063	385.825	304.744	323.081	310.685	360.3	356.509	390.864	472.214	410.93	403.67	639.905	692.044	662.793	--	--	--	--	--	--	--	Tetraspanin family	Tetraspanin-7 GN=TET7 OS=Arabidopsis thaliana (Mouse-ear cress) PE=2 SV=1	S	Function unknown	hypothetical protein CICLE_v10010303mg [Citrus clementina]
Cs3g21170	8504	7417	7972	13433	17278	17123	10267	11008	10803	2747	6079	5740	9583	5546	6480	2847	3367	3884		842.879	736.304	836.076	1351.11	1710.33	1697.15	994.932	1082.24	1062.03	279.816	622.35	579.806	926.518	559.845	652.132	294.981	349.77	406.028	--	--	--	--	--	--	--	Extensin-like region	--	R	General function prediction only	hypothetical protein CISIN_1g0322981mg, partial [Citrus sinensis]
orange1.1t03774	8496	8934	9588	10489	11626	11542	14317	12625	12876	7025	9281	8847	13152	14610	15098	19012	17074	17366		217.17	237.913	237.941	273.033	303.598	291.206	351.389	311.142	311.714	186.295	258.629	259.095	347.749	387.083	406.571	503.54	464.085	483.798	--	--	Biological Process: fatty acid biosynthetic process (GO:0006633);; Molecular Function: oxidoreductase activity, acting on single donors with incorporation of molecular oxygen, incorporation of two atoms of oxygen (GO:0016702);; Molecular Function: metal ion binding (GO:0046872);;	K00454|0|cit:102626288|linoleate 13S-lipoxygenase 2-1, chloroplastic-like; K00454 lipoxygenase [EC:1.13.11.12] (A)	Linoleic acid metabolism (ko00591);; alpha-Linolenic acid metabolism (ko00592)	--	--	Lipoxygenase;; PLAT/LH2 domain	Linoleate 13S-lipoxygenase 2-1, chloroplastic (Precursor) GN=LOX2.1 OS=Solanum tuberosum (Potato) PE=1 SV=1	E	Amino acid transport and metabolism	hypothetical protein CICLE_v10014212mg [Citrus clementina]
Cs2g18220	8481	8637	8748	7203	6638	6721	7331	6925	6877	16234	14925	14792	12365	14463	14581	14287	16772	16919		259.136	268.345	266.181	220.463	203.836	202.738	224.632	209.008	207.804	482.684	444.7	451.202	360.277	430.239	440.757	419.224	496.268	501.012	--	--	--	--	--	--	--	Frigida-like protein	FRIGIDA-like protein 3 GN=FRL3 OS=Arabidopsis thaliana (Mouse-ear cress) PE=1 SV=1	S	Function unknown	hypothetical protein CICLE_v10014710mg [Citrus clementina]
orange1.1t01732	8436	8914	8538	8216	7645	7468	6873	7047	6977	7728	7403	8712	8606	6996	6496	7851	7544	7310		431.757	469.326	431.994	420.874	393.405	384.404	354.113	361.063	357.079	393.027	377.1	443.643	441.049	359.969	335.87	392.184	379.245	369.533	[R]	General function prediction only	Molecular Function: GTP binding (GO:0005525);; Cellular Component: vacuole (GO:0005773);; Cellular Component: Golgi-associated vesicle (GO:0005798);; Biological Process: small GTPase mediated signal transduction (GO:0007264);; Cellular Component: plastid (GO:0009536);;	K07937|4.52263e-132|vvi:100242677|ADP-ribosylation factor; K07937 ADP-ribosylation factor 1 (A)	Endocytosis (ko04144)	[U]	Intracellular trafficking, secretion, and vesicular transport	ADP-ribosylation factor family;; Signal recognition particle receptor beta subunit;; Ras family;; Gtr1/RagA G protein conserved region;; Miro-like protein;; 50S ribosome-binding GTPase	ADP-ribosylation factor 2 GN=OJ1119_H02.17 OS=Oryza sativa subsp. japonica (Rice) PE=2 SV=2	U	Intracellular trafficking, secretion, and vesicular transport	unnamed protein product [Vitis vinifera]
Cs7g10220	8393	8476	7820	8244	7767	7556	9081	9361	8898	19708	20227	23084	26808	17928	18641	23311	16509	16166		455.95	458.797	413.68	441.653	408.788	402.013	505.461	508.55	473.395	1006.46	1035.29	1108.63	1344.53	936.541	1001.11	1225.71	862.665	827.754	[G]	Carbohydrate transport and metabolism	Molecular Function: glyceraldehyde-3-phosphate dehydrogenase (NAD+) (phosphorylating) activity (GO:0004365);; Molecular Function: copper ion binding (GO:0005507);; Cellular Component: nucleus (GO:0005634);; Cellular Component: mitochondrial envelope (GO:0005740);; Cellular Component: vacuolar membrane (GO:0005774);; Cellular Component: cytosol (GO:0005829);; Cellular Component: plasma membrane (G…	K00134|0|cit:102578015|NAD-dependent glyceraldehyde-3-phosphate dehydrogenase; K00134 glyceraldehyde 3-phosphate dehydrogenase [EC:1.2.1.12] (A)	Glycolysis / Gluconeogenesis (ko00010);; Carbon fixation in photosynthetic organisms (ko00710);; Carbon metabolism (ko01200);; Biosynthesis of amino acids (ko01230)	[G]	Carbohydrate transport and metabolism	Glyceraldehyde 3-phosphate dehydrogenase, C-terminal domain;; Glyceraldehyde 3-phosphate dehydrogenase, NAD binding domain;; Dihydrodipicolinate reductase, N-terminus	Glyceraldehyde-3-phosphate dehydrogenase GAPC1, cytosolic GN=T6K12.26 OS=Arabidopsis thaliana (Mouse-ear cress) PE=1 SV=2	G	Carbohydrate transport and metabolism	PREDICTED: glyceraldehyde-3-phosphate dehydrogenase GAPC1, cytosolic [Citrus sinensis]
Cs7g13220	8390	8432	7073	3564	3870	3793	2717	3089	3049	1286	1576	2017	1899	1416	1435	2168	2568	2415		352.446	355.139	303.573	149.839	163.007	160.027	113.414	128.675	126.945	55.9901	68.3139	86.9238	81.5895	60.7664	62.2601	94.7602	111.656	104.402	--	--	--	--	--	[A]	RNA processing and modification	--	--	A	RNA processing and modification	hypothetical protein CICLE_v10032842mg [Citrus clementina]
Cs9g07750	8361	8259	7130	8053	8085	8176	7838	8072	7957	11983	13504	14776	12090	11341	11860	12046	12658	13568		270.585	270.021	233.408	261.561	273.905	263.904	253.223	260.452	256.53	383.916	434.697	471.521	387.81	366.003	380.445	397.383	422.517	436.604	[P]	Inorganic ion transport and metabolism	Biological Process: maltose metabolic process (GO:0000023);; Biological Process: sulfate assimilation (GO:0000103);; Biological Process: selenium compound metabolic process (GO:0001887);; Molecular Function: sulfate adenylyltransferase (ATP) activity (GO:0004781);; Cellular Component: mitochondrion (GO:0005739);; Cellular Component: cytosol (GO:0005829);; Cellular Component: plasma membrane (GO:0…	K13811|0|cic:CICLE_v10004927mg|hypothetical protein; K13811 3'-phosphoadenosine 5'-phosphosulfate synthase [EC:2.7.7.4 2.7.1.25] (A)	Purine metabolism (ko00230);; Selenocompound metabolism (ko00450);; Sulfur metabolism (ko00920)	[P]	Inorganic ion transport and metabolism	ATP-sulfurylase;; PUA-like domain	ATP sulfurylase 1, chloroplastic (Precursor) GN=APS1 OS=Arabidopsis thaliana (Mouse-ear cress) PE=1 SV=1	F	Nucleotide transport and metabolism	hypothetical protein CICLE_v10004927mg [Citrus clementina]
Cs5g24670	8344	8695	7875	3442	3525	3919	4477	4629	4844	5	7	4	0	0	0	9	4	3		981.76	1036.53	916.418	400.475	410.946	456.417	524.435	540.031	565.291	0.637293	0.823491	0.547382	0	0	0	1.08808	0.479451	0.378988	--	--	--	--	--	--	--	Probable lipid transfer;; Protease inhibitor/seed storage/LTP family	Putative lipid-transfer protein DIR1 (Precursor) GN=DIR1 OS=Arabidopsis thaliana (Mouse-ear cress) PE=1 SV=1	R	General function prediction only	hypothetical protein CICLE_v10022967mg [Citrus clementina]
Cs2g21120	8302	8426	7798	8296	7389	7303	8445	7774	7967	7205	6828	8166	7235	6745	6921	8574	8239	7768		422.685	439.102	395.83	420.251	375.121	372.309	431.49	396.335	406.31	359.104	339.974	398.407	365.094	338.51	348.362	419.45	407.077	386.417	[Q]	Secondary metabolites biosynthesis, transport and catabolism	Molecular Function: carboxymethylenebutenolidase activity (GO:0008806);; Cellular Component: chloroplast (GO:0009507);; Biological Process: response to zinc ion (GO:0010043);;	K01061|0|cit:102627224|carboxymethylenebutenolidase homolog; K01061 carboxymethylenebutenolidase [EC:3.1.1.45] (A)	--	[R]	General function prediction only	Dienelactone hydrolase family;; Alpha/beta hydrolase family;; Alpha/beta hydrolase family;; alpha/beta hydrolase fold;; BAAT / Acyl-CoA thioester hydrolase C terminal	--	G	Carbohydrate transport and metabolism	hypothetical protein CICLE_v10016206mg [Citrus clementina]
Cs7g11620	8237	8526	7851	6947	6509	6807	6027	6002	5867	7532	6573	8175	7062	4904	5248	6015	5426	5238		919.54	946.415	880.955	774.917	735.423	726.3	652.118	643.146	630.707	803.691	706.073	867.517	733.124	531.883	567.594	653.439	581.139	564.163	--	--	--	K18635|9.32292e-49|cit:102615827|protein SPIRAL1-like 1-like; K18635 protein SPIRAL1 and related proteins (A)	--	--	--	--	Protein SPIRAL1-like 1 GN=SP1L1 OS=Arabidopsis thaliana (Mouse-ear cress) PE=2 SV=1	S	Function unknown	PREDICTED: protein SPIRAL1-like 1-like isoform X1 [Citrus sinensis]
Cs1g19840	8230	8967	8025	9262	7965	8292	7923	7469	7449	7295	6560	7971	7046	6061	6141	8074	7300	6936		1029.99	1067.83	908.339	1133.04	892.243	979.537	961.303	912.5	878.834	824.65	756.391	861.36	928.817	701.358	741.631	925.223	874.339	800.827	[R]	General function prediction only	Molecular Function: nucleotide binding (GO:0000166);; Molecular Function: nucleic acid binding (GO:0003676);;	K14396|4.92026e-106|cit:102620020|polyadenylate-binding protein 2-like; K14396 polyadenylate-binding protein 2 (A)	mRNA surveillance pathway (ko03015)	[A]	RNA processing and modification	RNA recognition motif. (a.k.a. RRM, RBD, or RNP domain);; RNA recognition motif (a.k.a. RRM, RBD, or RNP domain);; RNA recognition motif. (a.k.a. RRM, RBD, or RNP domain)	Polyadenylate-binding protein 3 {ECO:0000303|PubMed:18479511} OS=Arabidopsis thaliana (Mouse-ear cress) PE=1 SV=1	A	RNA processing and modification	hypothetical protein CISIN_1g041633mg [Citrus sinensis]
orange1.1t00168	8153	8701	8261	8378	7630	7524	7919	7517	7488	12336	11845	13512	12485	11511	11280	13184	11605	11806		380.029	411.936	377.283	390.804	357.178	350.112	369.85	349.847	348.363	566.75	548.196	618.77	571.582	537.137	525.664	598.879	528.336	540.54	[J]	Translation, ribosomal structure and biogenesis	Molecular Function: RNA binding (GO:0003723);; Molecular Function: structural constituent of ribosome (GO:0003735);; Biological Process: translation (GO:0006412);; Cellular Component: small ribosomal subunit (GO:0015935);;	K02985|1.4106e-172|cit:102611929|40S ribosomal protein S3-3-like; K02985 small subunit ribosomal protein S3e (A)	Ribosome (ko03010)	[J]	Translation, ribosomal structure and biogenesis	Ribosomal protein S3, C-terminal domain;; KH domain	40S ribosomal protein S3-3 GN=RPS3C OS=Arabidopsis thaliana (Mouse-ear cress) PE=1 SV=1	J	Translation, ribosomal structure and biogenesis	hypothetical protein CICLE_v10009346mg [Citrus clementina]
Cs5g28410	8148	6976	7001	5396	4849	5165	4200	4320	4234	5257	5329	6381	5198	5303	5022	5722	4879	4765		743.361	648.123	637.48	491.523	443.696	463.438	379.564	386.014	377.144	470.119	475.569	562.681	433.401	461.433	455.179	507.098	434.01	420.918	--	--	Molecular Function: iron ion binding (GO:0005506);; Cellular Component: cytoplasm (GO:0005737);; Biological Process: response to stress (GO:0006950);; Biological Process: oxygen transport (GO:0015671);; Cellular Component: nuclear matrix (GO:0016363);; Molecular Function: oxygen binding (GO:0019825);; Molecular Function: heme binding (GO:0020037);;	--	--	[C]	Energy production and conversion	Globin	Non-symbiotic hemoglobin 1 GN=MHB1 OS=Medicago sativa (Alfalfa) PE=2 SV=1	C	Energy production and conversion	hypothetical protein CICLE_v10029240mg [Citrus clementina]
Cs1g14480	8145	7749	7859	7741	7883	7842	8336	8301	8358	8336	8317	8211	8753	8613	9003	9009	9138	8746		153.961	149.408	145.743	142.348	150.984	145.533	160.402	158.68	156.412	149.164	149.738	147.732	158.475	156.289	166.327	159.023	163.583	155.897	[O]	Posttranslational modification, protein turnover, chaperones	Molecular Function: ATP binding (GO:0005524);; Biological Process: response to stress (GO:0006950);; Molecular Function: 2-alkenal reductase [NAD(P)] activity (GO:0032440);; Biological Process: oxidation-reduction process (GO:0055114);;	K09489|0|cit:102619242|heat shock 70 kDa protein 14-like; K09489 heat shock 70kDa protein 4 (A)	--	[O]	Posttranslational modification, protein turnover, chaperones	Hsp70 protein	Heat shock 70 kDa protein 15 GN=HSP70-15 OS=Arabidopsis thaliana (Mouse-ear cress) PE=1 SV=1	O	Posttranslational modification, protein turnover, chaperones	PREDICTED: heat shock 70 kDa protein 14-like [Citrus sinensis]
orange1.1t05560	8120	7871	7382	14770	11746	12507	11514	9686	9667	58418	45478	59135	36581	42245	41106	66013	53416	51068		3414.61	3353.4	3243.05	6305.1	4980.39	5030.62	4617.64	3853.44	3766.2	23548.4	17837.2	22917.9	12187.4	16187.3	16651	27363.6	21647.7	20368.2	--	--	Molecular Function: peptidase inhibitor activity (GO:0030414);;	--	--	--	--	Potato inhibitor I family	Inhibitor of trypsin and hageman factor OS=Cucurbita maxima (Pumpkin) PE=1 SV=1	R	General function prediction only	PREDICTED: inhibitor of trypsin and hageman factor-like [Citrus sinensis]
Cs8g05410	8100	7522	6364	6207	5311	5301	6090	6320	6616	4142	3749	4042	5595	4736	4447	5177	3698	3840		438.552	411.535	349.485	339.898	289.944	285.081	328.926	340.039	355.817	222.659	202.001	217.046	287.478	252.228	240.327	273.339	197.041	205.882	[R]	General function prediction only	Molecular Function: O-methyltransferase activity (GO:0008171);; Biological Process: methylation (GO:0032259);;	K00588|0|cit:102619432|caffeoyl-CoA O-methyltransferase-like; K00588 caffeoyl-CoA O-methyltransferase [EC:2.1.1.104] (A)	Phenylalanine metabolism (ko00360);; Phenylpropanoid biosynthesis (ko00940);; Flavonoid biosynthesis (ko00941);; Stilbenoid, diarylheptanoid and gingerol biosynthesis (ko00945)	[Q]	Secondary metabolites biosynthesis, transport and catabolism	O-methyltransferase;; Methyltransferase domain;; Methyltransferase domain	Caffeoyl-CoA O-methyltransferase 1 GN=CCOAOMT1 OS=Populus trichocarpa (Western balsam poplar) PE=2 SV=1	Q	Secondary metabolites biosynthesis, transport and catabolism	PREDICTED: caffeoyl-CoA O-methyltransferase-like [Citrus sinensis]
Cs8g07220	8072	8006	8457	8112	8182	8300	8958	8341	8209	6179	5643	4947	4099	5587	5450	5722	5209	5183		137.398	139.74	142.584	138.667	139.883	141.937	152.254	141.372	139.004	106.802	97.3285	85.9559	70.7585	95.6687	95.1379	97.6853	88.802	88.2308	--	--	--	--	--	--	--	CBS domain	--	C	Energy production and conversion	PREDICTED: SNF1-related protein kinase regulatory subunit gamma-1-like [Cucumis sativus]
Cs7g21230	8065	8123	8236	4561	5233	4855	3261	3583	3652	5222	8451	7729	6333	5129	5342	8122	10595	10390		190.833	195.656	185.985	103.929	118.285	111.311	72.9345	82.2787	83.4535	113.435	186.561	178.059	140.266	113.57	117.209	174.731	228.775	228.981	--	--	Molecular Function: glucuronyl-galactosyl-proteoglycan 4-alpha-N-acetylglucosaminyltransferase activity (GO:0001888);; Cellular Component: intrinsic component of endoplasmic reticulum membrane (GO:0031227);;	--	--	[GMW]	Carbohydrate transport and metabolism;; Cell wall/membrane/envelope biogenesis;; Extracellular structures	Glycosyl transferase family 64 domain	Glycosyltransferase family protein 64 protein C5 {ECO:0000303|PubMed:24905498} OS=Arabidopsis thaliana (Mouse-ear cress) PE=2 SV=1	GMW	Carbohydrate transport and metabolism;; Cell wall/membrane/envelope biogenesis;; Extracellular structures	hypothetical protein CICLE_v10030719mg [Citrus clementina]
Cs7g04030	8055	8268	7406	7717	7061	7378	7104	7294	7771	6914	6236	7475	6825	5836	6234	7166	6014	5718		473.806	496.069	433.005	450.735	418.082	429.952	421.413	428.012	463.87	382.651	346.975	410.328	378.135	330.718	351.559	389.796	331.896	317.421	[J]	Translation, ribosomal structure and biogenesis	Molecular Function: structural constituent of ribosome (GO:0003735);; Biological Process: translation (GO:0006412);; Cellular Component: small ribosomal subunit (GO:0015935);; Molecular Function: rRNA binding (GO:0019843);;	K02997|4.03702e-127|cit:102625367|40S ribosomal protein S9-2-like; K02997 small subunit ribosomal protein S9e (A)	Ribosome (ko03010)	[J]	Translation, ribosomal structure and biogenesis	Ribosomal protein S4/S9 N-terminal domain;; S4 domain	40S ribosomal protein S9-2 GN=RPS9C OS=Arabidopsis thaliana (Mouse-ear cress) PE=2 SV=1	J	Translation, ribosomal structure and biogenesis	hypothetical protein CICLE_v10032800mg [Citrus clementina]
Cs4g03130	8044	8294	8000	4243	3660	4968	3090	3070	3130	2635	4000	4324	8137	6649	6567	11148	14690	15570		560.587	592.12	564.758	299.411	257.76	344.259	214.189	208.455	212.862	185.185	280.307	307.181	553.997	464.729	466.612	783.042	1030.28	1087.22	--	--	Molecular Function: hydrolase activity, hydrolyzing O-glycosyl compounds (GO:0004553);; Cellular Component: cell wall (GO:0005618);; Biological Process: cellular glucan metabolic process (GO:0006073);; Molecular Function: xyloglucan:xyloglucosyl transferase activity (GO:0016762);; Cellular Component: apoplast (GO:0048046);;	--	--	--	--	Glycosyl hydrolases family 16;; Xyloglucan endo-transglycosylase (XET) C-terminus	Probable xyloglucan endotransglucosylase/hydrolase protein 23 (Precursor) GN=F14M19.90 OS=Arabidopsis thaliana (Mouse-ear cress) PE=2 SV=1	R	General function prediction only	hypothetical protein CICLE_v10009118mg [Citrus clementina]
Cs5g08020	8018	8583	7535	8281	8368	8256	7986	7870	7819	9582	9596	10071	11190	9139	9440	10351	9412	9354		239.992	255.258	211.59	241.01	247.671	241.197	238.208	229.07	232.216	272.128	264.154	271.912	307.444	259.659	268.284	283.22	259.95	260.456	--	--	--	K13199|5.93313e-112|cit:102609479|plasminogen activator inhibitor 1 RNA-binding protein-like; K13199 plasminogen activator inhibitor 1 RNA-binding protein (A)	--	[R]	General function prediction only	Hyaluronan / mRNA binding family;; Stm1	--	R	General function prediction only	hypothetical protein CISIN_1g017915mg [Citrus sinensis]
Cs6g13660	7952	8056	7982	9079	9068	8898	8182	7845	7844	5555	5073	4540	3503	4642	4722	4933	5478	5266		185.328	190.677	188.587	212.17	212.439	205.794	189.729	181.467	180.325	126.635	116.333	105.074	79.6984	106.327	108.578	110.489	124.264	118.488	--	--	Molecular Function: sequence-specific DNA binding transcription factor activity (GO:0003700);; Cellular Component: nucleus (GO:0005634);; Biological Process: regulation of transcription, DNA-templated (GO:0006355);; Molecular Function: sequence-specific DNA binding (GO:0043565);;	--	--	[K]	Transcription	Associated with HOX;; Homeobox KN domain;; Homeobox domain	BEL1-like homeodomain protein 1 GN=F11F19.15 OS=Arabidopsis thaliana (Mouse-ear cress) PE=1 SV=1	K	Transcription	PREDICTED: BEL1-like homeodomain protein 1-like isoform X1 [Citrus sinensis]
Cs2g21430	7909	7380	7768	8674	8874	8668	8679	8811	8772	6558	7239	6671	8238	8149	8646	6111	7209	7458		157.725	150.909	152.37	172.51	176.872	172.165	173.258	174.997	174.43	127.857	141.783	129.792	162.218	160.785	170.804	116.774	138.97	144.83	[C]	Energy production and conversion	Biological Process: metabolic process (GO:0008152);; Molecular Function: 4 iron, 4 sulfur cluster binding (GO:0051539);; Molecular Function: citrate dehydratase activity (GO:0052632);; Molecular Function: isocitrate hydro-lyase (cis-aconitate-forming) activity (GO:0052633);;	K01681|0|cit:102609713|aconitate hydratase 2, mitochondrial-like; K01681 aconitate hydratase [EC:4.2.1.3] (A)	Citrate cycle (TCA cycle) (ko00020);; Glyoxylate and dicarboxylate metabolism (ko00630);; Carbon metabolism (ko01200);; 2-Oxocarboxylic acid metabolism (ko01210);; Biosynthesis of amino acids (ko01230)	[AJ]	RNA processing and modification;; Translation, ribosomal structure and biogenesis	Aconitase family (aconitate hydratase);; Aconitase C-terminal domain	Aconitate hydratase, cytoplasmic OS=Cucurbita maxima (Pumpkin) PE=2 SV=1	C	Energy production and conversion	hypothetical protein CICLE_v10014140mg [Citrus clementina]
Cs6g10250	7893	7418	8269	4630	5245	5449	4343	4583	4435	3212	3312	2363	4589	5209	5449	4669	7176	7611		174.585	168.702	182.062	102.488	116.213	120.648	96.4798	100.924	98.0061	71.0176	73.4214	52.4039	102.414	115.627	122.032	101.788	157.588	167.328	[RTKL]	General function prediction only;; Signal transduction mechanisms;; Transcription;; Replication, recombination and repair	Molecular Function: protein serine/threonine kinase activity (GO:0004674);; Molecular Function: non-membrane spanning protein tyrosine kinase activity (GO:0004715);; Molecular Function: ATP binding (GO:0005524);; Cellular Component: plasma membrane (GO:0005886);; Biological Process: post-embryonic development (GO:0009791);; Biological Process: pollen tube reception (GO:0010483);; Cellular Compone…	--	--	[T]	Signal transduction mechanisms	Carbohydrate-binding protein of the ER;; Protein tyrosine kinase;; Protein kinase domain;; Di-glucose binding within endoplasmic reticulum	Receptor-like protein kinase FERONIA (Precursor) GN=F26O13.190 OS=Arabidopsis thaliana (Mouse-ear cress) PE=1 SV=1	T	Signal transduction mechanisms	hypothetical protein CICLE_v10011034mg [Citrus clementina]
orange1.1t00609	7869	7903	8341	8105	7846	7666	7571	7774	7559	6997	7122	7760	6454	6723	6606	7305	7128	6863		366.418	378.983	385.671	376.374	364.014	356.759	355.467	367.426	354.285	350.089	356.313	364.028	325.026	340.501	346.912	351.827	349.1	340.009	--	--	Molecular Function: cysteine-type endopeptidase activity (GO:0004197);; Biological Process: proteolysis (GO:0006508);; Biological Process: regulation of catalytic activity (GO:0050790);;	K01363|0|cic:CICLE_v10020859mg|hypothetical protein; K01363 cathepsin B [EC:3.4.22.1] (A)	--	[O]	Posttranslational modification, protein turnover, chaperones	Papain family cysteine protease;; Peptidase family C1 propeptide	Thiol protease aleurain (Precursor) OS=Hordeum vulgare (Barley) PE=2 SV=1	O	Posttranslational modification, protein turnover, chaperones	hypothetical protein CICLE_v10020859mg [Citrus clementina]
Cs7g30280	7856	7242	5948	4844	5174	5266	4015	4109	3895	8577	11484	13837	9118	7990	8482	11494	14314	14045		1867.04	1717.23	1498.17	1174.66	1246.39	1221.78	920.411	928.003	871.489	2027.53	2676.92	3225.12	1875.6	1824.21	2012.07	2787	3432.77	3295.66	--	--	--	--	--	--	--	Wound-induced protein WI12	Wound-induced protein 1 GN=WUN1 OS=Solanum tuberosum (Potato) PE=2 SV=1	S	Function unknown	hypothetical protein CICLE_v10033519mg, partial [Citrus clementina]
Cs9g06630	7850	6469	8138	6997	8049	7934	7072	6905	7158	4448	4914	2618	4296	4653	4813	3300	4273	4643		76.2347	64.5894	78.8547	68.1187	78.6799	76.7239	68.6254	66.6467	69.3985	43.0023	47.9106	25.5915	41.5144	45.3145	46.897	31.3239	41.1053	44.9181	--	--	--	--	--	--	--	--	Protein TIME FOR COFFEE GN=TIC OS=Arabidopsis thaliana (Mouse-ear cress) PE=1 SV=2	S	Function unknown	PREDICTED: protein TIME FOR COFFEE-like isoform X3 [Citrus sinensis]
Cs5g04290	7797	7643	7791	5981	5816	5961	5217	4991	5119	7345	6975	7289	6195	6752	6963	5990	6070	6220		424.652	426.921	425.706	327.737	317.446	321.587	281.237	266.854	274.632	405.738	384.147	430.076	335.708	367.823	386.848	327.653	331	340.816	[K]	Transcription	Molecular Function: transcription regulatory region sequence-specific DNA binding (GO:0000976);; Molecular Function: sequence-specific DNA binding transcription factor activity (GO:0003700);; Cellular Component: nucleus (GO:0005634);; Biological Process: regulation of transcription, DNA-templated (GO:0006355);;	K09338|0|cit:102608037|homeobox-leucine zipper protein HAT5-like; K09338 homeobox-leucine zipper protein (A)	--	[K]	Transcription	Homeobox associated leucine zipper;; Homeobox domain	Homeobox-leucine zipper protein HAT5 GN=F4P13.2 OS=Arabidopsis thaliana (Mouse-ear cress) PE=1 SV=1	K	Transcription	PREDICTED: homeobox-leucine zipper protein HAT5-like [Citrus sinensis]
Cs8g09580	7755	7292	7341	7453	7985	8128	9156	8967	9066	5176	5397	4902	5890	5976	6396	4823	5540	5604		146.277	141.496	137.192	140.246	150.515	153.641	173.373	168.371	171.096	95.4909	99.9731	90.8089	110.2	111.117	119.578	87.2072	101.152	102.621	[C]	Energy production and conversion	Cellular Component: cytosol (GO:0005829);; Biological Process: tricarboxylic acid cycle (GO:0006099);; Molecular Function: phosphoenolpyruvate carboxylase activity (GO:0008964);; Biological Process: carbon fixation (GO:0015977);; Molecular Function: 2-alkenal reductase [NAD(P)] activity (GO:0032440);; Cellular Component: apoplast (GO:0048046);;	K01595|0|cit:102608170|phosphoenolpyruvate carboxylase, housekeeping isozyme-like; K01595 phosphoenolpyruvate carboxylase [EC:4.1.1.31] (A)	Pyruvate metabolism (ko00620);; Carbon fixation in photosynthetic organisms (ko00710);; Carbon metabolism (ko01200)	--	--	Phosphoenolpyruvate carboxylase	Phosphoenolpyruvate carboxylase, housekeeping isozyme GN=PPC16 OS=Glycine max (Soybean) PE=1 SV=1	C	Energy production and conversion	PREDICTED: phosphoenolpyruvate carboxylase, housekeeping isozyme-like isoform X1 [Citrus sinensis]
Cs7g31360	7741	7618	6584	2054	2302	2415	1282	1481	1506	1877	2081	2515	1963	1459	1539	1280	1440	1587		282.835	278.864	250.62	75.6358	84.8393	87.2845	46.183	53.3171	54.0358	69.0117	76.8631	92.2018	68.7845	53.5377	56.0596	46.9889	53.056	58.0637	--	--	--	--	--	--	--	Hs1pro-1 protein C-terminus;; Hs1pro-1 N-terminus	Nematode resistance protein-like HSPRO2 GN=HSPRO2 OS=Arabidopsis thaliana (Mouse-ear cress) PE=1 SV=1	S	Function unknown	hypothetical protein CICLE_v10031447mg [Citrus clementina]
Cs7g06420	7739	7219	7468	7363	7959	8126	7629	7697	7902	6973	6922	6146	6833	7080	7172	5407	5905	6067		239.817	229.028	228.965	227.442	246.859	252.212	236.553	237.635	243.959	217.831	217.491	191.125	215.112	223.7	226.076	168.596	184.649	190.484	--	--	Cellular Component: integral component of membrane (GO:0016021);;	K17086|0|cit:102629963|transmembrane 9 superfamily member 4-like; K17086 transmembrane 9 superfamily member 2/4 (A)	--	[U]	Intracellular trafficking, secretion, and vesicular transport	Endomembrane protein 70	Transmembrane 9 superfamily member 8 {ECO:0000305} (Precursor) OS=Arabidopsis thaliana (Mouse-ear cress) PE=2 SV=1	U	Intracellular trafficking, secretion, and vesicular transport	PREDICTED: transmembrane 9 superfamily member 4-like [Citrus sinensis]
Cs2g16830	7731	7965	8745	8065	8908	8497	7070	6732	6766	12145	15194	17329	10374	9483	8581	4005	4706	4213		939.52	982.338	1029.95	978.337	1082.4	1030.94	861.694	812.149	802.794	1449.87	1785.29	2058.95	1220.82	1113.02	1037.79	473.509	560.953	501.499	--	--	--	--	--	--	--	Pathogenesis-related protein Bet v I family	MLP-like protein 328 GN=MLP328 OS=Arabidopsis thaliana (Mouse-ear cress) PE=2 SV=1	R	General function prediction only	hypothetical protein CISIN_1g031775mg [Citrus sinensis]
Cs3g20830	7729	7460	7413	4508	4678	4859	4348	4534	4449	12038	11576	11857	11773	10914	11187	11465	9477	8916		319.119	320.729	302.657	185.943	193.321	202.079	180.964	186.859	177.334	500.065	485.031	488.967	491.335	462.635	470.152	460.817	387.604	368.928	[C]	Energy production and conversion	Biological Process: response to hypoxia (GO:0001666);; Molecular Function: alcohol dehydrogenase (NAD) activity (GO:0004022);; Cellular Component: cytosol (GO:0005829);; Cellular Component: plasma membrane (GO:0005886);; Molecular Function: zinc ion binding (GO:0008270);; Biological Process: response to salt stress (GO:0009651);; Biological Process: response to cadmium ion (GO:0046686);; Biologic…	K18857|0|cit:102618125|alcohol dehydrogenase 1-like; K18857 alcohol dehydrogenase class-P [EC:1.1.1.1] (A)	Glycolysis / Gluconeogenesis (ko00010);; Fatty acid degradation (ko00071);; Tyrosine metabolism (ko00350);; alpha-Linolenic acid metabolism (ko00592)	[Q]	Secondary metabolites biosynthesis, transport and catabolism	Zinc-binding dehydrogenase;; Alcohol dehydrogenase GroES-like domain	Alcohol dehydrogenase 1 GN=ADH1 OS=Petunia hybrida (Petunia) PE=3 SV=1	Q	Secondary metabolites biosynthesis, transport and catabolism	hypothetical protein CICLE_v10001382mg [Citrus clementina]
Cs4g09420	7726	7990	7392	8019	7267	7328	7068	6912	6758	9334	8209	9885	9293	8404	8251	9939	8817	8465		494.031	539.798	458.127	501.424	462.612	482.28	455.853	453.735	425.276	559.465	493.186	571.623	526.469	498.696	495.625	567.246	522.559	511.691	[J]	Translation, ribosomal structure and biogenesis	Biological Process: maturation of SSU-rRNA from tricistronic rRNA transcript (SSU-rRNA, 5.8S rRNA, LSU-rRNA) (GO:0000462);; Molecular Function: structural constituent of ribosome (GO:0003735);; Biological Process: translational elongation (GO:0006414);; Cellular Component: chloroplast (GO:0009507);; Molecular Function: rRNA binding (GO:0019843);; Cellular Component: cytosolic small ribosomal subu…	K02995|3.05094e-123|cit:102626393|40S ribosomal protein S8-like; K02995 small subunit ribosomal protein S8e (A)	Ribosome (ko03010)	[J]	Translation, ribosomal structure and biogenesis	Ribosomal protein S8e	40S ribosomal protein S8 GN=RPS8 OS=Zea mays (Maize) PE=1 SV=2	J	Translation, ribosomal structure and biogenesis	hypothetical protein CICLE_v10009415mg [Citrus clementina]
Cs5g11260	7716	7584	7429	6748	6239	5858	5880	5970	5797	4154	3934	4714	3658	3754	3629	4516	3916	3954		603.624	598.315	591.635	528.122	490.175	455.587	457.443	458.096	443.41	315.03	295.636	347.283	264.034	277.847	279.611	340.467	297.264	296.027	[J]	Translation, ribosomal structure and biogenesis	Molecular Function: translation initiation factor activity (GO:0003743);; Molecular Function: translation elongation factor activity (GO:0003746);; Biological Process: translational initiation (GO:0006413);; Biological Process: translational frameshifting (GO:0006452);; Biological Process: peptidyl-lysine modification to peptidyl-hypusine (GO:0008612);; Molecular Function: ribosome binding (GO:00…	K03263|1.20559e-114|cit:102630849|eukaryotic translation initiation factor 5A-2-like; K03263 translation initiation factor 5A (A)	--	[J]	Translation, ribosomal structure and biogenesis	Eukaryotic elongation factor 5A hypusine, DNA-binding OB fold	Eukaryotic translation initiation factor 5A-2 GN=EIF-5A2 OS=Nicotiana plumbaginifolia (Leadwort-leaved tobacco) PE=2 SV=1	J	Translation, ribosomal structure and biogenesis	PREDICTED: eukaryotic translation initiation factor 5A-2-like [Citrus sinensis]
Citrus_sinensis_newGene_395	7679	7612	8336	6030	6039	6013	4387	4271	4168	1510	2084	1494	1544	2216	2329	2391	3428	3356		564.73	582.69	583.588	409.843	403.469	411.835	278.512	274.54	270.663	88.7841	121.235	98.6327	98.1198	123.479	128.52	163.474	218.492	208.569	--	--	--	--	--	--	--	--	--	--	--	hypothetical protein CISIN_1g038690mg [Citrus sinensis]
Cs3g18470	7647	8756	9407	6386	6054	6055	5352	4505	4966	6961	7948	8492	6751	6986	7314	7247	8601	8957		237.666	276.82	295.838	198.674	189.416	189.844	166.569	139.918	154.882	221.941	253.278	268.468	217.592	225.161	233.025	229.752	272.689	283.299	--	--	Biological Process: transcription, DNA-templated (GO:0006351);;	K09286|0|cit:102614029|ethylene-responsive transcription factor RAP2-13-like; K09286 EREBP-like factor (A)	--	--	--	AP2 domain	Ethylene-responsive transcription factor RAP2-4 OS=Arabidopsis thaliana (Mouse-ear cress) PE=1 SV=1	K	Transcription	hypothetical protein CISIN_1g017798mg [Citrus sinensis]
Cs6g13820	7637	7603	7528	3444	3735	3698	2336	2559	2710	174	303	336	376	276	289	338	389	488		572.763	577.066	583.054	261.693	281.622	278.436	173.084	188.66	200.297	13.3201	23.0552	25.5429	28.2979	20.8264	22.1556	25.5839	29.5601	36.8387	--	--	--	--	--	--	--	Late embryogenesis abundant protein	Protein YLS9 GN=F11F19.11 OS=Arabidopsis thaliana (Mouse-ear cress) PE=2 SV=1	S	Function unknown	PREDICTED: protein YLS9-like [Citrus sinensis]
Cs1g24740	7635	7333	6373	6218	6093	6242	7139	6976	7026	9824	9531	12006	13155	9920	10139	19018	14266	13068		552.195	538.874	451.966	447.505	443.255	455.356	524.013	510.899	515.383	697.527	683.647	844.745	945.113	724.124	732.598	1325.84	1008.41	935.263	[OC]	Posttranslational modification, protein turnover, chaperones;; Energy production and conversion	Cellular Component: cytosol (GO:0005829);; Biological Process: glycerol ether metabolic process (GO:0006662);; Molecular Function: enzyme activator activity (GO:0008047);; Molecular Function: electron carrier activity (GO:0009055);; Molecular Function: protein disulfide oxidoreductase activity (GO:0015035);; Molecular Function: oxidoreductase activity, acting on a sulfur group of donors, disulfid…	K03671|1.18948e-79|cit:102624646|thioredoxin H-type-like; K03671 thioredoxin 1 (A)	--	[O]	Posttranslational modification, protein turnover, chaperones	Thioredoxin;; Thioredoxin-like domain;; Thioredoxin-like;; Redoxin	Thioredoxin H-type OS=Ricinus communis (Castor bean) PE=3 SV=1	R	General function prediction only	hypothetical protein CICLE_v10026781mg [Citrus clementina]
Cs2g13550	7630	7809	7120	8246	8420	8202	9058	9175	8930	12750	13190	12927	17051	13801	13982	13297	12154	12824		218.32	229.923	203.596	237.101	241.716	234.649	260.164	261.175	255.859	361.333	375.064	367.556	486.626	394.7	401.339	369.321	340.977	362.67	[C]	Energy production and conversion	Cellular Component: mitochondrial proton-transporting ATP synthase complex, catalytic core F(1) (GO:0000275);; Molecular Function: ATP binding (GO:0005524);; Biological Process: ATP catabolic process (GO:0006200);; Biological Process: ATP synthesis coupled proton transport (GO:0015986);; Biological Process: ATP hydrolysis coupled proton transport (GO:0015991);; Molecular Function: proton-transpor…	K02133|0|cit:102622423|ATP synthase subunit beta, mitochondrial-like; K02133 F-type H+-transporting ATPase subunit beta [EC:3.6.3.14] (A)	Oxidative phosphorylation (ko00190)	[C]	Energy production and conversion	ATP synthase alpha/beta family, nucleotide-binding domain;; ATP synthase alpha/beta chain, C terminal domain;; ATP synthase alpha/beta family, beta-barrel domain;; ATP synthase F1 beta subunit	ATP synthase subunit beta, mitochondrial (Precursor) OS=Oryza sativa subsp. japonica (Rice) PE=1 SV=2	C	Energy production and conversion	hypothetical protein CISIN_1g008610mg [Citrus sinensis]
orange1.1t03572	7595	7761	7608	10201	10569	10457	9898	9899	9929	6495	7460	5786	6384	7544	7506	5071	6259	6238		85.4476	89.6577	83.4507	113.769	118.784	117.714	112.169	111.834	112.59	72.0206	83.4098	64.1739	73.3789	85.449	85.0899	55.1629	68.6276	69.0608	[E]	Amino acid transport and metabolism	Biological Process: glutamate biosynthetic process (GO:0006537);; Molecular Function: glutamate synthase (ferredoxin) activity (GO:0016041);; Biological Process: oxidation-reduction process (GO:0055114);;	K00284|0|cit:102609089|ferredoxin-dependent glutamate synthase 1, chloroplastic/mitochondrial-like; K00284 glutamate synthase (ferredoxin) [EC:1.4.7.1] (A)	Glyoxylate and dicarboxylate metabolism (ko00630);; Nitrogen metabolism (ko00910)	[E]	Amino acid transport and metabolism	Conserved region in glutamate synthase;; Glutamine amidotransferases class-II;; Glutamate synthase central domain;; GXGXG motif	Ferredoxin-dependent glutamate synthase 1, chloroplastic/mitochondrial (Precursor) GN=F21E1_60 OS=Arabidopsis thaliana (Mouse-ear cress) PE=1 SV=3	E	Amino acid transport and metabolism	PREDICTED: ferredoxin-dependent glutamate synthase 1, chloroplastic/mitochondrial-like isoform X3 [Citrus sinensis]
Cs1g20800	7588	7419	7038	9747	9850	9710	8172	8198	8388	8779	10263	9803	12250	12494	12923	5513	5864	5828		158.487	159.299	140.443	201.578	204.752	204.6	172.457	172.518	177.261	190.299	226.058	212.525	275.691	279.463	283.911	116.159	125.633	128.505	--	--	--	--	--	--	--	Protein of unknown function (DUF1399)	--	S	Function unknown	PREDICTED: uncharacterized protein LOC102625208 isoform X1 [Citrus sinensis]
Cs7g26410	7588	7777	6710	6461	7215	7342	6484	6754	6946	2746	2630	2699	2534	2362	2515	2079	2336	2454		208.882	217.047	190.161	178.461	198.076	201.933	176.811	184.013	190.331	77.5566	74.3273	76.0527	71.9974	67.0486	70.3578	58.1197	65.6057	68.9532	--	--	Molecular Function: aspartic-type endopeptidase activity (GO:0004190);; Cellular Component: endoplasmic reticulum (GO:0005783);; Biological Process: proteolysis (GO:0006508);; Biological Process: response to water deprivation (GO:0009414);; Biological Process: response to abscisic acid (GO:0009737);;	--	--	[O]	Posttranslational modification, protein turnover, chaperones	Xylanase inhibitor C-terminal;; Xylanase inhibitor N-terminal;; Eukaryotic aspartyl protease	Protein ASPARTIC PROTEASE IN GUARD CELL 1 (Precursor) GN=ASPG1 OS=Arabidopsis thaliana (Mouse-ear cress) PE=1 SV=1	O	Posttranslational modification, protein turnover, chaperones	PREDICTED: protein ASPARTIC PROTEASE IN GUARD CELL 1-like [Citrus sinensis]
Cs7g31340	7579	7929	7067	8156	8103	8102	8053	7913	7881	9785	9384	10283	10999	9815	10176	11688	10319	10359		340.776	360.452	318.701	367.963	364.969	364.643	364.63	356.095	355.6	429.362	413.769	449.472	484.84	433.948	452.536	497.206	447.216	455.359	[J]	Translation, ribosomal structure and biogenesis	Molecular Function: structural constituent of ribosome (GO:0003735);; Cellular Component: ribosome (GO:0005840);; Biological Process: translational elongation (GO:0006414);; Biological Process: ribosome biogenesis (GO:0042254);;	K02941|0|cit:102614468|60S acidic ribosomal protein P0-like; K02941 large subunit ribosomal protein LP0 (A)	Ribosome (ko03010)	[J]	Translation, ribosomal structure and biogenesis	Ribosomal protein L10;; 60s Acidic ribosomal protein	60S acidic ribosomal protein P0-2 GN=RPP0B OS=Arabidopsis thaliana (Mouse-ear cress) PE=1 SV=2	J	Translation, ribosomal structure and biogenesis	hypothetical protein CICLE_v10032141mg [Citrus clementina]
Cs6g07280	7576	8605	7842	6436	6658	6859	5144	5070	4912	853	841	755	1074	1081	1106	933	1365	1338		207.003	239.639	216.282	175.487	182.028	187.24	140.54	138.092	133.905	23.7713	23.5186	21.0277	29.7924	30.4625	30.8643	25.7486	37.8643	37.0762	--	--	--	--	--	--	--	--	--	S	Function unknown	hypothetical protein CISIN_1g012540mg [Citrus sinensis]
Cs1g19950	7545	8211	6815	7909	6853	7446	8196	8117	7983	10426	9727	11493	12199	10286	10585	13464	12700	12817		473.277	527.728	420.499	494.285	434.67	470.652	515.689	505.246	502.585	772.09	725.489	828.522	881.728	773.208	778.575	985.883	926.914	954.073	[B]	Chromatin structure and dynamics	Cellular Component: nucleosome (GO:0000786);; Molecular Function: DNA binding (GO:0003677);; Cellular Component: nucleus (GO:0005634);; Biological Process: glucose catabolic process (GO:0006007);; Biological Process: nucleosome assembly (GO:0006334);; Biological Process: protein targeting (GO:0006605);; Molecular Function: protein heterodimerization activity (GO:0046982);;	K11253|1.4963e-93|crb:CARUB_v10002094mg|hypothetical protein; K11253 histone H3 (A)	--	[B]	Chromatin structure and dynamics	Core histone H2A/H2B/H3/H4	Histone H3.3 OS=Vitis vinifera (Grape) PE=2 SV=3	B	Chromatin structure and dynamics	hypothetical protein CARUB_v10002094mg, partial [Capsella rubella]
Cs8g02700	7543	6598	7614	7271	8197	8160	8586	8387	8232	6893	6906	4379	6505	8393	8736	5346	6925	7470		77.5092	68.8541	76.6471	72.9504	83.4438	84.3595	88.8599	86.1673	83.7414	66.5261	67.0997	44.9554	64.1877	80.978	84.6196	50.1062	65.2982	70.6401	--	--	Molecular Function: ubiquitin-protein transferase activity (GO:0004842);; Biological Process: protein ubiquitination (GO:0016567);;	K10590|0|cit:102606600|E3 ubiquitin-protein ligase UPL3-like; K10590 E3 ubiquitin-protein ligase TRIP12 [EC:6.3.2.19] (A)	Ubiquitin mediated proteolysis (ko04120)	[O]	Posttranslational modification, protein turnover, chaperones	HECT-domain (ubiquitin-transferase);; HEAT repeats;; Armadillo/beta-catenin-like repeat	E3 ubiquitin-protein ligase UPL3 GN=F20M13.160/F20M13.170 OS=Arabidopsis thaliana (Mouse-ear cress) PE=1 SV=1	O	Posttranslational modification, protein turnover, chaperones	PREDICTED: E3 ubiquitin-protein ligase UPL3-like isoform X1 [Citrus sinensis]
Cs6g17410	7484	7225	7078	3733	3951	4066	2353	2348	2256	1295	1446	1806	1844	1482	1397	2035	2740	2468		432.959	418.702	392.173	204.291	221.644	219.189	134.37	130.102	123.643	69.0811	74.4228	98.3636	98.2302	75.1369	74.4639	103.007	139.483	124.862	[LR]	Replication, recombination and repair;; General function prediction only	Molecular Function: hydrolase activity (GO:0016787);;	K07766|9.51882e-144|cit:102625742|nudix hydrolase 17, mitochondrial-like; K07766 diphosphoinositol-polyphosphate diphosphatase [EC:3.6.1.52] (A)	--	[T]	Signal transduction mechanisms	NUDIX domain	Nudix hydrolase 17, mitochondrial (Precursor) GN=T8O11.16 OS=Arabidopsis thaliana (Mouse-ear cress) PE=2 SV=1	L	Replication, recombination and repair	PREDICTED: nudix hydrolase 17, mitochondrial-like [Citrus sinensis]
Cs3g17500	7482	7429	7630	4903	4850	4921	3832	4044	4094	3214	3364	3052	2935	3524	3757	3804	4698	4762		164.132	167.052	164.726	106.641	106.009	108.565	84.3924	88.8462	90.0883	70.6708	74.2317	66.6159	66.6997	78.5843	83.1255	82.683	102.369	104.055	--	--	--	--	--	--	--	--	Transcription factor bHLH145 GN=MPF21.2 OS=Arabidopsis thaliana (Mouse-ear cress) PE=2 SV=1	K	Transcription	hypothetical protein CICLE_v10003472mg [Citrus clementina]
Cs6g11570	7439	8092	7855	9697	9602	8951	9588	9599	9979	4761	5256	6618	4532	5496	5393	1710	3263	3438		565.64	605.397	605.384	746.957	729.122	680.541	727.939	731.087	754.429	464.123	506.369	638.474	441.066	535.513	526.87	166.292	317.005	337.929	--	--	--	--	--	--	--	Hydrophobic seed protein	36.4 kDa proline-rich protein GN=TPRP-F1 OS=Solanum lycopersicum (Tomato) PE=2 SV=1	R	General function prediction only	Repetitive proline-rich cell wall protein 2 precursor, putative [Ricinus communis]
orange1.1t04543	7421	6494	6835	4996	6345	6296	4691	4802	4945	4798	6325	6119	6617	6467	6586	7043	9158	9172		255.013	228.219	234.603	180.878	228.069	224.591	170.125	172.519	177.966	177.862	233.772	228.1	249.426	239.947	244.434	259.788	335.444	335.557	--	--	--	--	--	--	--	Sodium/calcium exchanger protein;; EF-hand domain pair	--	P	Inorganic ion transport and metabolism	hypothetical protein CICLE_v10007809mg [Citrus clementina]
Cs2g29070	7372	7437	7678	7565	8107	8071	8052	7818	7607	9143	9018	8284	8233	9396	9583	7531	8774	8807		156.023	160.731	160.415	159.936	172.364	170.525	171.303	165.442	160.265	192.515	191.255	175.917	170.975	197.485	203.04	156.768	183.335	183.894	--	--	Molecular Function: translation initiation factor activity (GO:0003743);; Biological Process: translational initiation (GO:0006413);;	K11593|0|cit:102622330|protein argonaute 4-like; K11593 eukaryotic translation initiation factor 2C (A)	--	[J]	Translation, ribosomal structure and biogenesis	Piwi domain;; PAZ domain;; Domain of unknown function (DUF1785)	Protein argonaute 4 GN=T20P8.9 OS=Arabidopsis thaliana (Mouse-ear cress) PE=1 SV=2	J	Translation, ribosomal structure and biogenesis	PREDICTED: protein argonaute 4-like [Citrus sinensis]
Cs8g15150	7371	7977	6642	4764	4527	4747	3219	3467	3526	720	824	1039	1024	825	830	1346	1420	1404		368.626	402.358	347.105	240.95	229.802	236.561	158.453	170.787	175.505	37.409	43.2727	53.6467	51.1864	42.2784	42.4845	66.3816	70.7338	69.8389	--	--	Molecular Function: metal ion binding (GO:0046872);;	--	--	[R]	General function prediction only	AN1-like Zinc finger;; A20-like zinc finger	Zinc finger A20 and AN1 domain-containing stress-associated protein 3 GN=SAP3 OS=Arabidopsis thaliana (Mouse-ear cress) PE=2 SV=1	R	General function prediction only	PREDICTED: zinc finger A20 and AN1 domain-containing stress-associated protein 3-like [Citrus sinensis]
orange1.1t01890	7341	6868	5916	6491	6690	6580	7461	7588	7775	9467	9085	9484	11739	9989	10496	12010	9532	9862		252.829	238.597	209.228	222.22	229.71	224.684	260.711	259.074	268.837	355.629	333.441	349.07	431.8	370.932	391.784	448.49	360.324	372.697	[E]	Amino acid transport and metabolism	Molecular Function: glycine hydroxymethyltransferase activity (GO:0004372);; Cellular Component: plasma membrane (GO:0005886);; Biological Process: glycine metabolic process (GO:0006544);; Biological Process: L-serine metabolic process (GO:0006563);; Molecular Function: methyltransferase activity (GO:0008168);; Biological Process: pollen development (GO:0009555);; Biological Process: polar nucleu…	K00600|0|cit:102617050|serine hydroxymethyltransferase 4-like; K00600 glycine hydroxymethyltransferase [EC:2.1.2.1] (A)	Glycine, serine and threonine metabolism (ko00260);; Cyanoamino acid metabolism (ko00460);; Glyoxylate and dicarboxylate metabolism (ko00630);; One carbon pool by folate (ko00670);; Carbon metabolism (ko01200);; Biosynthesis of amino acids (ko01230)	[E]	Amino acid transport and metabolism	Serine hydroxymethyltransferase	Serine hydroxymethyltransferase 4 OS=Arabidopsis thaliana (Mouse-ear cress) PE=1 SV=1	E	Amino acid transport and metabolism	PREDICTED: serine hydroxymethyltransferase 4-like [Citrus sinensis]
Cs2g28210	7334	7501	7185	7442	6146	6367	6142	5782	5978	3940	3076	3552	3191	3713	3633	4878	4468	4427		299.834	313.891	286.514	302.01	251.39	259.711	251.931	235.908	243.951	155.301	121.339	139.252	124.989	146.828	145.236	186.37	173.642	173.238	[CHR]	Energy production and conversion;; Coenzyme transport and metabolism;; General function prediction only	Cellular Component: mitochondrion (GO:0005739);; Molecular Function: formate dehydrogenase (NAD+) activity (GO:0008863);; Cellular Component: chloroplast (GO:0009507);; Cellular Component: thylakoid (GO:0009579);; Biological Process: response to wounding (GO:0009611);; Molecular Function: oxidoreductase activity, acting on the CH-OH group of donors, NAD or NADP as acceptor (GO:0016616);; Molecula…	K00122|0|cit:102622925|formate dehydrogenase, mitochondrial-like; K00122 formate dehydrogenase [EC:1.2.1.2] (A)	Glyoxylate and dicarboxylate metabolism (ko00630);; Carbon metabolism (ko01200)	[C]	Energy production and conversion	D-isomer specific 2-hydroxyacid dehydrogenase, NAD binding domain;; D-isomer specific 2-hydroxyacid dehydrogenase, catalytic domain;; NAD binding domain of 6-phosphogluconate dehydrogenase	Formate dehydrogenase, mitochondrial (Precursor) GN=FDH1 OS=Solanum tuberosum (Potato) PE=1 SV=2	C	Energy production and conversion	PREDICTED: formate dehydrogenase, mitochondrial-like [Citrus sinensis]
Cs3g27380	7312	7862	7410	9432	8602	8687	8765	8454	8493	11435	9760	12367	9887	10237	9657	11586	10976	10272		241.746	265.913	238.212	309.27	284.63	289.642	290.888	279.479	281.226	380.472	326.557	411.553	339.858	343.97	326.246	381.915	362.405	337.563	--	--	Molecular Function: DNA binding (GO:0003677);;	--	--	[R]	General function prediction only	HMG (high mobility group) box;; HMG-box domain	High mobility group B protein 2 GN=At1g20693 OS=Arabidopsis thaliana (Mouse-ear cress) PE=1 SV=1	R	General function prediction only	PREDICTED: high mobility group B protein 2-like isoform X1 [Citrus sinensis]
Cs6g15230	7271	7224	6911	8249	7668	7424	8179	8277	8145	9734	10008	11418	12565	10255	9820	12365	10554	10126		176.053	177.979	163.894	199.014	185.552	179.852	198.254	199.824	196.009	232.75	239.877	273.839	300.242	245.915	237.851	293.498	250.933	241.162	[R]	General function prediction only	Cellular Component: peroxisomal matrix (GO:0005782);; Cellular Component: plasma membrane (GO:0005886);; Cellular Component: chloroplast (GO:0009507);; Molecular Function: monodehydroascorbate reductase (NADH) activity (GO:0016656);; Biological Process: cell redox homeostasis (GO:0045454);; Biological Process: response to cadmium ion (GO:0046686);; Cellular Component: apoplast (GO:0048046);; Mole…	K08232|0|cit:102612075|monodehydroascorbate reductase, seedling isozyme-like; K08232 monodehydroascorbate reductase (NADH) [EC:1.6.5.4] (A)	Ascorbate and aldarate metabolism (ko00053)	[R]	General function prediction only	Pyridine nucleotide-disulphide oxidoreductase;; Pyridine nucleotide-disulphide oxidoreductase;; Tryptophan halogenase	Monodehydroascorbate reductase OS=Solanum lycopersicum (Tomato) PE=1 SV=1	R	General function prediction only	PREDICTED: monodehydroascorbate reductase, seedling isozyme-like [Citrus sinensis]
Cs4g09010	7261	6158	6415	6581	6892	7020	6626	6802	6778	5868	5013	5115	5519	6587	6268	11195	9103	8780		297.992	259.784	256.471	269.214	284.195	288.449	272.984	277.54	276.574	237.799	204.542	208.237	220.19	265.941	259.373	446.319	366.243	353.996	[Q]	Secondary metabolites biosynthesis, transport and catabolism	--	--	--	[Q]	Secondary metabolites biosynthesis, transport and catabolism	Cytochrome P450	Cytochrome P450 71D11 (Fragment) GN=CYP71D11 OS=Lotus japonicus (Lotus corniculatus var. japonicus) PE=2 SV=1	Q	Secondary metabolites biosynthesis, transport and catabolism	hypothetical protein CICLE_v10008075mg [Citrus clementina]
Cs3g25010	7202	7135	6575	6247	6151	5759	5844	6141	6515	10709	7864	8280	10454	11530	11499	11364	8851	9140		383.172	388.493	359.075	335.441	328.848	304.829	309.469	321.903	342.527	574.222	421.179	445.607	543.216	608.505	617.801	604.603	473.584	487.732	[MG]	Cell wall/membrane/envelope biogenesis;; Carbohydrate transport and metabolism	--	--	--	--	--	NmrA-like family;; NADH(P)-binding;; NAD dependent epimerase/dehydratase family;; 3-beta hydroxysteroid dehydrogenase/isomerase family;; short chain dehydrogenase	Isoflavone reductase-like protein OS=Olea europaea (Common olive) PE=1 SV=1	R	General function prediction only	PREDICTED: isoflavone reductase-like protein-like [Citrus sinensis]
Cs8g17900	7190	7635	6716	3631	4660	4611	4051	4510	4537	4702	6801	7934	8811	6128	6064	2129	3134	3200		517.417	557.42	501.468	262.58	336.425	329.398	288.458	317.24	319.228	326.972	470.181	538.996	589.235	424.707	421.923	144.499	216.611	217.899	[G]	Carbohydrate transport and metabolism	Biological Process: water transport (GO:0006833);; Molecular Function: urea transmembrane transporter activity (GO:0015204);; Cellular Component: integral component of membrane (GO:0016021);; Biological Process: urea transmembrane transport (GO:0071918);;	K09873|2.36064e-157|cic:CICLE_v10029134mg|hypothetical protein; K09873 aquaporin TIP (A)	--	[G]	Carbohydrate transport and metabolism	Major intrinsic protein	Aquaporin TIP1-3, N-terminally processed GN=TIP1-3 OS=Arabidopsis thaliana (Mouse-ear cress) PE=1 SV=1	G	Carbohydrate transport and metabolism	hypothetical protein CICLE_v10029134mg [Citrus clementina]
Cs6g18830	7187	7256	6493	7010	6902	6812	6893	6958	7111	7741	7748	9233	7958	6706	7034	8612	7635	7316		384.509	397.542	341.518	372.314	369.997	361.725	370.11	372.029	381.056	395.197	398.909	465.257	407.397	346.109	364.296	431.33	386.957	373.605	[T]	Signal transduction mechanisms	Molecular Function: protein domain specific binding (GO:0019904);;	K06630|0|cit:102617582|14-3-3-like protein-like; K06630 14-3-3 protein epsilon (A)	--	[O]	Posttranslational modification, protein turnover, chaperones	14-3-3 protein	14-3-3-like protein GN=GBF OS=Mesembryanthemum crystallinum (Common ice plant) PE=2 SV=1	O	Posttranslational modification, protein turnover, chaperones	hypothetical protein CICLE_v10012495mg [Citrus clementina]
Cs8g03680	7173	7321	6495	6148	7040	7021	5949	6125	6233	12326	12420	12688	12200	9850	10361	5964	6025	6484		271.485	282.503	245.935	233.483	266.672	265.284	225.834	229.941	236.213	465.508	471.919	477.759	461.981	375.45	400.903	222.235	225.822	247.586	[Z]	Cytoskeleton	Molecular Function: GTPase activity (GO:0003924);; Molecular Function: structural constituent of cytoskeleton (GO:0005200);; Molecular Function: GTP binding (GO:0005525);; Cellular Component: cytoplasm (GO:0005737);; Cellular Component: microtubule (GO:0005874);; Biological Process: GTP catabolic process (GO:0006184);; Biological Process: microtubule-based process (GO:0007017);; Biological Proces…	K07374|0|tcc:TCM_034607|Tubulin alpha-2 chain; K07374 tubulin alpha (A)	Phagosome (ko04145)	[Z]	Cytoskeleton	Tubulin/FtsZ family, GTPase domain;; Tubulin C-terminal domain	Tubulin alpha chain GN=TUBA OS=Prunus dulcis (Almond) PE=2 SV=1	Z	Cytoskeleton	alpha tubulin 1 [Pseudotsuga menziesii var. menziesii]
Cs3g16380	7148	7235	7133	4128	4721	4797	2969	3230	3292	1748	2926	2590	3291	2946	3117	3281	5219	5683		166.788	173.048	168.891	96.8277	110.399	112.343	69.3526	75.227	77.1393	41.3141	69.2557	60.8764	78.8877	70.1916	73.7327	76.4331	122.301	134.056	[M]	Cell wall/membrane/envelope biogenesis	Molecular Function: cellulose synthase (UDP-forming) activity (GO:0016760);;	--	--	--	--	Glycosyltransferase like family 2;; Glycosyl transferase family group 2;; Glycosyl transferase family 21;; Glycosyl transferase family 2;; Chitin synthase	Probable xyloglucan glycosyltransferase 12 GN=CSLC12 OS=Arabidopsis thaliana (Mouse-ear cress) PE=1 SV=1	R	General function prediction only	PREDICTED: probable xyloglucan glycosyltransferase 12-like [Citrus sinensis]
Cs5g03460	7139	7675	6750	5633	6105	6384	5581	5679	5451	10156	8627	10399	9192	8017	8515	7301	7576	7179		341.509	377.325	320.968	271.868	293.232	303.753	267.537	270.679	260.986	493.247	418.626	487.072	443.944	399.721	417.434	343.675	354.05	347.279	[G]	Carbohydrate transport and metabolism	Molecular Function: transporter activity (GO:0005215);; Cellular Component: mitochondrion (GO:0005739);; Cellular Component: vacuole (GO:0005773);; Biological Process: water transport (GO:0006833);; Biological Process: response to water deprivation (GO:0009414);; Biological Process: response to salt stress (GO:0009651);; Cellular Component: chloroplast envelope (GO:0009941);; Cellular Component: …	K09872|0|cit:102628631|probable aquaporin PIP1-2-like; K09872 aquaporin PIP (A)	--	[G]	Carbohydrate transport and metabolism	Major intrinsic protein	Probable aquaporin PIP1-2 OS=Oryza sativa subsp. japonica (Rice) PE=2 SV=3	G	Carbohydrate transport and metabolism	PREDICTED: probable aquaporin PIP1-2-like isoform X1 [Citrus sinensis]
Cs4g10920	7089	7516	6898	5282	5515	5749	6081	5946	6129	4690	4376	4490	3656	3965	4182	4576	4603	4702		286.609	308.377	272.238	211.552	221.977	233.567	246.678	242.604	250.078	196.07	188.651	202.693	150.42	169.489	173.479	190.34	181.737	192.945	[R]	General function prediction only	Molecular Function: nucleotide binding (GO:0000166);; Molecular Function: nucleic acid binding (GO:0003676);;	--	--	[R]	General function prediction only	RNA recognition motif. (a.k.a. RRM, RBD, or RNP domain);; RNA recognition motif (a.k.a. RRM, RBD, or RNP domain);; RNA recognition motif. (a.k.a. RRM, RBD, or RNP domain)	Polyadenylate-binding protein RBP45A GN=RBP45A OS=Arabidopsis thaliana (Mouse-ear cress) PE=2 SV=1	A	RNA processing and modification	hypothetical protein CICLE_v10008440mg [Citrus clementina]
Cs1g01920	7085	6123	6345	5255	6259	5944	5958	6060	6023	4750	4822	3396	4813	5597	5627	2913	4060	4209		97.4629	92.1757	84.9514	73.6334	84.2672	78.6737	73.822	78.0185	70.0993	71.9426	78.9713	93.0531	82.4858	78.8511	76.503	41.0816	58.2739	57.272	--	--	Molecular Function: ligase activity (GO:0016874);;	--	--	[S]	Function unknown	Armadillo/beta-catenin-like repeat;; HEAT repeats;; C2 domain;; HEAT repeat	U-box domain-containing protein 4 GN=PUB4 OS=Arabidopsis thaliana (Mouse-ear cress) PE=1 SV=3	R	General function prediction only	hypothetical protein CICLE_v10024684mg [Citrus clementina]
orange1.1t00226	7073	6627	6441	7733	7845	7722	8229	8495	8097	8282	8750	8541	9350	8963	9396	7761	8401	8567		170.579	163.784	151.944	186.005	189.988	184.024	194.296	198.888	190.173	197.261	212.071	210.34	221.121	210.699	222.629	177.838	194.512	201.643	[G]	Carbohydrate transport and metabolism	Molecular Function: transketolase activity (GO:0004802);; Biological Process: metabolic process (GO:0008152);;	K00615|0|cit:102622121|transketolase-2, chloroplastic-like; K00615 transketolase [EC:2.2.1.1] (A)	Pentose phosphate pathway (ko00030);; Carbon fixation in photosynthetic organisms (ko00710);; Carbon metabolism (ko01200);; Biosynthesis of amino acids (ko01230)	[G]	Carbohydrate transport and metabolism	Transketolase, thiamine diphosphate binding domain;; Transketolase, pyrimidine binding domain;; Transketolase, C-terminal domain	Transketolase-2, chloroplastic (Precursor) GN=TKL-2 OS=Arabidopsis thaliana (Mouse-ear cress) PE=2 SV=1	G	Carbohydrate transport and metabolism	hypothetical protein CICLE_v10018991mg [Citrus clementina]
Cs1g13720	7061	6410	7200	8738	9120	8638	8756	8687	8911	7615	9549	7230	10536	11163	11637	10378	11874	12300		104.739	98.429	105.421	126.873	133.444	128.323	127.683	125.656	130.207	112.385	142.359	108.676	156.61	164.037	170.875	148.035	170.448	177.66	[V]	Defense mechanisms	--	--	--	[Q]	Secondary metabolites biosynthesis, transport and catabolism	ABC-2 type transporter;; ABC transporter;; Plant PDR ABC transporter associated;; ABC-transporter extracellular N-terminal;; AAA domain;; AAA domain;; ATPase family associated with various cellular activities (AAA)	Pleiotropic drug resistance protein 1 GN=PDR1 OS=Nicotiana tabacum (Common tobacco) PE=2 SV=1	Q	Secondary metabolites biosynthesis, transport and catabolism	PREDICTED: pleiotropic drug resistance protein 1-like [Citrus sinensis]
Cs8g15910	7034	7113	6674	8071	7492	7563	8501	7786	7943	5796	5578	5511	5534	5672	6065	7227	6830	6654		160.465	164.99	150.082	182.584	170.545	172.437	194.62	178.033	181.828	127.748	124.16	120.593	125.505	127.74	135.121	154.642	148.848	146.296	--	--	Molecular Function: ATP binding (GO:0005524);; Biological Process: ATP catabolic process (GO:0006200);; Molecular Function: heme-transporting ATPase activity (GO:0015439);;	K06185|0|cit:102610942|ABC transporter F family member 1-like; K06185 ATP-binding cassette, subfamily F, member 2 (A)	--	[R]	General function prediction only	ABC transporter;; AAA domain;; ABC transporter;; P-loop containing region of AAA domain;; AAA domain;; Miro-like protein;; 50S ribosome-binding GTPase	ABC transporter F family member 1 GN=MAE1.10 OS=Arabidopsis thaliana (Mouse-ear cress) PE=1 SV=1	R	General function prediction only	PREDICTED: ABC transporter F family member 1-like [Citrus sinensis]
Cs3g07720	7019	7576	7160	5646	6051	4392	4524	5209	5052	1261	664	835	1215	969	922	1290	1289	1313		537.342	600.053	534.059	425.657	464.437	407.999	349.24	398.596	381.351	153.246	76.8348	96.7009	147.704	108.533	104.924	130.79	130.715	127.81	--	--	Cellular Component: chloroplast (GO:0009507);;	--	--	--	--	Stress responsive A/B Barrel Domain	Uncharacterized protein At5g22580 GN=At5g22580 OS=Arabidopsis thaliana (Mouse-ear cress) PE=1 SV=1	S	Function unknown	hypothetical protein CICLE_v10029614mg [Citrus clementina]
Cs8g18640	6968	7976	6533	6103	7152	6940	5454	5827	5736	5372	4937	5300	3550	3714	4418	1975	2452	2231		400.239	462.84	379.306	339.36	398.782	390.129	306.817	325.392	319.049	328.327	300.327	316.8	210.684	226.559	265.364	117.474	148.267	135.296	--	--	Cellular Component: extracellular region (GO:0005576);; Biological Process: syncytium formation (GO:0006949);; Cellular Component: plant-type cell wall (GO:0009505);; Biological Process: plant-type cell wall organization (GO:0009664);; Cellular Component: membrane (GO:0016020);;	--	--	--	--	Rare lipoprotein A (RlpA)-like double-psi beta-barrel;; Pollen allergen	Expansin-A4 (Precursor) GN=F17A14.7 OS=Arabidopsis thaliana (Mouse-ear cress) PE=1 SV=1	R	General function prediction only	PREDICTED: expansin-A4-like [Citrus sinensis]
Cs5g33060	6930	6897	7900	7415	7525	6983	7536	7524	7511	14472	14334	11753	12104	16677	17206	13591	15547	15563		109.913	116.163	117.169	123.18	111.27	113.179	110.934	113.181	107.845	238.192	241.386	266.468	202.389	243.118	261.698	205.942	239.2	244.32	[V]	Defense mechanisms	Cellular Component: plant-type vacuole (GO:0000325);; Molecular Function: ATP binding (GO:0005524);; Cellular Component: vacuolar membrane (GO:0005774);; Cellular Component: plasma membrane (GO:0005886);; Biological Process: ATP catabolic process (GO:0006200);; Molecular Function: folic acid transporter activity (GO:0008517);; Biological Process: response to water deprivation (GO:0009414);; Biolo…	--	--	[Q]	Secondary metabolites biosynthesis, transport and catabolism	ABC transporter transmembrane region;; ABC transporter;; AAA domain;; P-loop containing region of AAA domain;; 50S ribosome-binding GTPase;; Miro-like protein	ABC transporter C family member 14 GN=F26K9.130 OS=Arabidopsis thaliana (Mouse-ear cress) PE=1 SV=1	Q	Secondary metabolites biosynthesis, transport and catabolism	PREDICTED: ABC transporter C family member 14-like isoform X1 [Citrus sinensis]
Cs8g02310	6923	7120	6766	7106	6754	6674	6899	6736	6809	5792	5335	5067	5576	5534	5825	6365	6046	5862		290.246	302	280.402	287.101	278.644	272.768	291.924	281.765	287.291	222.918	199.817	180.811	215.422	213.04	226.635	240.717	232.817	229.65	[C]	Energy production and conversion	Molecular Function: ATP binding (GO:0005524);; Biological Process: ATP hydrolysis coupled proton transport (GO:0015991);; Molecular Function: hydrolase activity, acting on acid anhydrides, catalyzing transmembrane movement of substances (GO:0016820);; Cellular Component: proton-transporting V-type ATPase, V1 domain (GO:0033180);; Biological Process: ATP metabolic process (GO:0046034);;	K02147|0|cit:102617516|V-type proton ATPase subunit B 1-like; K02147 V-type H+-transporting ATPase subunit B (A)	Oxidative phosphorylation (ko00190);; Phagosome (ko04145)	[C]	Energy production and conversion	ATP synthase alpha/beta family, nucleotide-binding domain;; ATP synthase alpha/beta chain, C terminal domain;; ATP synthase alpha/beta family, beta-barrel domain	V-type proton ATPase subunit B 1 OS=Gossypium hirsutum (Upland cotton) PE=2 SV=1	C	Energy production and conversion	hypothetical protein CICLE_v10028070mg [Citrus clementina]
Cs9g03800	6923	7418	6671	7035	6446	6766	6721	6636	6498	8006	7555	8523	8720	6722	6948	8219	6994	6936		373.155	406.943	350.842	379.805	350.93	364.183	363.889	357.498	350.399	420.143	401.684	443.917	456.647	359.505	371.611	422.939	363.037	365.601	[J]	Translation, ribosomal structure and biogenesis	Molecular Function: structural constituent of ribosome (GO:0003735);; Cellular Component: ribosome (GO:0005840);; Biological Process: translation (GO:0006412);;	K02885|8.15985e-118|cit:102627110|60S ribosomal protein L19-1-like; K02885 large subunit ribosomal protein L19e (A)	Ribosome (ko03010)	[J]	Translation, ribosomal structure and biogenesis	Ribosomal protein L19e	60S ribosomal protein L19-2 GN=RPL19B OS=Arabidopsis thaliana (Mouse-ear cress) PE=2 SV=1	J	Translation, ribosomal structure and biogenesis	hypothetical protein CICLE_v10005909mg [Citrus clementina]
Cs1g20000	6919	7329	7405	7404	7353	7304	7969	7804	7929	4574	4483	4257	4275	4754	4996	3859	3879	3871		227.509	247.067	235.321	249.782	245.21	240.66	264.346	256.944	261.723	177.023	173.459	169.506	156.821	182.7	189.738	147.991	150.999	147.817	[K]	Transcription	Biological Process: transcription, DNA-templated (GO:0006351);; Molecular Function: sequence-specific DNA binding (GO:0043565);;	K09338|0|cit:102626051|homeobox-leucine zipper protein ATHB-6-like; K09338 homeobox-leucine zipper protein (A)	--	[K]	Transcription	Homeobox associated leucine zipper;; Homeobox domain	Homeobox-leucine zipper protein ATHB-6 GN=ATHB-6 OS=Arabidopsis thaliana (Mouse-ear cress) PE=1 SV=1	K	Transcription	PREDICTED: homeobox-leucine zipper protein ATHB-6-like [Citrus sinensis]
Cs4g18120	6896	6694	6203	7115	6990	6526	5038	6061	5991	4987	8510	7860	8999	5931	6208	5756	6164	6001		320.868	315.356	297.164	336.279	326.855	302.255	233.277	279.965	277.275	237.046	406.767	375.664	417.849	281.865	294.767	272.811	294.753	291.234	--	--	--	--	--	--	--	Plastocyanin-like domain	Umecyanin OS=Armoracia rusticana (Horseradish) PE=1 SV=1	R	General function prediction only	hypothetical protein CISIN_1g018026mg [Citrus sinensis]
Cs9g13460	6896	6733	6737	9308	9517	9494	9069	8697	8775	10079	10247	8897	6330	8017	8441	6375	7616	7912		91.4149	91.5332	87.9459	122.883	126.288	125.551	120.488	114.54	115.808	131.694	134.822	121.814	83.7457	104.834	111.737	81.8292	98.5231	102.703	[H]	Coenzyme transport and metabolism	Cellular Component: mitochondrion (GO:0005739);; Cellular Component: chloroplast inner membrane (GO:0009706);; Cellular Component: magnesium chelatase complex (GO:0010007);; Biological Process: chlorophyll biosynthetic process (GO:0015995);; Molecular Function: magnesium chelatase activity (GO:0016851);; Biological Process: photosynthesis, light reaction (GO:0019684);; Molecular Function: cobalto…	K03403|0|cit:102616348|magnesium-chelatase subunit ChlH, chloroplastic-like; K03403 magnesium chelatase subunit H [EC:6.6.1.1] (A)	Porphyrin and chlorophyll metabolism (ko00860)	--	--	CobN/Magnesium Chelatase;; Domain of unknown function (DUF3479)	Magnesium-chelatase subunit ChlH, chloroplastic (Precursor) GN=At5g13630 OS=Arabidopsis thaliana (Mouse-ear cress) PE=1 SV=1	H	Coenzyme transport and metabolism	PREDICTED: magnesium-chelatase subunit ChlH, chloroplastic-like [Citrus sinensis]
Cs5g01840	6854	6796	6533	7091	7075	6953	7116	7194	7133	9405	8804	9265	10744	9471	9585	8324	7622	8050		168.846	172.148	157.294	174.332	175.111	170.537	176.711	177.166	175.65	224.19	212.405	220.946	258.139	229.224	233.734	194.185	180.496	191.957	[O]	Posttranslational modification, protein turnover, chaperones	Molecular Function: ATP binding (GO:0005524);; Cellular Component: cell wall (GO:0005618);; Cellular Component: vacuole (GO:0005773);; Cellular Component: endoplasmic reticulum lumen (GO:0005788);; Cellular Component: plasma membrane (GO:0005886);; Biological Process: response to heat (GO:0009408);; Cellular Component: chloroplast (GO:0009507);; Biological Process: polar nucleus fusion (GO:001019…	K09490|0|cit:102621671|luminal-binding protein 5-like; K09490 heat shock 70kDa protein 5 (A)	Protein export (ko03060);; Protein processing in endoplasmic reticulum (ko04141)	[O]	Posttranslational modification, protein turnover, chaperones	Hsp70 protein;; MreB/Mbl protein;; NAD-specific glutamate dehydrogenase	Luminal-binding protein 5 (Precursor) GN=BIP5 OS=Nicotiana tabacum (Common tobacco) PE=2 SV=1	O	Posttranslational modification, protein turnover, chaperones	PREDICTED: luminal-binding protein 5-like [Citrus sinensis]
Cs5g32930	6809	6420	5794	4613	4864	4870	3807	3784	3772	1385	1712	2208	1246	959	979	1037	1227	1197		458.531	436.786	400.366	315.976	329.731	328.45	254.768	252.501	253.35	96.2755	119.243	153.736	86.1543	67.2344	68.1255	72.0021	84.9002	82.7599	--	--	Cellular Component: Golgi apparatus (GO:0005794);; Cellular Component: membrane (GO:0016020);;	K05770|1.9688e-126|cit:102618150|translocator protein homolog; K05770 benzodiazapine receptor (A)	--	--	--	TspO/MBR family	Translocator protein homolog GN=TSPO OS=Arabidopsis thaliana (Mouse-ear cress) PE=1 SV=1	T	Signal transduction mechanisms	PREDICTED: translocator protein homolog [Citrus sinensis]
Cs7g04330	6767	6555	6936	5550	4934	4899	3578	3814	3760	2336	2231	2533	2491	2673	2695	3690	3796	3830		227.188	227.5	220.493	206.477	177.198	169.392	137.826	144.048	141.854	100.45	96.9261	110.014	106.337	115.83	118.623	153.779	157.864	159.463	[O]	Posttranslational modification, protein turnover, chaperones	Cellular Component: vacuolar membrane (GO:0005774);; Cellular Component: plasma membrane (GO:0005886);; Cellular Component: plasmodesma (GO:0009506);; Cellular Component: chloroplast (GO:0009507);; Molecular Function: protein histidine kinase binding (GO:0043424);;	--	--	[C]	Energy production and conversion	SPFH domain / Band 7 family	Hypersensitive-induced response protein 2 GN=HIR2 OS=Arabidopsis thaliana (Mouse-ear cress) PE=1 SV=1	S	Function unknown	hypothetical protein CICLE_v10032213mg [Citrus clementina]
Cs5g29200	6765	5182	5526	3900	3790	3670	4142	4136	4495	5238	4026	3338	4551	6361	6026	4180	3176	3769		134.225	105.477	107.369	77.0511	75.2653	72.8336	82.5781	81.9122	89.2983	101.536	78.608	64.5544	89.6579	125.005	118.996	79.6667	61.0825	73.0991	[M]	Cell wall/membrane/envelope biogenesis	Molecular Function: zinc ion binding (GO:0008270);; Biological Process: plant-type secondary cell wall biogenesis (GO:0009834);; Biological Process: glucuronoxylan metabolic process (GO:0010413);; Cellular Component: integral component of membrane (GO:0016021);; Molecular Function: cellulose synthase (UDP-forming) activity (GO:0016760);; Biological Process: cellulose biosynthetic process (GO:0030…	K10999|0|cit:102619893|cellulose synthase A catalytic subunit 4 [UDP-forming]-like; K10999 cellulose synthase A [EC:2.4.1.12] (A)	--	--	--	Cellulose synthase;; Zinc-binding RING-finger;; Glycosyltransferase like family 2;; Glycosyl transferase family group 2	Cellulose synthase A catalytic subunit 4 [UDP-forming] GN=MRH10.14 OS=Arabidopsis thaliana (Mouse-ear cress) PE=1 SV=1	O	Posttranslational modification, protein turnover, chaperones	hypothetical protein CISIN_1g001574mg [Citrus sinensis]
Cs1g03110	6760	6866	6357	7532	7297	6675	7260	7106	6837	3097	3006	4085	3917	3238	3023	3552	3143	3204		868.125	905.326	808.662	964.385	934.952	855.132	933.903	915.446	881.787	390.206	379.234	510.445	498.558	412.999	382.159	452.264	396.47	408.882	[F]	Nucleotide transport and metabolism	Molecular Function: nucleoside diphosphate kinase activity (GO:0004550);; Molecular Function: ATP binding (GO:0005524);; Cellular Component: vacuolar membrane (GO:0005774);; Cellular Component: peroxisome (GO:0005777);; Cellular Component: cytosol (GO:0005829);; Cellular Component: plasma membrane (GO:0005886);; Biological Process: nucleoside diphosphate phosphorylation (GO:0006165);; Biological …	K00940|2.00953e-76|cit:102626041|nucleoside diphosphate kinase 1-like; K00940 nucleoside-diphosphate kinase [EC:2.7.4.6] (A)	Purine metabolism (ko00230);; Pyrimidine metabolism (ko00240)	[F]	Nucleotide transport and metabolism	Nucleoside diphosphate kinase	Nucleoside diphosphate kinase 1 GN=T30A10.80 OS=Arabidopsis thaliana (Mouse-ear cress) PE=1 SV=1	F	Nucleotide transport and metabolism	PREDICTED: nucleoside diphosphate kinase 1-like [Citrus sinensis]
Cs3g18550	6745	7550	6800	6036	6513	6752	5126	5562	5511	6444	6740	7408	8210	6745	6961	6786	8230	8198		504.96	578.092	515.466	454.572	491.418	505.315	381.494	411.942	411.916	470.334	487.326	528.978	602.908	494.878	512.819	484.901	593.288	594.015	--	--	Cellular Component: extracellular space (GO:0005615);; Biological Process: calcium ion transport (GO:0006816);; Biological Process: Golgi organization (GO:0007030);; Biological Process: response to salt stress (GO:0009651);; Biological Process: cysteine biosynthetic process (GO:0019344);; Biological Process: cell wall biogenesis (GO:0042546);;	--	--	--	--	Pollen proteins Ole e I like	Protein DOWNSTREAM OF FLC (Precursor) GN=DFC OS=Arabidopsis thaliana (Mouse-ear cress) PE=2 SV=1	R	General function prediction only	hypothetical protein CISIN_1g031458mg [Citrus sinensis]
Cs4g01990	6720	5728	5926	3050	3633	3351	4026	3984	4199	4822	3812	3233	4363	5523	5591	4523	3313	3466		138.68	120.987	119.622	62.4647	74.9026	69.2789	83.8094	82.4959	86.9014	97.1172	77.3479	64.6398	89.4086	113.418	114.285	89.2504	66.2117	69.9919	[M]	Cell wall/membrane/envelope biogenesis	Molecular Function: zinc ion binding (GO:0008270);; Cellular Component: chloroplast (GO:0009507);; Biological Process: plant-type secondary cell wall biogenesis (GO:0009834);; Biological Process: xylem development (GO:0010089);; Biological Process: vegetative to reproductive phase transition of meristem (GO:0010228);; Biological Process: rhamnogalacturonan I side chain metabolic process (GO:00104…	K10999|0|cit:102616000|cellulose synthase A catalytic subunit 7 [UDP-forming]-like; K10999 cellulose synthase A [EC:2.4.1.12] (A)	--	--	--	Cellulose synthase;; Zinc-binding RING-finger;; Glycosyltransferase like family 2;; Glycosyl transferase family group 2;; RING/Ubox like zinc-binding domain	Cellulose synthase A catalytic subunit 7 [UDP-forming] GN=T10B6.80 OS=Arabidopsis thaliana (Mouse-ear cress) PE=1 SV=1	O	Posttranslational modification, protein turnover, chaperones	PREDICTED: cellulose synthase A catalytic subunit 7 [UDP-forming]-like isoform X2 [Citrus sinensis]
Cs9g15430	6718	7038	7076	10150	9976	9847	8841	8575	8686	4949	5491	6472	6049	7400	6923	11881	6377	6617		1122.09	1189.75	1190.03	1692.94	1671.06	1613.28	1461.63	1405.09	1397.48	797.866	878.104	1025.32	906.392	1184.57	1132.96	1917.02	1027.68	1063	--	--	Molecular Function: serine-type endopeptidase inhibitor activity (GO:0004867);; Biological Process: response to wounding (GO:0009611);; Biological Process: negative regulation of peptidase activity (GO:0010466);;	--	--	--	--	Potato inhibitor I family	Inhibitor of trypsin and hageman factor OS=Cucurbita maxima (Pumpkin) PE=1 SV=1	S	Function unknown	PREDICTED: inhibitor of trypsin and hageman factor-like [Citrus sinensis]
Cs8g04280	6714	6951	6209	3081	3066	3147	2124	2513	2578	165	189	212	250	138	130	98	131	154		310.457	321.282	295.329	144.581	142.722	144.894	97.3601	114.964	118.08	7.80478	8.93862	10.0631	11.3722	6.45941	6.1353	4.6263	6.19399	7.2621	--	--	--	--	--	[R]	General function prediction only	C2H2-type zinc finger	Zinc finger protein ZAT10 GN=T22C5.18 OS=Arabidopsis thaliana (Mouse-ear cress) PE=2 SV=1	R	General function prediction only	PREDICTED: zinc finger protein ZAT10-like [Citrus sinensis]
Cs7g06320	6684	6501	6648	4499	3956	4148	3139	3459	3494	4449	7034	7426	5439	5203	5331	10376	10896	10610		404.497	401.892	397.06	272.8	241.199	249.389	190.219	208.558	210.404	268.087	426.51	447.647	317.597	313.641	324.493	617.178	651.448	632.168	--	--	--	--	--	--	--	WRKY DNA -binding domain	Probable WRKY transcription factor 40 GN=WRKY40 OS=Arabidopsis thaliana (Mouse-ear cress) PE=1 SV=1	K	Transcription	hypothetical protein CICLE_v10008930mg [Citrus clementina]
Cs6g04560	6637	6643	6405	5860	5369	5447	6488	6262	6158	3392	2519	2430	1909	2790	2581	2020	2832	2632		447.908	454.568	433.937	397.834	363.588	362.909	433.289	416.356	407.966	229.143	169.154	163.667	123.25	186.057	173.782	135.949	191.188	177.423	--	--	Molecular Function: peroxidase activity (GO:0004601);; Cellular Component: extracellular region (GO:0005576);; Cellular Component: cytosol (GO:0005829);; Biological Process: response to oxidative stress (GO:0006979);; Molecular Function: heme binding (GO:0020037);; Molecular Function: metal ion binding (GO:0046872);; Biological Process: defense response to fungus (GO:0050832);; Biological Process…	K00430|0|cit:102612577|peroxidase 21-like; K00430 peroxidase [EC:1.11.1.7] (A)	Phenylalanine metabolism (ko00360);; Phenylpropanoid biosynthesis (ko00940)	--	--	Peroxidase	Peroxidase 21 (Precursor) GN=T2N18.11 OS=Arabidopsis thaliana (Mouse-ear cress) PE=1 SV=1	G	Carbohydrate transport and metabolism	PREDICTED: peroxidase 21-like [Citrus sinensis]
Cs9g02520	6629	5540	5468	3619	3417	3222	3330	3633	3630	3421	2702	2694	3093	3912	3633	3732	2254	2205		410.701	349.497	331.222	223.402	211.518	198.344	206.351	224.788	224.981	222.556	177.212	174.449	200.387	258.76	238.149	239.842	146.281	144.811	[R]	General function prediction only	Molecular Function: chitinase activity (GO:0004568);; Biological Process: carbohydrate metabolic process (GO:0005975);; Biological Process: chitin catabolic process (GO:0006032);; Biological Process: cell wall macromolecule catabolic process (GO:0016998);;	--	--	[R]	General function prediction only	Chitinase class I	Chitinase-like protein 2 (Precursor) GN=CTL2 OS=Arabidopsis thaliana (Mouse-ear cress) PE=2 SV=1	R	General function prediction only	PREDICTED: chitinase-like protein 2-like [Citrus sinensis]
Cs9g14320	6626	7300	6442	5428	6205	6481	5199	5396	5366	3656	3791	4839	4261	3034	2927	1571	1841	1796		461.799	518.216	449.455	380.903	435.406	450.805	363.287	373.344	373.001	251.029	259.503	332.761	292.522	207.771	203.852	105.452	124.394	122.522	--	--	Molecular Function: enzyme inhibitor activity (GO:0004857);; Molecular Function: pectinesterase activity (GO:0030599);; Biological Process: negative regulation of catalytic activity (GO:0043086);;	--	--	--	--	Plant invertase/pectin methylesterase inhibitor	21 kDa protein (Precursor) OS=Daucus carota (Wild carrot) PE=2 SV=1	R	General function prediction only	PREDICTED: 21 kDa protein-like [Citrus sinensis]
Cs6g18330	6610	6823	6737	6143	6461	6418	5599	5556	5879	1858	1944	2426	2369	1683	1623	1472	1549	1451		941.971	979.438	1005.7	879.544	925.991	905.213	789.546	783.067	832.565	259.155	269.203	333.976	329.464	235.827	226.384	206.896	215.548	202.961	--	--	--	--	--	--	--	Probable lipid transfer;; Protease inhibitor/seed storage/LTP family	Probable non-specific lipid-transfer protein AKCS9 (Precursor) OS=Vigna unguiculata (Cowpea) PE=2 SV=1	R	General function prediction only	PREDICTED: probable non-specific lipid-transfer protein AKCS9-like [Citrus sinensis]
orange1.1t00404	6587	6659	6439	4775	4671	4423	3927	4042	3919	3582	3586	3931	3959	3956	3916	5402	5636	5556		289.532	298.966	277.588	209.87	206.75	192.809	172.841	176.006	172.603	176.14	176.311	191.563	190.321	193.552	195.445	266.042	271.242	273.386	--	--	--	--	--	--	--	Protein of unknown function (DUF793)	Protein BPS1, chloroplastic (Precursor) GN=BPS1 OS=Arabidopsis thaliana (Mouse-ear cress) PE=2 SV=1	S	Function unknown	hypothetical protein CICLE_v10020322mg [Citrus clementina]
Cs1g21970	6558	6548	6401	6957	7258	7179	6917	6885	7289	9317	9273	8033	9086	9114	9467	6857	8140	7972		130.048	132.102	126.074	137.477	143.925	142.298	137.069	136.008	144.353	184.172	184.046	159.134	180.379	181.265	187.327	133.333	159.478	156.829	[O]	Posttranslational modification, protein turnover, chaperones	Molecular Function: serine-type endopeptidase activity (GO:0004252);; Biological Process: proteolysis (GO:0006508);; Cellular Component: plant-type cell wall (GO:0009505);; Molecular Function: identical protein binding (GO:0042802);; Biological Process: negative regulation of catalytic activity (GO:0043086);; Cellular Component: apoplast (GO:0048046);; Biological Process: mucilage metabolic proce…	--	--	--	--	Subtilase family;; Peptidase inhibitor I9;; PA domain	Subtilisin-like protease (Precursor) GN=At5g67360 OS=Arabidopsis thaliana (Mouse-ear cress) PE=1 SV=1	O	Posttranslational modification, protein turnover, chaperones	PREDICTED: subtilisin-like protease-like [Citrus sinensis]
orange1.1t01969	6531	6196	6239	5052	4569	4241	3395	3687	3838	2523	3444	3167	2420	2416	2404	4462	4594	4188		180.773	175.369	166.279	138.133	126.21	117.818	94.8232	102.912	107.019	68.4351	94.1258	85.4436	67.7388	66.9898	65.8656	119.193	123.935	113.719	[H]	Coenzyme transport and metabolism	Molecular Function: GTP cyclohydrolase II activity (GO:0003935);; Molecular Function: 3,4-dihydroxy-2-butanone-4-phosphate synthase activity (GO:0008686);; Biological Process: riboflavin biosynthetic process (GO:0009231);; Cellular Component: chloroplast stroma (GO:0009570);; Cellular Component: membrane (GO:0016020);; Biological Process: root hair elongation (GO:0048767);;	K14652|0|cit:102621261|bifunctional riboflavin biosynthesis protein RIBA 1, chloroplastic-like; K14652 3,4-dihydroxy 2-butanone 4-phosphate synthase / GTP cyclohydrolase II [EC:4.1.99.12 3.5.4.25] (A)	Riboflavin metabolism (ko00740)	[H]	Coenzyme transport and metabolism	3,4-dihydroxy-2-butanone 4-phosphate synthase;; GTP cyclohydrolase II	GTP cyclohydrolase-2 (Precursor) GN=MSJ1.14 OS=Arabidopsis thaliana (Mouse-ear cress) PE=1 SV=2	H	Coenzyme transport and metabolism	PREDICTED: bifunctional riboflavin biosynthesis protein RIBA 1, chloroplastic-like [Citrus sinensis]
Cs9g13620	6488	7376	6972	3247	2723	3024	3042	3404	3352	875	842	939	819	1011	875	2700	2159	2038		337.704	384.914	363.181	167.526	141.133	156.23	157.203	175.804	172.972	45.2152	43.5783	48.0526	41.6116	52.165	44.8885	136.935	110.218	104.199	--	--	--	--	--	--	--	AP2 domain	Ethylene-responsive transcription factor 5 GN=ERF5 OS=Nicotiana tabacum (Common tobacco) PE=2 SV=1	K	Transcription	PREDICTED: ethylene-responsive transcription factor 5-like [Citrus sinensis]
Cs4g12130	6484	5815	5816	1884	2385	2196	1197	1546	1539	1244	2118	2255	1632	1483	1506	2384	3605	3450		185.288	168.921	162.168	53.5719	68.2268	62.7218	34.4255	44.2712	44.2742	37.0906	62.8337	64.7756	48.2284	44.6704	45.178	69.5833	105.648	101.687	--	--	Biological Process: regulation of transcription, DNA-templated (GO:0006355);;	--	--	--	--	GRAS domain family	Chitin-inducible gibberellin-responsive protein 1 GN=P0006G05.102 OS=Oryza sativa subsp. japonica (Rice) PE=2 SV=1	K	Transcription	hypothetical protein CICLE_v10007843mg [Citrus clementina]
Cs8g18360	6468	7195	6406	6971	6321	6300	6942	6593	6446	4279	3595	4278	3349	3060	3040	2966	3394	3480		452.342	518.484	448.138	490.644	447.593	442.37	490.569	460.473	450.477	301.241	252.849	300.657	232.102	215.373	219.751	205.732	237.039	244.108	[O]	Posttranslational modification, protein turnover, chaperones	Biological Process: response to stress (GO:0006950);;	K13993|1.39611e-91|cit:102613214|17.4 kDa class I heat shock protein-like; K13993 HSP20 family protein (A)	Protein processing in endoplasmic reticulum (ko04141)	[O]	Posttranslational modification, protein turnover, chaperones	Hsp20/alpha crystallin family	17.4 kDa class I heat shock protein GN=HSP17.4A OS=Arabidopsis thaliana (Mouse-ear cress) PE=2 SV=2	O	Posttranslational modification, protein turnover, chaperones	hypothetical protein CICLE_v10029467mg [Citrus clementina]
Cs7g25680	6455	6709	6396	5525	5867	6092	4833	5053	5006	2378	2653	3061	3345	2990	3165	3423	5125	5014		286.735	300.606	285.947	244.898	261.561	271.368	207.29	220.068	217.833	129.243	143.817	165.937	173.394	160.134	170.974	182.3	273.35	270.866	--	--	Molecular Function: sequence-specific DNA binding transcription factor activity (GO:0003700);; Cellular Component: nucleus (GO:0005634);; Molecular Function: zinc ion binding (GO:0008270);; Biological Process: seed germination (GO:0009845);; Molecular Function: sequence-specific DNA binding (GO:0043565);; Biological Process: positive regulation of transcription, DNA-templated (GO:0045893);;	--	--	[K]	Transcription	GATA zinc finger	GATA transcription factor 8 GN=GATA8 OS=Arabidopsis thaliana (Mouse-ear cress) PE=2 SV=1	K	Transcription	hypothetical protein CICLE_v10032018mg [Citrus clementina]
Cs3g09250	6451	6241	6431	5935	6002	5919	6134	5791	5812	6134	5407	5154	4797	5738	5755	5888	5939	5801		159.584	157.106	156.864	144.907	147.825	146.893	151.706	143.26	143.251	151.706	134.355	126.562	121.54	144.329	143.86	142.508	145.229	141.853	--	--	--	--	--	--	--	RCD1-SRO-TAF4 (RST) plant domain;; Poly(ADP-ribose) polymerase catalytic domain;; WWE domain	Inactive poly [ADP-ribose] polymerase RCD1 GN=F3C3.1 OS=Arabidopsis thaliana (Mouse-ear cress) PE=1 SV=1	S	Function unknown	PREDICTED: inactive poly [ADP-ribose] polymerase RCD1-like isoform X1 [Citrus sinensis]
Cs5g30830	6428	5862	6083	5217	5342	5363	5089	4869	4839	2858	2555	2114	2057	2847	2818	2820	3038	2881		215.432	200.596	194.007	177.429	178.754	176.215	167.604	157.327	157.65	86.6559	77.2873	64.5172	62.8481	85.5483	86.17	84.2629	90.8367	86.3344	[RTKL]	General function prediction only;; Signal transduction mechanisms;; Transcription;; Replication, recombination and repair	Biological Process: activation of MAPKK activity (GO:0000186);; Molecular Function: MAP kinase kinase kinase activity (GO:0004709);; Molecular Function: ATP binding (GO:0005524);;	K08857|0|cic:CICLE_v10019351mg|hypothetical protein; K08857 NIMA (never in mitosis gene a)-related kinase [EC:2.7.11.1] (A)	--	[R]	General function prediction only	Protein kinase domain;; Protein tyrosine kinase	Serine/threonine-protein kinase Nek2 GN=OsJ_035350 OS=Oryza sativa subsp. japonica (Rice) PE=2 SV=1	T	Signal transduction mechanisms	hypothetical protein CICLE_v10019351mg [Citrus clementina]
orange1.1t00032	6420	6767	5681	6555	6477	6267	7017	6561	6530	9075	8757	10169	10818	8582	9426	11688	10110	9921		276.404	294.827	253.107	285.758	281.389	268.737	299.742	279.34	279.955	394.511	382.131	443.178	466.999	374.289	409.326	497.996	434.95	427.78	[R]	General function prediction only	Cellular Component: nucleolus (GO:0005730);; Cellular Component: chloroplast (GO:0009507);; Biological Process: phosphorylation (GO:0016310);; Molecular Function: myosin heavy chain kinase activity (GO:0016905);; Cellular Component: cytosolic ribosome (GO:0022626);; Biological Process: response to cadmium ion (GO:0046686);; Biological Process: root development (GO:0048364);; Biological Process: s…	K14753|0|cit:102610028|guanine nucleotide-binding protein subunit beta-like protein-like; K14753 guanine nucleotide-binding protein subunit beta-2-like 1 protein (A)	--	[T]	Signal transduction mechanisms	WD domain, G-beta repeat;; Nucleoporin Nup120/160;; Eukaryotic translation initiation factor eIF2A	Guanine nucleotide-binding protein subunit beta-like protein OS=Glycine max (Soybean) PE=1 SV=1	T	Signal transduction mechanisms	hypothetical protein CICLE_v10008909mg [Citrus clementina]
Cs6g01660	6408	6412	6077	5164	4835	4827	5400	6365	6463	7488	10158	11403	10942	6310	6032	4826	5422	5681		509.656	518.619	493.624	416.522	385.351	379.817	427.064	498.24	506.193	712.548	972.639	1106.64	998.621	593.907	566.123	463.859	513.737	536.717	[GR]	Carbohydrate transport and metabolism;; General function prediction only	Molecular Function: superoxide dismutase activity (GO:0004784);; Cellular Component: extracellular region (GO:0005576);; Molecular Function: manganese ion binding (GO:0030145);; Molecular Function: nutrient reservoir activity (GO:0045735);; Biological Process: oxidation-reduction process (GO:0055114);;	--	--	--	--	Cupin;; Cupin domain	Nectarin-1 (Precursor) GN=NECI OS=Nicotiana langsdorffii x Nicotiana sanderae (Ornamental tobacco) PE=1 SV=1	R	General function prediction only	hypothetical protein CISIN_1g027919mg [Citrus sinensis]
Cs1g01370	6401	6571	5094	5654	5790	5771	5301	5391	5385	4447	4632	6000	5380	3447	3848	3010	3330	3330		433.543	457.784	359.936	385.644	397.45	395.311	357.1	364.411	365.43	361.053	378.62	471.064	426.407	277.498	308.593	237.283	266.294	267.156	--	--	--	--	--	--	--	PLAT/LH2 domain;; Embryo-specific protein 3, (ATS3)	--	R	General function prediction only	PREDICTED: lipoxygenase homology domain-containing protein 1-like [Citrus sinensis]
orange1.1t02616	6378	6803	6279	6506	6351	6258	6804	6767	6584	7963	7109	8427	9233	6782	6799	8654	7655	7305		143.491	156.914	140.106	147.136	143.691	140.922	153.319	151.093	147.257	178.744	159.831	189.903	206.56	152.084	155.742	193.264	171.231	163.766	[J]	Translation, ribosomal structure and biogenesis	Molecular Function: structural constituent of ribosome (GO:0003735);; Cellular Component: nucleolus (GO:0005730);; Cellular Component: plasma membrane (GO:0005886);; Biological Process: translation (GO:0006412);; Cellular Component: chloroplast (GO:0009507);; Cellular Component: cytosolic large ribosomal subunit (GO:0022625);; Biological Process: ribosome biogenesis (GO:0042254);;	K02936|2.18313e-145|cit:102626082|60S ribosomal protein L7a-like; K02936 large subunit ribosomal protein L7Ae (A)	Ribosome (ko03010)	[J]	Translation, ribosomal structure and biogenesis	Ribosomal protein L7Ae/L30e/S12e/Gadd45 family	60S ribosomal protein L7a OS=Oryza sativa subsp. japonica (Rice) PE=2 SV=1	J	Translation, ribosomal structure and biogenesis	hypothetical protein CICLE_v10032494mg [Citrus clementina]
Cs2g19590	6359	4861	4863	3911	4586	4450	4073	4269	4308	3453	2731	3035	3674	3732	3779	7812	5629	5525		226.459	178.271	170.961	139.733	164.358	157.153	144.825	149.424	150.762	119.655	94.3261	105.932	122.416	127.271	133.999	267.087	194.167	188.917	[Q]	Secondary metabolites biosynthesis, transport and catabolism	--	--	--	[Q]	Secondary metabolites biosynthesis, transport and catabolism	Cytochrome P450	Premnaspirodiene oxygenase GN=CYP71D55 OS=Hyoscyamus muticus (Egyptian henbane) PE=1 SV=1	Q	Secondary metabolites biosynthesis, transport and catabolism	PREDICTED: premnaspirodiene oxygenase-like [Citrus sinensis]
Cs1g17380	6345	5742	5900	2620	3084	3021	2024	2175	2095	1819	2981	2456	3627	3714	3806	6842	9365	9694		132.94	121.515	124.14	54.864	64.199	62.5136	41.8769	44.9642	43.3676	38.706	62.2507	54.8464	74.2837	76.7356	78.9902	140.239	192.239	199.197	--	--	Molecular Function: iron ion binding (GO:0005506);; Molecular Function: linoleate 13S-lipoxygenase activity (GO:0016165);; Biological Process: oxylipin biosynthetic process (GO:0031408);; Biological Process: oxidation-reduction process (GO:0055114);;	K00454|0|cit:102622489|linoleate 13S-lipoxygenase 3-1, chloroplastic-like; K00454 lipoxygenase [EC:1.13.11.12] (A)	Linoleic acid metabolism (ko00591);; alpha-Linolenic acid metabolism (ko00592)	--	--	Lipoxygenase;; PLAT/LH2 domain	Linoleate 13S-lipoxygenase 3-1, chloroplastic (Precursor) GN=LOX3.1 OS=Solanum tuberosum (Potato) PE=1 SV=1	E	Amino acid transport and metabolism	PREDICTED: linoleate 13S-lipoxygenase 3-1, chloroplastic-like [Citrus sinensis]
Cs8g20660	6345	6019	6154	6625	6820	6707	6899	6976	6889	6540	6367	5502	6819	7614	7709	7765	7414	7613		64.63	62.6443	61.3909	66.4351	69.1924	68.293	70.859	71.3069	70.2294	65.1198	63.6865	53.9896	69.6734	76.9969	77.8528	75.681	73.458	75.9661	[H]	Coenzyme transport and metabolism	Molecular Function: ATP binding (GO:0005524);; Biological Process: cellular protein modification process (GO:0006464);; Molecular Function: small protein activating enzyme activity (GO:0008641);; Molecular Function: ligase activity (GO:0016874);;	K03178|0|cit:102611128|ubiquitin-activating enzyme E1 1-like; K03178 ubiquitin-activating enzyme E1 [EC:6.3.2.19] (A)	Ubiquitin mediated proteolysis (ko04120)	[O]	Posttranslational modification, protein turnover, chaperones	ThiF family;; Protein tyrosine kinase;; Ubiquitin-activating enzyme e1 C-terminal domain;; Protein kinase domain;; Repeat in ubiquitin-activating (UBA) protein;; Ubiquitin-activating enzyme active site	Ubiquitin-activating enzyme E1 1 GN=T27E13.15 OS=Arabidopsis thaliana (Mouse-ear cress) PE=1 SV=1	O	Posttranslational modification, protein turnover, chaperones	PREDICTED: ubiquitin-activating enzyme E1 1-like [Citrus sinensis]
Cs3g18070	6331	7168	6683	6823	7542	7506	6586	6906	7209	1849	2497	2842	5138	4105	4175	6450	8654	8901		243.203	283.444	254.423	261.258	290.045	289.3	252.005	262.672	274.902	72.2313	97.5676	111.764	198.863	159.314	163.225	249.818	336.603	344.624	--	--	Cellular Component: plant-type cell wall (GO:0009505);; Biological Process: response to brassinosteroid (GO:0009741);;	--	--	--	--	Phosphate-induced protein 1 conserved region	Protein EXORDIUM (Precursor) GN=EXO OS=Arabidopsis thaliana (Mouse-ear cress) PE=2 SV=1	R	General function prediction only	PREDICTED: uncharacterized protein LOC102625424 [Citrus sinensis]
Cs6g14330	6296	6665	6373	6634	5975	6213	5897	5896	5661	4752	4455	5379	4794	4336	4287	4944	4304	4302		404.851	436.131	423.948	422.602	373.648	394.943	362.175	347.321	339.281	357.217	334.215	405.098	327.967	318.097	323	371.684	324.004	319.662	[J]	Translation, ribosomal structure and biogenesis	Molecular Function: structural constituent of ribosome (GO:0003735);; Cellular Component: nucleolus (GO:0005730);; Cellular Component: plasma membrane (GO:0005886);; Biological Process: translation (GO:0006412);; Cellular Component: chloroplast (GO:0009507);; Cellular Component: cytosolic large ribosomal subunit (GO:0022625);;	K02927|3.38508e-88|cic:CICLE_v10013083mg|hypothetical protein; K02927 large subunit ribosomal protein L40e (A)	Ribosome (ko03010)	[J]	Translation, ribosomal structure and biogenesis	Ribosomal protein S11;; Ubiquitin family;; Ribosomal L40e family;; Ubiquitin-2 like Rad60 SUMO-like;; Ubiquitin-like domain	60S ribosomal protein L40 (Precursor) GN=UBICEP52-7 OS=Nicotiana sylvestris (Wood tobacco) PE=2 SV=2	J	Translation, ribosomal structure and biogenesis	hypothetical protein CICLE_v10013083mg [Citrus clementina]
Cs3g14880	6289	6313	6560	5555	4783	4640	4684	4359	4570	5331	4856	5737	4165	4305	4211	5612	5277	4936		318.333	327.39	330.89	281.608	243.069	234.532	235.781	218.858	229.85	269.683	245.875	289.985	211.768	218.32	215.413	281.191	263.837	245.963	--	--	--	--	--	--	--	Stress-induced protein Di19, C-terminal;; Drought induced 19 protein (Di19), zinc-binding	Protein DEHYDRATION-INDUCED 19 homolog 3 GN=DI19-3 OS=Arabidopsis thaliana (Mouse-ear cress) PE=1 SV=1	S	Function unknown	PREDICTED: protein DEHYDRATION-INDUCED 19 homolog 3-like [Citrus sinensis]
Cs9g10830	6264	6856	6877	6087	8024	8427	6506	6615	6723	1276	1342	1412	1244	1587	1657	1692	1590	1513		448.875	494.708	493.208	437.733	580.525	599.691	463.412	469.872	475.637	99.2672	106.97	109.833	99.8705	135.05	137.024	148.971	138.005	124.196	[QR]	Secondary metabolites biosynthesis, transport and catabolism;; General function prediction only	Molecular Function: transferase activity (GO:0016740);;	--	--	[R]	General function prediction only	O-methyltransferase;; Dimerisation domain	Flavonoid 4&apos;-O-methyltransferase OS=Glycine max (Soybean) PE=1 SV=1	R	General function prediction only	PREDICTED: isoflavone 4&apos;-O-methyltransferase-like [Citrus sinensis]
Cs6g11350	6258	5199	5523	4194	4638	4600	5685	5192	5313	3426	3589	2964	3245	3823	3982	3002	3464	3541		72.2552	61.5799	62.7165	48.6166	54.3552	52.676	65.9323	59.7572	60.9433	38.6874	40.7399	33.8746	35.6005	43.0638	45.9665	33.3069	38.6912	39.2932	--	--	--	--	--	--	--	--	--	S	Function unknown	hypothetical protein CICLE_v10010914mg [Citrus clementina]
orange1.1t01245	6254	6186	6003	11920	11718	11454	7700	7800	7939	5501	4853	4849	5728	7205	7406	6058	5713	5527		186.574	194.88	178.588	359.226	351.687	343.797	231.951	234.068	237.987	167.842	146.428	150.561	175.174	220.344	225.204	180.203	171.709	165.83	[S]	Function unknown	--	--	--	--	--	OPT oligopeptide transporter protein	Metal-nicotianamine transporter YSL3 GN=YSL3 OS=Arabidopsis thaliana (Mouse-ear cress) PE=2 SV=1	P	Inorganic ion transport and metabolism	PREDICTED: metal-nicotianamine transporter YSL3-like isoform X1 [Citrus sinensis]
Cs3g07260	6250	5951	6126	5768	5911	5855	5390	5453	5415	7051	6746	6083	6490	6780	6785	6177	6167	6109		162.595	158.555	157.31	149.882	153.968	153.085	140.686	141.232	140.65	183.776	175.398	168.846	175.03	177.652	178.777	159	159.253	156.952	[RTKL]	General function prediction only;; Signal transduction mechanisms;; Transcription;; Replication, recombination and repair	Molecular Function: ATP binding (GO:0005524);; Biological Process: protein phosphorylation (GO:0006468);; Molecular Function: RNA polymerase II carboxy-terminal domain kinase activity (GO:0008353);;	K08829|0|cit:102624957|cyclin-dependent kinase F-4-like; K08829 male germ cell-associated kinase [EC:2.7.11.22] (A)	--	[T]	Signal transduction mechanisms	Protein kinase domain;; Protein tyrosine kinase	Cyclin-dependent kinase F-4 OS=Oryza sativa subsp. japonica (Rice) PE=2 SV=1	T	Signal transduction mechanisms	hypothetical protein CICLE_v10003654mg [Citrus clementina]
Cs5g05050	6237	6444	6276	6280	6522	6462	5997	6364	6103	9959	10300	9939	9368	9455	9389	7557	9150	9277		236.813	252.53	237.41	236.713	245.796	247.01	228.685	241.42	233.098	388.416	401.853	384.382	378.017	372.937	369.501	290.065	353.104	359.832	--	--	Cellular Component: cell wall (GO:0005618);; Cellular Component: vacuole (GO:0005773);; Cellular Component: endoplasmic reticulum (GO:0005783);; Cellular Component: plasma membrane (GO:0005886);; Cellular Component: plasmodesma (GO:0009506);; Molecular Function: transmembrane transporter activity (GO:0022857);; Biological Process: transmembrane transport (GO:0055085);;	K14611|0|cit:102606648|nucleobase-ascorbate transporter 6-like; K14611 solute carrier family 23 (nucleobase transporter), member 1/2 (A)	--	[F]	Nucleotide transport and metabolism	Permease family	Nucleobase-ascorbate transporter 6 GN=NAT6 OS=Arabidopsis thaliana (Mouse-ear cress) PE=2 SV=2	P	Inorganic ion transport and metabolism	PREDICTED: nucleobase-ascorbate transporter 6-like isoform X1 [Citrus sinensis]
Cs1g20880	6234	6229	5845	5196	5060	5005	4625	4808	4649	4433	3720	4140	3500	3978	4065	4380	4566	4301		260.331	262.789	240.491	214.795	204.882	203.758	192.003	197.164	192.228	161.889	134.716	142.824	122.495	146.769	152.978	158.457	166.08	161.06	--	--	Cellular Component: nucleus (GO:0005634);; Biological Process: regulation of transcription, DNA-templated (GO:0006355);; Biological Process: auxin-activated signaling pathway (GO:0009734);; Molecular Function: protein dimerization activity (GO:0046983);;	K14484|0|cit:102627489|auxin-responsive protein IAA9-like; K14484 auxin-responsive protein IAA (A)	Plant hormone signal transduction (ko04075)	--	--	AUX/IAA family	Auxin-responsive protein IAA9 GN=IAA9 OS=Arabidopsis thaliana (Mouse-ear cress) PE=1 SV=1	K	Transcription	PREDICTED: auxin-responsive protein IAA9-like [Citrus sinensis]
Cs1g23090	6233	6790	7020	5618	6381	6763	4744	4830	5302	6777	7397	6773	7949	8390	8718	5551	8867	8805		225.298	249.484	248.621	202.382	228.528	244.151	170.75	173.746	189.69	241.541	263.629	241.239	282.989	300.902	316.057	198.259	317.677	316.899	[Q]	Secondary metabolites biosynthesis, transport and catabolism	Molecular Function: copper ion binding (GO:0005507);; Molecular Function: L-ascorbate oxidase activity (GO:0008447);; Cellular Component: plant-type cell wall (GO:0009505);; Biological Process: oxidation-reduction process (GO:0055114);; Biological Process: response to karrikin (GO:0080167);;	--	--	[Q]	Secondary metabolites biosynthesis, transport and catabolism	Multicopper oxidase;; Multicopper oxidase;; Multicopper oxidase	L-ascorbate oxidase homolog (Precursor) OS=Nicotiana tabacum (Common tobacco) PE=1 SV=1	Q	Secondary metabolites biosynthesis, transport and catabolism	hypothetical protein CICLE_v10025326mg [Citrus clementina]
Cs1g06850	6225	6152	5679	7847	7700	8062	6495	6649	6596	2476	2000	2122	1962	2073	2166	2389	2894	2929		289.194	294.178	260.902	362.505	361.89	373.359	301.374	305.708	304.783	118.763	96.1946	101.886	90.5518	99.219	104.939	113.007	137.571	139.933	[IQR]	Lipid transport and metabolism;; Secondary metabolites biosynthesis, transport and catabolism;; General function prediction only	Cellular Component: chloroplast thylakoid membrane (GO:0009535);; Biological Process: response to ethylene (GO:0009723);; Cellular Component: chloroplast envelope (GO:0009941);; Biological Process: photosynthesis (GO:0015979);; Biological Process: chlorophyll biosynthetic process (GO:0015995);; Molecular Function: protochlorophyllide reductase activity (GO:0016630);; Biological Process: oxidation…	K00218|0|cit:102614959|protochlorophyllide reductase, chloroplastic-like; K00218 protochlorophyllide reductase [EC:1.3.1.33] (A)	Porphyrin and chlorophyll metabolism (ko00860)	[Q]	Secondary metabolites biosynthesis, transport and catabolism	short chain dehydrogenase;; KR domain	Protochlorophyllide reductase, chloroplastic (Precursor) GN=PORA OS=Cucumis sativus (Cucumber) PE=2 SV=1	Q	Secondary metabolites biosynthesis, transport and catabolism	PREDICTED: protochlorophyllide reductase, chloroplastic-like [Citrus sinensis]
orange1.1t01021	6219	6203	5963	2980	3343	3348	2384	2741	2735	4484	5191	4667	5729	6948	6989	8821	8925	9136		160.973	163.023	154.783	76.9787	86.8388	86.8287	61.7037	71.1013	70.9477	115.489	134.453	119.137	149.467	181.344	180.779	222.767	227.555	232.383	--	--	Molecular Function: oxidoreductase activity (GO:0016491);;	K13422|0|cit:102626457|transcription factor MYC2-like; K13422 transcription factor MYC2 (A)	Plant hormone signal transduction (ko04075)	--	--	bHLH-MYC and R2R3-MYB transcription factors N-terminal;; Helix-loop-helix DNA-binding domain	Transcription factor MYC2 GN=At1g32640 OS=Arabidopsis thaliana (Mouse-ear cress) PE=1 SV=2	K	Transcription	hypothetical protein CICLE_v10011214mg [Citrus clementina]
Cs3g15060	6205	6578	6513	6474	6756	6784	6249	6687	6574	8814	8715	9779	9373	7528	7664	6881	6110	5947		211.791	229.328	214.422	218.345	230.803	231.434	215.096	228.399	223.311	290.011	289.124	319.046	306.975	249.603	256.786	219.85	199.57	196.372	--	--	Molecular Function: calcium ion binding (GO:0005509);; Cellular Component: endoplasmic reticulum lumen (GO:0005788);; Biological Process: protein folding (GO:0006457);; Molecular Function: unfolded protein binding (GO:0051082);;	K08057|0|cit:102618403|calreticulin-like; K08057 calreticulin (A)	Protein processing in endoplasmic reticulum (ko04141);; Phagosome (ko04145)	[O]	Posttranslational modification, protein turnover, chaperones	Calreticulin family	Calreticulin (Precursor) OS=Ricinus communis (Castor bean) PE=2 SV=1	O	Posttranslational modification, protein turnover, chaperones	PREDICTED: calreticulin-like [Citrus sinensis]
Cs6g02720	6205	6151	6020	6729	6470	6426	6567	6615	6442	7780	7726	8300	7567	7253	7252	8035	7543	7433		243.579	248.059	232.465	262.929	253.524	252.143	257.952	257.688	251.601	299.589	298.164	320.237	294.297	278.375	283.287	302.907	286.428	283.488	--	--	Molecular Function: translation initiation factor activity (GO:0003743);; Biological Process: translational initiation (GO:0006413);; Cellular Component: membrane (GO:0016020);; Biological Process: RNA metabolic process (GO:0016070);;	--	--	[J]	Translation, ribosomal structure and biogenesis	eIF4-gamma/eIF5/eIF2-epsilon	--	J	Translation, ribosomal structure and biogenesis	hypothetical protein CICLE_v10011861mg [Citrus clementina]
Cs1g04570	6189	6356	6435	7541	8849	8765	8448	8280	8226	6308	7606	6352	9039	8777	9425	7893	11704	11632		104.857	111.572	106.579	126.578	151.336	151.261	143.884	141.488	139.17	119.321	145.646	127.352	173.18	164.616	177.178	146.402	217.008	218.646	[M]	Cell wall/membrane/envelope biogenesis	Molecular Function: zinc ion binding (GO:0008270);; Cellular Component: integral component of membrane (GO:0016021);; Molecular Function: cellulose synthase (UDP-forming) activity (GO:0016760);; Biological Process: cellulose biosynthetic process (GO:0030244);;	K10999|0|cit:102610101|cellulose synthase A catalytic subunit 2 [UDP-forming]-like; K10999 cellulose synthase A [EC:2.4.1.12] (A)	--	--	--	Cellulose synthase;; Zinc-binding RING-finger;; Glycosyltransferase like family 2;; Glycosyl transferase family group 2	Cellulose synthase A catalytic subunit 6 [UDP-forming] GN=MVP7.7 OS=Arabidopsis thaliana (Mouse-ear cress) PE=1 SV=2	O	Posttranslational modification, protein turnover, chaperones	hypothetical protein CICLE_v10024766mg [Citrus clementina]
Cs3g26260	6127	5849	5905	6185	6086	5859	6084	6198	6227	8349	7791	7347	8771	8545	8545	8188	7140	7302		132.34	130.211	125.634	135.568	134.599	125.17	129.012	130.984	130.387	175.443	166.165	163.921	182.106	178.484	181.154	168.51	148.112	153.12	[O]	Posttranslational modification, protein turnover, chaperones	Molecular Function: ATP binding (GO:0005524);; Cellular Component: endoplasmic reticulum (GO:0005783);; Biological Process: protein folding (GO:0006457);; Biological Process: response to stress (GO:0006950);; Molecular Function: unfolded protein binding (GO:0051082);;	K09487|0|cit:102608412|endoplasmin homolog; K09487 heat shock protein 90kDa beta (A)	Protein processing in endoplasmic reticulum (ko04141);; Plant-pathogen interaction (ko04626)	[O]	Posttranslational modification, protein turnover, chaperones	Hsp90 protein;; Histidine kinase-, DNA gyrase B-, and HSP90-like ATPase;; Histidine kinase-, DNA gyrase B-, and HSP90-like ATPase	Endoplasmin homolog (Precursor) GN=HSP90 OS=Catharanthus roseus (Madagascar periwinkle) PE=2 SV=1	O	Posttranslational modification, protein turnover, chaperones	PREDICTED: endoplasmin homolog [Citrus sinensis]
Cs8g06460	6107	6129	5481	6778	6570	7219	6771	6881	7009	7792	7880	8692	10836	7867	8042	7674	8129	8167		327.419	324.646	287.603	399.857	342.375	407.666	375.177	387.866	398.279	394.313	400.878	462.641	585.317	400.281	421.983	403.781	426.72	435.12	--	--	Biological Process: polysaccharide biosynthetic process (GO:0000271);; Molecular Function: actin binding (GO:0003779);; Cellular Component: cytosol (GO:0005829);; Biological Process: glucose catabolic process (GO:0006007);; Biological Process: multidimensional cell growth (GO:0009825);; Biological Process: cell tip growth (GO:0009932);; Biological Process: regulation of hormone levels (GO:0010817…	K17261|0|cit:102607481|cyclase-associated protein 1-like; K17261 adenylyl cyclase-associated protein (A)	--	[ZT]	Cytoskeleton;; Signal transduction mechanisms	Adenylate cyclase associated (CAP) N terminal;; Adenylate cyclase associated (CAP) C terminal	Cyclase-associated protein 1 GN=CAP1 OS=Arabidopsis thaliana (Mouse-ear cress) PE=2 SV=1	TZ	Signal transduction mechanisms;; Cytoskeleton	hypothetical protein CICLE_v10028340mg [Citrus clementina]
Cs3g23290	6105	6400	6006	6326	6550	6561	6377	6407	6355	8582	8304	9131	8993	8245	8540	7604	8030	8145		158.888	169.247	157.179	167.129	172.517	173.363	164.68	166.878	164.206	218.834	217.591	250.656	241.085	213.358	220.709	195.459	205.255	208.978	[R]	General function prediction only	Molecular Function: nucleotide binding (GO:0000166);; Molecular Function: RNA binding (GO:0003723);;	K13126|0|cit:102628035|polyadenylate-binding protein 8-like; K13126 polyadenylate-binding protein (A)	RNA transport (ko03013);; mRNA surveillance pathway (ko03015);; RNA degradation (ko03018)	[AJ]	RNA processing and modification;; Translation, ribosomal structure and biogenesis	RNA recognition motif. (a.k.a. RRM, RBD, or RNP domain);; RNA recognition motif (a.k.a. RRM, RBD, or RNP domain);; RNA recognition motif. (a.k.a. RRM, RBD, or RNP domain);; Poly-adenylate binding protein, unique domain;; RNA binding motif;; Nup53/35/40-type RNA recognition motif;; Limkain b1	Polyadenylate-binding protein 8 GN=PAB8 OS=Arabidopsis thaliana (Mouse-ear cress) PE=1 SV=1	A	RNA processing and modification	PREDICTED: polyadenylate-binding protein 8-like [Citrus sinensis]
Cs8g07440	6098	6083	5988	6131	6070	5943	5916	6166	5857	6959	7245	7084	6650	6670	6544	6450	6523	6339		165.817	169.797	161.153	166.126	165.457	160.747	160.877	166.614	158.38	182.693	190.316	186.302	173.498	174.267	174.683	164.644	168.537	164.128	--	--	Molecular Function: transporter activity (GO:0005215);; Cellular Component: intracellular (GO:0005622);; Biological Process: transport (GO:0006810);;	--	--	[I]	Lipid transport and metabolism	CRAL/TRIO domain;; CRAL/TRIO, N-terminal domain;; Divergent CRAL/TRIO domain	Phosphatidylinositol/phosphatidylcholine transfer protein SFH8 GN=SFH8 OS=Arabidopsis thaliana (Mouse-ear cress) PE=2 SV=1	I	Lipid transport and metabolism	hypothetical protein CICLE_v10028023mg [Citrus clementina]
Cs4g03700	6084	5800	5718	5812	5876	5775	6450	6389	5998	5011	5147	4746	6217	5070	5243	3503	3659	3674		116.563	114.339	109.06	111.548	114.895	110.965	125.215	124.018	115.356	94.4002	97.9387	89.6272	118.409	97.2642	100.873	64.1152	68.4046	69.3531	--	--	Molecular Function: ATP binding (GO:0005524);; Biological Process: ATP catabolic process (GO:0006200);; Biological Process: ATP biosynthetic process (GO:0006754);; Biological Process: cation transport (GO:0006812);; Molecular Function: hydrogen-exporting ATPase activity, phosphorylative mechanism (GO:0008553);; Cellular Component: integral component of membrane (GO:0016021);; Molecular Function: …	K01535|0|cit:102616096|plasma membrane ATPase 4-like; K01535 H+-transporting ATPase [EC:3.6.3.6] (A)	Oxidative phosphorylation (ko00190)	[P]	Inorganic ion transport and metabolism	E1-E2 ATPase;; haloacid dehalogenase-like hydrolase;; haloacid dehalogenase-like hydrolase;; Cation transporter/ATPase, N-terminus	Plasma membrane ATPase 4 GN=PMA4 OS=Nicotiana plumbaginifolia (Leadwort-leaved tobacco) PE=2 SV=1	P	Inorganic ion transport and metabolism	hypothetical protein CICLE_v10007368mg [Citrus clementina]
Cs5g15920	6075	5835	5697	5987	6005	5912	6514	6342	6117	7023	7149	7111	7917	6969	7551	4030	5339	5375		136.694	134.716	124.748	134.678	134.995	133.093	147.756	142.381	137.971	153.667	158.329	154.619	176.437	156.131	169.037	86.7373	116.299	118.554	[J]	Translation, ribosomal structure and biogenesis	Molecular Function: translation elongation factor activity (GO:0003746);; Molecular Function: GTPase activity (GO:0003924);; Molecular Function: GTP binding (GO:0005525);; Biological Process: GTP catabolic process (GO:0006184);; Biological Process: translational elongation (GO:0006414);;	K03234|0|cit:102616295|elongation factor 2-like; K03234 elongation factor 2 (A)	--	[J]	Translation, ribosomal structure and biogenesis	Elongation factor Tu GTP binding domain;; Elongation factor G, domain IV;; Elongation factor G C-terminus;; Elongation factor Tu domain 2;; Elongation Factor G, domain II	Elongation factor 2 OS=Beta vulgaris (Sugar beet) PE=2 SV=1	J	Translation, ribosomal structure and biogenesis	PREDICTED: elongation factor 2-like [Citrus sinensis]
Cs4g17730	6060	6619	6096	6207	5032	5396	5686	5459	5487	1721	1510	1682	1851	1768	1729	2165	2186	1946		668.973	750.227	678.128	690.986	560.2	594.05	626.901	596.07	599.134	187.789	163.939	182.246	199.629	192.662	192.747	232.049	235.453	208.92	[J]	Translation, ribosomal structure and biogenesis	Biological Process: endonucleolytic cleavage involved in rRNA processing (GO:0000478);; Biological Process: RNA methylation (GO:0001510);; Molecular Function: RNA binding (GO:0003723);; Cellular Component: nucleolus (GO:0005730);; Cellular Component: ribosome (GO:0005840);;	K12845|9.95085e-77|cit:102625613|NHP2-like protein 1-like; K12845 U4/U6 small nuclear ribonucleoprotein SNU13 (A)	Ribosome biogenesis in eukaryotes (ko03008);; Spliceosome (ko03040)	[AJ]	RNA processing and modification;; Translation, ribosomal structure and biogenesis	Ribosomal protein L7Ae/L30e/S12e/Gadd45 family	H/ACA ribonucleoprotein complex subunit 2-like protein GN=At5g08180 OS=Arabidopsis thaliana (Mouse-ear cress) PE=1 SV=1	A	RNA processing and modification	hypothetical protein CICLE_v10009899mg [Citrus clementina]
Cs2g02690	6047	5720	6271	6525	7926	7931	6531	6044	6135	6660	10017	8818	9114	9572	9781	11445	16941	16870		167.108	164.119	167.766	178.378	211.434	215.498	168.522	157.133	162.689	192.763	286.545	268.842	271.537	270.082	277.913	322.146	480.144	472.999	[S]	Function unknown	Cellular Component: membrane (GO:0016020);;	--	--	[R]	General function prediction only	Domain of unknown function DUF221;; Late exocytosis, associated with Golgi transport;; Domain of unknown function (DUF4463)	Calcium permeable stress-gated cation channel 1 GN=CSC1 OS=Arabidopsis thaliana (Mouse-ear cress) PE=2 SV=1	S	Function unknown	PREDICTED: uncharacterized membrane protein C2G11.09-like [Citrus sinensis]
Cs7g06720	6036	5815	5907	8238	8205	8078	7789	7952	8264	1651	1646	1528	2214	2198	2246	1394	2094	2064		278.303	272.028	282.605	383.63	380.17	368.623	353.474	359.412	374.151	76.0515	75.1721	70.4292	98.8033	99.4996	103.117	63.5164	95.9203	94.1369	--	--	Molecular Function: aspartic-type endopeptidase activity (GO:0004190);; Biological Process: proteolysis (GO:0006508);; Cellular Component: apoplast (GO:0048046);;	--	--	[O]	Posttranslational modification, protein turnover, chaperones	Xylanase inhibitor N-terminal;; Xylanase inhibitor C-terminal;; Eukaryotic aspartyl protease	Protein ASPARTIC PROTEASE IN GUARD CELL 2 (Precursor) GN=ASPG2 OS=Arabidopsis thaliana (Mouse-ear cress) PE=2 SV=1	O	Posttranslational modification, protein turnover, chaperones	PREDICTED: protein ASPARTIC PROTEASE IN GUARD CELL 2-like [Citrus sinensis]
Cs7g16030	6036	5867	6045	1925	2298	2173	1304	1447	1387	764	1044	890	1180	1181	1251	3296	5227	5275		85.0724	85.2382	86.1039	27.1204	32.6076	30.506	18.333	20.1952	19.4093	10.641	14.5982	12.55	16.4806	16.3312	17.6937	44.8732	71.9134	72.4214	--	--	--	--	--	[T]	Signal transduction mechanisms	NB-ARC domain;; Leucine rich repeat;; Leucine Rich repeats (2 copies);; Leucine Rich Repeat	Putative disease resistance protein RGA3 GN=RGA3 OS=Solanum bulbocastanum (Wild potato) PE=2 SV=2	T	Signal transduction mechanisms	PREDICTED: putative disease resistance protein RGA3-like isoform X1 [Citrus sinensis]
Cs1g22730	6035	5167	6152	5520	6373	6127	6069	6092	5964	2730	3006	1887	2904	3544	3767	2078	2939	3168		41.9707	36.98	41.8935	38.4283	44.5083	42.5303	42.5057	42.5402	41.5339	18.5867	20.8582	12.9647	20.3305	24.5405	25.7295	13.8204	19.833	21.6482	--	--	--	--	--	--	--	--	--	S	Function unknown	PREDICTED: uncharacterized protein LOC102624169 isoform X1 [Citrus sinensis]
Cs2g04590	5998	4792	4728	3158	3150	3068	3284	3357	3626	3028	2287	2043	2616	3874	3712	2358	1857	2111		193.387	159.087	146.72	108.788	100.507	96.3184	100.355	102.801	109.232	110.015	84.2067	92.3746	94.8544	141.813	130.987	86.9896	61.2621	70.2373	[M]	Cell wall/membrane/envelope biogenesis	Cellular Component: integral component of membrane (GO:0016021);; Molecular Function: cellulose synthase (UDP-forming) activity (GO:0016760);; Biological Process: cellulose biosynthetic process (GO:0030244);;	K10999|0|cit:102629226|cellulose synthase A catalytic subunit 8 [UDP-forming]-like; K10999 cellulose synthase A [EC:2.4.1.12] (A)	--	--	--	Cellulose synthase;; Zinc-binding RING-finger;; Glycosyl transferase family group 2	Cellulose synthase A catalytic subunit 8 [UDP-forming] GN=F28A21.190 OS=Arabidopsis thaliana (Mouse-ear cress) PE=1 SV=1	R	General function prediction only	PREDICTED: cellulose synthase A catalytic subunit 8 [UDP-forming]-like [Citrus sinensis]
Cs9g16880	5993	5664	5759	5038	5033	5116	4346	4611	4626	2722	2769	2683	2699	2766	2623	3018	2929	2854		221.152	214.392	215.82	187.531	187.103	188.747	159.681	168.461	169.462	101.888	103.941	100.87	101.6	103.354	98.5185	111.441	108.869	105.005	--	--	--	--	--	[T]	Signal transduction mechanisms	BAG domain	BAG family molecular chaperone regulator 1 GN=BAG1 OS=Arabidopsis thaliana (Mouse-ear cress) PE=1 SV=1	T	Signal transduction mechanisms	PREDICTED: BAG family molecular chaperone regulator 1-like [Citrus sinensis]
Cs5g11720	5990	5674	5395	4734	4179	4465	4860	4789	4637	4121	3126	3354	3143	3483	3660	2862	3303	3356		100.304	97.5472	88.0114	79.3365	70.6996	74.7271	82.3711	80.3458	77.8256	67.1521	51.0035	54.0562	50.8928	57.2292	60.9065	45.44	53.1296	54.2307	[O]	Posttranslational modification, protein turnover, chaperones	Molecular Function: ATP binding (GO:0005524);; Biological Process: ATP catabolic process (GO:0006200);; Biological Process: protein folding (GO:0006457);; Cellular Component: chloroplast stroma (GO:0009570);; Cellular Component: chloroplast envelope (GO:0009941);; Biological Process: heat acclimation (GO:0010286);; Molecular Function: ATPase activity (GO:0016887);; Biological Process: response to…	K03695|0|cit:102620452|chaperone protein ClpB1-like; K03695 ATP-dependent Clp protease ATP-binding subunit ClpB (A)	--	[O]	Posttranslational modification, protein turnover, chaperones	AAA domain (Cdc48 subfamily);; ATPase family associated with various cellular activities (AAA);; C-terminal, D2-small domain, of ClpB protein;; Clp amino terminal domain;; AAA domain (dynein-related subfamily);; AAA ATPase domain;; AAA domain;; Sigma-54 interaction domain;; AAA domain;; AAA domain;; IstB-like ATP binding protein;; AAA domain;; Zeta toxin;; NACHT domain;; Holliday junction DNA hel…	Chaperone protein ClpB1 GN=F1O17.2 OS=Arabidopsis thaliana (Mouse-ear cress) PE=1 SV=2	O	Posttranslational modification, protein turnover, chaperones	PREDICTED: chaperone protein ClpB1-like isoform X1 [Citrus sinensis]
Cs8g17810	5990	5945	5525	1095	1325	1322	634	985	952	447	754	700	695	537	533	480	703	755		169.288	169.2	162.968	31.2776	37.806	37.1839	17.6804	27.3403	26.5165	12.9887	21.8212	20.4175	19.6533	15.399	15.3485	13.9266	20.3922	21.668	--	--	Cellular Component: exocyst (GO:0000145);; Biological Process: exocytosis (GO:0006887);;	K07195|0|cit:102617807|exocyst complex component EXO70B1-like; K07195 exocyst complex component 7 (A)	--	[U]	Intracellular trafficking, secretion, and vesicular transport	Exo70 exocyst complex subunit	Exocyst complex component EXO70B1 GN=EXO70B1 OS=Arabidopsis thaliana (Mouse-ear cress) PE=1 SV=1	U	Intracellular trafficking, secretion, and vesicular transport	PREDICTED: exocyst complex component EXO70B1-like [Citrus sinensis]
Cs1g21830	5981	6172	5486	4683	4689	4910	4885	4761	5008	4644	4351	4940	4075	4146	4349	3846	4343	4334		302.199	314.245	288.128	239.022	238.677	246.119	243.959	235.661	248.543	237.924	221.02	250.273	196.942	205.652	221.975	193.024	219.659	218.197	--	--	--	--	--	--	--	Protein of unknown function DUF260	LOB domain-containing protein 37 GN=K8K14.16 OS=Arabidopsis thaliana (Mouse-ear cress) PE=2 SV=1	S	Function unknown	PREDICTED: LOB domain-containing protein 38-like [Citrus sinensis]
Cs7g01940	5970	5688	5280	5167	4834	4923	4605	4551	4819	4325	4728	5966	4689	4358	4203	4803	5186	5047		276.542	266.503	256.39	241.309	226.504	228.561	209.584	207.49	220.841	207.57	227.12	283.997	216.595	206.885	199.429	225.241	245.502	233.818	--	--	Molecular Function: metal ion binding (GO:0046872);;	--	--	[R]	General function prediction only	AN1-like Zinc finger;; A20-like zinc finger	Zinc finger A20 and AN1 domain-containing stress-associated protein 5 GN=SAP5 OS=Arabidopsis thaliana (Mouse-ear cress) PE=2 SV=1	R	General function prediction only	PREDICTED: zinc finger A20 and AN1 domain-containing stress-associated protein 5-like [Citrus sinensis]
Cs5g15190	5966	5880	5605	6473	5449	5549	6827	6258	6028	6105	5220	6099	5700	5652	5661	9007	8082	7677		349.14	350.745	323.465	380.036	321.54	323.863	401.863	364.559	350.06	342.259	293.88	342.275	307.292	317.356	325.766	493.479	448.57	428.847	[O]	Posttranslational modification, protein turnover, chaperones	Molecular Function: glutathione transferase activity (GO:0004364);; Molecular Function: lactoylglutathione lyase activity (GO:0004462);; Molecular Function: peroxidase activity (GO:0004601);;	K00799|4.87947e-151|cit:102631055|probable glutathione S-transferase-like; K00799 glutathione S-transferase [EC:2.5.1.18] (A)	Glutathione metabolism (ko00480)	[O]	Posttranslational modification, protein turnover, chaperones	Glutathione S-transferase, N-terminal domain;; Glutathione S-transferase, C-terminal domain;; Glutathione S-transferase, C-terminal domain;; Glutathione S-transferase, N-terminal domain;; Glutathione S-transferase, N-terminal domain;; Glutathione S-transferase, C-terminal domain	Probable glutathione S-transferase OS=Nicotiana tabacum (Common tobacco) PE=2 SV=1	O	Posttranslational modification, protein turnover, chaperones	PREDICTED: probable glutathione S-transferase-like [Citrus sinensis]
orange1.1t03730	5946	6039	5636	5829	5360	5424	5750	5649	5647	7767	6987	8290	6926	7397	7377	8554	7929	7834		266.606	274.306	253.699	261.003	240.658	241.526	257.253	251.135	250.91	339.66	306.473	360.702	297.231	321.803	325.421	366.056	343.489	339.515	--	--	Molecular Function: translation elongation factor activity (GO:0003746);; Molecular Function: copper ion binding (GO:0005507);; Cellular Component: cell wall (GO:0005618);; Cellular Component: vacuole (GO:0005773);; Cellular Component: eukaryotic translation elongation factor 1 complex (GO:0005853);; Cellular Component: plasma membrane (GO:0005886);; Biological Process: translational elongation (…	K03233|0|cit:102609380|elongation factor 1-gamma 3-like; K03233 elongation factor 1-gamma (A)	--	[O]	Posttranslational modification, protein turnover, chaperones	Elongation factor 1 gamma, conserved domain;; Glutathione S-transferase, N-terminal domain;; Glutathione S-transferase, C-terminal domain;; Glutathione S-transferase, N-terminal domain;; Glutathione S-transferase, N-terminal domain;; Glutathione S-transferase, C-terminal domain;; Glutathione S-transferase, C-terminal domain;; L27_2	Elongation factor 1-gamma 2 OS=Oryza sativa subsp. japonica (Rice) PE=2 SV=2	J	Translation, ribosomal structure and biogenesis	PREDICTED: elongation factor 1-gamma 3-like isoform X1 [Citrus sinensis]
Cs5g08730	5945	5866	6389	6559	6968	7104	7085	7013	6954	4449	4671	3227	3895	4976	5146	3713	4718	4949		50.4587	51.0443	53.089	55.4675	59.1026	60.3221	60.3368	59.4226	58.7879	37.1762	39.3456	27.0259	32.8123	41.9893	43.5029	30.3105	38.8998	41.1065	--	--	--	--	--	--	--	Agenet domain	--	S	Function unknown	PREDICTED: uncharacterized protein LOC102627454 isoform X1 [Citrus sinensis]
Cs6g22050	5940	6186	5385	5097	5339	5574	5086	5198	5268	5464	5314	5657	7400	6238	6251	6303	6593	6574		188.936	201.425	171.014	162.074	170.374	176.994	162.414	164.794	167.48	169.143	165.18	174.79	234.017	193.945	196.213	189.08	200.667	201.83	[M]	Cell wall/membrane/envelope biogenesis	Molecular Function: UDP-glucose 6-dehydrogenase activity (GO:0003979);; Biological Process: UDP-glucuronate biosynthetic process (GO:0006065);; Molecular Function: NAD binding (GO:0051287);; Biological Process: oxidation-reduction process (GO:0055114);;	K00012|0|cit:102626416|UDP-glucose 6-dehydrogenase 1-like; K00012 UDPglucose 6-dehydrogenase [EC:1.1.1.22] (A)	Pentose and glucuronate interconversions (ko00040);; Ascorbate and aldarate metabolism (ko00053);; Starch and sucrose metabolism (ko00500);; Amino sugar and nucleotide sugar metabolism (ko00520)	[GT]	Carbohydrate transport and metabolism;; Signal transduction mechanisms	UDP-glucose/GDP-mannose dehydrogenase family, NAD binding domain;; UDP-glucose/GDP-mannose dehydrogenase family, UDP binding domain;; UDP-glucose/GDP-mannose dehydrogenase family, central domain	UDP-glucose 6-dehydrogenase 1 GN=UGD1 OS=Glycine max (Soybean) PE=1 SV=1	G	Carbohydrate transport and metabolism	PREDICTED: UDP-glucose 6-dehydrogenase 1-like [Citrus sinensis]
Cs5g02140	5920	5992	6033	5027	5391	5090	5472	5264	5379	3894	3646	3189	3698	3943	4149	3740	4403	4348		176.012	182.44	178.336	149.518	160.818	150.22	161.822	154.539	158.258	113.963	107.052	93.6487	108.033	115.036	122.709	107.92	127.851	125.876	--	--	Molecular Function: GTPase activity (GO:0003924);; Molecular Function: GTP binding (GO:0005525);; Cellular Component: vacuole (GO:0005773);; Cellular Component: microtubule (GO:0005874);; Cellular Component: plasma membrane (GO:0005886);; Biological Process: GTP catabolic process (GO:0006184);; Cellular Component: cell plate (GO:0009504);; Cellular Component: phragmoplast (GO:0009524);; Cellular …	--	--	[UR]	Intracellular trafficking, secretion, and vesicular transport;; General function prediction only	Dynamin central region;; Dynamin family;; Dynamin GTPase effector domain;; 50S ribosome-binding GTPase	Dynamin-related protein 5A OS=Glycine max (Soybean) PE=2 SV=1	U	Intracellular trafficking, secretion, and vesicular transport	PREDICTED: dynamin-related protein 5A-like [Citrus sinensis]
Cs9g10300	5919	6120	6033	5881	6377	6462	5539	5767	5679	5451	5477	5391	5435	5133	5284	5214	6470	6167		156.77	166.863	157.323	155.86	168.916	171.86	148.046	153.621	151.631	142.006	143.862	140.066	146.786	136.55	140.553	134.806	168.279	161.763	--	--	Biological Process: polysaccharide biosynthetic process (GO:0000271);; Cellular Component: endosome (GO:0005768);; Cellular Component: vacuolar membrane (GO:0005774);; Cellular Component: Golgi apparatus (GO:0005794);; Cellular Component: trans-Golgi network (GO:0005802);; Molecular Function: methyltransferase activity (GO:0008168);; Molecular Function: zinc ion binding (GO:0008270);; Biological …	--	--	--	--	Putative S-adenosyl-L-methionine-dependent methyltransferase;; Methyltransferase domain;; Methyltransferase domain	Probable methyltransferase PMT8 GN=At1g04430 OS=Arabidopsis thaliana (Mouse-ear cress) PE=2 SV=1	R	General function prediction only	PREDICTED: probable methyltransferase PMT8-like [Citrus sinensis]
Cs9g02900	5917	6226	6722	5797	7631	7514	6490	7490	7658	6938	11224	12386	13561	6335	6316	3941	4660	4420		365.235	389.679	416.909	359.111	470.25	463.088	400.668	456.394	465.252	420.406	685.306	738.631	788.056	376.653	386.116	237.137	280.223	265.986	[R]	General function prediction only	Molecular Function: oxidoreductase activity, acting on single donors with incorporation of molecular oxygen, incorporation of two atoms of oxygen (GO:0016702);; Molecular Function: oxidoreductase activity, acting on paired donors, with incorporation or reduction of molecular oxygen, 2-oxoglutarate as one donor, and incorporation of one atom each of oxygen into both donors (GO:0016706);; Biologica…	K06892|0|cit:102611531|feruloyl CoA ortho-hydroxylase 1-like; K06892 feruloyl-CoA ortho-hydroxylase [EC:1.14.11.-] (A)	--	[QR]	Secondary metabolites biosynthesis, transport and catabolism;; General function prediction only	non-haem dioxygenase in morphine synthesis N-terminal;; 2OG-Fe(II) oxygenase superfamily	Feruloyl CoA ortho-hydroxylase 1 GN=F6&apos;H1 OS=Arabidopsis thaliana (Mouse-ear cress) PE=1 SV=1	Q	Secondary metabolites biosynthesis, transport and catabolism	hypothetical protein CICLE_v10015700mg [Citrus clementina]
Cs9g13080	5905	5669	6026	5374	4853	4822	4983	5074	5096	3415	3857	3996	4405	3851	3827	4689	3729	3913		671.056	659.434	690.237	597.336	542.951	543.097	564.183	565.388	563.956	437.756	469.447	498.771	531.99	475.422	472.599	587.939	461.733	472.371	[FGR]	Nucleotide transport and metabolism;; Carbohydrate transport and metabolism;; General function prediction only	Molecular Function: catalytic activity (GO:0003824);; Biological Process: metabolic process (GO:0008152);;	K01522|2.24219e-82|cic:CICLE_v10006524mg|hypothetical protein; K01522 bis(5'-adenosyl)-triphosphatase [EC:3.6.1.29] (A)	Purine metabolism (ko00230)	[FR]	Nucleotide transport and metabolism;; General function prediction only	HIT domain	--	F	Nucleotide transport and metabolism	hypothetical protein CICLE_v10006524mg [Citrus clementina]
Cs6g07970	5899	5969	5408	3818	4581	4664	4979	4720	4843	4520	3939	4376	4029	4554	4602	4621	3697	3533		297.875	307.384	280.278	193.299	232.33	235.05	250.365	236.14	243.903	224.922	195.497	217.203	195.959	226.809	228.743	222.64	181.317	174.397	[G]	Carbohydrate transport and metabolism	Molecular Function: transporter activity (GO:0005215);; Biological Process: transport (GO:0006810);; Cellular Component: integral component of membrane (GO:0016021);;	K09872|0|cit:102618921|probable aquaporin PIP1-2-like; K09872 aquaporin PIP (A)	--	[G]	Carbohydrate transport and metabolism	Major intrinsic protein	Probable aquaporin PIP1-2 OS=Oryza sativa subsp. japonica (Rice) PE=2 SV=3	G	Carbohydrate transport and metabolism	hypothetical protein CICLE_v10012384mg [Citrus clementina]
Cs2g09550	5862	5605	6149	6323	6833	6748	6575	6239	6274	5157	5386	4026	4943	5910	5930	5406	6320	6474		92.3086	91.4827	94.3018	98.9542	106.354	107.171	104.218	97.473	98.2835	80.3943	84.6274	65.5063	78.2595	92.2106	92.9575	82.5215	96.9476	99.9277	[V]	Defense mechanisms	Molecular Function: ATP binding (GO:0005524);; Biological Process: ATP catabolic process (GO:0006200);; Cellular Component: integral component of membrane (GO:0016021);; Molecular Function: 2-alkenal reductase [NAD(P)] activity (GO:0032440);; Molecular Function: ATPase activity, coupled to transmembrane movement of substances (GO:0042626);; Biological Process: transmembrane transport (GO:0055085)…	--	--	[Q]	Secondary metabolites biosynthesis, transport and catabolism	ABC transporter transmembrane region;; ABC transporter;; 50S ribosome-binding GTPase;; Miro-like protein	ABC transporter C family member 2 GN=T29F13.13 OS=Arabidopsis thaliana (Mouse-ear cress) PE=1 SV=2	Q	Secondary metabolites biosynthesis, transport and catabolism	PREDICTED: ABC transporter C family member 2-like [Citrus sinensis]
Citrus_sinensis_newGene_594	5861	5738	6257	5511	7043	6600	5293	5681	5804	2898	4745	4011	4531	4909	5439	2347	5151	5560		99.9181	100.184	103.985	92.1813	119.72	113.398	90.8322	98.2585	100.054	49.2709	82.1453	67.4002	80.6118	86.8156	92.4133	38.7616	86.7048	95.4426	--	--	--	--	--	--	--	Leucine rich repeat;; Leucine Rich repeats (2 copies);; Leucine Rich Repeat;; Leucine Rich repeat;; Leucine rich repeat N-terminal domain	Leucine-rich repeat extensin-like protein 4 (Precursor) GN=LRX4 OS=Arabidopsis thaliana (Mouse-ear cress) PE=2 SV=1	R	General function prediction only	PREDICTED: leucine-rich repeat extensin-like protein 3-like [Citrus sinensis]
Cs8g18560	5843	5673	5674	5964	5406	5560	5690	5665	5850	7197	7214	8901	8546	6852	6763	7654	6537	6548		324.33	322.338	316.49	330.182	301.433	307.929	315.141	310.498	321.036	394.644	393.165	485.846	466.591	370.703	375.643	407.059	350.813	348.538	[G]	Carbohydrate transport and metabolism	Molecular Function: triose-phosphate isomerase activity (GO:0004807);; Biological Process: glycolytic process (GO:0006096);; Molecular Function: transferase activity, transferring acyl groups (GO:0016746);;	K01803|9.8226e-163|cit:102620111|triosephosphate isomerase, cytosolic-like; K01803 triosephosphate isomerase (TIM) [EC:5.3.1.1] (A)	Glycolysis / Gluconeogenesis (ko00010);; Fructose and mannose metabolism (ko00051);; Inositol phosphate metabolism (ko00562);; Carbon fixation in photosynthetic organisms (ko00710);; Carbon metabolism (ko01200);; Biosynthesis of amino acids (ko01230)	[G]	Carbohydrate transport and metabolism	Triosephosphate isomerase	Triosephosphate isomerase, cytosolic OS=Coptis japonica (Japanese goldthread) PE=2 SV=1	G	Carbohydrate transport and metabolism	hypothetical protein CICLE_v10029115mg [Citrus clementina]
Cs8g16700	5838	5625	5845	7110	7308	7024	7014	7408	7280	10213	12859	11795	10894	11140	11433	12669	11755	12299		125.961	123.764	123.322	152.3	157.569	151.727	152.128	160.714	157.231	217.507	277.288	250.87	234.568	241.038	246.128	264.205	248.484	260.603	[I]	Lipid transport and metabolism	Biological Process: sulfur amino acid metabolic process (GO:0000096);; Biological Process: MAPK cascade (GO:0000165);; Molecular Function: iron ion binding (GO:0005506);; Biological Process: pentose-phosphate shunt (GO:0006098);; Biological Process: regulation of translation (GO:0006417);; Biological Process: glycine catabolic process (GO:0006546);; Biological Process: protein targeting to membra…	K03526|0|cit:102630187|4-hydroxy-3-methylbut-2-en-1-yl diphosphate synthase, chloroplastic-like; K03526 (E)-4-hydroxy-3-methylbut-2-enyl-diphosphate synthase [EC:1.17.7.1 1.17.7.3] (A)	Terpenoid backbone biosynthesis (ko00900)	--	--	GcpE protein	4-hydroxy-3-methylbut-2-en-1-yl diphosphate synthase, chloroplastic (Precursor) GN=MUP24.2 OS=Arabidopsis thaliana (Mouse-ear cress) PE=1 SV=1	H	Coenzyme transport and metabolism	hypothetical protein CICLE_v10027881mg [Citrus clementina]
Cs6g11320	5820	6513	5767	6319	5915	5832	5712	5859	6058	4698	4424	5792	6537	4214	4048	5096	4326	4116		488.595	545.154	499.464	534.671	503.649	492.286	478.974	489.187	503.591	395.734	372.082	483.701	521.92	349.786	340.914	420.04	362.458	344.876	[J]	Translation, ribosomal structure and biogenesis	Molecular Function: structural constituent of ribosome (GO:0003735);; Cellular Component: ribosome (GO:0005840);; Biological Process: translation (GO:0006412);;	K02901|4.24724e-93|cit:102622469|60S ribosomal protein L27-like; K02901 large subunit ribosomal protein L27e (A)	Ribosome (ko03010)	[J]	Translation, ribosomal structure and biogenesis	Ribosomal L27e protein family;; KOW motif	60S ribosomal protein L27 GN=RPL27 OS=Pisum sativum (Garden pea) PE=2 SV=1	J	Translation, ribosomal structure and biogenesis	PREDICTED: 60S ribosomal protein L27-like [Citrus sinensis]
Cs8g17010	5818	6015	5332	7870	7162	6910	8361	8933	8753	1977	2043	2146	2611	2211	2104	2334	2301	2411		211.494	221.844	194.225	287.169	261.837	247.144	301.661	317.265	311.776	70.0165	72.8155	76.211	92.8127	77.9886	75.8399	79.4895	80.5711	85.5538	[J]	Translation, ribosomal structure and biogenesis	Molecular Function: translation elongation factor activity (GO:0003746);; Molecular Function: GTPase activity (GO:0003924);; Molecular Function: GTP binding (GO:0005525);; Cellular Component: nucleolus (GO:0005730);; Cellular Component: mitochondrion (GO:0005739);; Cellular Component: vacuole (GO:0005773);; Cellular Component: plasma membrane (GO:0005886);; Biological Process: GTP catabolic proce…	K03231|0|cit:102617716|elongation factor 1-alpha-like; K03231 elongation factor 1-alpha (A)	RNA transport (ko03013)	[J]	Translation, ribosomal structure and biogenesis	Elongation factor Tu GTP binding domain;; Elongation factor Tu C-terminal domain;; Elongation factor Tu domain 2;; 50S ribosome-binding GTPase	Elongation factor 1-alpha GN=REFA4 OS=Oryza sativa subsp. japonica (Rice) PE=2 SV=2	J	Translation, ribosomal structure and biogenesis	hypothetical protein CICLE_v10028443mg [Citrus clementina]
Cs4g16140	5804	5787	5320	5225	5186	5243	5105	5387	5455	3936	3784	4648	4668	3685	3547	4951	4171	4126		557.892	570.602	524.545	507.882	503.347	501.116	488.435	508.214	519.169	375.06	360.609	442.425	442.401	348.979	341.713	462.36	393.011	388.029	[O]	Posttranslational modification, protein turnover, chaperones	Molecular Function: peroxidase activity (GO:0004601);; Cellular Component: plasma membrane (GO:0005886);; Cellular Component: chloroplast (GO:0009507);; Biological Process: response to cadmium ion (GO:0046686);; Molecular Function: peroxiredoxin activity (GO:0051920);; Biological Process: oxidation-reduction process (GO:0055114);;	--	--	[O]	Posttranslational modification, protein turnover, chaperones	Redoxin;; AhpC/TSA family	Peroxiredoxin-2B GN=F12P19.14 OS=Arabidopsis thaliana (Mouse-ear cress) PE=1 SV=1	O	Posttranslational modification, protein turnover, chaperones	PREDICTED: peroxiredoxin-2B-like [Citrus sinensis]
Cs7g19770	5766	5433	5658	4774	5032	5154	5142	4956	4922	3834	3717	2799	2893	3652	3825	3649	4489	4625		109.019	101.082	101.858	86.7534	92.3189	94.9323	91.3958	90.4826	92.1157	67.9813	66.5001	49.4111	51.7248	64.7756	66.9552	63.1782	75.0805	80.0946	--	--	Molecular Function: sequence-specific DNA binding transcription factor activity (GO:0003700);; Cellular Component: nucleus (GO:0005634);; Biological Process: negative regulation of cell proliferation (GO:0008285);; Biological Process: auxin-activated signaling pathway (GO:0009734);; Biological Process: response to abscisic acid (GO:0009737);; Biological Process: positive regulation of flower deve…	--	--	--	--	Auxin response factor;; AUX/IAA family;; B3 DNA binding domain	Auxin response factor 2 GN=MTG10.3 OS=Arabidopsis thaliana (Mouse-ear cress) PE=1 SV=2	K	Transcription	hypothetical protein CICLE_v10030696mg [Citrus clementina]
Cs9g04620	5735	5497	5536	5615	5272	5132	5508	5251	5101	4428	4063	3848	4220	4518	4720	4677	4711	4753		148.387	148.201	139.059	146.041	137.536	131.324	143.043	134.44	129.189	112.989	104.529	100.94	111.019	116.333	122.113	117.991	117.494	119.738	[O]	Posttranslational modification, protein turnover, chaperones	Biological Process: ubiquitin-dependent protein catabolic process (GO:0006511);; Cellular Component: cullin-RING ubiquitin ligase complex (GO:0031461);; Molecular Function: ubiquitin protein ligase binding (GO:0031625);;	K03347|0|cit:102625018|cullin-1-like; K03347 cullin 1 (A)	Ubiquitin mediated proteolysis (ko04120);; Protein processing in endoplasmic reticulum (ko04141)	[D]	Cell cycle control, cell division, chromosome partitioning	Cullin family;; Cullin protein neddylation domain	Cullin-1 GN=CUL1 OS=Arabidopsis thaliana (Mouse-ear cress) PE=1 SV=1	D	Cell cycle control, cell division, chromosome partitioning	hypothetical protein CICLE_v10004406mg [Citrus clementina]
Cs1g23980	5732	5899	5843	5582	5582	5568	5959	5634	5494	6089	6136	6003	6006	5914	6173	5386	5990	5986		139.096	145.043	135.384	135.457	133.848	133.529	144.381	136.094	132.239	147.71	149.127	148.837	152.407	144.516	152.552	133.082	147.992	150.892	[R]	General function prediction only	Molecular Function: nucleotide binding (GO:0000166);; Molecular Function: nucleic acid binding (GO:0003676);; Cellular Component: ribonucleoprotein complex (GO:0030529);;	K11093|6.62245e-157|cit:102622406|U1 small nuclear ribonucleoprotein 70 kDa-like; K11093 U1 small nuclear ribonucleoprotein 70kDa (A)	Spliceosome (ko03040)	[A]	RNA processing and modification	U1 small nuclear ribonucleoprotein of 70kDa MW N terminal;; RNA recognition motif. (a.k.a. RRM, RBD, or RNP domain);; RNA recognition motif (a.k.a. RRM, RBD, or RNP domain);; RNA recognition motif. (a.k.a. RRM, RBD, or RNP domain)	U1 small nuclear ribonucleoprotein 70 kDa GN=RNU1 OS=Arabidopsis thaliana (Mouse-ear cress) PE=1 SV=1	A	RNA processing and modification	hypothetical protein CICLE_v10025502mg [Citrus clementina]
Cs3g25530	5729	6184	5593	6535	6219	6176	6657	6352	6293	6870	6348	7112	6199	6649	6652	9351	8670	8973		224.747	246.116	219.344	257.012	244.239	242.071	260.689	248.347	247.209	267.915	247.836	277.018	244.125	262.093	258.794	360.387	336.117	350.196	--	--	Cellular Component: vacuole (GO:0005773);; Biological Process: proteolysis (GO:0006508);; Molecular Function: cysteine-type peptidase activity (GO:0008234);;	K01373|0|cit:102608509|cysteine proteinase 15A-like; K01373 cathepsin F [EC:3.4.22.41] (A)	--	[O]	Posttranslational modification, protein turnover, chaperones	Papain family cysteine protease;; Cathepsin propeptide inhibitor domain (I29)	Cysteine proteinase 15A (Precursor) OS=Pisum sativum (Garden pea) PE=2 SV=1	O	Posttranslational modification, protein turnover, chaperones	hypothetical protein CISIN_1g017548mg [Citrus sinensis]
Cs1g14600	5726	5647	5690	5827	6355	6128	6191	6346	6157	6572	6504	5718	6616	6598	7109	6292	6653	6506		113.635	117.316	108.392	114.539	126.334	122.41	122.016	126.489	122.858	127.879	130.016	120.316	134.012	127.413	140.274	119.364	128.098	125.553	[R]	General function prediction only	Molecular Function: structural molecule activity (GO:0005198);; Biological Process: intracellular protein transport (GO:0006886);; Biological Process: vesicle-mediated transport (GO:0016192);; Molecular Function: myosin heavy chain kinase activity (GO:0016905);; Cellular Component: membrane coat (GO:0030117);;	K17302|0|cit:102622899|coatomer subunit beta'-2-like; K17302 coatomer, subunit beta' (A)	--	[U]	Intracellular trafficking, secretion, and vesicular transport	Coatomer WD associated region;; WD domain, G-beta repeat	Coatomer subunit beta&apos;-2 GN=At1g52360 OS=Arabidopsis thaliana (Mouse-ear cress) PE=2 SV=1	U	Intracellular trafficking, secretion, and vesicular transport	PREDICTED: coatomer subunit beta&apos;-2-like isoform X1 [Citrus sinensis]
Cs6g19940	5726	5400	5547	5376	4955	5160	5561	5684	5429	4718	5056	4489	4919	5152	5316	5102	5188	5351		211.71	205.81	202.482	194.473	181.098	191.118	207.466	211.795	200.745	170.163	182.793	155.926	183.08	188.863	198.319	184.756	187.502	194.746	--	--	Cellular Component: integral component of membrane (GO:0016021);;	K14207|0|cit:102623353|probable sodium-coupled neutral amino acid transporter 6-like; K14207 solute carrier family 38 (sodium-coupled neutral amino acid transporter), member 2 (A)	--	[E]	Amino acid transport and metabolism	Transmembrane amino acid transporter protein;; Tryptophan/tyrosine permease family	--	E	Amino acid transport and metabolism	PREDICTED: probable sodium-coupled neutral amino acid transporter 6-like [Citrus sinensis]
Cs5g30100	5717	5966	6141	5207	4280	4479	3606	3557	3682	615	611	719	475	467	422	473	426	483		699.72	746.617	738.484	639.612	528.189	548.82	442.672	435.469	449.306	75.9523	74.9489	89.1126	59.6922	56.9687	53.081	57.244	52.401	59.3645	--	--	Molecular Function: SNAP receptor activity (GO:0005484);; Cellular Component: nucleus (GO:0005634);; Cellular Component: plasma membrane (GO:0005886);;	K08504|7.44392e-83|cit:102622576|bet1-like SNARE 1-1-like; K08504 blocked early in transport 1 (A)	SNARE interactions in vesicular transport (ko04130)	[U]	Intracellular trafficking, secretion, and vesicular transport	SNARE domain	Bet1-like SNARE 1-1 GN=BET11 OS=Arabidopsis thaliana (Mouse-ear cress) PE=1 SV=1	U	Intracellular trafficking, secretion, and vesicular transport	hypothetical protein CICLE_v10022892mg [Citrus clementina]
Cs9g01640	5699	4703	6097	5284	6431	6285	6394	6259	6576	3991	4671	2216	3990	5710	5771	2940	4762	5234		50.1913	49.2914	49.5411	55.8409	57.398	51.928	48.2226	47.1465	60.7487	37.7372	41.7269	25.6182	36.2549	44.3093	47.0208	23.7291	38.6623	48.7225	--	--	Biological Process: signal transduction (GO:0007165);; Biological Process: protein localization (GO:0008104);; Cellular Component: plasmodesma (GO:0009506);; Cellular Component: chloroplast (GO:0009507);; Molecular Function: phosphatidylinositol binding (GO:0035091);;	--	--	[U]	Intracellular trafficking, secretion, and vesicular transport	Protein of unknown function (DUF1162);; Plant protein of unknown function (DUF946)	--	U	Intracellular trafficking, secretion, and vesicular transport	PREDICTED: uncharacterized protein LOC102625672 isoform X1 [Citrus sinensis]
Cs8g16990	5697	5668	5363	5026	4961	4859	5196	4949	5139	2862	2461	3490	1413	1230	1182	2863	895	1171		196.704	199.833	185.589	174.025	171.812	166.391	179.292	168.765	175.191	95.6466	82.4138	116.446	47.1854	40.997	40.352	92.7049	29.5578	39.1263	[J]	Translation, ribosomal structure and biogenesis	Molecular Function: translation elongation factor activity (GO:0003746);; Molecular Function: GTPase activity (GO:0003924);; Molecular Function: GTP binding (GO:0005525);; Cellular Component: nucleolus (GO:0005730);; Cellular Component: mitochondrion (GO:0005739);; Cellular Component: vacuole (GO:0005773);; Cellular Component: plasma membrane (GO:0005886);; Biological Process: GTP catabolic proce…	K03231|0|cit:102617424|elongation factor 1-alpha-like; K03231 elongation factor 1-alpha (A)	RNA transport (ko03013)	[J]	Translation, ribosomal structure and biogenesis	Elongation factor Tu GTP binding domain;; Elongation factor Tu C-terminal domain;; Elongation factor Tu domain 2	Elongation factor 1-alpha GN=REFA4 OS=Oryza sativa subsp. japonica (Rice) PE=2 SV=2	J	Translation, ribosomal structure and biogenesis	hypothetical protein CICLE_v10028446mg [Citrus clementina]
Cs2g21140	5678	5611	5790	5694	5448	5333	5712	5529	5518	5687	5341	5166	5210	5791	5700	6994	6592	6361		199.798	204.275	201.306	198.868	191.29	187.317	201.002	193.172	193.166	198.919	187.296	180.068	186.302	204.874	201.681	238.507	227.165	219.88	--	--	--	K08245|0|cit:102628488|aspartic proteinase-like; K08245 phytepsin [EC:3.4.23.40] (A)	--	[O]	Posttranslational modification, protein turnover, chaperones	Eukaryotic aspartyl protease;; Protein of unknown function (DUF525);; Saposin-like type B, region 2;; UvrB/uvrC motif;; Saposin-like type B, region 1;; Xylanase inhibitor N-terminal	Aspartic proteinase A1 (Precursor) GN=F12F1.24 OS=Arabidopsis thaliana (Mouse-ear cress) PE=1 SV=1	O	Posttranslational modification, protein turnover, chaperones	hypothetical protein CISIN_1g009634mg [Citrus sinensis]
Cs2g17920	5671	5705	5772	5429	5186	5256	5100	5053	5287	5036	4834	4663	4859	5369	5016	5073	5259	5070		202.956	209.965	202.781	194.069	186.223	189.91	183.061	181.206	189.95	181.931	175.712	168.219	178.263	196.385	182.795	181.505	188.549	182.05	--	--	Molecular Function: hydrolase activity, hydrolyzing O-glycosyl compounds (GO:0004553);; Cellular Component: cell wall (GO:0005618);; Biological Process: cellular glucan metabolic process (GO:0006073);; Biological Process: phloem or xylem histogenesis (GO:0010087);; Biological Process: fruit development (GO:0010154);; Molecular Function: xyloglucan:xyloglucosyl transferase activity (GO:0016762);; …	K08235|0|cit:102616939|probable xyloglucan endotransglucosylase/hydrolase protein 28-like; K08235 xyloglucan:xyloglucosyl transferase [EC:2.4.1.207] (A)	--	--	--	Glycosyl hydrolases family 16;; Xyloglucan endo-transglycosylase (XET) C-terminus	Probable xyloglucan endotransglucosylase/hydrolase protein 28 (Precursor) OS=Arabidopsis thaliana (Mouse-ear cress) PE=2 SV=1	R	General function prediction only	PREDICTED: probable xyloglucan endotransglucosylase/hydrolase protein 28-like [Citrus sinensis]
Cs2g27960	5663	5985	5418	5548	5298	5369	5796	5551	5482	4149	4202	4299	3937	3616	3940	3670	4436	4155		127.572	139.31	123.554	131.739	129.706	130.26	135.034	129.084	124.531	121.177	133.554	144.384	116.459	104.946	108.778	98.3733	123.825	114.387	--	--	Cellular Component: plastid large ribosomal subunit (GO:0000311);; Molecular Function: structural constituent of ribosome (GO:0003735);; Biological Process: translation (GO:0006412);; Cellular Component: nucleoid (GO:0009295);; Cellular Component: plasmodesma (GO:0009506);; Cellular Component: chloroplast thylakoid membrane (GO:0009535);; Cellular Component: chloroplast stroma (GO:0009570);; Cell…	K02935|9.55851e-43|cic:CICLE_v10016852mg|hypothetical protein; K02935 large subunit ribosomal protein L7/L12 (A)	Ribosome (ko03010)	[J]	Translation, ribosomal structure and biogenesis	--	50S ribosomal protein L12-1, chloroplastic (Precursor) GN=RPL12A OS=Arabidopsis thaliana (Mouse-ear cress) PE=2 SV=1	J	Translation, ribosomal structure and biogenesis	hypothetical protein CICLE_v10016852mg [Citrus clementina]
orange1.1t05942	5658	5177	4665	5167	4800	4957	5380	5511	5532	6615	5438	5791	5503	5644	5974	10251	8283	8081		161.278	149.519	133.062	147.587	136.261	140.117	152.066	156.821	158.32	183.168	152.195	160.252	155.726	158.873	166.24	276.665	227.663	223.197	--	--	--	K03100|1.27588e-27|cit:102620156|chloroplast processing peptidase-like; K03100 signal peptidase I [EC:3.4.21.89] (A)	Protein export (ko03060)	[O]	Posttranslational modification, protein turnover, chaperones	--	Chloroplast processing peptidase (Precursor) GN=PLSP1 OS=Arabidopsis thaliana (Mouse-ear cress) PE=2 SV=2	O	Posttranslational modification, protein turnover, chaperones	hypothetical protein CISIN_1g043519mg [Citrus sinensis]
Cs7g08790	5651	5811	5401	5336	5179	5204	4845	5191	5163	5493	5229	6055	5837	5103	4770	5709	5072	5198		375.312	399.711	355.89	353.88	345.292	347.941	323.94	346.091	344.859	365.681	347.607	399.711	401.229	343.227	323.548	371.491	332.432	342.207	[R]	General function prediction only	Molecular Function: GTP binding (GO:0005525);; Cellular Component: intracellular (GO:0005622);; Biological Process: small GTPase mediated signal transduction (GO:0007264);;	K07937|1.319e-131|sot:102586978|ADP-ribosylation factor 2-like; K07937 ADP-ribosylation factor 1 (A)	Endocytosis (ko04144)	[U]	Intracellular trafficking, secretion, and vesicular transport	ADP-ribosylation factor family;; Signal recognition particle receptor beta subunit;; Ras family;; Gtr1/RagA G protein conserved region;; Miro-like protein;; 50S ribosome-binding GTPase	ADP-ribosylation factor 2 GN=OJ1119_H02.17 OS=Oryza sativa subsp. japonica (Rice) PE=2 SV=2	U	Intracellular trafficking, secretion, and vesicular transport	PREDICTED: ADP-ribosylation factor [Solanum lycopersicum]
Cs5g02450	5621	4701	4953	2888	2426	2377	1752	1959	2021	1846	2835	2892	1426	1766	1632	2884	3571	3616		173.763	149.488	154.071	89.5516	75.1212	73.8686	53.9991	59.9947	62.1656	58.4168	89.849	92.0523	45.3747	55.9687	52.0146	91.1292	112.289	113.049	--	--	Biological Process: photosystem II assembly (GO:0010207);;	--	--	[YU]	Nuclear structure;; Intracellular trafficking, secretion, and vesicular transport	Protein of unknown function (DUF3593)	--	UY	Intracellular trafficking, secretion, and vesicular transport;; Nuclear structure	PREDICTED: uncharacterized protein LOC102615219 isoform X1 [Citrus sinensis]
Cs6g19380	5616	5513	5820	4285	5008	4919	5435	5439	5481	2732	3762	3642	4954	5912	5777	4511	6371	6268		233.074	234.869	243.395	178.421	210.478	204.347	225.284	223.273	224.405	114.016	156.869	153.284	197.914	241.434	243.572	184.343	262.557	256.738	[Q]	Secondary metabolites biosynthesis, transport and catabolism	Molecular Function: iron ion binding (GO:0005506);; Molecular Function: electron carrier activity (GO:0009055);; Molecular Function: (+)-abscisic acid 8'-hydroxylase activity (GO:0010295);; Molecular Function: heme binding (GO:0020037);; Biological Process: oxidation-reduction process (GO:0055114);;	K09843|0|cit:102613470|CYP707A1; abscisic acid 8'-hydroxylase 1-like; K09843 (+)-abscisic acid 8'-hydroxylase [EC:1.14.13.93] (A)	Carotenoid biosynthesis (ko00906)	[QI]	Secondary metabolites biosynthesis, transport and catabolism;; Lipid transport and metabolism	Cytochrome P450	Abscisic acid 8&apos;-hydroxylase 1 GN=CYP707A1 OS=Arabidopsis thaliana (Mouse-ear cress) PE=2 SV=1	Q	Secondary metabolites biosynthesis, transport and catabolism	abscisic acid 8&apos;-hydroxylase 1-like [Citrus sinensis]
Cs1g21450	5604	5798	5861	5911	5970	5537	5589	5676	5796	4671	4800	5733	5292	4626	4558	5072	4385	4776		355.423	374.182	375.434	377.41	377.853	348.894	351.162	356.645	362.067	281.623	287.122	346.919	320.437	273.386	274.642	294.142	256.336	283.74	[J]	Translation, ribosomal structure and biogenesis	Molecular Function: structural constituent of ribosome (GO:0003735);; Cellular Component: nucleolus (GO:0005730);; Cellular Component: plasma membrane (GO:0005886);; Biological Process: translation (GO:0006412);; Biological Process: response to cold (GO:0009409);; Cellular Component: chloroplast (GO:0009507);; Cellular Component: cytosolic large ribosomal subunit (GO:0022625);;	K02898|5.48398e-77|cit:102621144|60S ribosomal protein L26-1-like; K02898 large subunit ribosomal protein L26e (A)	Ribosome (ko03010)	[J]	Translation, ribosomal structure and biogenesis	KOW motif	60S ribosomal protein L26-1 GN=RPL26A OS=Arabidopsis thaliana (Mouse-ear cress) PE=2 SV=2	J	Translation, ribosomal structure and biogenesis	hypothetical protein CICLE_v10026719mg [Citrus clementina]
Cs6g09140	5603	5979	5607	5481	5228	5271	5670	5556	5406	8281	7377	9001	8331	7164	7295	8452	7095	7009		344.117	377.201	344.893	339.584	324.62	323.999	349.874	339.495	331.653	501.264	448.661	545.633	506.234	435.429	452.13	500.822	425.642	420.951	[J]	Translation, ribosomal structure and biogenesis	Molecular Function: RNA binding (GO:0003723);; Molecular Function: structural constituent of ribosome (GO:0003735);; Cellular Component: ribosome (GO:0005840);; Biological Process: translation (GO:0006412);;	K02987|0|cit:102626610|40S ribosomal protein S4-2-like; K02987 small subunit ribosomal protein S4e (A)	Ribosome (ko03010)	[J]	Translation, ribosomal structure and biogenesis	Ribosomal family S4e;; RS4NT (NUC023) domain;; KOW motif;; S4 domain	40S ribosomal protein S4 GN=RPS4 OS=Solanum tuberosum (Potato) PE=2 SV=1	J	Translation, ribosomal structure and biogenesis	hypothetical protein CICLE_v10012499mg [Citrus clementina]
Cs5g16180	5595	6104	6221	3149	3138	3319	2023	2170	2098	2325	2141	2221	2635	2929	2831	6385	6572	6646		173.15	192.029	190.82	98.2167	98.488	103.184	63.7964	67.7799	65.1375	72.2504	66.5895	69.1843	81.4897	91.1878	89.2476	197.988	204.189	205.764	--	--	--	--	--	--	--	No apical meristem (NAM) protein	NAC domain-containing protein 86 {ECO:0000312|EMBL:AED92405.1} OS=Arabidopsis thaliana (Mouse-ear cress) PE=2 SV=1	S	Function unknown	PREDICTED: NAC domain-containing protein 69-like isoform X2 [Citrus sinensis]
Cs3g11410	5593	6033	5415	5792	5399	5521	5238	5147	5130	5911	5572	7624	6783	5254	5220	5182	4520	4748		506.142	555.154	488.998	521.744	490.304	497.013	475.341	462.883	456.121	522.586	492.749	665.39	555.45	463.095	470.355	449.864	397.178	415.761	[J]	Translation, ribosomal structure and biogenesis	Molecular Function: nucleotide binding (GO:0000166);; Molecular Function: structural constituent of ribosome (GO:0003735);; Cellular Component: ribosome (GO:0005840);; Biological Process: translation (GO:0006412);;	K02974|2.30879e-83|cit:102608879|40S ribosomal protein S24-1-like; K02974 small subunit ribosomal protein S24e (A)	Ribosome (ko03010)	[J]	Translation, ribosomal structure and biogenesis	Ribosomal protein S24e	40S ribosomal protein S24-2 GN=RPS24B OS=Arabidopsis thaliana (Mouse-ear cress) PE=2 SV=2	J	Translation, ribosomal structure and biogenesis	hypothetical protein CICLE_v10002819mg [Citrus clementina]
Cs1g12370	5582	4927	5759	5536	6394	6123	6691	6474	6492	6532	6331	4123	6026	7699	7793	5687	7311	7795		39.6943	36.5494	40.1598	39.7371	45.7553	44.1557	47.5291	45.5208	45.7582	46.6318	45.8046	30.5605	43.3201	54.8527	56.3174	39.6884	51.8137	55.5389	[A]	RNA processing and modification	Biological Process: mRNA splicing, via spliceosome (GO:0000398);; Cellular Component: spliceosomal complex (GO:0005681);; Molecular Function: U6 snRNA binding (GO:0017070);; Molecular Function: U5 snRNA binding (GO:0030623);;	K12856|0|cit:102619923|pre-mRNA-processing-splicing factor 8-like; K12856 pre-mRNA-processing factor 8 (A)	Spliceosome (ko03040)	[A]	RNA processing and modification	PROCN (NUC071) domain;; PRP8 domain IV core;; U6-snRNA interacting domain of PrP8;; PRO8NT (NUC069), PrP8 N-terminal domain;; U5-snRNA binding site 2 of PrP8;; PROCT (NUC072) domain;; RNA recognition motif of the spliceosomal PrP8;; JAB1/Mov34/MPN/PAD-1 ubiquitin protease	--	A	RNA processing and modification	PREDICTED: pre-mRNA-processing-splicing factor 8-like isoform X1 [Citrus sinensis]
Cs6g10600	5581	5770	5676	5428	5764	5573	6033	6162	6215	6895	7769	7846	9247	7622	7731	7040	6714	6933		158.328	166.914	157.719	152.661	163.036	158.277	171.927	174.688	176.517	192.434	216.862	218.814	263.22	214.513	217.331	192.92	185.505	192.965	[G]	Carbohydrate transport and metabolism	Molecular Function: phosphoglycerate mutase activity (GO:0004619);; Cellular Component: cytoplasm (GO:0005737);; Biological Process: glycolytic process (GO:0006096);; Biological Process: response to stress (GO:0006950);; Molecular Function: manganese ion binding (GO:0030145);;	K15633|0|cit:102622582|2,3-bisphosphoglycerate-independent phosphoglycerate mutase-like; K15633 2,3-bisphosphoglycerate-independent phosphoglycerate mutase [EC:5.4.2.12] (A)	Glycolysis / Gluconeogenesis (ko00010);; Glycine, serine and threonine metabolism (ko00260);; Carbon metabolism (ko01200);; Biosynthesis of amino acids (ko01230)	[G]	Carbohydrate transport and metabolism	Metalloenzyme superfamily;; BPG-independent PGAM N-terminus (iPGM_N)	2,3-bisphosphoglycerate-independent phosphoglycerate mutase GN=PGM1 OS=Mesembryanthemum crystallinum (Common ice plant) PE=2 SV=1	G	Carbohydrate transport and metabolism	hypothetical protein CICLE_v10011402mg [Citrus clementina]
Cs3g02125	5561	4777	4967	4025	3888	4021	3560	3846	3613	8725	10080	11923	10286	8226	7331	6712	7254	7012		1216.45	1049.2	1117.44	876.769	857.721	872.641	763.134	821.634	767.761	1802.95	2060.99	2363.42	2021.79	1687.28	1515.98	1382.15	1481.89	1425.04	--	--	Cellular Component: extracellular region (GO:0005576);; Biological Process: killing of cells of other organism (GO:0031640);; Biological Process: defense response to fungus (GO:0050832);;	--	--	--	--	Gamma-thionin family	Defensin-like protein (Precursor) OS=Nelumbo nucifera (Sacred lotus) PE=3 SV=1	R	General function prediction only	hypothetical protein CICLE_v10006362mg [Citrus clementina]
Cs7g19370	5553	5464	5236	5797	5889	5812	6401	6061	5905	5878	5932	5181	7136	6479	6499	5751	6323	6466		88.7844	89.1937	81.4539	91.7717	92.7937	92.0849	100.853	95.0576	92.8859	96.7334	98.2758	84.8665	116.241	107.358	108.018	93.06	103.468	107.912	[L]	Replication, recombination and repair	Molecular Function: nucleic acid binding (GO:0003676);; Cellular Component: cell wall (GO:0005618);; Cellular Component: nuclear envelope (GO:0005635);; Cellular Component: endoplasmic reticulum (GO:0005783);; Cellular Component: cytosol (GO:0005829);; Cellular Component: plasma membrane (GO:0005886);; Biological Process: response to stress (GO:0006950);; Biological Process: protein secretion (GO…	K15979|0|cit:102617109|staphylococcal nuclease domain-containing protein 1-like; K15979 staphylococcal nuclease domain-containing protein 1 (A)	--	[K]	Transcription	Staphylococcal nuclease homologue;; Tudor domain	--	K	Transcription	hypothetical protein CICLE_v10030606mg [Citrus clementina]
Citrus_sinensis_newGene_1179	5547	3019	3144	4162	2871	2655	2544	2625	2909	2149	1172	1206	2405	3564	3422	762	818	1142		390.662	216.037	230.012	296.818	203.317	184.333	176.504	180.575	201.44	151.942	82.323	85.3478	163.702	247.947	242.048	53.7023	57.6544	80.2239	--	--	--	--	--	--	--	Fasciclin domain	Fasciclin-like arabinogalactan protein 12 (Precursor) GN=FLA12 OS=Arabidopsis thaliana (Mouse-ear cress) PE=2 SV=2	--	--	PREDICTED: fasciclin-like arabinogalactan protein 12-like [Citrus sinensis]
Citrus_sinensis_newGene_363	5534	5624	6164	3738	3858	3536	2377	2419	2367	7284	6601	8906	5008	4622	3931	2734	2610	2397		11837.9	12138.2	13998	8172.55	8316.44	6958.14	4499.38	4622.69	4320.77	14153.1	12097.5	15858.6	6724.88	7806.15	7747.17	5637.15	5111.1	4642.8	--	--	--	--	--	--	--	--	--	--	--	PREDICTED: cucumisin-like [Citrus sinensis]
Cs7g05800	5510	5791	5223	5436	5105	5042	5346	5318	5132	5223	5026	6039	6396	4904	4825	5148	4623	4635		364.912	397.201	330.46	352.067	342.166	348.723	351.051	349.384	334.663	314.98	303.123	358.327	387.481	298.974	295.102	308.743	277.81	278.872	[J]	Translation, ribosomal structure and biogenesis	Molecular Function: structural constituent of ribosome (GO:0003735);; Cellular Component: cell wall (GO:0005618);; Biological Process: translation (GO:0006412);; Cellular Component: chloroplast (GO:0009507);; Cellular Component: membrane (GO:0016020);; Molecular Function: rRNA binding (GO:0019843);; Cellular Component: cytosolic ribosome (GO:0022626);;	K02949|5.46282e-102|cit:102609988|40S ribosomal protein S11-like; K02949 small subunit ribosomal protein S11e (A)	Ribosome (ko03010)	[J]	Translation, ribosomal structure and biogenesis	Ribosomal protein S17	40S ribosomal protein S11 GN=RPS11 OS=Euphorbia esula (Leafy spurge) PE=2 SV=1	J	Translation, ribosomal structure and biogenesis	hypothetical protein CICLE_v10009763mg [Citrus clementina]
Cs2g08650	5508	4686	4937	4454	6028	5996	5266	5607	5729	5310	4302	4227	5439	6972	6986	15699	10596	10005		129.764	112.777	114.688	104.415	142.094	141.262	123.968	131.75	134.715	124.261	101.113	99.1105	128.804	163.817	164.794	361.133	245.26	231.607	[I]	Lipid transport and metabolism	Biological Process: pentacyclic triterpenoid biosynthetic process (GO:0019745);; Molecular Function: beta-amyrin synthase activity (GO:0042300);;	K15813|0|cit:102614883|beta-amyrin synthase-like; K15813 beta-amyrin synthase [EC:5.4.99.39] (A)	Sesquiterpenoid and triterpenoid biosynthesis (ko00909)	[I]	Lipid transport and metabolism	Prenyltransferase and squalene oxidase repeat;; Prenyltransferase-like;; Prenyltransferase-like;; Pectic acid lyase	Beta-amyrin synthase GN=OSCBPY OS=Betula platyphylla (Asian white birch) PE=1 SV=1	I	Lipid transport and metabolism	PREDICTED: beta-amyrin synthase-like [Citrus sinensis]
Cs7g16620	5507	5393	5274	5300	5228	5038	5754	5469	5525	5934	5573	5820	6512	5961	6075	6908	6553	6519		146.591	146.256	136.786	140.311	139.582	132.932	153.441	144.677	145.887	150.895	143.346	148.574	162.05	153.261	158.322	171.726	164.729	164.757	[O]	Posttranslational modification, protein turnover, chaperones	Biological Process: protein peptidyl-prolyl isomerization (GO:0000413);; Molecular Function: peptidyl-prolyl cis-trans isomerase activity (GO:0003755);; Molecular Function: calmodulin binding (GO:0005516);; Cellular Component: cytosol (GO:0005829);; Biological Process: protein folding (GO:0006457);; Biological Process: N-terminal protein myristoylation (GO:0006499);; Biological Process: response …	K09571|0|cit:102614954|peptidyl-prolyl cis-trans isomerase FKBP62-like; K09571 FK506-binding protein 4/5 [EC:5.2.1.8] (A)	--	[O]	Posttranslational modification, protein turnover, chaperones	FKBP-type peptidyl-prolyl cis-trans isomerase;; TPR repeat;; Tetratricopeptide repeat;; Tetratricopeptide repeat;; Tetratricopeptide repeat;; Tetratricopeptide repeat;; Tetratricopeptide repeat;; Tetratricopeptide repeat	Peptidyl-prolyl cis-trans isomerase FKBP62 GN=MJL12.19 OS=Arabidopsis thaliana (Mouse-ear cress) PE=1 SV=2	O	Posttranslational modification, protein turnover, chaperones	hypothetical protein CICLE_v10031088mg [Citrus clementina]
Cs6g02690	5503	5018	4969	5899	6202	6065	4981	5342	5271	6467	7341	8923	7202	6910	6520	9743	8255	7845		341.328	313.926	313.614	370.061	392.617	378.943	307.05	340.915	320.758	394.544	435.864	525.993	428.646	408.93	403.52	621.692	514.7	491.391	[I]	Lipid transport and metabolism	Molecular Function: isopentenyl-diphosphate delta-isomerase activity (GO:0004452);; Biological Process: isoprenoid biosynthetic process (GO:0008299);; Molecular Function: hydrolase activity (GO:0016787);;	K01823|0|cit:102624321|isopentenyl-diphosphate Delta-isomerase II-like; K01823 isopentenyl-diphosphate delta-isomerase [EC:5.3.3.2] (A)	Terpenoid backbone biosynthesis (ko00900)	[Q]	Secondary metabolites biosynthesis, transport and catabolism	NUDIX domain	Isopentenyl-diphosphate Delta-isomerase I GN=IPI1 OS=Camptotheca acuminata (Happy tree) PE=2 SV=1	Q	Secondary metabolites biosynthesis, transport and catabolism	hypothetical protein CICLE_v10012312mg [Citrus clementina]
Cs8g10790	5493	5230	4878	5268	4750	4863	5486	5346	5299	5688	5572	6048	6339	6167	6219	7370	6752	6462		255.909	241.352	222.845	242.247	220.519	223.953	255.719	244.069	243.125	265.47	253.155	278.339	277.985	283.168	294.385	337.855	313.636	297.626	[G]	Carbohydrate transport and metabolism	Molecular Function: sedoheptulose-7-phosphate:D-glyceraldehyde-3-phosphate glyceronetransferase activity (GO:0004801);; Cellular Component: mitochondrion (GO:0005739);; Biological Process: glycolytic process (GO:0006096);; Biological Process: pentose-phosphate shunt (GO:0006098);; Biological Process: aerobic respiration (GO:0009060);; Cellular Component: chloroplast stroma (GO:0009570);; Biologic…	K00616|0|cit:102622193|hypothetical protein; K00616 transaldolase [EC:2.2.1.2] (A)	Pentose phosphate pathway (ko00030);; Carbon metabolism (ko01200);; Biosynthesis of amino acids (ko01230)	[G]	Carbohydrate transport and metabolism	Transaldolase	Transaldolase {ECO:0000250|UniProtKB:P48983} (Fragments) OS=Capsicum annuum var. annuum (Red pepper) PE=1 SV=1	G	Carbohydrate transport and metabolism	PREDICTED: uncharacterized protein LOC102622193 [Citrus sinensis]
Cs7g12870	5489	5508	4801	3937	3959	4133	4370	4455	4349	2923	3848	4373	2989	2780	3081	3328	3776	3631		170.728	172.717	151.362	122.98	123.727	127.95	135.138	137.209	133.548	91.6298	120.576	137.353	90.904	86.7952	96.8349	102.654	117.216	112.716	--	--	Molecular Function: DNA binding (GO:0003677);; Molecular Function: sequence-specific DNA binding transcription factor activity (GO:0003700);; Cellular Component: nucleus (GO:0005634);; Biological Process: regulation of transcription, DNA-templated (GO:0006355);; Biological Process: post-embryonic development (GO:0009791);; Biological Process: shoot system development (GO:0048367);; Biological Pro…	K09287|0|cit:102623184|AP2/ERF and B3 domain-containing transcription repressor RAV2-like; K09287 RAV-like factor (A)	--	--	--	B3 DNA binding domain;; AP2 domain	AP2/ERF and B3 domain-containing transcription repressor RAV2 OS=Arabidopsis thaliana (Mouse-ear cress) PE=2 SV=1	K	Transcription	PREDICTED: AP2/ERF and B3 domain-containing transcription repressor RAV2-like [Citrus sinensis]
Cs1g10270	5487	5114	4910	5646	5522	5367	5010	5215	5225	4038	3876	3726	3757	4018	4031	4030	3908	4023		151.408	145.059	133.465	154.688	152.096	147.444	138.161	143.007	143.611	109.135	104.855	100.973	103.405	108.798	109.883	107.234	104.592	108.118	[C]	Energy production and conversion	Cellular Component: plant-type vacuole (GO:0000325);; Biological Process: cell morphogenesis (GO:0000902);; Molecular Function: protease binding (GO:0002020);; Molecular Function: ATP binding (GO:0005524);; Cellular Component: cell wall (GO:0005618);; Cellular Component: vacuolar membrane (GO:0005774);; Cellular Component: Golgi apparatus (GO:0005794);; Cellular Component: plasma membrane (GO:000…	K02145|0|cit:102578066|vacuolar H+-ATPase; K02145 V-type H+-transporting ATPase subunit A [EC:3.6.3.14] (A)	Oxidative phosphorylation (ko00190);; Phagosome (ko04145)	[C]	Energy production and conversion	ATP synthase alpha/beta family, nucleotide-binding domain;; ATP synthase alpha/beta chain, C terminal domain;; ATP synthase alpha/beta family, beta-barrel domain	V-type proton ATPase catalytic subunit A OS=Citrus unshiu (Satsuma mandarin) PE=2 SV=1	C	Energy production and conversion	hypothetical protein CICLE_v10030969mg [Citrus clementina]
Cs1g09840	5476	5586	5952	5423	6178	6137	5733	5659	5526	5394	5731	4748	6049	5441	5849	4861	5779	5851		133.098	135.405	143.732	131.68	150.029	148.245	131.785	131.2	128.051	118.821	132.466	117.368	134.873	121.758	130.672	105.887	126.757	129.334	--	--	Cellular Component: Golgi apparatus (GO:0005794);; Molecular Function: methyltransferase activity (GO:0008168);; Biological Process: methylation (GO:0032259);;	--	--	--	--	Putative S-adenosyl-L-methionine-dependent methyltransferase;; Methyltransferase domain	Probable methyltransferase PMT26 GN=At5g64030 OS=Arabidopsis thaliana (Mouse-ear cress) PE=2 SV=1	R	General function prediction only	hypothetical protein CICLE_v10000328mg [Citrus clementina]
Cs8g11330	5459	5886	5962	3682	5228	5306	3106	3573	3687	5813	5536	4803	3311	4275	4244	1124	1474	1655		195.929	216.262	208.992	131.677	187.308	190.923	112.339	128.833	133.298	203.332	195.482	166.355	121.466	153.056	150.343	38.3879	51.1024	58.285	[G]	Carbohydrate transport and metabolism	Cellular Component: membrane (GO:0016020);; Molecular Function: pectate lyase activity (GO:0030570);;	K01728|0|cit:102609426|probable pectate lyase 1-like; K01728 pectate lyase [EC:4.2.2.2] (A)	Pentose and glucuronate interconversions (ko00040)	--	--	Pectate lyase	Probable pectate lyase 1 (Precursor) GN=At1g04680 OS=Arabidopsis thaliana (Mouse-ear cress) PE=2 SV=2	R	General function prediction only	PREDICTED: probable pectate lyase 1-like [Citrus sinensis]
Cs4g01450	5454	5252	5363	6286	5426	5590	5966	5745	5785	8705	7645	7803	6072	7044	6971	6258	5499	5460		141.223	138.313	138.359	163.489	141.475	144.831	154.242	147.293	148.575	224.445	197.878	203.021	154.424	180.725	181.364	156.975	139.758	138.594	[RTKL]	General function prediction only;; Signal transduction mechanisms;; Transcription;; Replication, recombination and repair	Molecular Function: calmodulin-dependent protein kinase activity (GO:0004683);; Molecular Function: ATP binding (GO:0005524);; Biological Process: protein phosphorylation (GO:0006468);; Biological Process: signal transduction (GO:0007165);; Biological Process: multicellular organismal development (GO:0007275);; Biological Process: response to water deprivation (GO:0009414);; Biological Process: b…	--	--	[T]	Signal transduction mechanisms	Protein kinase domain;; Protein tyrosine kinase;; NAF domain;; Kinase-like	CBL-interacting serine/threonine-protein kinase 6 GN=At4g30960 OS=Arabidopsis thaliana (Mouse-ear cress) PE=1 SV=1	T	Signal transduction mechanisms	PREDICTED: CBL-interacting serine/threonine-protein kinase 6-like [Citrus sinensis]
Cs4g11090	5432	5260	4886	4922	3659	3565	4265	4306	4242	1530	1125	1067	887	1068	1124	1702	1835	1801		185.546	184.216	164.352	167.142	125.083	122.022	146.818	147.306	145.918	50.8944	37.5516	35.0491	30.3295	36.1354	37.8848	54.9467	60.0435	59.7212	[H]	Coenzyme transport and metabolism	Cellular Component: mitochondrion (GO:0005739);; Cellular Component: cytosol (GO:0005829);; Biological Process: cellular response to DNA damage stimulus (GO:0006974);; Molecular Function: zinc ion binding (GO:0008270);; Biological Process: thiamine biosynthetic process (GO:0009228);; Biological Process: response to cold (GO:0009409);; Cellular Component: chloroplast stroma (GO:0009570);; Cellular…	K03146|0|cit:102626594|THI1, thi; thiamine thiazole synthase, chloroplastic-like; K03146 thiamine thiazole synthase (A)	Thiamine metabolism (ko00730)	[R]	General function prediction only	Thi4 family;; FAD dependent oxidoreductase;; FAD binding domain;; NAD(P)-binding Rossmann-like domain;; Lycopene cyclase protein;; Pyridine nucleotide-disulphide oxidoreductase;; GMC oxidoreductase	Thiamine thiazole synthase, chloroplastic {ECO:0000255|HAMAP-Rule:MF_03158} (Precursor) OS=Citrus sinensis (Sweet orange) PE=2 SV=1	R	General function prediction only	thiamine thiazole synthase, chloroplastic [Citrus sinensis]
Cs9g10630	5430	6033	5861	8713	9666	9498	7905	7627	7906	969	1584	1640	1372	1590	1539	780	1101	1169		536.26	609.456	578.959	850.481	949.54	925.577	772.457	738.023	768.526	94.1173	152.572	156.743	127.665	151.29	149.618	75.1269	105.746	112.171	--	--	--	--	--	--	--	--	--	--	--	--
Cs7g15030	5423	5657	5265	5880	5957	5801	5206	5551	5324	4978	5038	5618	5572	5217	5418	6435	6170	5857		166.055	177.485	157.593	180.528	183.417	176.453	160.105	169.301	162.529	147.324	151.168	167.301	167.032	157.745	163.866	185.993	180.886	173.65	[C]	Energy production and conversion	Molecular Function: calmodulin binding (GO:0005516);; Cellular Component: vacuole (GO:0005773);; Cellular Component: plasma membrane (GO:0005886);; Molecular Function: UDP-N-acetylmuramate dehydrogenase activity (GO:0008762);; Biological Process: response to light stimulus (GO:0009416);; Biological Process: unidimensional cell growth (GO:0009826);; Cellular Component: integral component of membra…	K09828|0|cit:102618829|delta(24)-sterol reductase-like; K09828 delta24-sterol reductase [EC:1.3.1.72] (A)	Steroid biosynthesis (ko00100)	[R]	General function prediction only	FAD binding domain	Delta(24)-sterol reductase GN=DIM OS=Pisum sativum (Garden pea) PE=1 SV=1	R	General function prediction only	PREDICTED: delta(24)-sterol reductase-like isoform X1 [Citrus sinensis]
Cs8g08390	5409	5196	5582	5612	6234	6242	5939	6097	6195	5585	5529	4369	5967	6150	6371	5004	5686	5905		76.9479	75.3814	77.3123	78.501	87.9063	88.233	84.9957	87.1397	87.9393	76.9212	76.636	59.8514	84.8831	86.067	88.909	67.2957	77.4275	81.2438	[R]	General function prediction only	Molecular Function: structural molecule activity (GO:0005198);; Cellular Component: plasma membrane (GO:0005886);; Biological Process: intracellular protein transport (GO:0006886);; Biological Process: vesicle-mediated transport (GO:0016192);; Molecular Function: myosin heavy chain kinase activity (GO:0016905);; Cellular Component: COPI vesicle coat (GO:0030126);;	K05236|0|cit:102619148|coatomer subunit alpha-2-like; K05236 coatomer protein complex, subunit alpha (xenin) (A)	--	[U]	Intracellular trafficking, secretion, and vesicular transport	Coatomer (COPI) alpha subunit C-terminus;; Coatomer WD associated region;; WD domain, G-beta repeat	Coatomer subunit alpha-1 GN=At1g62020 OS=Arabidopsis thaliana (Mouse-ear cress) PE=2 SV=2	U	Intracellular trafficking, secretion, and vesicular transport	PREDICTED: coatomer subunit alpha-2-like isoform X1 [Citrus sinensis]
Cs6g21540	5397	5524	5002	7289	7147	6970	7111	7004	7012	7184	7598	8082	7687	7162	7036	10087	8014	7745		206.586	215.356	194.242	279.813	275.297	265.709	271.222	265.351	265.749	275.216	290.155	311.299	291.191	272.323	271.393	381.424	304.864	294.665	[E]	Amino acid transport and metabolism	Biological Process: selenium compound metabolic process (GO:0001887);; Molecular Function: cystathionine gamma-synthase activity (GO:0003962);; Biological Process: one-carbon metabolic process (GO:0006730);; Biological Process: methionine biosynthetic process (GO:0009086);; Cellular Component: chloroplast stroma (GO:0009570);; Molecular Function: lyase activity (GO:0016829);; Molecular Function: …	K01739|0|cit:102621879|cystathionine gamma-synthase, chloroplastic-like; K01739 cystathionine gamma-synthase [EC:2.5.1.48] (A)	Cysteine and methionine metabolism (ko00270);; Selenocompound metabolism (ko00450);; Sulfur metabolism (ko00920);; Biosynthesis of amino acids (ko01230)	[E]	Amino acid transport and metabolism	Cys/Met metabolism PLP-dependent enzyme;; Beta-eliminating lyase;; Aminotransferase class-V	Cystathionine gamma-synthase 1, chloroplastic {ECO:0000305} (Precursor) GN=At3g01120 OS=Arabidopsis thaliana (Mouse-ear cress) PE=1 SV=3	E	Amino acid transport and metabolism	PREDICTED: cystathionine gamma-synthase, chloroplastic-like [Citrus sinensis]
Cs4g05580	5389	5186	5133	5005	5127	4896	5140	5164	5253	4595	4597	4680	4706	5095	4894	5369	5272	5255		211.628	212.075	205.112	207.1	210.895	194.259	197.806	204.161	202.777	200.46	206.844	222.276	217.011	225.556	235.038	231.903	231.782	238.852	[LKJ]	Replication, recombination and repair;; Transcription;; Translation, ribosomal structure and biogenesis	Molecular Function: nucleic acid binding (GO:0003676);; Molecular Function: ATP binding (GO:0005524);; Cellular Component: nucleolus (GO:0005730);; Cellular Component: cytosol (GO:0005829);; Cellular Component: plasma membrane (GO:0005886);; Molecular Function: ATP-dependent helicase activity (GO:0008026);; Cellular Component: plant-type cell wall (GO:0009505);; Biological Process: response to ca…	K03257|0|cit:102624112|eukaryotic initiation factor 4A-11-like; K03257 translation initiation factor 4A (A)	RNA transport (ko03013)	[J]	Translation, ribosomal structure and biogenesis	DEAD/DEAH box helicase;; Helicase conserved C-terminal domain	Eukaryotic initiation factor 4A-11 OS=Nicotiana tabacum (Common tobacco) PE=1 SV=1	J	Translation, ribosomal structure and biogenesis	hypothetical protein CICLE_v10008468mg [Citrus clementina]
Cs2g02180	5384	5967	5495	4508	5148	5125	5769	5658	5509	1341	1391	1589	2023	1374	1452	819	904	933		269.592	299.736	274.451	226.984	260.509	257.13	291.848	287.107	278.446	64.9798	68.2224	75.9225	97.0859	68.2047	71.4828	38.7921	43.5293	45.1855	--	--	--	--	--	--	--	--	--	--	--	--
Cs5g20540	5380	5274	5517	5603	5614	5804	5549	5855	5706	5800	5875	5825	6323	6452	5937	6810	6172	6190		239.936	239.233	241.177	251.456	251.428	255.611	246.415	257.437	250.051	252.424	256.142	254.469	270.86	283.413	263.495	295.794	268.518	269.973	[O]	Posttranslational modification, protein turnover, chaperones	Molecular Function: Rab GDP-dissociation inhibitor activity (GO:0005093);; Biological Process: protein transport (GO:0015031);; Biological Process: plasma membrane to endosome transport (GO:0048227);;	K17255|0|cit:102625537|rab GDP dissociation inhibitor alpha-like; K17255 Rab GDP dissociation inhibitor (A)	--	[O]	Posttranslational modification, protein turnover, chaperones	GDP dissociation inhibitor	Guanosine nucleotide diphosphate dissociation inhibitor 2 GN=GDI2 OS=Arabidopsis thaliana (Mouse-ear cress) PE=2 SV=1	O	Posttranslational modification, protein turnover, chaperones	PREDICTED: rab GDP dissociation inhibitor alpha-like [Citrus sinensis]
Cs3g16750	5379	5745	5576	4483	4797	4835	4389	4757	4643	5436	5416	5619	5097	5034	4866	4845	5071	4944		191.514	212.048	194.728	162.049	172.372	171.525	156.882	167.155	164.222	214.066	215.423	223.196	206.477	201.91	195.859	185.828	197.376	194.054	--	--	Cellular Component: nucleus (GO:0005634);; Cellular Component: cytoplasm (GO:0005737);; Biological Process: regulation of transcription, DNA-templated (GO:0006355);; Biological Process: auxin-activated signaling pathway (GO:0009734);; Molecular Function: protein dimerization activity (GO:0046983);;	K14484|0|cit:102624962|auxin-responsive protein IAA9-like; K14484 auxin-responsive protein IAA (A)	Plant hormone signal transduction (ko04075)	--	--	AUX/IAA family	Auxin-responsive protein IAA9 GN=IAA9 OS=Arabidopsis thaliana (Mouse-ear cress) PE=1 SV=1	K	Transcription	PREDICTED: auxin-responsive protein IAA9-like isoform X1 [Citrus sinensis]
Cs1g26430	5369	5262	5031	5362	5390	5353	5219	5289	5434	5585	5332	5198	6099	5881	5940	6254	6085	6207		137.773	137.449	127.965	136.377	138.113	136.942	133.602	135.071	139.669	142.75	137.034	132.217	158.835	152.364	152.094	158.678	154.96	158.767	[O]	Posttranslational modification, protein turnover, chaperones	--	K04523|0|cit:102628282|ubiquitin domain-containing protein DSK2b-like; K04523 ubiquilin (A)	Protein processing in endoplasmic reticulum (ko04141)	[OR]	Posttranslational modification, protein turnover, chaperones;; General function prediction only	Ubiquitin family;; Ubiquitin-2 like Rad60 SUMO-like;; UBA/TS-N domain	Ubiquitin domain-containing protein DSK2b GN=DSK2B OS=Arabidopsis thaliana (Mouse-ear cress) PE=1 SV=1	O	Posttranslational modification, protein turnover, chaperones	PREDICTED: ubiquitin domain-containing protein DSK2b-like isoform X1 [Citrus sinensis]
Cs3g21590	5348	5464	5152	5049	5249	5432	5481	5284	5312	3958	3896	4262	4658	3734	4003	3904	3651	3515		272.454	290.34	258.46	254.206	262.521	268.376	278.273	262.807	254.608	191.839	178.198	198.377	204.92	177.727	191.381	192.4	181.26	181.69	[J]	Translation, ribosomal structure and biogenesis	Molecular Function: magnesium ion binding (GO:0000287);; Molecular Function: structural constituent of ribosome (GO:0003735);; Cellular Component: ribosome (GO:0005840);; Biological Process: translation (GO:0006412);; Molecular Function: terpene synthase activity (GO:0010333);;	--	--	[J]	Translation, ribosomal structure and biogenesis	Ribosomal protein L3;; Terpene synthase family, metal binding domain;; Terpene synthase, N-terminal domain	60S ribosomal protein L3 GN=RPL3 OS=Oryza sativa subsp. japonica (Rice) PE=2 SV=2	J	Translation, ribosomal structure and biogenesis	PREDICTED: (-)-germacrene D synthase-like [Citrus sinensis]
Cs8g03030	5343	5352	4838	5673	5406	5570	5284	5288	5121	5927	5762	5940	6554	6853	6940	6474	7000	7329		134.286	137.154	120.758	141.774	136.649	140.139	132.911	132.44	128.73	148.817	145.102	149.818	166.069	173.027	176.083	159.401	174.652	182.109	[BK]	Chromatin structure and dynamics;; Transcription	--	--	--	[K]	Transcription	Bromodomain	Transcription factor GTE3, chloroplastic (Precursor) GN=GTE3 OS=Arabidopsis thaliana (Mouse-ear cress) PE=1 SV=1	K	Transcription	PREDICTED: transcription factor GTE7-like [Citrus sinensis]
Cs5g02290	5329	5174	5249	6297	6148	6143	6174	6139	5945	5541	6414	5721	6530	6189	6127	5115	5197	5196		155.514	156.95	149.668	193.584	182.356	180.289	176.301	177.998	171.273	166.814	192.589	186.831	188.159	178.955	178.295	150.587	149.327	151.222	[I]	Lipid transport and metabolism	Molecular Function: catalytic activity (GO:0003824);; Biological Process: metabolic process (GO:0008152);;	K01897|0|cit:102611380|long chain acyl-CoA synthetase 4-like; K01897 long-chain acyl-CoA synthetase [EC:6.2.1.3] (A)	Fatty acid biosynthesis (ko00061);; Fatty acid degradation (ko00071);; Fatty acid metabolism (ko01212);; Peroxisome (ko04146)	[I]	Lipid transport and metabolism	AMP-binding enzyme	Long chain acyl-CoA synthetase 4 GN=LACS4 OS=Arabidopsis thaliana (Mouse-ear cress) PE=2 SV=1	I	Lipid transport and metabolism	hypothetical protein CISIN_1g006047mg [Citrus sinensis]
Cs7g01840	5317	5465	5261	5965	6025	5741	6794	6739	6336	8260	8420	9353	9825	7655	7988	8455	7476	7646		221.397	228.098	215.227	238.725	245.136	234.133	283.695	272.859	260.832	394.634	396.192	433.926	477.867	371.715	387.456	394.457	352.537	360.909	--	--	Molecular Function: transporter activity (GO:0005215);; Molecular Function: copper ion binding (GO:0005507);; Cellular Component: cell wall (GO:0005618);; Cellular Component: nucleolus (GO:0005730);; Cellular Component: mitochondrial inner membrane (GO:0005743);; Cellular Component: vacuole (GO:0005773);; Cellular Component: plasma membrane (GO:0005886);; Cellular Component: chloroplast envelope …	K05863|0|cit:102620926|ADP,ATP carrier protein 1, mitochondrial-like; K05863 solute carrier family 25 (mitochondrial adenine nucleotide translocator), member 4/5/6/31 (A)	--	[C]	Energy production and conversion	Mitochondrial carrier protein	ADP,ATP carrier protein 1, mitochondrial (Precursor) GN=ANT1 OS=Gossypium hirsutum (Upland cotton) PE=2 SV=1	C	Energy production and conversion	hypothetical protein CICLE_v10033595mg [Citrus clementina]
Cs6g09150	5310	4820	4808	4263	4312	4219	2006	2185	2232	1215	1007	1021	957	1345	1144	117	146	143		329.232	303.485	294.171	262.754	266.526	260.34	124.533	134.716	137.671	77.8799	64.6043	65.514	62.1264	86.8685	74.1289	7.39061	9.22912	9.14942	--	--	Molecular Function: ferroxidase activity (GO:0004322);; Biological Process: iron ion transport (GO:0006826);; Biological Process: cellular iron ion homeostasis (GO:0006879);; Molecular Function: ferric iron binding (GO:0008199);; Cellular Component: chloroplast (GO:0009507);; Biological Process: oxidation-reduction process (GO:0055114);;	K00522|9.43592e-124|cit:102626899|ferritin-3, chloroplastic-like; K00522 ferritin heavy chain [EC:1.16.3.2] (A)	--	[P]	Inorganic ion transport and metabolism	Ferritin-like domain	Ferritin-1, chloroplastic (Precursor) GN=LSC30 OS=Brassica napus (Rape) PE=2 SV=1	P	Inorganic ion transport and metabolism	hypothetical protein CISIN_1g023956mg [Citrus sinensis]
Cs6g09400	5310	5203	4899	2126	2174	1956	1147	1358	1329	1033	817	946	1457	891	912	1223	1539	1063		159.886	158.939	149.196	63.9355	65.6818	59.2916	34.4249	40.898	40.0213	31.5743	24.9113	28.4537	44.3071	27.3039	27.8072	36.7791	46.4441	31.8922	--	--	Biological Process: membrane fusion (GO:0006944);; Molecular Function: methyltransferase activity (GO:0008168);; Biological Process: methylation (GO:0032259);; Biological Process: Golgi vesicle transport (GO:0048193);;	--	--	--	--	Methyltransferase FkbM domain;; Methyltransferase domain	--	R	General function prediction only	PREDICTED: uncharacterized protein LOC102608338 [Citrus sinensis]
Cs5g32990	5298	5100	5370	5131	5266	4919	5851	5595	5562	5385	5344	4492	4811	5591	5580	4453	5512	5518		79.9647	79.0088	80.8988	78.7783	79.9121	74.224	88.2272	83.4756	83.1235	86.953	86.5374	75.7333	76.2758	89.2958	88.9268	71.3754	87.7741	87.261	[O]	Posttranslational modification, protein turnover, chaperones	--	--	--	[O]	Posttranslational modification, protein turnover, chaperones	ATPase family associated with various cellular activities (AAA);; AAA domain;; FHA domain;; Holliday junction DNA helicase ruvB N-terminus	Katanin p60 ATPase-containing subunit A1 {ECO:0000255|HAMAP-Rule:MF_03023} GN=At1g80350 OS=Arabidopsis thaliana (Mouse-ear cress) PE=1 SV=1	O	Posttranslational modification, protein turnover, chaperones	hypothetical protein CICLE_v10018538mg [Citrus clementina]
Cs6g06560	5293	5377	5391	5620	5269	5213	5320	5334	5129	5410	5980	6235	5851	5635	5428	7062	7948	7905		201.411	206.623	202.307	211.932	200.396	195.767	200.289	200.695	192.786	198.212	220.299	226.466	214.152	208.308	200.503	254.173	289.278	289.4	--	--	--	--	--	[I]	Lipid transport and metabolism	Oxysterol-binding protein	Oxysterol-binding protein-related protein 3A GN=T7H20.150 OS=Arabidopsis thaliana (Mouse-ear cress) PE=1 SV=1	I	Lipid transport and metabolism	hypothetical protein CICLE_v10011693mg [Citrus clementina]
Cs1g05760	5283	5414	5501	4736	4585	4451	4567	4463	4432	1742	1793	1619	1917	1912	2135	1802	1741	2002		161.799	170.63	164.979	143.097	139.467	136.233	139.843	136.45	136.077	53.0699	54.3734	48.1243	60.4742	58.9184	66.2012	53.8835	52.2492	60.318	--	--	--	--	--	--	--	No apical meristem (NAM) protein	NAC domain-containing protein 78 GN=T32M21.10 OS=Arabidopsis thaliana (Mouse-ear cress) PE=2 SV=2	R	General function prediction only	hypothetical protein CICLE_v10001200mg [Citrus clementina]
Cs4g06360	5279	5179	5166	5366	5806	5736	5204	5108	5251	5036	5724	5333	5413	5592	5928	5459	6561	6618		110.679	110.969	105.378	112.217	121.319	120.581	110.451	107.747	110.452	109.43	124.449	116.044	119.736	122.627	130.275	117.766	141.634	143.81	--	--	Cellular Component: mitochondrion (GO:0005739);;	--	--	[R]	General function prediction only	PPR repeat family;; PPR repeat;; Pentatricopeptide repeat domain;; PPR repeat	Pentatricopeptide repeat-containing protein At4g33170 GN=PCMP-H53 OS=Arabidopsis thaliana (Mouse-ear cress) PE=3 SV=1	R	General function prediction only	hypothetical protein CISIN_1g002460mg [Citrus sinensis]
Cs7g18480	5278	5720	5585	5181	4440	4374	4881	4594	4477	5358	4374	5084	4709	4418	4639	5825	5644	5381		246.074	272.035	253.476	240.992	207.004	203.25	228.658	213.027	207.44	243.93	200.977	234.033	213.4	202.444	215.355	261.376	255.5	245.584	--	--	Cellular Component: nucleolus (GO:0005730);; Biological Process: DNA mediated transformation (GO:0009294);; Biological Process: polarity specification of adaxial/abaxial axis (GO:0009944);; Molecular Function: metal ion binding (GO:0046872);;	--	--	--	--	Zinc-finger of C2H2 type	Histone deacetylase HDT1 GN=T32N15.8 OS=Arabidopsis thaliana (Mouse-ear cress) PE=1 SV=1	B	Chromatin structure and dynamics	PREDICTED: histone deacetylase HDT1-like isoform X1 [Citrus sinensis]
Cs8g17960	5271	5440	4889	1355	1465	1424	689	1010	1008	657	911	1176	1066	760	895	2246	2746	2596		453.234	477.841	428.926	118.492	128.031	122.218	59.2123	86.6185	87.1882	56.9265	78.9805	101.74	91.5455	66.4902	77.8229	189.976	234.79	220.656	--	--	--	--	--	[R]	General function prediction only	C2H2-type zinc finger;; Zinc finger, C2H2 type	Zinc finger protein ZAT12 GN=MMN10.11 OS=Arabidopsis thaliana (Mouse-ear cress) PE=2 SV=1	R	General function prediction only	hypothetical protein CICLE_v10029464mg [Citrus clementina]
Cs3g14790	5266	5066	5318	5111	5338	5184	5532	5354	5545	4191	4164	3561	3638	4592	4651	4071	4711	4829		95.7863	94.4628	94.7314	92.8097	96.9565	94.3141	100.88	97.0996	100.713	74.6853	74.6092	63.9086	66.0525	82.3028	84.1778	71.5136	83.3348	85.9669	[R]	General function prediction only	Biological Process: regulation of transcription, DNA-templated (GO:0006355);;	--	--	[R]	General function prediction only	WD domain, G-beta repeat	Topless-related protein 3 GN=TPR3 OS=Arabidopsis thaliana (Mouse-ear cress) PE=1 SV=1	R	General function prediction only	PREDICTED: topless-related protein 3-like [Citrus sinensis]
orange1.1t03542	5262	4710	4656	4453	4634	4529	4307	4284	4392	5709	5780	5192	6296	6267	6151	6248	5771	5881		186.884	172.131	160.745	157.496	162.959	158.149	152.315	147.905	152.064	194.782	198.662	182.827	203.907	212.129	211.287	208.806	196.222	199.661	--	--	--	--	--	--	--	Protein of unknown function (DUF4005);; IQ calmodulin-binding motif	Protein IQ-DOMAIN 14 GN=IQD14 OS=Arabidopsis thaliana (Mouse-ear cress) PE=1 SV=1	S	Function unknown	PREDICTED: protein IQ-DOMAIN 14-like [Citrus sinensis]
Cs7g31930	5247	5203	4918	4787	5049	5094	4418	4231	4144	2301	2148	2182	1883	1841	2052	2211	1982	2144		148.788	151.255	137.002	133.915	142.031	143.999	125.501	119.533	117.271	63.2862	59.1534	59.1831	53.111	51.4344	56.9485	59.1741	53.7897	58.8417	[DZ]	Cell cycle control, cell division, chromosome partitioning;; Cytoskeleton	Molecular Function: kinase activity (GO:0016301);; Biological Process: phosphorylation (GO:0016310);;	--	--	[S]	Function unknown	Regulator of chromosome condensation (RCC1) repeat;; Regulator of chromosome condensation (RCC1) repeat	Ultraviolet-B receptor UVR8 GN=UVR8 OS=Arabidopsis thaliana (Mouse-ear cress) PE=1 SV=1	S	Function unknown	hypothetical protein CICLE_v10031165mg [Citrus clementina]
Cs4g08280	5246	5401	5088	4495	4117	4144	4662	4336	4363	2936	2406	3146	2608	2679	2583	3566	3342	3071		265.251	276.727	253.792	227.667	209.38	208.486	235.683	217.207	218.176	162.585	131.711	193.414	134.75	154.359	150.428	209.886	202.111	182.626	--	--	Biological Process: mRNA splicing, via spliceosome (GO:0000398);; Cellular Component: spliceosomal complex (GO:0005681);;	K12863|6.99408e-99|cit:102616006|protein CWC15 homolog; K12863 protein CWC15 (A)	Spliceosome (ko03040)	[S]	Function unknown	Cwf15/Cwc15 cell cycle control protein	--	S	Function unknown	PREDICTED: protein CWC15 homolog [Citrus sinensis]
Cs9g12460	5238	4699	4669	6386	6370	6230	4675	5069	5084	4519	4586	4242	3818	4365	4574	6160	5766	5754		120.119	110.922	105.238	146.611	145.981	142.148	107.994	116.596	117.505	102.461	104.663	97.0203	90.0465	100.296	105.692	138.085	130.313	132.677	--	--	Cellular Component: plasmodesma (GO:0009506);; Biological Process: raffinose catabolic process (GO:0034484);; Molecular Function: raffinose alpha-galactosidase activity (GO:0052692);; Biological Process: response to karrikin (GO:0080167);;	K06617|0|cit:102622912|probable galactinol--sucrose galactosyltransferase 2-like; K06617 raffinose synthase [EC:2.4.1.82] (A)	Galactose metabolism (ko00052)	--	--	Raffinose synthase or seed imbibition protein Sip1	Probable galactinol--sucrose galactosyltransferase 2 GN=T8H10.120 OS=Arabidopsis thaliana (Mouse-ear cress) PE=2 SV=2	R	General function prediction only	PREDICTED: probable galactinol--sucrose galactosyltransferase 2-like isoform X2 [Citrus sinensis]
orange1.1t00402	5226	4691	4576	3169	3252	3139	3523	3691	3790	3652	3066	3283	3248	3808	3836	2483	2540	2343		209.439	191.41	180.897	125.977	129.894	125.378	141.829	147.963	151.762	142.437	120.255	126.592	126.774	149.983	150.909	95.3443	98.6085	91.6563	[M]	Cell wall/membrane/envelope biogenesis	Molecular Function: polygalacturonase activity (GO:0004650);; Cellular Component: extracellular region (GO:0005576);; Biological Process: carbohydrate metabolic process (GO:0005975);; Cellular Component: integral component of membrane (GO:0016021);;	--	--	--	--	Glycosyl hydrolases family 28;; Pectate lyase superfamily protein	Probable polygalacturonase OS=Vitis vinifera (Grape) PE=1 SV=1	R	General function prediction only	hypothetical protein CICLE_v10019597mg [Citrus clementina]
Cs7g08910	5224	5262	4782	5265	5143	5289	5366	5357	5228	2224	2175	2618	3160	2028	2004	2298	1948	2050		362.667	356.053	333.089	361.547	360.402	381.704	355.511	357.951	340.344	209.002	203.571	242.935	264.214	186.834	191.27	212.409	182.57	191.296	[O]	Posttranslational modification, protein turnover, chaperones	Molecular Function: structural constituent of ribosome (GO:0003735);; Biological Process: translation (GO:0006412);; Cellular Component: cytosolic small ribosomal subunit (GO:0022627);;	K02977|1.47481e-91|cit:102610115|ubiquitin-40S ribosomal protein S27a-like; K02977 small subunit ribosomal protein S27Ae (A)	Ribosome (ko03010)	[J]	Translation, ribosomal structure and biogenesis	Ubiquitin family;; Ribosomal protein S27a;; Ubiquitin-2 like Rad60 SUMO-like;; Ubiquitin-like domain	40S ribosomal protein S27a (Precursor) GN=UBI3 OS=Solanum tuberosum (Potato) PE=2 SV=2	J	Translation, ribosomal structure and biogenesis	PREDICTED: ubiquitin-40S ribosomal protein S27a-like [Populus euphratica]
orange1.1t01622	5201	5413	4927	5433	5717	5662	5155	5846	5623	5068	6476	6971	6254	5767	6098	6171	6474	6654		190.303	200.781	183.939	200.28	211.665	205.832	189.028	211.915	203.22	186.354	237.997	256.289	221.45	210.297	225.392	222.06	236.291	240.95	[E]	Amino acid transport and metabolism	Molecular Function: glutamate decarboxylase activity (GO:0004351);; Biological Process: glutamate metabolic process (GO:0006536);; Molecular Function: pyridoxal phosphate binding (GO:0030170);;	K01580|0|cit:102612842|glutamate decarboxylase-like; K01580 glutamate decarboxylase [EC:4.1.1.15] (A)	Alanine, aspartate and glutamate metabolism (ko00250);; beta-Alanine metabolism (ko00410);; Taurine and hypotaurine metabolism (ko00430);; Butanoate metabolism (ko00650)	[E]	Amino acid transport and metabolism	Pyridoxal-dependent decarboxylase conserved domain	Glutamate decarboxylase 4 GN=GAD4 OS=Arabidopsis thaliana (Mouse-ear cress) PE=1 SV=1	E	Amino acid transport and metabolism	glutamate decarboxylase-like [Citrus sinensis]
Cs5g02880	5198	5396	5188	5405	5077	5324	4993	4952	5077	5002	5150	6037	4984	4713	4597	5919	5811	5643		245.701	253.812	236.406	251.737	240.378	252.279	241.573	227.886	239.368	203.735	210.226	232.624	206.782	192.889	194.849	245.914	239.366	238.084	--	--	--	--	--	[U]	Intracellular trafficking, secretion, and vesicular transport	Reticulon	Reticulon-like protein B2 GN=F8L21.10 OS=Arabidopsis thaliana (Mouse-ear cress) PE=1 SV=1	U	Intracellular trafficking, secretion, and vesicular transport	PREDICTED: reticulon-like protein B2-like [Citrus sinensis]
Cs7g19400	5198	5440	4911	5194	5375	5177	5254	5222	5352	5246	4551	5001	4915	5053	5102	5570	4681	4685		138.016	147.944	126.949	136.768	143.03	137.765	141.465	139.64	143.265	134.442	117.966	127.67	127.842	131.182	133.685	138.705	119.135	120.318	--	--	Molecular Function: calcium ion binding (GO:0005509);; Cellular Component: endoplasmic reticulum (GO:0005783);; Biological Process: protein folding (GO:0006457);; Molecular Function: unfolded protein binding (GO:0051082);;	K08054|0|cit:102617406|calnexin homolog; K08054 calnexin (A)	Protein processing in endoplasmic reticulum (ko04141);; Phagosome (ko04145)	[O]	Posttranslational modification, protein turnover, chaperones	Calreticulin family	Calnexin homolog (Precursor) OS=Glycine max (Soybean) PE=2 SV=1	O	Posttranslational modification, protein turnover, chaperones	PREDICTED: calnexin homolog [Citrus sinensis]
Cs2g01050	5197	5051	5210	3668	3495	3325	3517	3514	3514	5101	4738	5132	3888	4113	3720	4787	4723	4511		313.156	309.101	308.699	221.907	210.734	200.078	213.348	213.872	212.28	319.478	304.664	318.816	238.901	258.188	239.132	297.751	298.135	287.737	--	--	Molecular Function: DNA binding (GO:0003677);; Biological Process: mitotic nuclear division (GO:0007067);; Molecular Function: zinc ion binding (GO:0008270);; Biological Process: photoperiodism, flowering (GO:0048573);;	--	--	[R]	General function prediction only	A20-like zinc finger;; AN1-like Zinc finger	Zinc finger A20 and AN1 domain-containing stress-associated protein 8 OS=Oryza sativa subsp. japonica (Rice) PE=2 SV=1	R	General function prediction only	hypothetical protein CICLE_v10016944mg [Citrus clementina]
orange1.1t02505	5190	5010	5287	3699	3748	3608	3975	3742	3891	6273	5320	5173	5120	5249	5536	6073	5597	5696		176.337	173.899	176.411	125.177	127.677	122.641	134.904	127.022	131.903	210.519	180.623	174.355	171.192	178.487	186.824	200.882	187.079	191.461	[OJ]	Posttranslational modification, protein turnover, chaperones;; Translation, ribosomal structure and biogenesis	Molecular Function: nucleotide binding (GO:0000166);; Molecular Function: RNA binding (GO:0003723);; Cellular Component: nucleus (GO:0005634);; Biological Process: RNA processing (GO:0006396);; Cellular Component: ribonucleoprotein complex (GO:0030529);;	K15191|0|cit:102615388|lateral signaling target protein 2 homolog; K15191 La-related protein 7 (A)	--	[R]	General function prediction only	La domain;; RNA recognition motif. (a.k.a. RRM, RBD, or RNP domain)	La-related protein 6B GN=F6E13.10 OS=Arabidopsis thaliana (Mouse-ear cress) PE=2 SV=2	R	General function prediction only	PREDICTED: lateral signaling target protein 2 homolog [Citrus sinensis]
Cs7g05390	5174	5384	5220	5955	5759	5608	5029	5131	5176	5500	5355	5196	4586	6033	6167	3528	3832	3632		115.561	123.223	116.883	132.897	128.903	125.221	112.749	114.422	115.775	121.078	117.612	113.402	102.747	133.933	137.432	75.6873	82.8224	78.8656	--	--	Cellular Component: nucleus (GO:0005634);; Biological Process: response to ethylene (GO:0009723);; Cellular Component: SCF ubiquitin ligase complex (GO:0019005);;	K14515|0|cit:102621500|EIN3-binding F-box protein 1-like; K14515 EIN3-binding F-box protein (A)	Plant hormone signal transduction (ko04075)	[R]	General function prediction only	Leucine Rich repeat;; Leucine Rich repeats (2 copies);; F-box domain;; F-box-like;; Leucine Rich Repeat	EIN3-binding F-box protein 1 GN=F13B15.15 OS=Arabidopsis thaliana (Mouse-ear cress) PE=1 SV=1	R	General function prediction only	PREDICTED: EIN3-binding F-box protein 1-like [Citrus sinensis]
Cs5g04740	5158	5508	4816	5025	4592	4724	4949	4693	4805	2810	2666	2913	2695	2466	2717	2492	2484	2283		230.164	248.704	216.289	223.214	204.936	210.608	219.925	209.676	214.614	125.404	119.627	128.805	121.295	112.174	120.16	109.921	110.419	101.735	--	--	Molecular Function: nucleic acid binding (GO:0003676);;	--	--	--	--	Myb-like DNA-binding domain	Transcription factor MYB1R1 OS=Solanum tuberosum (Potato) PE=2 SV=1	K	Transcription	PREDICTED: transcription factor MYB1R1-like [Citrus sinensis]
Cs7g08520	5157	4937	5237	5020	5387	5349	5499	5228	5137	5663	5883	4870	5169	6186	6323	4668	5688	5851		77.4613	74.7218	76.2964	74.6469	81.1315	79.6391	82.5061	78.099	76.6478	83.8192	87.5135	74.213	77.1415	92.1333	94.6431	68.4949	84.0721	86.8172	[R]	General function prediction only	Molecular Function: organic cyclic compound binding (GO:0097159);; Molecular Function: heterocyclic compound binding (GO:1901363);;	K12822|0|cit:102609677|RNA-binding protein 25-like; K12822 RNA-binding protein 25 (A)	Spliceosome (ko03040)	[A]	RNA processing and modification	PWI domain;; RNA recognition motif (a.k.a. RRM, RBD, or RNP domain);; RNA recognition motif. (a.k.a. RRM, RBD, or RNP domain)	--	A	RNA processing and modification	hypothetical protein CICLE_v10030647mg [Citrus clementina]
Cs8g19010	5157	5372	4922	5207	5188	5261	5220	5260	5108	6695	6548	5920	5221	5905	6221	5237	5917	6145		108.745	118.813	102.862	116.439	114.192	115.358	117.073	112.378	110.443	145.962	148.35	139.113	113.192	129.876	136.476	112.941	127.89	133.407	--	--	Cellular Component: plastid chromosome (GO:0009508);; Cellular Component: chloroplast thylakoid membrane (GO:0009535);; Cellular Component: chloroplast envelope (GO:0009941);;	--	--	[G]	Carbohydrate transport and metabolism	NmrA-like family;; NADH(P)-binding	Protein TIC 62, chloroplastic (Precursor) GN=TIC62 OS=Pisum sativum (Garden pea) PE=1 SV=2	G	Carbohydrate transport and metabolism	PREDICTED: protein TIC 62, chloroplastic-like [Citrus sinensis]
Cs5g09400	5150	5250	4677	5394	5138	4931	5087	4949	4908	5617	5129	5919	5514	5312	5390	5959	5596	5466		154.711	160.47	137.689	161.252	155.374	148.507	154.07	149.154	147.747	167.902	154.171	175.759	164.037	160.801	163.937	174.456	166.141	163.38	[R]	General function prediction only	--	K09560|2.25111e-120|cit:102626305|FAM10 family protein At4g22670-like; K09560 suppressor of tumorigenicity protein 13 (A)	--	[OT]	Posttranslational modification, protein turnover, chaperones;; Signal transduction mechanisms	TPR repeat;; Tetratricopeptide repeat;; Tetratricopeptide repeat;; Tetratricopeptide repeat;; Tetratricopeptide repeat	FAM10 family protein At4g22670 GN=At4g22670 OS=Arabidopsis thaliana (Mouse-ear cress) PE=1 SV=1	OT	Posttranslational modification, protein turnover, chaperones;; Signal transduction mechanisms	PREDICTED: FAM10 family protein At4g22670-like isoform X1 [Citrus sinensis]
Cs8g06490	5149	4914	4949	5096	5436	5325	5626	5460	5203	6174	6171	5511	6582	6424	6726	5608	5853	5844		101.09	99.9688	96.127	100.226	106.903	104.375	110.601	107.045	102.587	119.431	119.755	108.673	128.752	124.329	132.161	106.163	111.726	111.921	[U]	Intracellular trafficking, secretion, and vesicular transport	Molecular Function: structural molecule activity (GO:0005198);; Biological Process: intracellular protein transport (GO:0006886);; Cellular Component: chloroplast (GO:0009507);; Biological Process: vesicle-mediated transport (GO:0016192);; Cellular Component: COPI vesicle coat (GO:0030126);;	K17267|0|cit:102608367|coatomer subunit gamma-2-like; K17267 coatomer protein complex, subunit gamma (A)	--	[U]	Intracellular trafficking, secretion, and vesicular transport	Adaptin N terminal region;; Coatomer gamma subunit appendage platform subdomain;; HEAT repeats;; non-SMC mitotic condensation complex subunit 1	Coatomer subunit gamma-2 OS=Oryza sativa subsp. japonica (Rice) PE=2 SV=1	U	Intracellular trafficking, secretion, and vesicular transport	hypothetical protein CICLE_v10027789mg [Citrus clementina]
Cs8g01160	5147	4731	4445	2847	3278	3446	2613	2744	2798	1792	1911	1758	2695	2300	2366	3618	3666	3803		141.892	133.313	125.684	79.0165	91.0045	95.2332	72.2253	75.4883	77.2473	49.0915	52.2005	48.0405	74.6138	63.0266	64.9777	96.2676	98.7047	102.76	[I]	Lipid transport and metabolism	Molecular Function: hydroxymethylglutaryl-CoA reductase (NADPH) activity (GO:0004420);; Cellular Component: endoplasmic reticulum membrane (GO:0005789);; Biological Process: isoprenoid biosynthetic process (GO:0008299);; Biological Process: coenzyme A metabolic process (GO:0015936);; Cellular Component: integral component of membrane (GO:0016021);; Cellular Component: mitochondrial membrane (GO:0…	K00021|0|cit:102629783|3-hydroxy-3-methylglutaryl-coenzyme A reductase 1-like; K00021 hydroxymethylglutaryl-CoA reductase (NADPH) [EC:1.1.1.34] (A)	Terpenoid backbone biosynthesis (ko00900)	[I]	Lipid transport and metabolism	Hydroxymethylglutaryl-coenzyme A reductase	3-hydroxy-3-methylglutaryl-coenzyme A reductase 2 GN=HMG2 OS=Gossypium hirsutum (Upland cotton) PE=3 SV=1	I	Lipid transport and metabolism	PREDICTED: 3-hydroxy-3-methylglutaryl-coenzyme A reductase 1-like [Citrus sinensis]
Cs3g14920	5136	5130	5098	4493	4154	4519	4593	4518	4395	4610	4053	3757	3917	4544	4588	4826	5276	5201		131.576	134.573	129.771	114.648	106.357	115.728	117.362	114.666	111.813	119.566	104.671	97.677	101.832	117.463	120.157	124.263	136.381	133.306	--	--	Cellular Component: nucleus (GO:0005634);; Cellular Component: cytoplasm (GO:0005737);; Biological Process: protein import into nucleus (GO:0006606);; Molecular Function: protein transporter activity (GO:0008565);;	--	--	[U]	Intracellular trafficking, secretion, and vesicular transport	Armadillo/beta-catenin-like repeat;; Importin beta binding domain;; HEAT repeats;; HEAT-like repeat;; HEAT repeat;; Armadillo-like	Importin subunit alpha-1b OS=Oryza sativa subsp. japonica (Rice) PE=1 SV=2	U	Intracellular trafficking, secretion, and vesicular transport	PREDICTED: importin subunit alpha-1b-like [Citrus sinensis]
Cs6g19770	5135	4687	5632	5240	6233	6026	6489	6110	6374	4867	5121	2680	5222	7241	7497	3682	6143	6605		20.4503	19.3276	21.9648	20.8497	24.8197	24.0756	25.978	24.2691	25.3869	19.2412	20.4576	10.7378	21.2583	28.8346	30.2077	14.311	24.0927	25.9339	--	--	--	K10691|0|cit:102617872|auxin transport protein BIG-like; K10691 E3 ubiquitin-protein ligase UBR4 [EC:6.3.2.19] (A)	--	[T]	Signal transduction mechanisms	E3 ubiquitin-protein ligase UBR4;; Zinc finger, ZZ type	Auxin transport protein BIG GN=At3g02260 OS=Arabidopsis thaliana (Mouse-ear cress) PE=1 SV=2	T	Signal transduction mechanisms	PREDICTED: auxin transport protein BIG-like [Citrus sinensis]
Cs2g05940	5132	5798	5293	4451	4989	3864	3949	3928	4048	3912	3745	3764	3073	3459	3707	2023	2692	2737		540.492	604.499	575.887	478.238	525.477	402.118	408.699	407.856	419.658	401.904	386.376	382.764	305.644	355.407	380.265	202.704	275.352	284.179	--	--	Molecular Function: structural constituent of cell wall (GO:0005199);;	--	--	--	--	Pollen proteins Ole e I like	--	R	General function prediction only	PREDICTED: forkhead box protein B2-like [Citrus sinensis]
Cs9g02230	5121	4866	4554	4110	4956	4970	4426	4864	4700	3611	4110	3991	4334	3828	3967	3914	3333	3236		147.502	145.473	128.304	119.128	143.434	146.757	132.482	139.614	133.7	106.591	121.998	119.514	129.936	114.391	118.222	113.035	97.3103	95.5315	[C]	Energy production and conversion	Molecular Function: ATP citrate synthase activity (GO:0003878);; Molecular Function: succinate-CoA ligase (ADP-forming) activity (GO:0004775);; Cellular Component: cytosol (GO:0005829);; Cellular Component: plasma membrane (GO:0005886);; Cellular Component: citrate lyase complex (GO:0009346);; Biological Process: cellular carbohydrate metabolic process (GO:0044262);;	K01648|0|cit:102618571|ATP-citrate synthase beta chain protein 2-like; K01648 ATP citrate (pro-S)-lyase [EC:2.3.3.8] (A)	Citrate cycle (TCA cycle) (ko00020)	[C]	Energy production and conversion	Citrate synthase;; CoA-ligase;; Succinyl-CoA ligase like flavodoxin domain	ATP-citrate synthase beta chain protein 1 OS=Oryza sativa subsp. japonica (Rice) PE=2 SV=1	C	Energy production and conversion	PREDICTED: ATP-citrate synthase beta chain protein 2-like [Citrus sinensis]
Cs9g17130	5113	5181	4825	5437	5188	4984	4860	4696	4817	2586	2588	2876	2431	2560	2722	3761	3108	2735		261.307	266.505	244.454	277.312	265.152	253.84	247.825	238.735	244.522	130.702	130.905	145.241	122.593	130.252	138.313	192.362	157.45	138.783	--	--	Molecular Function: steroid binding (GO:0005496);; Cellular Component: nucleus (GO:0005634);; Cellular Component: endoplasmic reticulum (GO:0005783);; Cellular Component: plasma membrane (GO:0005886);; Cellular Component: chloroplast thylakoid membrane (GO:0009535);; Molecular Function: oxidoreductase activity (GO:0016491);; Molecular Function: heme binding (GO:0020037);; Biological Process: nega…	K17278|3.57269e-172|cit:102630606|membrane steroid-binding protein 2-like; K17278 membrane-associated progesterone receptor component (A)	--	[R]	General function prediction only	Cytochrome b5-like Heme/Steroid binding domain	Membrane steroid-binding protein 2 OS=Arabidopsis thaliana (Mouse-ear cress) PE=1 SV=1	R	General function prediction only	hypothetical protein CICLE_v10005756mg [Citrus clementina]
orange1.1t00937	5096	5683	5865	5645	5995	6129	5969	6330	6309	7050	5408	4606	5403	6839	7210	5278	7594	8052		84.7733	99.0977	95.7685	95.3243	98.634	100.957	94.4652	102.835	101.994	119.379	94.9478	90.1294	93.3591	112.341	119.043	85.7446	122.901	132.574	[V]	Defense mechanisms	Molecular Function: calmodulin binding (GO:0005516);; Molecular Function: ATP binding (GO:0005524);; Biological Process: ATP catabolic process (GO:0006200);; Biological Process: cell adhesion (GO:0007155);; Biological Process: regulation of cell size (GO:0008361);; Molecular Function: xenobiotic-transporting ATPase activity (GO:0008559);; Cellular Component: plasmodesma (GO:0009506);; Biological …	K05658|0|cit:102614218|ABC transporter B family member 1-like; K05658 ATP-binding cassette, subfamily B (MDR/TAP), member 1 [EC:3.6.3.44] (A)	ABC transporters (ko02010)	[Q]	Secondary metabolites biosynthesis, transport and catabolism	ABC transporter transmembrane region;; ABC transporter;; RecF/RecN/SMC N terminal domain;; AAA ATPase domain;; AAA domain;; P-loop containing region of AAA domain;; Predicted ATPase of the ABC class;; AAA domain;; Protein of unknown function, DUF258;; Zeta toxin;; AAA domain (dynein-related subfamily);; ATPase family associated with various cellular activities (AAA);; Protein of unknown function …	ABC transporter B family member 1 GN=T1J8.9 OS=Arabidopsis thaliana (Mouse-ear cress) PE=1 SV=1	Q	Secondary metabolites biosynthesis, transport and catabolism	hypothetical protein CICLE_v10010916mg [Citrus clementina]
Cs9g07890	5077	5207	4327	5529	4886	5297	4213	4356	4352	4477	3223	3524	2313	2457	2565	2365	2275	2166		152.485	157.248	135.021	167.581	147.903	157.87	124.835	128.885	128.863	142.531	101.978	112.754	71.7097	76.9138	80.5373	74.7798	71.713	67.6868	--	--	--	--	--	--	--	Protein of unknown function (DUF506)	--	S	Function unknown	PREDICTED: uncharacterized protein LOC102607201 [Citrus sinensis]
orange1.1t00340	5074	5308	5106	4641	4380	4414	4389	4156	4396	4505	4402	5342	4130	3688	3561	4424	4653	4466		293.529	309.05	287.765	270.242	258.275	260.346	254.429	237.573	250.643	279.663	277.207	333.595	231.538	223.141	224.277	272.326	285.572	270.7	--	--	Cellular Component: cell part (GO:0044464);;	--	--	--	--	Remorin, C-terminal region;; Remorin, N-terminal region	Remorin OS=Solanum tuberosum (Potato) PE=1 SV=1	S	Function unknown	hypothetical protein CICLE_v10022286mg [Citrus clementina]
Cs8g16660	5072	5264	5262	4733	3931	4000	3991	4119	4161	4528	4647	5526	4038	4455	4290	5015	4675	4770		882.666	935.534	919.249	831.556	691.087	684.631	682.441	698.17	702.564	790.649	809.541	953.675	657.662	767.507	751.151	875.054	815.155	821.346	--	--	--	--	--	--	--	--	--	S	Function unknown	hypothetical protein CICLE_v10029701mg [Citrus clementina]
orange1.1t04489	5059	4127	3981	3525	3458	3285	4118	4176	4206	5138	5493	5630	6417	6654	6486	5896	4655	4904		188.256	156.817	148.901	132.377	129.79	121.716	152.655	153.338	154.601	190.592	203.818	211.097	232.414	244.687	242.678	213.697	170.17	179.742	[IQ]	Lipid transport and metabolism;; Secondary metabolites biosynthesis, transport and catabolism	Molecular Function: ATP binding (GO:0005524);; Biological Process: phenylpropanoid metabolic process (GO:0009698);; Molecular Function: 4-coumarate-CoA ligase activity (GO:0016207);; Molecular Function: Photinus-luciferin 4-monooxygenase (ATP-hydrolyzing) activity (GO:0047077);; Biological Process: oxidation-reduction process (GO:0055114);;	K01904|0|cit:102623419|4-coumarate--CoA ligase 1-like; K01904 4-coumarate--CoA ligase [EC:6.2.1.12] (A)	Ubiquinone and other terpenoid-quinone biosynthesis (ko00130);; Phenylalanine metabolism (ko00360);; Phenylpropanoid biosynthesis (ko00940)	[I]	Lipid transport and metabolism	AMP-binding enzyme;; AMP-binding enzyme C-terminal domain	4-coumarate--CoA ligase 1 GN=4CL1 OS=Nicotiana tabacum (Common tobacco) PE=2 SV=1	H	Coenzyme transport and metabolism	PREDICTED: 4-coumarate--CoA ligase 1-like [Citrus sinensis]
orange1.1t03044	5056	4773	5132	3425	3490	3288	3376	3426	3202	4142	3745	3328	3158	4054	4001	2809	2993	2914		111.294	107.145	110.484	74.2544	75.6598	73.6751	75.6761	76.6465	68.4102	89.6267	82.2183	67.1382	67.3936	88.6004	88.0508	60.2686	62.8751	63.1892	--	--	--	--	--	--	--	bHLH-MYC and R2R3-MYB transcription factors N-terminal	Transcription factor EMB1444 GN=EMB1444 OS=Arabidopsis thaliana (Mouse-ear cress) PE=2 SV=1	S	Function unknown	PREDICTED: transcription factor EMB1444-like [Citrus sinensis]
Cs3g18160	5043	4580	4568	4406	4660	4681	3524	3490	3536	5073	6372	5577	5471	5805	6137	6885	7340	7553		115.771	107.412	103.48	102.13	108.054	107.931	82.3157	80.8576	81.3081	117.533	147.988	130.291	126.366	134.852	144.25	158.732	169.887	175.004	[S]	Function unknown	Cellular Component: vacuole (GO:0005773);;	--	--	[T]	Signal transduction mechanisms	Leucine Rich repeats (2 copies);; Leucine rich repeat;; Leucine Rich Repeat;; Leucine Rich repeat;; Leucine rich repeat	187-kDa microtubule-associated protein AIR9 GN=AIR9 OS=Arabidopsis thaliana (Mouse-ear cress) PE=2 SV=1	T	Signal transduction mechanisms	PREDICTED: uncharacterized protein LOC102627736 [Citrus sinensis]
Cs1g26810	5030	4693	4369	2951	3256	3261	2315	2539	2545	2941	4084	4313	5910	4597	4889	5681	8372	8535		202.872	190.621	178.024	115.261	132.542	128.493	92.5345	99.0161	100.752	139.717	189.948	192.925	265.003	211.886	224.987	255.251	386.039	396.752	[O]	Posttranslational modification, protein turnover, chaperones	Molecular Function: thioredoxin-disulfide reductase activity (GO:0004791);; Cellular Component: cytoplasm (GO:0005737);; Biological Process: removal of superoxide radicals (GO:0019430);; Molecular Function: flavin adenine dinucleotide binding (GO:0050660);; Biological Process: oxidation-reduction process (GO:0055114);;	K00384|0|cit:102619252|thioredoxin reductase 1-like; K00384 thioredoxin reductase (NADPH) [EC:1.8.1.9] (A)	Pyrimidine metabolism (ko00240);; Selenocompound metabolism (ko00450)	[O]	Posttranslational modification, protein turnover, chaperones	Pyridine nucleotide-disulphide oxidoreductase;; Pyridine nucleotide-disulphide oxidoreductase;; Pyridine nucleotide-disulphide oxidoreductase;; Glucose inhibited division protein A;; Thi4 family	Thioredoxin reductase 1 GN=F15J1.30 OS=Arabidopsis thaliana (Mouse-ear cress) PE=1 SV=3	O	Posttranslational modification, protein turnover, chaperones	hypothetical protein CICLE_v10025834mg [Citrus clementina]
Cs5g06020	5014	5369	4887	5005	4695	4901	4814	4654	4569	6804	6462	7273	6934	6011	6140	6745	6635	6645		158.825	175.778	154.436	155.626	145.886	152.346	151.131	146.436	145.228	216.067	202.279	230.787	219.688	185.352	187.146	204.89	196.169	197.109	[LKJ]	Replication, recombination and repair;; Transcription;; Translation, ribosomal structure and biogenesis	--	K12823|0|cit:102619005|DEAD-box ATP-dependent RNA helicase 30-like; K12823 ATP-dependent RNA helicase DDX5/DBP2 [EC:3.6.4.13] (A)	Spliceosome (ko03040)	[A]	RNA processing and modification	DEAD/DEAH box helicase;; Helicase conserved C-terminal domain	DEAD-box ATP-dependent RNA helicase 30 GN=RH30 OS=Arabidopsis thaliana (Mouse-ear cress) PE=2 SV=2	A	RNA processing and modification	hypothetical protein CICLE_v10019394mg [Citrus clementina]
Cs7g10590	5009	5531	5340	4945	4556	4557	4660	4366	4534	6196	5780	7054	5931	5195	4833	5917	5298	5349		290.211	325.325	308.932	288.741	266.096	264.849	270.239	252.391	261.841	358.885	335.425	407.767	340.221	301.716	283.781	341.08	304.761	306.965	[J]	Translation, ribosomal structure and biogenesis	Molecular Function: structural constituent of ribosome (GO:0003735);; Biological Process: translation (GO:0006412);; Cellular Component: large ribosomal subunit (GO:0015934);;	K02880|2.58272e-117|cit:102628450|60S ribosomal protein L17-2-like; K02880 large subunit ribosomal protein L17e (A)	Ribosome (ko03010)	[J]	Translation, ribosomal structure and biogenesis	Ribosomal protein L22p/L17e	60S ribosomal protein L17-2 GN=RPL17B OS=Arabidopsis thaliana (Mouse-ear cress) PE=2 SV=2	J	Translation, ribosomal structure and biogenesis	hypothetical protein CICLE_v10032909mg [Citrus clementina]
Cs7g02290	4997	4745	4960	4960	5478	5341	5584	5577	5617	5463	5575	3950	5348	5936	6131	4618	5249	5606		85.4561	84.0728	82.8579	85.7139	92.2217	90.766	93.9555	92.7286	94.8016	90.486	94.8787	72.0618	91.8779	99.8302	101.753	76.0504	87.717	92.4063	[R]	General function prediction only	--	K14005|0|cit:102611220|protein transport protein SEC31-like; K14005 protein transport protein SEC31 (A)	Protein processing in endoplasmic reticulum (ko04141)	[U]	Intracellular trafficking, secretion, and vesicular transport	WD domain, G-beta repeat;; Sec23-binding domain of Sec16;; Steroid receptor RNA activator (SRA1)	Protein transport protein SEC31 homolog B {ECO:0000305} OS=Arabidopsis thaliana (Mouse-ear cress) PE=1 SV=1	U	Intracellular trafficking, secretion, and vesicular transport	PREDICTED: protein transport protein SEC31-like isoform X1 [Citrus sinensis]
Cs7g22830	4968	4242	4703	4439	5173	5051	4377	4884	4889	3073	2894	2859	3166	4034	4012	6964	5182	5029		228.049	199.768	210.076	203.712	239.112	233.078	202.53	225.101	223.977	141.274	134.515	133.284	145.498	186.642	189.37	319.383	237.184	229.727	[Q]	Secondary metabolites biosynthesis, transport and catabolism	Molecular Function: oxidoreductase activity (GO:0016491);; Molecular Function: metal ion binding (GO:0046872);;	K04123|0|cit:102613777|beta-amyrin 11-oxidase-like; K04123 ent-kaurenoic acid hydroxylase [EC:1.14.13.79] (A)	Diterpenoid biosynthesis (ko00904)	[QI]	Secondary metabolites biosynthesis, transport and catabolism;; Lipid transport and metabolism	Cytochrome P450	Beta-amyrin 11-oxidase GN=CYP88D6 OS=Glycyrrhiza uralensis (Chinese licorice) PE=1 SV=1	Q	Secondary metabolites biosynthesis, transport and catabolism	hypothetical protein CICLE_v10031341mg [Citrus clementina]
Cs3g03750	4965	4881	4864	4988	4739	4720	4497	4443	4442	6083	6042	5063	4511	5072	5244	5647	5694	5936		76.432	75.4519	73.4381	75.6094	72.9132	70.602	67.1168	66.6125	65.4424	92.1408	95.7372	87.0485	68.8809	75.3914	79.4702	83.4571	83.3736	88.4159	--	--	--	--	--	[T]	Signal transduction mechanisms	T-complex protein 11	--	T	Signal transduction mechanisms	PREDICTED: uncharacterized protein LOC102611268 [Citrus sinensis]
Cs4g18450	4954	5372	4715	11458	8530	8622	13509	14065	13070	7834	8681	8943	10163	8774	9835	14081	13920	13209		198.426	218.979	192.322	457.986	337.995	351.491	554.286	566.429	570.606	318.549	350.109	342.215	426.342	359.054	411.151	571.601	571.882	545.665	--	--	Molecular Function: zinc ion transmembrane transporter activity (GO:0005385);; Cellular Component: integral component of membrane (GO:0016021);; Molecular Function: 2-alkenal reductase [NAD(P)] activity (GO:0032440);; Biological Process: oxidation-reduction process (GO:0055114);; Biological Process: zinc ion transmembrane transport (GO:0071577);;	K14709|0|cit:102625806|fe(2+) transport protein 3, chloroplastic-like; K14709 solute carrier family 39 (zinc transporter), member 1/2/3 (A)	--	[P]	Inorganic ion transport and metabolism	ZIP Zinc transporter	Zinc transporter 4, chloroplastic (Precursor) GN=ZIP4 OS=Arabidopsis thaliana (Mouse-ear cress) PE=2 SV=1	P	Inorganic ion transport and metabolism	hypothetical protein CICLE_v10008419mg [Citrus clementina]
Cs4g04550	4949	4964	5122	5274	4492	4603	5018	4795	4722	3183	3155	3586	2936	3462	3257	5163	4716	4218		308.219	317.466	316.916	328.203	281.455	285.097	311.382	294.53	289.455	197.915	194.717	222.984	176.576	211.118	203.701	319.604	291.218	258.607	--	--	--	--	--	--	--	Protein of unknown function (DUF581)	--	S	Function unknown	hypothetical protein CICLE_v10009331mg [Citrus clementina]
Cs7g28340	4949	4337	4072	4247	4456	4332	3797	3968	3879	3546	3421	4355	3919	3711	3988	5148	4656	4274		419.933	371.33	341.121	356.146	374.978	361.349	313.14	327.126	318.257	349.795	338.496	424.554	370.573	364.504	406.728	503.475	460.166	418.319	[O]	Posttranslational modification, protein turnover, chaperones	Molecular Function: transferase activity (GO:0016740);; Molecular Function: glutathione dehydrogenase (ascorbate) activity (GO:0045174);; Biological Process: oxidation-reduction process (GO:0055114);;	--	--	[P]	Inorganic ion transport and metabolism	Glutathione S-transferase, N-terminal domain;; Glutathione S-transferase, N-terminal domain;; Glutathione S-transferase, C-terminal domain;; Glutathione S-transferase, N-terminal domain;; Glutathione S-transferase, C-terminal domain;; Glutathione S-transferase, C-terminal domain	Glutathione S-transferase DHAR2 GN=F22H5.1 OS=Arabidopsis thaliana (Mouse-ear cress) PE=1 SV=1	O	Posttranslational modification, protein turnover, chaperones	PREDICTED: glutathione S-transferase DHAR2-like [Citrus sinensis]
Cs6g02200	4936	4243	4224	3464	3561	3578	3000	3248	3570	3499	2641	2470	2862	3293	3466	2474	2136	2311		167.337	161.374	144.587	119.463	120.332	121.127	101.614	109.503	123.122	139.206	109.347	130.259	137.08	120.572	120.11	105.82	89.7107	85.4719	[RTKL]	General function prediction only;; Signal transduction mechanisms;; Transcription;; Replication, recombination and repair	Molecular Function: protein serine/threonine kinase activity (GO:0004674);; Molecular Function: ATP binding (GO:0005524);; Biological Process: protein phosphorylation (GO:0006468);;	--	--	[T]	Signal transduction mechanisms	Protein kinase domain;; Protein tyrosine kinase	Probable receptor-like protein kinase At5g18500 GN=At5g18500 OS=Arabidopsis thaliana (Mouse-ear cress) PE=2 SV=1	T	Signal transduction mechanisms	PREDICTED: probable receptor-like protein kinase At5g18500-like [Citrus sinensis]
Cs8g02780	4918	5216	4610	4014	4412	4591	3882	4106	4063	3998	3439	3138	2826	3436	3769	2554	3285	3616		103.509	110.78	99.262	84.444	92.8037	96.8087	81.4101	86.1211	85.4539	85.039	72.929	65.9805	60.087	73.3374	79.5388	53.4913	69.1912	76.3917	[O]	Posttranslational modification, protein turnover, chaperones	Molecular Function: serine-type endopeptidase activity (GO:0004252);; Cellular Component: extracellular region (GO:0005576);; Biological Process: proteolysis (GO:0006508);; Cellular Component: membrane (GO:0016020);; Molecular Function: identical protein binding (GO:0042802);; Biological Process: negative regulation of catalytic activity (GO:0043086);;	--	--	--	--	Subtilase family;; Peptidase inhibitor I9;; PA domain	Subtilisin-like protease (Precursor) GN=At5g67360 OS=Arabidopsis thaliana (Mouse-ear cress) PE=1 SV=1	O	Posttranslational modification, protein turnover, chaperones	PREDICTED: subtilisin-like protease-like [Citrus sinensis]
Cs6g04610	4910	4960	4515	4389	4172	4301	3781	3815	3729	3517	3615	4497	3856	3582	3672	4691	4598	4481		213.616	218.386	199.756	192.967	183.205	189.333	164.91	165.908	162.742	154.313	157.594	194.412	166.22	156.622	161.705	202.002	199.232	194.426	--	--	Biological Process: N-terminal protein myristoylation (GO:0006499);; Biological Process: amino acid transport (GO:0006865);; Biological Process: response to chitin (GO:0010200);;	--	--	--	--	PLAC8 family	Cell number regulator 8 GN=CNR8 OS=Zea mays (Maize) PE=2 SV=1	S	Function unknown	hypothetical protein CICLE_v10012548mg [Citrus clementina]
Cs6g22020	4908	5025	5127	5014	5119	5126	5828	5571	5529	2524	2234	1890	2566	2764	2717	3380	3221	3208		107.189	110.677	107.488	109.287	112.017	112.021	125.525	119.445	118.52	56.263	51.5177	45.262	56.7275	61.2426	61.7544	74.5688	70.054	70.8343	[G]	Carbohydrate transport and metabolism	Biological Process: carbohydrate metabolic process (GO:0005975);; Molecular Function: glycogen phosphorylase activity (GO:0008184);; Molecular Function: pyridoxal phosphate binding (GO:0030170);;	K00688|0|cit:102625638|alpha-1,4 glucan phosphorylase L isozyme, chloroplastic/amyloplastic-like; K00688 starch phosphorylase [EC:2.4.1.1] (A)	Starch and sucrose metabolism (ko00500)	[G]	Carbohydrate transport and metabolism	Carbohydrate phosphorylase	Alpha-1,4 glucan phosphorylase L isozyme, chloroplastic/amyloplastic (Precursor) OS=Ipomoea batatas (Sweet potato) PE=2 SV=1	G	Carbohydrate transport and metabolism	PREDICTED: alpha-1,4 glucan phosphorylase L isozyme, chloroplastic/amyloplastic-like isoform X1 [Citrus sinensis]
orange1.1t03281	4882	4895	4300	4771	4816	4750	5223	5272	5240	5305	4984	5405	6667	5356	5501	6097	5030	4824		202.418	207.609	178.353	198.415	201.513	194.753	215.469	215.844	215.574	212.253	201.199	216.203	269.858	217.374	224.978	236.179	197.782	191.447	[G]	Carbohydrate transport and metabolism	Molecular Function: phosphoglycerate kinase activity (GO:0004618);; Cellular Component: nucleus (GO:0005634);; Cellular Component: plasma membrane (GO:0005886);; Biological Process: glycolytic process (GO:0006096);; Biological Process: phosphorylation (GO:0016310);; Cellular Component: apoplast (GO:0048046);;	K00927|0|cit:102611752|phosphoglycerate kinase, cytosolic-like; K00927 phosphoglycerate kinase [EC:2.7.2.3] (A)	Glycolysis / Gluconeogenesis (ko00010);; Carbon fixation in photosynthetic organisms (ko00710);; Carbon metabolism (ko01200);; Biosynthesis of amino acids (ko01230)	[G]	Carbohydrate transport and metabolism	Phosphoglycerate kinase	Phosphoglycerate kinase, cytosolic OS=Nicotiana tabacum (Common tobacco) PE=1 SV=1	G	Carbohydrate transport and metabolism	hypothetical protein CICLE_v10005101mg [Citrus clementina]
Cs1g16300	4878	4824	5154	4475	4089	4180	4370	4121	4168	2817	2729	2608	2249	2572	2509	3073	2859	2729		236.179	242.291	248.509	213.254	193.084	205.994	215.145	198.121	201.554	134.431	135.335	123.513	109.907	126.564	121.381	148.5	141.793	134.892	[R]	General function prediction only	Molecular Function: nucleic acid binding (GO:0003676);; Molecular Function: exonuclease activity (GO:0004527);; Molecular Function: zinc ion binding (GO:0008270);;	K18417|0|cit:102610428|uncharacterized LOC102610428; K18417 ERI1 exoribonuclease 2 [EC:3.1.-.-] (A)	--	[L]	Replication, recombination and repair	Exonuclease;; GRF zinc finger	Uncharacterized exonuclease domain-containing protein At3g15140 GN=At3g15140 OS=Arabidopsis thaliana (Mouse-ear cress) PE=2 SV=1	L	Replication, recombination and repair	PREDICTED: uncharacterized protein LOC102610428 [Citrus sinensis]
Cs7g08600	4874	5138	5041	4198	4374	4367	2500	2819	2692	1361	1334	1303	1732	1615	1677	1664	2352	2425		133.491	140.839	142.659	115.55	120.631	119.589	67.7879	76.8428	73.4149	38.0432	37.3413	36.354	47.493	45.1654	46.3268	45.9883	65.3785	67.2013	--	--	--	--	--	--	--	BURP domain	Probable polygalacturonase non-catalytic subunit JP650 (Precursor) GN=JP650 OS=Arabidopsis thaliana (Mouse-ear cress) PE=2 SV=2	R	General function prediction only	hypothetical protein CICLE_v10030947mg [Citrus clementina]
Cs1g25120	4862	4948	4653	4004	3392	3315	4092	4267	4190	2394	1787	1851	2093	1864	1729	2092	2109	1894		204.194	208.542	199.445	168.816	142.931	138.205	170.205	176.945	173.229	99.9083	74.4631	77.4677	84.8933	76.9124	72.1436	85.5415	86.9745	77.6863	--	--	Cellular Component: nucleosome (GO:0000786);; Cellular Component: nucleus (GO:0005634);; Biological Process: nucleosome assembly (GO:0006334);; Biological Process: response to stress (GO:0006950);; Molecular Function: nucleosomal DNA binding (GO:0031492);;	K11275|7.09883e-55|cit:102612106|histone H1-like; K11275 histone H1/5 (A)	--	--	--	linker histone H1 and H5 family	Histone H1 OS=Solanum pennellii (Tomato) PE=2 SV=1	B	Chromatin structure and dynamics	hypothetical protein CISIN_1g029524mg [Citrus sinensis]
Cs6g18680	4857	4829	4452	11800	10739	11089	10147	10578	10699	5297	5865	6612	5296	4228	4369	4260	5063	4759		266.883	269.418	249.823	652.801	594.427	609.086	555.12	577.483	584.212	296.719	328.077	365.677	292.47	236.609	247.549	234.088	280.893	264.133	--	--	Molecular Function: monooxygenase activity (GO:0004497);; Molecular Function: copper ion binding (GO:0005507);; Cellular Component: cell wall (GO:0005618);; Biological Process: response to cold (GO:0009409);; Cellular Component: chloroplast thylakoid membrane (GO:0009535);; Cellular Component: chloroplast stroma (GO:0009570);; Biological Process: response to blue light (GO:0009637);; Biological P…	K01602|2.56108e-134|cit:102612988|ribulose bisphosphate carboxylase small chain, chloroplastic-like; K01602 ribulose-bisphosphate carboxylase small chain [EC:4.1.1.39] (A)	Glyoxylate and dicarboxylate metabolism (ko00630);; Carbon fixation in photosynthetic organisms (ko00710);; Carbon metabolism (ko01200)	--	--	Ribulose bisphosphate carboxylase, small chain;; Ribulose-1,5-bisphosphate carboxylase small subunit	Ribulose bisphosphate carboxylase small chain, chloroplastic (Precursor) GN=RBCS OS=Lactuca sativa (Garden lettuce) PE=2 SV=1	G	Carbohydrate transport and metabolism	PREDICTED: ribulose bisphosphate carboxylase small chain, chloroplastic-like isoform X1 [Citrus sinensis]
Cs6g13400	4851	4777	4608	4023	3800	3838	3858	3706	3691	3035	3283	3432	2767	2378	2453	2495	2303	2291		198.062	199.763	184.803	163.208	155.308	156.236	157.916	151.303	150.05	121.109	132.199	136.25	112.732	96.6357	99.1095	98.4355	91.4908	91.7393	--	--	Molecular Function: metal ion binding (GO:0046872);;	--	--	[O]	Posttranslational modification, protein turnover, chaperones	Ring finger domain;; RING-H2 zinc finger;; Zinc finger, C3HC4 type (RING finger);; Zinc finger, C3HC4 type (RING finger)	E3 ubiquitin-protein ligase RHF2A GN=RHF2A OS=Arabidopsis thaliana (Mouse-ear cress) PE=2 SV=1	O	Posttranslational modification, protein turnover, chaperones	PREDICTED: E3 ubiquitin-protein ligase RHF2A-like isoform X1 [Citrus sinensis]
Cs7g19420	4840	4779	4090	3585	3295	3424	3008	2910	3055	3613	3288	3886	2667	2528	2528	3120	2989	2966		301.887	300.468	253.603	224.918	206.461	213.844	186.788	178.837	187.662	227.595	205.832	245.759	169.288	157.892	161.532	196.76	188.585	186.825	--	--	--	--	--	--	--	--	--	S	Function unknown	hypothetical protein CICLE_v10032920mg [Citrus clementina]
Cs5g33120	4839	4767	4909	5313	5457	5445	5639	5238	5167	5205	5211	5243	4852	5289	5159	5644	5600	5634		137.176	139.81	132.972	145.118	142.819	142.331	148.696	139.117	137.366	158.038	159.025	167.069	153.383	153.488	152.632	156.166	154.73	164.59	[G]	Carbohydrate transport and metabolism	Molecular Function: catalytic activity (GO:0003824);;	K01188|0|cit:102624782|beta-glucosidase 11-like; K01188 beta-glucosidase [EC:3.2.1.21] (A)	Cyanoamino acid metabolism (ko00460);; Starch and sucrose metabolism (ko00500);; Phenylpropanoid biosynthesis (ko00940)	[G]	Carbohydrate transport and metabolism	Glycosyl hydrolase family 1;; RNA recognition motif. (a.k.a. RRM, RBD, or RNP domain);; RNA recognition motif (a.k.a. RRM, RBD, or RNP domain);; RNA recognition motif. (a.k.a. RRM, RBD, or RNP domain);; Cellulase (glycosyl hydrolase family 5)	Beta-glucosidase 11 (Precursor) GN=BGLU11 OS=Arabidopsis thaliana (Mouse-ear cress) PE=2 SV=2	G	Carbohydrate transport and metabolism	PREDICTED: beta-glucosidase 11-like isoform X3 [Citrus sinensis]
Cs6g04090	4835	5068	4206	5177	5238	5012	5113	5255	4843	3764	4219	5260	4943	3788	4610	4555	3992	4670		165.999	170.674	151.239	177.366	180.487	166.377	174.657	178.762	168.988	125.316	150.877	172.868	178.586	136.778	166.69	146.817	134.277	167.56	[J]	Translation, ribosomal structure and biogenesis	Molecular Function: structural constituent of ribosome (GO:0003735);; Cellular Component: ribosome (GO:0005840);; Biological Process: translation (GO:0006412);;	K02930|0|cit:102620368|60S ribosomal protein L4-like; K02930 large subunit ribosomal protein L4e (A)	Ribosome (ko03010)	[A]	RNA processing and modification	Ribosomal protein L4/L1 family;; 60S ribosomal protein L4 C-terminal domain	60S ribosomal protein L4 GN=RPL4 OS=Prunus armeniaca (Apricot) PE=2 SV=1	J	Translation, ribosomal structure and biogenesis	hypothetical protein CICLE_v10011875mg [Citrus clementina]
Cs2g01410	4834	4445	4865	4774	5023	5008	5063	4975	5011	6257	6763	5228	5871	6982	7074	4742	5640	6070		68.9027	64.9014	68.5033	67.9642	71.5474	71.6248	72.4709	71.021	71.5822	89.2614	96.5572	74.5494	84.4117	99.9595	101.465	67.0615	80.1131	86.5193	--	--	--	K12616|0|cit:102625105|enhancer of mRNA-decapping protein 4-like; K12616 enhancer of mRNA-decapping protein 4 (A)	RNA degradation (ko03018)	[R]	General function prediction only	WD domain, G-beta repeat	Enhancer of mRNA-decapping protein 4 GN=MDC11.13 OS=Arabidopsis thaliana (Mouse-ear cress) PE=1 SV=1	R	General function prediction only	PREDICTED: enhancer of mRNA-decapping protein 4-like isoform X1 [Citrus sinensis]
Cs1g07330	4827	4827	4866	6209	5033	5165	4199	4996	4791	608	610	687	737	598	587	276	309	317		1470.22	1657.63	1194.43	1452.99	1723.45	1358.21	863.877	1426.22	1194.5	90.4119	83.5822	99.4958	86.0742	86.1532	92.5587	33.9932	39.6899	43.2554	--	--	Molecular Function: copper ion binding (GO:0005507);; Biological Process: protein targeting to membrane (GO:0006612);; Biological Process: water transport (GO:0006833);; Biological Process: cellular copper ion homeostasis (GO:0006878);; Biological Process: pattern specification process (GO:0007389);; Biological Process: regulation of cell size (GO:0008361);; Biological Process: response to salt s…	--	--	--	--	--	Metallothionein-like protein type 3 OS=Carica papaya (Papaya) PE=3 SV=1	R	General function prediction only	metallothionein-like protein [Citrus unshiu]
Cs4g05490	4823	4544	4241	4962	4767	5003	2989	3122	3119	2327	2141	2103	3102	2456	2754	3284	3806	3683		93.966	89.5048	82.5199	96.5499	93.1799	97.1407	58.0045	60.6018	60.6129	45.0147	41.6386	40.5375	59.7659	47.8632	53.1246	62.1911	73.0845	71.2797	--	--	Molecular Function: hydrolase activity, hydrolyzing O-glycosyl compounds (GO:0004553);; Biological Process: metabolic process (GO:0008152);; Cellular Component: plasmodesma (GO:0009506);; Biological Process: response to sucrose (GO:0009744);; Biological Process: response to fructose (GO:0009750);; Molecular Function: galactinol-raffinose galactosyltransferase activity (GO:0047268);;	K06617|0|cit:102620630|probable galactinol--sucrose galactosyltransferase 6-like; K06617 raffinose synthase [EC:2.4.1.82] (A)	Galactose metabolism (ko00052)	--	--	Raffinose synthase or seed imbibition protein Sip1	Probable galactinol--sucrose galactosyltransferase 6 GN=F5O24.140 OS=Arabidopsis thaliana (Mouse-ear cress) PE=2 SV=2	R	General function prediction only	PREDICTED: probable galactinol--sucrose galactosyltransferase 6-like isoform X1 [Citrus sinensis]
Cs5g06120	4811	4810	4783	5187	5286	5156	5547	5287	5313	5142	4876	4739	5142	5490	5802	6335	6598	6409		125.248	130.812	117.657	129.09	130.723	130.883	130.512	125	126.396	161.385	148.002	164.705	168.469	156.848	170.588	173.705	183.594	186.626	[RTKL]	General function prediction only;; Signal transduction mechanisms;; Transcription;; Replication, recombination and repair	Biological Process: activation of MAPKK activity (GO:0000186);; Molecular Function: MAP kinase kinase kinase activity (GO:0004709);; Molecular Function: protein serine/threonine/tyrosine kinase activity (GO:0004712);; Molecular Function: ATP binding (GO:0005524);; Biological Process: microtubule nucleation (GO:0007020);;	--	--	[T]	Signal transduction mechanisms	Protein tyrosine kinase;; Protein kinase domain	Serine/threonine-protein kinase HT1 GN=HT1 OS=Arabidopsis thaliana (Mouse-ear cress) PE=1 SV=1	T	Signal transduction mechanisms	PREDICTED: serine/threonine-protein kinase HT1-like isoform X1 [Citrus sinensis]
Cs1g06830	4802	4471	3984	3288	3009	2823	3258	3333	3379	3350	2822	3129	3505	3296	3056	3777	2852	2756		420.227	403.494	345.11	286.921	252.742	239.953	272.571	279.184	275.739	325.825	281.028	311.369	309.675	314.307	301.408	356.743	274.504	272.15	--	--	Cellular Component: plasma membrane (GO:0005886);;	--	--	--	--	Protein of unknown function (DUF1218)	--	R	General function prediction only	hypothetical protein CICLE_v10009639mg [Citrus clementina]
Cs9g03190	4802	4808	4914	3521	3798	3937	3762	3930	4168	4150	3681	3460	3751	3786	3870	2591	2705	2644		180.018	184.021	181.866	133.816	143.345	147.163	142.061	144.671	156.194	155.732	139.536	135.928	137.573	142.915	144.409	98.0877	101.09	100.679	--	--	--	--	--	--	--	Domain of unknown function (DUF239);; Domain of unknown function (DUF4409)	--	R	General function prediction only	hypothetical protein CICLE_v10015338mg [Citrus clementina]
Cs6g21420	4792	4541	4312	3036	2119	2296	1767	2141	2188	1139	1614	2022	1178	1222	1130	2951	1995	1914		714.692	686.543	650.656	468.58	328.881	329.795	261.646	302.071	304.561	166.313	237.912	302.613	147.311	173.415	165.604	438.791	295.216	275.483	[TZDR]	Signal transduction mechanisms;; Cytoskeleton;; Cell cycle control, cell division, chromosome partitioning;; General function prediction only	--	--	--	[T]	Signal transduction mechanisms	EF hand;; EF-hand domain;; EF-hand domain pair;; EF-hand domain pair;; EF hand	Probable calcium-binding protein CML45 GN=CML45 OS=Arabidopsis thaliana (Mouse-ear cress) PE=1 SV=1	T	Signal transduction mechanisms	PREDICTED: probable calcium-binding protein CML45-like [Citrus sinensis]
Cs9g03300	4786	4809	4587	4874	4599	4522	5320	4946	4945	5183	4543	4652	4642	4496	4596	5865	5613	5549		124.978	125.912	114.162	124.802	119.623	117.8	140.496	127.049	128.106	154.888	133.624	138.763	138.415	135.211	141.823	170.933	166.913	164.584	[O]	Posttranslational modification, protein turnover, chaperones	Molecular Function: ATP binding (GO:0005524);; Cellular Component: nucleolus (GO:0005730);; Cellular Component: mitochondrion (GO:0005739);; Cellular Component: plasma membrane (GO:0005886);; Biological Process: cell death (GO:0008219);; Biological Process: response to cold (GO:0009409);; Cellular Component: chloroplast stroma (GO:0009570);; Biological Process: systemic acquired resistance (GO:00…	K04077|0|cit:102625215|chaperonin 60 subunit beta 3, chloroplastic-like; K04077 chaperonin GroEL (A)	RNA degradation (ko03018)	[O]	Posttranslational modification, protein turnover, chaperones	TCP-1/cpn60 chaperonin family	Chaperonin 60 subunit beta 1, chloroplastic (Precursor) GN=T5A14.11 OS=Arabidopsis thaliana (Mouse-ear cress) PE=1 SV=3	O	Posttranslational modification, protein turnover, chaperones	hypothetical protein CICLE_v10014640mg [Citrus clementina]
orange1.1t01542	4782	4742	4582	5900	5655	5490	4910	5341	5219	140	151	163	316	149	140	129	104	115		519.451	514.397	479.229	619.694	593.839	555.343	521.724	559.418	550.992	14.1543	15.3815	16.2027	30.4251	15.1086	14.2476	12.8977	10.3998	11.5651	--	--	Biological Process: metal ion transport (GO:0030001);; Molecular Function: metal ion binding (GO:0046872);;	K07213|3.21546e-56|cit:102614126|copper transport protein ATX1-like; K07213 copper chaperone (A)	--	[P]	Inorganic ion transport and metabolism	Heavy-metal-associated domain	Copper transport protein ATX1 GN=ATX1 OS=Arabidopsis thaliana (Mouse-ear cress) PE=1 SV=1	P	Inorganic ion transport and metabolism	hypothetical protein CICLE_v10033197mg [Citrus clementina]
Cs4g13300	4774	5260	4640	4973	4722	4836	4900	4937	4846	3800	3758	4765	5214	3643	3534	4133	3672	3549		370.583	412.305	360.478	389.506	371.038	371.458	378.665	377.01	365.612	300.107	293.966	375.934	376.907	282.626	285.308	323.111	289.417	278.278	--	--	Molecular Function: structural constituent of ribosome (GO:0003735);; Cellular Component: ribosome (GO:0005840);; Biological Process: translation (GO:0006412);;	K02903|4.08903e-105|cit:102612866|60S ribosomal protein L28-1-like; K02903 large subunit ribosomal protein L28e (A)	Ribosome (ko03010)	[J]	Translation, ribosomal structure and biogenesis	Ribosomal L28e protein family	60S ribosomal protein L28-1 GN=RPL28A OS=Arabidopsis thaliana (Mouse-ear cress) PE=2 SV=1	J	Translation, ribosomal structure and biogenesis	hypothetical protein CICLE_v10009798mg [Citrus clementina]
Cs8g18060	4766	4845	4774	4581	4592	4619	4462	4389	4539	6684	6246	7624	7058	5799	5297	7036	6132	5857		330.593	343.922	327.762	318.624	319.915	319.586	309.78	302.26	314.567	458.774	428.631	522.597	485.503	399.253	370.411	479.903	417.205	397.32	--	--	Molecular Function: actin binding (GO:0003779);; Cellular Component: actin cytoskeleton (GO:0015629);; Biological Process: actin filament depolymerization (GO:0030042);;	K05765|5.54533e-98|cit:102628579|actin-depolymerizing factor 1-like; K05765 cofilin (A)	--	[Z]	Cytoskeleton	Cofilin/tropomyosin-type actin-binding protein	Actin-depolymerizing factor 1 GN=ADF1 OS=Petunia hybrida (Petunia) PE=2 SV=1	Z	Cytoskeleton	hypothetical protein CICLE_v10029538mg [Citrus clementina]
orange1.1t00472	4764	5312	5149	3451	2951	2976	1718	2065	1996	1941	2810	2776	2162	2358	2344	5909	5955	5986		208.445	238.897	226.703	153.401	130.871	129.859	74.9048	89.1851	86.2196	87.1251	126.398	126.109	93.5244	105.264	106.697	264.839	266.467	265.908	--	--	--	--	--	--	--	WRKY DNA -binding domain	Probable WRKY transcription factor 46 GN=WRKY46 OS=Arabidopsis thaliana (Mouse-ear cress) PE=2 SV=1	K	Transcription	PREDICTED: probable WRKY transcription factor 53-like [Citrus sinensis]
Cs7g31880	4758	5035	4210	2720	2608	2814	2323	2330	2358	2120	2270	2611	2010	2029	2232	2216	2281	2066		138.852	147.749	125.42	80.1613	76.5221	81.7216	67.3532	67.6575	68.5276	64.0425	68.4918	78.1339	59.6783	61.4549	66.9073	65.5184	68.134	61.5085	[T]	Signal transduction mechanisms	Molecular Function: phosphoprotein phosphatase activity (GO:0004721);; Biological Process: abscisic acid-activated signaling pathway (GO:0009738);; Cellular Component: intracellular part (GO:0044424);;	K14497|0|cit:102629888|protein phosphatase 2C 37-like; K14497 protein phosphatase 2C [EC:3.1.3.16] (A)	Plant hormone signal transduction (ko04075)	[T]	Signal transduction mechanisms	Protein phosphatase 2C;; Protein phosphatase 2C	Protein phosphatase 2C 37 GN=F24K9.8 OS=Arabidopsis thaliana (Mouse-ear cress) PE=1 SV=1	T	Signal transduction mechanisms	PREDICTED: protein phosphatase 2C 37-like [Citrus sinensis]
Cs6g01960	4751	4890	4684	4984	4670	4606	5078	5053	5174	8130	7136	7001	8175	8762	9060	11252	10523	10212		155.213	164.829	150.101	160.935	152.094	151.221	167.555	166.267	170.2	264.956	231.718	223.822	279.403	292.423	300.853	358.291	343.098	326.643	--	--	--	K08245|0|cit:102625358|aspartic proteinase-like; K08245 phytepsin [EC:3.4.23.40] (A)	--	[O]	Posttranslational modification, protein turnover, chaperones	Eukaryotic aspartyl protease;; Saposin-like type B, region 2;; Saposin-like type B, region 1;; Xylanase inhibitor N-terminal	Aspartic proteinase (Precursor) GN=OJ1127_B08.13 OS=Oryza sativa subsp. japonica (Rice) PE=2 SV=2	O	Posttranslational modification, protein turnover, chaperones	hypothetical protein CICLE_v10011525mg [Citrus clementina]
Cs2g13410	4746	4529	4218	4127	4000	4252	4840	4897	4878	3443	3475	3528	4545	3549	3702	4242	3554	3559		188.927	183.792	168.625	165.524	160.256	168.695	193.443	194.698	194.407	136.591	138.606	140.333	176.127	141.887	148.431	165.783	140.412	141.458	[G]	Carbohydrate transport and metabolism	Molecular Function: fructose-bisphosphate aldolase activity (GO:0004332);; Cellular Component: mitochondrion (GO:0005739);; Biological Process: glycolytic process (GO:0006096);; Biological Process: response to oxidative stress (GO:0006979);; Cellular Component: plastoglobule (GO:0010287);; Biological Process: response to cadmium ion (GO:0046686);;	K01623|0|cit:102617338|probable fructose-bisphosphate aldolase 3, chloroplastic-like; K01623 fructose-bisphosphate aldolase, class I [EC:4.1.2.13] (A)	Glycolysis / Gluconeogenesis (ko00010);; Pentose phosphate pathway (ko00030);; Fructose and mannose metabolism (ko00051);; Carbon fixation in photosynthetic organisms (ko00710);; Carbon metabolism (ko01200);; Biosynthesis of amino acids (ko01230)	[G]	Carbohydrate transport and metabolism	Fructose-bisphosphate aldolase class-I	Probable fructose-bisphosphate aldolase 3, chloroplastic (Precursor) GN=FBA3 OS=Arabidopsis thaliana (Mouse-ear cress) PE=1 SV=1	G	Carbohydrate transport and metabolism	PREDICTED: probable fructose-bisphosphate aldolase 3, chloroplastic-like [Citrus sinensis]
Cs4g04280	4741	4537	4662	4832	4615	4559	4170	4291	4139	4574	4131	5035	4767	4440	4291	5166	4258	4248		278.12	267.68	268.195	279.099	270.813	266.023	241.899	248.359	238.896	278.451	252.431	302.693	281.884	270.255	265.6	311.627	260.097	258.315	[J]	Translation, ribosomal structure and biogenesis	Cellular Component: ribosome (GO:0005840);;	K02937|3.51669e-136|cit:102611070|60S ribosomal protein L7-4-like; K02937 large subunit ribosomal protein L7e (A)	Ribosome (ko03010)	[J]	Translation, ribosomal structure and biogenesis	Ribosomal protein L30p/L7e;; Ribosomal L30 N-terminal domain	60S ribosomal protein L7-2 GN=RPL7B OS=Arabidopsis thaliana (Mouse-ear cress) PE=2 SV=1	J	Translation, ribosomal structure and biogenesis	hypothetical protein CICLE_v10009162mg [Citrus clementina]
Cs8g01880	4736	4745	4668	4590	5320	5530	4596	4329	4392	2284	2997	3618	4569	3836	3711	4929	7315	6904		315.581	324.645	305.759	304.688	355.288	366.759	306.842	288.574	292.152	149.754	198.229	236.377	296.312	255.205	246.012	316.941	472.958	448.079	--	--	Cellular Component: extracellular region (GO:0005576);; Cellular Component: plant-type cell wall (GO:0009505);; Cellular Component: membrane (GO:0016020);; Biological Process: sexual reproduction (GO:0019953);;	--	--	--	--	Pollen allergen;; Rare lipoprotein A (RlpA)-like double-psi beta-barrel	Expansin-like A1 (Precursor) GN=F16L2_180 OS=Arabidopsis thaliana (Mouse-ear cress) PE=2 SV=1	R	General function prediction only	PREDICTED: expansin-like A1-like [Citrus sinensis]
Cs5g24500	4735	3847	4336	4241	4638	4696	4317	4319	4478	2766	3180	2259	3413	3300	3475	2376	3134	3500		87.9599	68.6208	79.8993	75.0929	84.4133	85.0123	79.8972	79.3451	82.8655	51.3285	59.7289	37.882	62.3567	64.8564	66.741	45.0031	58.046	66.0584	--	--	--	K12471|0|cit:102625355|clathrin interactor EPSIN 2-like; K12471 epsin (A)	Endocytosis (ko04144)	[F]	Nucleotide transport and metabolism	ENTH domain;; ANTH domain	Clathrin interactor EPSIN 2 OS=Arabidopsis thaliana (Mouse-ear cress) PE=1 SV=1	F	Nucleotide transport and metabolism	hypothetical protein CICLE_v10018676mg [Citrus clementina]
Cs9g14980	4723	4571	3965	3081	3903	3723	3224	3522	3453	2393	2365	2227	1943	2570	2920	1323	1804	2005		82.8174	81.3727	72.078	54.1299	68.7029	65.0899	55.9762	60.852	59.9644	42.4864	41.859	39.7639	34.0025	45.1356	51.3175	23.0664	31.6563	35.0152	[RTKL]	General function prediction only;; Signal transduction mechanisms;; Transcription;; Replication, recombination and repair	--	--	--	--	--	Protein kinase domain;; Protein tyrosine kinase;; Leucine Rich repeats (2 copies);; Leucine rich repeat;; Leucine Rich Repeat;; Leucine Rich repeat;; Leucine rich repeat	Leucine-rich repeat receptor-like protein kinase TDR (Precursor) GN=TDR OS=Arabidopsis thaliana (Mouse-ear cress) PE=1 SV=1	T	Signal transduction mechanisms	PREDICTED: leucine-rich repeat receptor-like protein kinase TDR-like [Citrus sinensis]
Cs1g25300	4717	4314	5054	4643	5526	5349	5423	5395	5558	6825	7328	4467	6761	9043	9472	5477	8597	9187		28.9795	30.2068	29.555	31.4211	34.464	33.2688	31.9773	31.5089	31.2356	44.0819	48.9715	40.5889	46.7984	55.0454	57.6184	37.0226	52.937	57.5803	[TDBLU]	Signal transduction mechanisms;; Cell cycle control, cell division, chromosome partitioning;; Chromatin structure and dynamics;; Replication, recombination and repair;; Intracellular trafficking, secretion, and vesicular transport	--	K08874|0|cit:102618003|probable transcription-associated protein 1-like; K08874 transformation/transcription domain-associated protein (A)	--	[TBLD]	Signal transduction mechanisms;; Chromatin structure and dynamics;; Replication, recombination and repair;; Cell cycle control, cell division, chromosome partitioning	FAT domain;; Phosphatidylinositol 3- and 4-kinase	--	BDLT	Chromatin structure and dynamics;; Cell cycle control, cell division, chromosome partitioning;; Replication, recombination and repair;; Signal transduction mechanisms	PREDICTED: probable transcription-associated protein 1-like [Citrus sinensis]
orange1.1t02030	4717	4323	4631	4565	4908	4926	4936	4832	4483	3650	3886	2689	3935	4523	4528	3287	4200	4313		51.9852	48.9209	50.7419	50.0447	54.0746	54.5596	54.5057	53.0519	49.3617	39.7407	42.5402	29.3531	44.0179	49.4711	49.8073	35.0898	45.1642	46.3426	--	--	Cellular Component: 1,3-beta-D-glucan synthase complex (GO:0000148);; Molecular Function: 1,3-beta-D-glucan synthase activity (GO:0003843);; Biological Process: (1->3)-beta-D-glucan biosynthetic process (GO:0006075);;	K11000|0|cit:102612131|callose synthase 9-like; K11000 callose synthase [EC:2.4.1.-] (A)	--	[M]	Cell wall/membrane/envelope biogenesis	1,3-beta-glucan synthase component;; 1,3-beta-glucan synthase subunit FKS1, domain-1	Callose synthase 9 GN=T1B9.18 OS=Arabidopsis thaliana (Mouse-ear cress) PE=2 SV=2	M	Cell wall/membrane/envelope biogenesis	PREDICTED: callose synthase 9-like isoform X1 [Citrus sinensis]
Cs5g20510	4697	4976	4968	4688	4961	4692	4690	4709	4898	6114	6107	6648	6420	6219	5875	5685	5276	5015		206.864	225.869	211.647	204.281	217.644	207.429	207.767	207.092	215.262	264.515	265.258	287.358	285.842	271.469	258.36	242.198	226.222	216.043	--	--	Biological Process: cell morphogenesis (GO:0000902);; Cellular Component: Golgi apparatus (GO:0005794);; Cellular Component: cytosol (GO:0005829);; Cellular Component: plasma membrane (GO:0005886);; Biological Process: gluconeogenesis (GO:0006094);; Biological Process: glycolytic process (GO:0006096);; Biological Process: response to desiccation (GO:0009269);; Cellular Component: plasmodesma (GO:…	--	--	--	--	Late embryogenesis abundant protein	Desiccation protectant protein Lea14 homolog OS=Glycine max (Soybean) PE=2 SV=1	S	Function unknown	hypothetical protein CISIN_1g018706mg [Citrus sinensis]
Cs9g16190	4688	4860	4699	4992	4740	4946	5352	5033	4951	5584	4841	4415	5453	5376	5816	6027	6469	6440		103.755	109.846	101.123	109.099	104.646	110.005	119.656	112.141	110.288	120.895	105.87	95.1769	120.089	118.696	127.624	127.26	138.669	139.066	[LKJ]	Replication, recombination and repair;; Transcription;; Translation, ribosomal structure and biogenesis	Molecular Function: RNA binding (GO:0003723);; Molecular Function: ATP binding (GO:0005524);; Cellular Component: nucleus (GO:0005634);; Molecular Function: ATP-dependent helicase activity (GO:0008026);;	K16911|0|cit:102628005|DEAD-box ATP-dependent RNA helicase 7-like; K16911 ATP-dependent RNA helicase DDX21 [EC:3.6.4.13] (A)	--	[A]	RNA processing and modification	DEAD/DEAH box helicase;; GUCT (NUC152) domain;; Helicase conserved C-terminal domain	DEAD-box ATP-dependent RNA helicase 7 GN=MMI9.2 OS=Arabidopsis thaliana (Mouse-ear cress) PE=1 SV=2	A	RNA processing and modification	hypothetical protein CICLE_v10004459mg [Citrus clementina]
Cs4g01600	4686	5046	5074	5347	4529	4524	5005	4558	4775	4447	4004	4399	3030	3430	3049	3879	3751	3854		282.898	309.509	296.328	320.28	273.129	273.794	304.197	278.374	290.382	262.728	239.669	256.668	179.541	208.288	182.825	226.935	221.94	230.493	[M]	Cell wall/membrane/envelope biogenesis	Molecular Function: transporter activity (GO:0005215);; Biological Process: transport (GO:0006810);;	K03098|4.43565e-121|cit:102629088|TIL; apolipoprotein D-like; K03098 apolipoprotein D and lipocalin family protein (A)	--	[M]	Cell wall/membrane/envelope biogenesis	Lipocalin-like domain;; Lipocalin / cytosolic fatty-acid binding protein family	--	M	Cell wall/membrane/envelope biogenesis	uncharacterized protein LOC102629088 [Citrus sinensis]
orange1.1t02793	4683	4254	3615	3525	3250	3260	3644	3585	3715	3240	3048	3243	4014	3320	3401	2959	2528	2676		201.257	183.502	160.212	150.878	139.839	139.605	153.13	151.825	156.91	139.034	130.05	137.083	170.569	142.433	144.083	125.581	108.006	114.621	--	--	Biological Process: lignin biosynthetic process (GO:0009809);; Biological Process: positive regulation of flavonoid biosynthetic process (GO:0009963);; Biological Process: auxin homeostasis (GO:0010252);; Molecular Function: shikimate O-hydroxycinnamoyltransferase activity (GO:0047172);; Molecular Function: quinate O-hydroxycinnamoyltransferase activity (GO:0047205);; Molecular Function: anthrani…	K13065|0|cit:102624577|shikimate O-hydroxycinnamoyltransferase-like; K13065 shikimate O-hydroxycinnamoyltransferase [EC:2.3.1.133] (A)	Phenylpropanoid biosynthesis (ko00940);; Flavonoid biosynthesis (ko00941);; Stilbenoid, diarylheptanoid and gingerol biosynthesis (ko00945)	--	--	Transferase family	Shikimate O-hydroxycinnamoyltransferase GN=HST OS=Nicotiana tabacum (Common tobacco) PE=1 SV=1	R	General function prediction only	PREDICTED: shikimate O-hydroxycinnamoyltransferase-like [Citrus sinensis]
Cs2g20280	4682	4756	4459	4511	4109	3951	4120	4027	4175	1433	1185	1557	1612	1347	1307	1898	1631	1627		323.412	332.368	289.572	303.03	279.317	267.153	284.088	272.095	283.797	95.3094	78.8621	103.885	104.079	89.8571	88.342	126.245	107.66	107.517	[J]	Translation, ribosomal structure and biogenesis	Molecular Function: translation initiation factor activity (GO:0003743);; Biological Process: translational initiation (GO:0006413);;	K03236|1.59794e-65|csv:101214334|eukaryotic translation initiation factor 1A-like; K03236 translation initiation factor 1A (A)	RNA transport (ko03013)	[J]	Translation, ribosomal structure and biogenesis	Translation initiation factor 1A / IF-1	Eukaryotic translation initiation factor 1A OS=Onobrychis viciifolia (Common sainfoin) PE=2 SV=2	J	Translation, ribosomal structure and biogenesis	PREDICTED: eukaryotic translation initiation factor 1A-like [Cucumis sativus]
Cs8g16840	4678	4740	4823	3242	3468	3293	2571	2887	3186	1814	1572	1574	1596	1724	1733	1058	912	1027		331.709	340.229	348.728	232.441	246.844	232.657	180.73	201.676	223.01	129.275	112.092	112.589	111.371	122.204	123.981	75.4941	64.9558	72.9491	--	--	--	--	--	--	--	Fasciclin domain	Fasciclin-like arabinogalactan protein 12 (Precursor) GN=FLA12 OS=Arabidopsis thaliana (Mouse-ear cress) PE=2 SV=2	R	General function prediction only	PREDICTED: fasciclin-like arabinogalactan protein 12-like [Citrus sinensis]
Cs3g15220	4653	4321	4866	4788	5013	5176	4886	4896	4675	3266	3216	2012	2393	3525	3666	2122	3106	3286		33.4462	31.9778	34.3827	34.1928	36.0573	37.463	35.3212	35.1323	33.4344	23.6388	23.2329	14.5234	17.3986	25.3007	26.8493	15.1844	22.2542	23.4058	--	--	--	--	--	[T]	Signal transduction mechanisms	NB-ARC domain;; Leucine Rich repeats (2 copies);; AAA domain;; NACHT domain	Disease resistance protein At4g27190 GN=At4g27190 OS=Arabidopsis thaliana (Mouse-ear cress) PE=2 SV=1	T	Signal transduction mechanisms	PREDICTED: uncharacterized protein LOC102626862 isoform X1 [Citrus sinensis]
orange1.1t02413	4645	4639	4523	5093	5228	5124	5103	5313	5294	4395	4663	4472	5266	5262	5469	6158	5138	5276		92.6557	94.6161	88.3104	100.78	104.44	102.17	102.382	105.996	105.676	85.4412	91.1041	86.5571	104.43	103.353	108.061	116.848	98.7123	102.018	[O]	Posttranslational modification, protein turnover, chaperones	Molecular Function: ATP binding (GO:0005524);; Cellular Component: nucleolus (GO:0005730);; Cellular Component: cytosol (GO:0005829);; Cellular Component: plasma membrane (GO:0005886);; Molecular Function: microtubule-severing ATPase activity (GO:0008568);; Biological Process: response to cadmium ion (GO:0046686);;	K13525|0|cit:102630724|cell division cycle protein 48 homolog; K13525 transitional endoplasmic reticulum ATPase (A)	Protein processing in endoplasmic reticulum (ko04141)	[O]	Posttranslational modification, protein turnover, chaperones	ATPase family associated with various cellular activities (AAA);; Cell division protein 48 (CDC48), N-terminal domain;; AAA domain;; Holliday junction DNA helicase ruvB N-terminus;; AAA ATPase domain;; AAA domain;; AAA domain (Cdc48 subfamily);; AAA domain;; Cell division protein 48 (CDC48), domain 2;; AAA domain (dynein-related subfamily);; AAA domain;; Zeta toxin;; AAA domain;; TIP49 C-terminus…	Cell division cycle protein 48 homolog GN=CDC48 OS=Glycine max (Soybean) PE=1 SV=1	O	Posttranslational modification, protein turnover, chaperones	PREDICTED: cell division cycle protein 48 homolog [Citrus sinensis]
Cs2g04850	4644	4686	4581	3878	4117	3819	3841	3941	3893	3642	3471	3954	3706	3354	3269	3498	3228	2941		264.262	271.356	256.775	220.507	236.109	214.74	218.365	221.799	218.152	201.161	193.669	218.807	197.657	186.059	184.478	192.791	178.12	163.385	[T]	Signal transduction mechanisms	Molecular Function: protein domain specific binding (GO:0019904);;	K06630|0|cit:102613414|14-3-3-like protein D-like; K06630 14-3-3 protein epsilon (A)	--	[O]	Posttranslational modification, protein turnover, chaperones	14-3-3 protein	14-3-3-like protein D GN=GF14D OS=Glycine max (Soybean) PE=1 SV=1	O	Posttranslational modification, protein turnover, chaperones	PREDICTED: 14-3-3-like protein D-like [Citrus sinensis]
orange1.1t01197	4644	4665	4129	4158	4184	4127	3996	4101	4126	3910	3620	4500	4281	3332	3392	3878	3008	3122		308.461	312.279	277.632	277.54	278.811	273.946	266.195	271.571	273.868	265.636	238.935	297.302	282.697	224.376	229.165	261.989	202.461	205.605	[J]	Translation, ribosomal structure and biogenesis	Cellular Component: intracellular (GO:0005622);;	K02976|3.40771e-36|cit:102612329|40S ribosomal protein S26-2-like; K02976 small subunit ribosomal protein S26e (A)	Ribosome (ko03010)	[J]	Translation, ribosomal structure and biogenesis	Ribosomal protein S26e	40S ribosomal protein S26-3 GN=RPS26C OS=Arabidopsis thaliana (Mouse-ear cress) PE=2 SV=1	J	Translation, ribosomal structure and biogenesis	hypothetical protein CICLE_v10002735mg [Citrus clementina]
Cs8g03040	4639	4779	4321	5055	4713	4725	4985	4885	4686	3516	3131	2881	3448	3590	3718	3950	4282	4142		123.012	127.155	118.773	134.885	125.54	125.321	131.184	129.015	123.893	95.167	84.8947	77.8596	91.479	97.2602	99.33	105.462	115.653	111.826	--	--	--	--	--	--	--	PB1 domain	--	S	Function unknown	PREDICTED: neurogenic protein mastermind-like [Citrus sinensis]
Cs1g16440	4624	4696	4624	3955	4410	4394	4333	4431	4486	3396	3394	3426	3477	3831	3955	2631	3022	3235		127.812	130.04	129.004	108.275	120.065	124.573	122.576	121.103	124.556	73.4093	72.0856	65.7851	79.7505	87.9479	91.543	55.6838	67.2079	72.5533	[RTKL]	General function prediction only;; Signal transduction mechanisms;; Transcription;; Replication, recombination and repair	Molecular Function: protein kinase activity (GO:0004672);; Molecular Function: ATP binding (GO:0005524);; Biological Process: protein phosphorylation (GO:0006468);; Cellular Component: integral component of membrane (GO:0016021);;	--	--	--	--	Protein tyrosine kinase;; Protein kinase domain;; Leucine rich repeat;; Leucine Rich repeats (2 copies);; Leucine Rich Repeat;; Leucine Rich repeat;; Leucine rich repeat N-terminal domain	Protein STRUBBELIG-RECEPTOR FAMILY 6 (Precursor) GN=SRF6 OS=Arabidopsis thaliana (Mouse-ear cress) PE=1 SV=1	T	Signal transduction mechanisms	PREDICTED: protein STRUBBELIG-RECEPTOR FAMILY 6-like [Citrus sinensis]
Cs3g17160	4618	4471	4690	4471	4479	4277	4674	4347	4482	2319	2181	2057	2049	2286	2458	2107	2356	2292		112.687	110.998	112.843	109.113	109.637	104.303	114.708	106.39	109.416	55.7904	52.7609	49.0281	49.6244	55.764	59.7221	49.8903	56.0906	55.0355	[P]	Inorganic ion transport and metabolism	Molecular Function: NADPH-hemoprotein reductase activity (GO:0003958);; Molecular Function: iron ion binding (GO:0005506);; Cellular Component: endoplasmic reticulum membrane (GO:0005789);; Cellular Component: cytosol (GO:0005829);; Biological Process: ER to Golgi vesicle-mediated transport (GO:0006888);; Biological Process: response to oxidative stress (GO:0006979);; Biological Process: phenylpr…	K00327|0|cit:102617058|NADPH--cytochrome P450 reductase-like; K00327 NADPH-ferrihemoprotein reductase [EC:1.6.2.4] (A)	--	[C]	Energy production and conversion	FAD binding domain;; Flavodoxin;; Oxidoreductase NAD-binding domain	NADPH--cytochrome P450 reductase OS=Vigna radiata var. radiata (Mung bean) PE=1 SV=1	C	Energy production and conversion	PREDICTED: NADPH--cytochrome P450 reductase-like [Citrus sinensis]
orange1.1t03682	4614	4509	4516	3780	3782	3683	3542	3426	3492	6054	6297	6323	4208	5164	5448	5828	5818	5948		151.414	152.244	141.417	118.607	120.399	123.838	109.741	106.92	108.894	215.575	234.917	252.037	159.041	186.087	202.557	222.965	220.904	231.779	[GEPR]	Carbohydrate transport and metabolism;; Amino acid transport and metabolism;; Inorganic ion transport and metabolism;; General function prediction only	--	K08150|0|cit:102619380|inositol transporter 1-like; K08150 MFS transporter, SP family, solute carrier family 2 (myo-inositol transporter), member 13 (A)	--	[R]	General function prediction only	Sugar (and other) transporter;; Major Facilitator Superfamily	Inositol transporter 1 GN=INT1 OS=Arabidopsis thaliana (Mouse-ear cress) PE=1 SV=1	R	General function prediction only	PREDICTED: inositol transporter 1-like [Citrus sinensis]
Cs5g03400	4605	4562	4527	4816	4753	4939	5034	4791	4834	4251	4358	4286	4755	4905	4841	5187	4880	5170		106.272	108.027	99.7275	109.593	107.642	114.471	111.821	106.081	107.257	98.2677	101.276	111.248	105.646	107.92	107.623	116.998	107.009	114.233	[E]	Amino acid transport and metabolism	--	K01256|0|cit:102626303|puromycin-sensitive aminopeptidase-like; K01256 aminopeptidase N [EC:3.4.11.2] (A)	Glutathione metabolism (ko00480)	[EO]	Amino acid transport and metabolism;; Posttranslational modification, protein turnover, chaperones	Domain of unknown function (DUF3458);; Peptidase family M1;; Peptidase MA superfamily	Puromycin-sensitive aminopeptidase GN=MPA1 OS=Arabidopsis thaliana (Mouse-ear cress) PE=1 SV=1	EO	Amino acid transport and metabolism;; Posttranslational modification, protein turnover, chaperones	PREDICTED: puromycin-sensitive aminopeptidase-like isoform X1 [Citrus sinensis]
Cs7g26560	4602	4724	4356	4818	4607	4521	3979	3828	3794	3168	3283	3920	4498	3347	3206	4864	4935	4745		252.18	263.916	232.797	260.221	249.452	247.004	218.06	209.727	208.948	170.347	177.196	208.294	249.489	182.117	172.771	253.471	261.8	256.969	--	--	--	--	--	--	--	--	--	--	--	--
Cs3g18630	4596	4414	4627	5329	5482	5163	5318	5100	5226	3505	3811	2738	3936	4067	4383	3413	4142	4157		45.5498	46.971	42.5685	53.1957	52.2787	50.2807	50.4077	48.4897	50.1048	35.1766	39.4064	33.586	41.6768	38.9194	41.748	32.645	39.2646	40.6935	[I]	Lipid transport and metabolism	Molecular Function: acetyl-CoA carboxylase activity (GO:0003989);; Molecular Function: biotin carboxylase activity (GO:0004075);; Molecular Function: ATP binding (GO:0005524);; Biological Process: fatty acid biosynthetic process (GO:0006633);; Molecular Function: metal ion binding (GO:0046872);;	K11262|0|cit:102618682|acetyl-CoA carboxylase 1-like; K11262 acetyl-CoA carboxylase / biotin carboxylase [EC:6.4.1.2 6.3.4.14] (A)	Fatty acid biosynthesis (ko00061);; Pyruvate metabolism (ko00620);; Propanoate metabolism (ko00640);; Fatty acid metabolism (ko01212)	[I]	Lipid transport and metabolism	Acetyl-CoA carboxylase, central region;; Carboxyl transferase domain;; Carbamoyl-phosphate synthase L chain, ATP binding domain;; Biotin carboxylase C-terminal domain;; ATP-grasp domain;; Biotin-requiring enzyme;; ATP-grasp domain	Biotin carboxylase GN=F15C21.1 OS=Arabidopsis thaliana (Mouse-ear cress) PE=1 SV=1	I	Lipid transport and metabolism	PREDICTED: acetyl-CoA carboxylase 1-like isoform X1 [Citrus sinensis]
Cs8g15970	4595	4483	4130	5415	5275	5395	5855	5963	5685	6213	6741	7001	8582	7958	7982	8725	8626	8518		92.8402	92.736	82.3823	108.944	106.899	109.033	119.029	120.849	115.229	122.123	133.39	136.627	167.521	157.729	159.033	166.835	167.485	167.035	[O]	Posttranslational modification, protein turnover, chaperones	Molecular Function: ATP binding (GO:0005524);; Cellular Component: plasma membrane (GO:0005886);; Biological Process: cell cycle (GO:0007049);; Molecular Function: microtubule-severing ATPase activity (GO:0008568);; Biological Process: cell division (GO:0051301);;	K13525|0|cit:102612408|cell division cycle protein 48 homolog; K13525 transitional endoplasmic reticulum ATPase (A)	Protein processing in endoplasmic reticulum (ko04141)	[O]	Posttranslational modification, protein turnover, chaperones	ATPase family associated with various cellular activities (AAA);; Cell division protein 48 (CDC48), N-terminal domain;; AAA domain;; Holliday junction DNA helicase ruvB N-terminus;; AAA ATPase domain;; AAA domain;; AAA domain (Cdc48 subfamily);; AAA domain;; AAA domain (dynein-related subfamily);; AAA domain;; Cell division protein 48 (CDC48), domain 2;; Zeta toxin;; AAA domain;; TIP49 C-terminus…	Cell division cycle protein 48 homolog GN=CDC48 OS=Glycine max (Soybean) PE=1 SV=1	O	Posttranslational modification, protein turnover, chaperones	PREDICTED: cell division cycle protein 48 homolog [Citrus sinensis]
Cs5g33350	4591	5071	4489	4625	4462	4367	4329	4333	4159	6122	5882	7536	6105	4810	4953	5980	5047	4894		228.162	259.75	219.9	229.884	223.116	217.825	217.075	215.566	206.397	302.9	291.067	371.833	299.221	239.038	250.294	291.625	248.55	241.545	[J]	Translation, ribosomal structure and biogenesis	Molecular Function: structural constituent of ribosome (GO:0003735);; Biological Process: translation (GO:0006412);; Cellular Component: cytosolic large ribosomal subunit (GO:0022625);;	K02883|1.95506e-132|cit:102612174|60S ribosomal protein L18-3-like; K02883 large subunit ribosomal protein L18e (A)	Ribosome (ko03010)	[J]	Translation, ribosomal structure and biogenesis	Ribosomal protein L18e/L15	60S ribosomal protein L18-2 GN=RPL18B OS=Arabidopsis thaliana (Mouse-ear cress) PE=1 SV=2	J	Translation, ribosomal structure and biogenesis	hypothetical protein CICLE_v10022435mg [Citrus clementina]
Cs7g06840	4591	4828	3994	5252	4699	4851	4397	4227	4310	3393	3405	3541	3645	2918	3193	2684	3189	3156		120.624	127.604	109.805	138.996	124.296	127.014	114.448	110.308	112.904	90.9853	91.3319	94.0444	97.072	78.5884	84.9588	70.883	84.8631	83.8232	--	--	Cellular Component: intracellular (GO:0005622);; Molecular Function: zinc ion binding (GO:0008270);; Biological Process: response to red or far red light (GO:0009639);; Biological Process: single-organism process (GO:0044699);; Biological Process: regulation of biological process (GO:0050789);;	--	--	[K]	Transcription	CCT motif;; B-box zinc finger	Zinc finger protein CONSTANS-LIKE 4 GN=COL4 OS=Arabidopsis thaliana (Mouse-ear cress) PE=2 SV=2	K	Transcription	PREDICTED: zinc finger protein CONSTANS-LIKE 4-like [Citrus sinensis]
[truncated: 28,013 more rows]
