# Supplementary material for: Genome-wide comprehensive analysis of transcriptomes and small RNAs offers insights into the molecular mechanism of alkaline stress tolerance in a citrus rootstock
Source: Hortic Res. 2019 Mar 1;6:33. doi: 10.1038/s41438-018-0116-0 (PMC6395741; doi:10.1038/s41438-018-0116-0)
Supplement: Supplementary file 14 — Table S3 [file 41438_2018_116_MOESM14_ESM.xlsx]

## Sheet: Genes of Cj  passing filter 
Table of genes of Cj passing filter and clustered by STEM
Gene ID	Profile ID	Log2(Cj1/Cj1)	Log2(Cj2/Cj1)	Log2(Cj3/Cj1)	Cj1_FPKM	Cj2_FPKM	Cj3_FPKM	GO_annotation	KEGG_annotation	KEGG_pathway_annotation	KOG_class	KOG_class_annotation	Pfam_annotation	Swiss_Prot_annotation	eggNOG_class	eggNOG_class_annotation	NR_annotation
Citrus_sinensis_newGene_1200	4	0	-3.27	-3.37	0.493981	0.0511407	0.0477913	Molecular Function: nucleic acid binding (GO:0003676);; Molecular Function: metal ion binding (GO:0046872);;	--	--	--	--	Zinc finger, C2H2 type;; C2H2-type zinc finger;; Zinc-finger double-stranded RNA-binding;; Zinc-finger of C2H2 type	Protein SENSITIVE TO PROTON RHIZOTOXICITY 1 GN=STOP1 OS=Arabidopsis thaliana (Mouse-ear cress) PE=2 SV=1	R	General function prediction only	PREDICTED: protein SENSITIVE TO PROTON RHIZOTOXICITY 1-like [Citrus sinensis]
Cs5g16780	0	0	-2.72	-3.67	0.364635	0.0554001	0.0286197	Molecular Function: endopeptidase inhibitor activity (GO:0004866);; Biological Process: negative regulation of endopeptidase activity (GO:0010951);;	--	--	--	--	Trypsin and protease inhibitor	Miraculin (Precursor) OS=Synsepalum dulcificum (Miracle fruit) PE=1 SV=3	R	General function prediction only	PREDICTED: miraculin-like [Citrus sinensis]
Cs5g31440	0	0	-2.43	-3.8	0.309716	0.0574915	0.0222545	Molecular Function: nucleotide binding (GO:0000166);; Biological Process: photoperiodism, flowering (GO:0048573);; Cellular Component: Cul4-RING E3 ubiquitin ligase complex (GO:0080008);;	K14962|1.11254e-106|cic:CICLE_v10021295mg|hypothetical protein; K14962 COMPASS component SWD2 (A)	mRNA surveillance pathway (ko03015)	[ABO]	RNA processing and modification;; Chromatin structure and dynamics;; Posttranslational modification, protein turnover, chaperones	WD domain, G-beta repeat	--	ABO	RNA processing and modification;; Chromatin structure and dynamics;; Posttranslational modification, protein turnover, chaperones	hypothetical protein CICLE_v10021295mg [Citrus clementina]
Cs8g01530	0	0	-2.51	-3.41	0.32964	0.0578731	0.0309712	--	--	--	[R]	General function prediction only	C2H2-type zinc finger;; Zinc-finger of C2H2 type	Zinc finger protein ZAT3 GN=F23E12.160 OS=Arabidopsis thaliana (Mouse-ear cress) PE=2 SV=1	K	Transcription	hypothetical protein CICLE_v10030233mg [Citrus clementina]
Cs6g09940	4	0	-4.23	-4.14	1.14749	0.0613597	0.0652376	Biological Process: lipid transport (GO:0006869);; Molecular Function: lipid binding (GO:0008289);;	--	--	--	--	Protease inhibitor/seed storage/LTP family;; Probable lipid transfer	Non-specific lipid-transfer protein (Precursor) OS=Helianthus annuus (Common sunflower) PE=3 SV=1	T	Signal transduction mechanisms	hypothetical protein CICLE_v10013119mg [Citrus clementina]
Cs1g23370	4	0	-4.11	-3.07	1.0679	0.062002	0.127276	--	--	--	--	--	--	--	S	Function unknown	hypothetical protein CICLE_v10026829mg [Citrus clementina]
Cs8g02380	0	0	-2.97	-3.85	0.54344	0.0693364	0.0376827	Biological Process: amino acid transmembrane transport (GO:0003333);; Molecular Function: amino acid transmembrane transporter activity (GO:0015171);; Cellular Component: integral component of membrane (GO:0016021);;	--	--	[E]	Amino acid transport and metabolism	Amino acid permease;; Amino acid permease	Probable polyamine transporter At1g31830 GN=At1g31830 OS=Arabidopsis thaliana (Mouse-ear cress) PE=2 SV=1	E	Amino acid transport and metabolism	PREDICTED: probable polyamine transporter At1g31830-like [Citrus sinensis]
Cs2g07580	0	0	-2.77	-3.98	0.511131	0.0747807	0.0324665	--	K08770|0|cit:102628289|polyubiquitin-like; K08770 ubiquitin C (A)	--	[OR]	Posttranslational modification, protein turnover, chaperones;; General function prediction only	Ubiquitin family;; Ubiquitin-2 like Rad60 SUMO-like	Ubiquitin-related 4 (Precursor) GN=UBQ9 OS=Arabidopsis thaliana (Mouse-ear cress) PE=3 SV=1	O	Posttranslational modification, protein turnover, chaperones	PREDICTED: polyubiquitin-like [Citrus sinensis]
Cs8g20000	0	0	-2.03	-2.79	0.310192	0.0759773	0.0449237	--	K15356|0|cit:102621910|GDP-mannose transporter GONST2-like; K15356 GDP-mannose transporter (A)	--	[GOU]	Carbohydrate transport and metabolism;; Posttranslational modification, protein turnover, chaperones;; Intracellular trafficking, secretion, and vesicular transport	Triose-phosphate Transporter family	GDP-mannose transporter GONST2 GN=GONST2 OS=Arabidopsis thaliana (Mouse-ear cress) PE=2 SV=1	P	Inorganic ion transport and metabolism	PREDICTED: GDP-mannose transporter GONST2-like [Citrus sinensis]
Cs5g18930	4	0	-3.39	-3.19	0.847646	0.0811001	0.0927312	Biological Process: cellular process (GO:0009987);; Molecular Function: transferase activity, transferring acyl groups other than amino-acyl groups (GO:0016747);; Biological Process: biological regulation (GO:0065007);; Biological Process: organic substance biosynthetic process (GO:1901576);;	K13065|0|cit:102616979|shikimate O-hydroxycinnamoyltransferase-like; K13065 shikimate O-hydroxycinnamoyltransferase [EC:2.3.1.133] (A)	Phenylpropanoid biosynthesis (ko00940);; Flavonoid biosynthesis (ko00941);; Stilbenoid, diarylheptanoid and gingerol biosynthesis (ko00945)	--	--	Transferase family	Shikimate O-hydroxycinnamoyltransferase GN=HST OS=Nicotiana tabacum (Common tobacco) PE=1 SV=1	R	General function prediction only	PREDICTED: shikimate O-hydroxycinnamoyltransferase-like [Citrus sinensis]
Cs7g10800	4	0	-2.13	-1.65	0.364763	0.083369	0.116605	Biological Process: lipid transport (GO:0006869);; Cellular Component: anchored component of plasma membrane (GO:0046658);;	--	--	--	--	Probable lipid transfer;; Protease inhibitor/seed storage/LTP family	Non-specific lipid transfer protein GPI-anchored 1 (Precursor) GN=LTPG1 OS=Arabidopsis thaliana (Mouse-ear cress) PE=1 SV=1	R	General function prediction only	hypothetical protein CISIN_1g029795mg [Citrus sinensis]
Cs5g20210	3	0	-1.9	-3.46	0.325237	0.0869531	0.0295005	--	--	--	[R]	General function prediction only	Aldo/keto reductase family	Non-functional NADPH-dependent codeinone reductase 2 GN=COR2 OS=Papaver somniferum (Opium poppy) PE=1 SV=1	R	General function prediction only	PREDICTED: non-functional NADPH-dependent codeinone reductase 2-like [Citrus sinensis]
Cs2g08920	4	0	-1.8	-1.35	0.309211	0.0889835	0.12096	--	--	--	[R]	General function prediction only	Leucine rich repeat;; Leucine Rich repeats (2 copies);; Leucine Rich Repeat;; Leucine Rich repeat;; Leucine rich repeat;; Leucine rich repeat N-terminal domain	Serine/threonine-protein kinase BRI1-like 2 (Precursor) GN=F14H20.2 OS=Arabidopsis thaliana (Mouse-ear cress) PE=1 SV=1	S	Function unknown	PREDICTED: LRR receptor-like serine/threonine-protein kinase GSO2-like isoform X4 [Citrus sinensis]
orange1.1t04569	4	0	-3.18	-3.23	0.82046	0.0904207	0.0874307	--	--	--	--	--	--	--	--	--	--
Cs5g24390	4	0	-1.79	-1.63	0.318281	0.092046	0.103099	Cellular Component: mitochondrial respiratory chain complex I (GO:0005747);; Cellular Component: plasma membrane (GO:0005886);; Cellular Component: chloroplast (GO:0009507);;	--	--	--	--	--	Gamma carbonic anhydrase-like 2, mitochondrial (Precursor) GN=GAMMACAL2 OS=Arabidopsis thaliana (Mouse-ear cress) PE=1 SV=1	R	General function prediction only	hypothetical protein CICLE_v10032492mg [Citrus clementina]
Cs6g14130	4	0	-2.13	-2.35	0.405911	0.0928565	0.0796075	--	--	--	--	--	GDSL/SGNH-like Acyl-Esterase family found in Pmr5 and Cas1p;; PMR5 N terminal Domain	Protein trichome birefringence-like 9 GN=TBL9 OS=Arabidopsis thaliana (Mouse-ear cress) PE=2 SV=1	S	Function unknown	hypothetical protein CICLE_v10013764mg [Citrus clementina]
Cs1g21990	4	0	-3.07	-3.37	0.820276	0.0973627	0.079372	--	--	--	--	--	Late embryogenesis abundant protein 18	--	S	Function unknown	hypothetical protein CICLE_v10026786mg [Citrus clementina]
Cs1g11600	4	0	-2.08	-2.11	0.44955	0.106632	0.103988	--	--	--	--	--	Plant protein of unknown function	Putative UPF0481 protein At3g02645 GN=At3g02645 OS=Arabidopsis thaliana (Mouse-ear cress) PE=3 SV=1	S	Function unknown	hypothetical protein CICLE_v10027595mg [Citrus clementina]
Cs7g08510	4	0	-2.52	-2.59	0.627241	0.109715	0.103829	--	--	--	--	--	--	--	--	--	--
Cs5g13460	0	0	-1.49	-2.52	0.308988	0.109916	0.0538957	--	K04730|7.39292e-62|cic:CICLE_v10017895mg|hypothetical protein; K04730 interleukin-1 receptor-associated kinase 1 [EC:2.7.11.1] (A)	--	--	--	--	--	--	--	hypothetical protein CICLE_v10017895mg [Citrus clementina]
Cs2g19830	4	0	-1.91	-1.62	0.42525	0.112828	0.138526	Molecular Function: signal transducer activity (GO:0004871);; Biological Process: signal transduction (GO:0007165);; Biological Process: response to light stimulus (GO:0009416);;	--	--	--	--	NPH3 family;; BTB/POZ domain	BTB/POZ domain-containing protein At5g48130 GN=At5g48130 OS=Arabidopsis thaliana (Mouse-ear cress) PE=2 SV=1	R	General function prediction only	PREDICTED: BTB/POZ domain-containing protein At5g48130-like [Citrus sinensis]
Cs2g28790	3	0	-2.06	-4.43	0.479201	0.115019	0.0222163	Molecular Function: kinase activity (GO:0016301);;	--	--	--	--	Protein kinase domain;; Protein tyrosine kinase;; Leucine Rich repeats (2 copies);; Leucine rich repeat;; Leucine Rich Repeat;; ABC1 family	Probable LRR receptor-like serine/threonine-protein kinase At3g47570 (Precursor) GN=At3g47570 OS=Arabidopsis thaliana (Mouse-ear cress) PE=2 SV=1	T	Signal transduction mechanisms	hypothetical protein CICLE_v100183241mg, partial [Citrus clementina]
Cs2g02920	0	0	-2.6	-3.19	0.711001	0.117386	0.0779083	--	--	--	--	--	--	--	--	--	--
Cs1g22720	0	0	-3.24	-4.43	1.11343	0.117526	0.051613	--	--	--	--	--	AP2 domain	Ethylene-responsive transcription factor ERF109 GN=ERF109 OS=Arabidopsis thaliana (Mouse-ear cress) PE=1 SV=1	S	Function unknown	hypothetical protein CICLE_v10027548mg [Citrus clementina]
Cs2g09950	4	0	-2.65	-2.05	0.74316	0.118	0.179402	Molecular Function: oxidoreductase activity (GO:0016491);; Molecular Function: metal ion binding (GO:0046872);;	--	--	--	--	Cupin;; Cupin domain	Putative germin-like protein 2-1 (Precursor) OS=Oryza sativa subsp. japonica (Rice) PE=3 SV=1	R	General function prediction only	PREDICTED: putative germin-like protein 2-1-like [Citrus sinensis]
orange1.1t05078	3	0	-1.57	-3.11	0.350449	0.118386	0.0405743	Molecular Function: ATP binding (GO:0005524);; Molecular Function: nucleoside-triphosphatase activity (GO:0017111);;	K08900|0|cic:CICLE_v10031756mg|hypothetical protein; K08900 mitochondrial chaperone BCS1 (A)	--	[O]	Posttranslational modification, protein turnover, chaperones	Domain associated at C-terminal with AAA;; ATPase family associated with various cellular activities (AAA)	26S protease regulatory subunit 6B homolog GN=MCK7.16 OS=Arabidopsis thaliana (Mouse-ear cress) PE=1 SV=1	O	Posttranslational modification, protein turnover, chaperones	hypothetical protein CICLE_v10031756mg [Citrus clementina]
Cs5g22850	4	0	-1.31	-1.15	0.305738	0.123318	0.137424	--	--	--	--	--	--	--	--	--	PREDICTED: uncharacterized protein LOC102616789 [Citrus sinensis]
Cs3g13510	0	0	-1.86	-3.18	0.459294	0.126836	0.0507526	Biological Process: response to stress (GO:0006950);; Biological Process: response to abiotic stimulus (GO:0009628);; Biological Process: floral whorl development (GO:0048438);; Biological Process: floral organ formation (GO:0048449);; Biological Process: phyllome development (GO:0048827);;	--	--	--	--	--	--	S	Function unknown	hypothetical protein CICLE_v10003281mg, partial [Citrus clementina]
Cs7g05930	3	0	-1.59	-3.08	0.383821	0.127092	0.0453337	--	--	--	--	--	--	--	S	Function unknown	PREDICTED: uncharacterized protein LOC102614648 [Citrus sinensis]
orange1.1t03601	4	0	-1.43	-1.37	0.357546	0.132368	0.137866	--	--	--	[R]	General function prediction only	Leucine rich repeat;; Leucine Rich repeats (2 copies);; Leucine Rich Repeat;; Leucine Rich repeat;; Leucine rich repeat;; Leucine rich repeat N-terminal domain	LRR receptor-like serine/threonine-protein kinase GSO2 (Precursor) GN=K23L20.3 OS=Arabidopsis thaliana (Mouse-ear cress) PE=2 SV=2	R	General function prediction only	PREDICTED: leucine-rich repeat receptor-like protein kinase PEPR1-like isoform X6 [Citrus sinensis]
orange1.1t02622	3	0	-1.2	-2.83	0.305784	0.132758	0.0429294	--	--	--	--	--	--	Uncharacterized protein At1g05835 (Precursor) GN=At1g05835 OS=Arabidopsis thaliana (Mouse-ear cress) PE=2 SV=1	S	Function unknown	PREDICTED: uncharacterized protein LOC102627427 [Citrus sinensis]
Cs5g34050	0	0	-1.52	-2.49	0.388837	0.135499	0.0690874	Molecular Function: serine-type carboxypeptidase activity (GO:0004185);; Biological Process: proteolysis (GO:0006508);;	K16297|0|cit:102614740|serine carboxypeptidase II-3-like; K16297 serine carboxypeptidase-like clade II [EC:3.4.16.-] (A)	--	[OE]	Posttranslational modification, protein turnover, chaperones;; Amino acid transport and metabolism	Serine carboxypeptidase	Serine carboxypeptidase II-3 chain B (Precursor) GN=CXP;2-3 OS=Hordeum vulgare (Barley) PE=2 SV=1	O	Posttranslational modification, protein turnover, chaperones	PREDICTED: serine carboxypeptidase II-3-like [Citrus sinensis]
Cs5g31450	4	0	-1.25	-1.37	0.32269	0.135911	0.124445	--	--	--	--	--	--	--	--	--	hypothetical protein CICLE_v10022347mg [Citrus clementina]
orange1.1t01168	3	0	-1.24	-2.19	0.327947	0.138706	0.0719037	Biological Process: metal ion transport (GO:0030001);; Molecular Function: metal ion binding (GO:0046872);;	K07213|2.42225e-56|cit:102624383|copper transport protein ATX1-like; K07213 copper chaperone (A)	--	[P]	Inorganic ion transport and metabolism	Heavy-metal-associated domain	Copper transport protein ATX1 GN=ATX1 OS=Arabidopsis thaliana (Mouse-ear cress) PE=1 SV=1	P	Inorganic ion transport and metabolism	PREDICTED: copper transport protein ATX1-like [Citrus sinensis]
Cs5g29113	4	0	-2.46	-2.2	0.770924	0.140134	0.168078	--	--	--	--	--	--	--	--	--	PREDICTED: uncharacterized protein LOC102611210 [Citrus sinensis]
orange1.1t04444	0	0	-1.45	-1.89	0.38448	0.140875	0.104017	--	--	--	--	--	--	--	--	--	PREDICTED: uncharacterized protein LOC102608796 isoform X2 [Citrus sinensis]
Cs2g26090	4	0	-1.8	-2.17	0.504153	0.145201	0.111776	--	--	--	--	--	--	--	--	--	PREDICTED: uncharacterized protein LOC102613425 isoform X2 [Citrus sinensis]
Cs4g08550	0	0	-1.42	-2.27	0.409433	0.152604	0.0847423	--	--	--	--	--	X8 domain	Major pollen allergen Ole e 10 (Precursor) OS=Olea europaea (Common olive) PE=1 SV=1	R	General function prediction only	PREDICTED: glucan endo-1,3-beta-glucosidase-like [Citrus sinensis]
Cs4g11340	4	0	-2.25	-2.15	0.741063	0.155395	0.167369	--	--	--	--	--	--	--	--	--	--
Cs2g01610	0	0	-1.4	-1.94	0.411184	0.155505	0.107279	--	--	--	--	--	Weak chloroplast movement under blue light	WEB family protein At1g12150 GN=At1g12150 OS=Arabidopsis thaliana (Mouse-ear cress) PE=2 SV=1	S	Function unknown	hypothetical protein CISIN_1g037857mg [Citrus sinensis]
Cs5g04280	4	0	-1.15	-0.91	0.349828	0.157769	0.186221	Molecular Function: transporter activity (GO:0005215);; Biological Process: oligopeptide transport (GO:0006857);; Cellular Component: membrane (GO:0016020);;	K14638|0|cit:102607539|nitrate transporter 1.2-like; K14638 solute carrier family 15 (peptide/histidine transporter), member 3/4 (A)	--	[E]	Amino acid transport and metabolism	POT family	Protein NRT1/ PTR FAMILY 4.6 GN=At1g69850 OS=Arabidopsis thaliana (Mouse-ear cress) PE=1 SV=1	P	Inorganic ion transport and metabolism	PREDICTED: nitrate transporter 1.2-like isoform X1 [Citrus sinensis]
orange1.1t03417	3	0	-1.81	-3.87	0.559785	0.159094	0.038292	--	--	--	--	--	--	--	S	Function unknown	PREDICTED: uncharacterized protein LOC102611461 [Citrus sinensis]
Cs6g14340	4	0	-1.16	-1.01	0.356974	0.159369	0.1775	Molecular Function: sucrose alpha-glucosidase activity (GO:0004575);; Cellular Component: cell wall (GO:0005618);; Biological Process: starch metabolic process (GO:0005982);; Biological Process: sucrose biosynthetic process (GO:0005986);; Biological Process: nectar secretion (GO:0071836);;	K01193|0|cit:102616117|beta-fructofuranosidase, insoluble isoenzyme 1-like; K01193 beta-fructofuranosidase [EC:3.2.1.26] (A)	Galactose metabolism (ko00052);; Starch and sucrose metabolism (ko00500)	[G]	Carbohydrate transport and metabolism	Glycosyl hydrolases family 32 N-terminal domain;; Glycosyl hydrolases family 32 C terminal	Beta-fructofuranosidase, insoluble isoenzyme 1 (Precursor) GN=INV1 OS=Daucus carota (Wild carrot) PE=1 SV=1	G	Carbohydrate transport and metabolism	PREDICTED: beta-fructofuranosidase, insoluble isoenzyme 1-like [Citrus sinensis]
Cs3g22950	4	0	-1.14	-0.87	0.361601	0.164351	0.197757	--	--	--	[S]	Function unknown	Domain of unknown function (DUF4149)	--	S	Function unknown	PREDICTED: uncharacterized protein LOC102618133 [Citrus sinensis]
Citrus_sinensis_newGene_558	0	0	-2.25	-3.72	0.786442	0.16574	0.0596735	--	--	--	--	--	--	--	S	Function unknown	PREDICTED: uncharacterized protein LOC102610468 [Citrus sinensis]
Cs6g06300	4	0	-0.97	-1.02	0.329075	0.167631	0.162407	--	--	--	--	--	Domain of unknown function (DUF4378);; Protein of unknown function (DUF3741)	Protein TRM32 GN=TRM32 OS=Arabidopsis thaliana (Mouse-ear cress) PE=2 SV=1	S	Function unknown	PREDICTED: uncharacterized protein LOC102616209 [Citrus sinensis]
Cs7g04380	4	0	-1.58	-1.46	0.509662	0.170513	0.18577	--	--	--	--	--	Glyoxal oxidase N-terminus;; Domain of unknown function (DUF1929);; Galactose oxidase, central domain	--	S	Function unknown	PREDICTED: galactose oxidase-like [Citrus sinensis]
Cs9g05550	4	0	-1.13	-1.06	0.374469	0.17134	0.179905	Molecular Function: polygalacturonase activity (GO:0004650);; Cellular Component: extracellular region (GO:0005576);; Biological Process: carbohydrate metabolic process (GO:0005975);; Molecular Function: galacturan 1,4-alpha-galacturonidase activity (GO:0047911);;	K01184|0|cit:102622113|polygalacturonase-like; K01184 polygalacturonase [EC:3.2.1.15] (A)	Pentose and glucuronate interconversions (ko00040);; Starch and sucrose metabolism (ko00500)	--	--	Glycosyl hydrolases family 28;; Pectate lyase superfamily protein;; Right handed beta helix region	Polygalacturonase (Precursor) OS=Prunus persica (Peach) PE=2 SV=1	R	General function prediction only	hypothetical protein CISIN_1g042768mg [Citrus sinensis]
Cs6g08080	4	0	-1.01	-0.91	0.346686	0.17219	0.184776	--	--	--	--	--	Leucine Rich repeats (2 copies);; Protein tyrosine kinase;; Protein kinase domain;; Leucine rich repeat;; Leucine Rich Repeat;; Leucine rich repeat N-terminal domain;; Leucine Rich repeat	Probable LRR receptor-like serine/threonine-protein kinase At3g47570 (Precursor) GN=At3g47570 OS=Arabidopsis thaliana (Mouse-ear cress) PE=2 SV=1	T	Signal transduction mechanisms	PREDICTED: putative receptor-like protein kinase At3g47110-like [Citrus sinensis]
Cs3g09710	4	0	-0.88	-0.66	0.316932	0.172446	0.200389	Cellular Component: mitochondrion (GO:0005739);; Biological Process: respiratory gaseous exchange (GO:0007585);; Biological Process: response to ethylene (GO:0009723);; Biological Process: abscisic acid-activated signaling pathway (GO:0009738);; Molecular Function: alternative oxidase activity (GO:0009916);; Cellular Component: integral component of membrane (GO:0016021);; Biological Process: ele…	K17893|9.65962e-150|cic:CICLE_v10003687mg|hypothetical protein; K17893 ubiquinol oxidase [EC:1.10.3.11] (A)	--	--	--	Alternative oxidase	Ubiquinol oxidase 3, mitochondrial (Precursor) OS=Arabidopsis thaliana (Mouse-ear cress) PE=2 SV=2	C	Energy production and conversion	hypothetical protein CISIN_1g0373392mg, partial [Citrus sinensis]
Cs4g08530	3	0	-1.43	-2.49	0.485787	0.179951	0.0864203	--	--	--	--	--	X8 domain	Glucan endo-1,3-beta-glucosidase 7 (Precursor) GN=At4g34480 OS=Arabidopsis thaliana (Mouse-ear cress) PE=1 SV=2	R	General function prediction only	PREDICTED: glucan endo-1,3-beta-glucosidase 7-like [Citrus sinensis]
Cs1g04540	0	0	-1	-1.68	0.361401	0.180542	0.11281	--	--	--	--	--	--	--	--	--	hypothetical protein CISIN_1g045034mg [Citrus sinensis]
Cs6g14350	0	0	-0.86	-1.12	0.330814	0.182642	0.152146	--	--	--	[R]	General function prediction only	PPR repeat;; PPR repeat family;; Pentatricopeptide repeat domain;; PPR repeat;; DYW family of nucleic acid deaminases	Pentatricopeptide repeat-containing protein At3g26782, mitochondrial (Precursor) GN=PCMP-H34 OS=Arabidopsis thaliana (Mouse-ear cress) PE=2 SV=1	R	General function prediction only	hypothetical protein CICLE_v10013825mg [Citrus clementina]
Cs9g12340	3	0	-0.8	-1.56	0.321472	0.184715	0.108964	--	--	--	--	--	Protein kinase domain;; Protein tyrosine kinase	Wall-associated receptor kinase 3 (Precursor) GN=WAK3 OS=Arabidopsis thaliana (Mouse-ear cress) PE=2 SV=2	T	Signal transduction mechanisms	PREDICTED: wall-associated receptor kinase 2-like [Citrus sinensis]
Cs8g12830	3	0	-1.5	-3.15	0.541514	0.191032	0.0608133	--	--	--	[I]	Lipid transport and metabolism	--	Patatin-like protein 5 GN=PLP5 OS=Arabidopsis thaliana (Mouse-ear cress) PE=1 SV=2	I	Lipid transport and metabolism	hypothetical protein CICLE_v10022222mg [Citrus clementina]
Cs1g13350	3	0	-0.93	-1.97	0.370883	0.194379	0.0943493	--	--	--	--	--	BAH domain	--	R	General function prediction only	PREDICTED: uncharacterized protein LOC102619539 isoform X1 [Citrus sinensis]
Cs2g20630	3	0	-1.19	-2.37	0.442735	0.194612	0.0857035	Molecular Function: binding (GO:0005488);;	--	--	[TU]	Signal transduction mechanisms;; Intracellular trafficking, secretion, and vesicular transport	ANTH domain;; ENTH domain	Clathrin coat assembly protein AP180 GN=AP180 OS=Arabidopsis thaliana (Mouse-ear cress) PE=1 SV=1	TU	Signal transduction mechanisms;; Intracellular trafficking, secretion, and vesicular transport	hypothetical protein CICLE_v10014695mg [Citrus clementina]
orange1.1t03686	4	0	-1.46	-1.42	0.537988	0.195771	0.200646	Molecular Function: O-methyltransferase activity (GO:0008171);;	K13066|0|cit:102620338|anthranilate N-methyltransferase-like; K13066 caffeic acid 3-O-methyltransferase [EC:2.1.1.68] (A)	Phenylpropanoid biosynthesis (ko00940)	[R]	General function prediction only	O-methyltransferase;; Dimerisation domain	Anthranilate N-methyltransferase OS=Ruta graveolens (Common rue) PE=1 SV=1	R	General function prediction only	PREDICTED: anthranilate N-methyltransferase-like [Citrus sinensis]
Cs6g08610	3	0	-1.12	-2.1	0.436179	0.200231	0.101651	Molecular Function: selenium binding (GO:0008430);; Biological Process: cell redox homeostasis (GO:0045454);;	--	--	[R]	General function prediction only	Rdx family	SelT-like protein (Precursor) GN=At3g47300 OS=Arabidopsis thaliana (Mouse-ear cress) PE=2 SV=2	R	General function prediction only	PREDICTED: selT-like protein-like [Citrus sinensis]
orange1.1t01095	4	0	-1.5	-1.69	0.567594	0.200668	0.176155	Cellular Component: vacuolar membrane (GO:0005774);; Cellular Component: plasma membrane (GO:0005886);; Cellular Component: plasmodesma (GO:0009506);; Cellular Component: chloroplast (GO:0009507);; Molecular Function: protein histidine kinase binding (GO:0043424);;	--	--	[C]	Energy production and conversion	SPFH domain / Band 7 family	Hypersensitive-induced response protein 2 GN=HIR2 OS=Arabidopsis thaliana (Mouse-ear cress) PE=1 SV=1	S	Function unknown	PREDICTED: hypersensitive-induced response protein 2-like [Citrus sinensis]
Cs6g05770	4	0	-2.62	-1.97	1.24713	0.202758	0.318397	Molecular Function: nucleotide binding (GO:0000166);; Molecular Function: protein kinase activity (GO:0004672);; Biological Process: phosphorylation (GO:0016310);;	--	--	--	--	Protein kinase domain;; Protein tyrosine kinase;; D-mannose binding lectin;; S-locus glycoprotein family;; PAN-like domain	G-type lectin S-receptor-like serine/threonine-protein kinase RLK1 (Precursor) GN=RLK1 OS=Arabidopsis thaliana (Mouse-ear cress) PE=2 SV=2	T	Signal transduction mechanisms	PREDICTED: G-type lectin S-receptor-like serine/threonine-protein kinase RLK1-like [Citrus sinensis]
Cs2g06180	3	0	-0.64	-1.31	0.318955	0.205222	0.128617	--	--	--	--	--	Aluminium induced protein;; Glutamine amidotransferase domain	Stem-specific protein TSJT1 GN=TSJT1 OS=Nicotiana tabacum (Common tobacco) PE=2 SV=1	S	Function unknown	PREDICTED: stem-specific protein TSJT1-like [Citrus sinensis]
Citrus_sinensis_newGene_1512	0	0	-1.89	-2.73	0.773539	0.208262	0.116909	--	--	--	--	--	S locus-related glycoprotein 1 binding pollen coat protein (SLR1-BP)	--	R	General function prediction only	hypothetical protein CICLE_v10013331mg [Citrus clementina]
Cs6g18170	4	0	-1.54	-1.72	0.610159	0.210482	0.185079	Molecular Function: calcium ion binding (GO:0005509);; Cellular Component: plasma membrane (GO:0005886);; Molecular Function: zinc ion binding (GO:0008270);;	--	--	[R]	General function prediction only	EF hand	Uncharacterized TPR repeat-containing protein At1g05150 GN=At1g05150 OS=Arabidopsis thaliana (Mouse-ear cress) PE=1 SV=1	R	General function prediction only	hypothetical protein CISIN_1g035984mg [Citrus sinensis]
Cs3g10140	3	0	-1.29	-2.39	0.520248	0.212097	0.0993647	--	--	--	[R]	General function prediction only	Leucine Rich repeats (2 copies);; Leucine rich repeat;; Leucine Rich Repeat;; Leucine Rich repeat;; Leucine rich repeat;; Leucine rich repeat N-terminal domain	LRR receptor-like serine/threonine-protein kinase GSO2 (Precursor) GN=K23L20.3 OS=Arabidopsis thaliana (Mouse-ear cress) PE=2 SV=2	S	Function unknown	PREDICTED: LRR receptor-like serine/threonine-protein kinase FLS2-like [Citrus sinensis]
Cs2g01380	4	0	-1.43	-1.34	0.578205	0.214358	0.228766	Biological Process: metal ion transport (GO:0030001);; Molecular Function: metal ion binding (GO:0046872);;	--	--	--	--	Heavy-metal-associated domain	--	S	Function unknown	PREDICTED: uncharacterized protein LOC102624365 isoform X1 [Citrus sinensis]
Cs9g18180	0	0	-1.17	-1.78	0.484591	0.215386	0.141069	--	--	--	[PT]	Inorganic ion transport and metabolism;; Signal transduction mechanisms	Cyclic nucleotide-binding domain	Cyclic nucleotide-gated ion channel 1 GN=CNGC1 OS=Arabidopsis thaliana (Mouse-ear cress) PE=1 SV=1	P	Inorganic ion transport and metabolism	hypothetical protein CICLE_v10004563mg [Citrus clementina]
orange1.1t04407	0	0	-1.52	-2.1	0.643377	0.224428	0.149734	--	K03232|6.59417e-120|cic:CICLE_v10027451mg|hypothetical protein; K03232 elongation factor 1-beta (A)	--	[K]	Transcription	EF-1 guanine nucleotide exchange domain	Elongation factor 1-delta 1 GN=At1g30230 OS=Arabidopsis thaliana (Mouse-ear cress) PE=1 SV=2	K	Transcription	hypothetical protein CICLE_v10027451mg, partial [Citrus clementina]
Cs5g10670	0	0	-0.74	-1.17	0.374766	0.224662	0.166177	Molecular Function: binding (GO:0005488);;	K09422|0|cit:102626104|myb-related protein 306-like; K09422 myb proto-oncogene protein, plant (A)	--	[K]	Transcription	Myb-like DNA-binding domain;; Myb-like DNA-binding domain	Myb-related protein 306 OS=Antirrhinum majus (Garden snapdragon) PE=2 SV=1	K	Transcription	PREDICTED: myb-related protein 306-like [Citrus sinensis]
Cs5g03430	4	0	-1.48	-1.3	0.634355	0.227667	0.257786	--	--	--	[P]	Inorganic ion transport and metabolism	Citrate transporter;; Arsenical pump membrane protein	--	P	Inorganic ion transport and metabolism	PREDICTED: putative transporter arsB-like isoform X1 [Citrus sinensis]
Citrus_sinensis_newGene_1502	4	0	-3.06	-2.3	1.99633	0.238648	0.404469	--	--	--	--	--	--	Transcription factor IBH1 GN=MFL8.8 OS=Arabidopsis thaliana (Mouse-ear cress) PE=1 SV=1	K	Transcription	hypothetical protein CICLE_v10016996mg [Citrus clementina]
orange1.1t02250	4	0	-1.43	-1.36	0.645756	0.239251	0.251413	--	K13356|0|cit:102629259|fatty acyl-CoA reductase 2-like; K13356 fatty acyl-CoA reductase [EC:1.2.1.-] (A)	Cutin, suberine and wax biosynthesis (ko00073);; Peroxisome (ko04146)	[I]	Lipid transport and metabolism	Male sterility protein;; Male sterility protein;; NAD dependent epimerase/dehydratase family;; 3-beta hydroxysteroid dehydrogenase/isomerase family	Fatty acyl-CoA reductase 2 OS=Arabidopsis thaliana (Mouse-ear cress) PE=2 SV=2	I	Lipid transport and metabolism	PREDICTED: fatty acyl-CoA reductase 2-like [Citrus sinensis]
Cs9g11260	0	0	-2	-2.78	0.985272	0.246159	0.143018	Molecular Function: oxidoreductase activity, acting on single donors with incorporation of molecular oxygen, incorporation of two atoms of oxygen (GO:0016702);;	K09840|0|cic:CICLE_v10006710mg|hypothetical protein; K09840 9-cis-epoxycarotenoid dioxygenase [EC:1.13.11.51] (A)	Carotenoid biosynthesis (ko00906)	[Q]	Secondary metabolites biosynthesis, transport and catabolism	Retinal pigment epithelial membrane protein	9-cis-epoxycarotenoid dioxygenase NCED6, chloroplastic (Precursor) GN=NCED6 OS=Arabidopsis thaliana (Mouse-ear cress) PE=2 SV=1	Q	Secondary metabolites biosynthesis, transport and catabolism	hypothetical protein CICLE_v10006710mg [Citrus clementina]
Cs5g03440	4	0	-1.78	-1.62	0.855637	0.248822	0.279187	Molecular Function: iron ion binding (GO:0005506);; Biological Process: fatty acid metabolic process (GO:0006631);; Molecular Function: electron carrier activity (GO:0009055);; Molecular Function: alkane 1-monooxygenase activity (GO:0018685);; Molecular Function: oxygen binding (GO:0019825);; Molecular Function: heme binding (GO:0020037);; Biological Process: oxidation-reduction process (GO:00551…	K15398|0|cit:102627840|cytochrome P450 86A8-like; K15398 fatty acid omega-hydroxylase [EC:1.14.-.-] (A)	Cutin, suberine and wax biosynthesis (ko00073)	[QI]	Secondary metabolites biosynthesis, transport and catabolism;; Lipid transport and metabolism	Cytochrome P450	Cytochrome P450 86A8 GN=F4I18.5 OS=Arabidopsis thaliana (Mouse-ear cress) PE=2 SV=1	Q	Secondary metabolites biosynthesis, transport and catabolism	PREDICTED: cytochrome P450 86A8-like [Citrus sinensis]
Cs2g01080	4	0	-1.01	-1.17	0.506572	0.252307	0.224647	--	--	--	--	--	Plant protein of unknown function	UPF0481 protein At3g47200 GN=At3g47200 OS=Arabidopsis thaliana (Mouse-ear cress) PE=2 SV=1	S	Function unknown	hypothetical protein CISIN_1g014063mg [Citrus sinensis]
Citrus_sinensis_newGene_1326	4	0	-1.33	-1.26	0.642795	0.254819	0.26779	--	--	--	--	--	--	--	--	--	PREDICTED: uncharacterized protein LOC102626556 isoform X1 [Citrus sinensis]
Cs2g26310	0	0	-1.15	-1.59	0.566034	0.254894	0.18834	--	--	--	[R]	General function prediction only	Leucine rich repeat;; Leucine Rich repeats (2 copies);; Leucine Rich Repeat;; Leucine Rich repeat;; Leucine rich repeat N-terminal domain;; Leucine rich repeat	Receptor-like protein 12 (Precursor) GN=RLP12 OS=Arabidopsis thaliana (Mouse-ear cress) PE=2 SV=2	T	Signal transduction mechanisms	hypothetical protein CICLE_v10003330mg [Citrus clementina]
Cs7g11610	0	0	-0.61	-0.89	0.38908	0.255325	0.209241	Molecular Function: hydrolase activity (GO:0016787);;	--	--	--	--	Alpha/beta hydrolase family;; Alpha/beta hydrolase family;; alpha/beta hydrolase fold	Putative methylesterase 13, chloroplastic (Precursor) GN=MES13 OS=Arabidopsis thaliana (Mouse-ear cress) PE=2 SV=1	R	General function prediction only	hypothetical protein CICLE_v10033488mg [Citrus clementina]
Cs4g02390	0	0	-0.58	-0.98	0.382374	0.255487	0.194134	Biological Process: cellular process (GO:0009987);; Molecular Function: transferase activity, transferring acyl groups other than amino-acyl groups (GO:0016747);; Biological Process: biological regulation (GO:0065007);; Biological Process: organic substance biosynthetic process (GO:1901576);;	K13065|0|cit:102628417|shikimate O-hydroxycinnamoyltransferase-like; K13065 shikimate O-hydroxycinnamoyltransferase [EC:2.3.1.133] (A)	Phenylpropanoid biosynthesis (ko00940);; Flavonoid biosynthesis (ko00941);; Stilbenoid, diarylheptanoid and gingerol biosynthesis (ko00945)	--	--	Transferase family	Shikimate O-hydroxycinnamoyltransferase GN=HST OS=Nicotiana tabacum (Common tobacco) PE=1 SV=1	R	General function prediction only	PREDICTED: shikimate O-hydroxycinnamoyltransferase-like [Citrus sinensis]
Cs2g29440	0	0	-0.73	-1.18	0.425717	0.256069	0.188015	--	--	--	--	--	--	Pentatricopeptide repeat-containing protein At3g02330 OS=Arabidopsis thaliana (Mouse-ear cress) PE=2 SV=2	R	General function prediction only	hypothetical protein CISIN_1g0358471mg, partial [Citrus sinensis]
Cs6g09550	4	0	-1.33	-1.36	0.646428	0.256665	0.251602	--	--	--	--	--	Tubby C 2	Protein LURP-one-related 15 GN=At5g01750 OS=Arabidopsis thaliana (Mouse-ear cress) PE=1 SV=1	S	Function unknown	hypothetical protein CICLE_v10012737mg [Citrus clementina]
Cs2g15690	4	0	-1.21	-1.37	0.592574	0.256693	0.228573	--	--	--	--	--	GDSL/SGNH-like Acyl-Esterase family found in Pmr5 and Cas1p;; PMR5 N terminal Domain	Protein trichome birefringence-like 1 GN=TBL1 OS=Arabidopsis thaliana (Mouse-ear cress) PE=2 SV=1	S	Function unknown	hypothetical protein CISIN_1g043893mg [Citrus sinensis]
orange1.1t03160	4	0	-1.04	-0.77	0.543587	0.264211	0.318615	--	--	--	--	--	Protein kinase domain;; Protein tyrosine kinase;; Leucine Rich repeats (2 copies);; Leucine rich repeat;; Leucine Rich Repeat;; Leucine rich repeat N-terminal domain;; Leucine Rich repeat	Probable LRR receptor-like serine/threonine-protein kinase At3g47570 (Precursor) GN=At3g47570 OS=Arabidopsis thaliana (Mouse-ear cress) PE=2 SV=1	T	Signal transduction mechanisms	PREDICTED: putative receptor-like protein kinase At3g47110-like [Citrus sinensis]
orange1.1t02265	0	0	-0.66	-0.92	0.423039	0.267026	0.224063	Molecular Function: DNA binding (GO:0003677);; Cellular Component: nucleus (GO:0005634);;	--	--	--	--	SBP domain	Squamosa promoter-binding-like protein 9 GN=SPL9 OS=Arabidopsis thaliana (Mouse-ear cress) PE=2 SV=2	K	Transcription	PREDICTED: squamosa promoter-binding-like protein 9-like isoform X1 [Citrus sinensis]
Cs2g10920	4	0	-1.08	-0.94	0.567373	0.267822	0.295303	--	--	--	--	--	Phloem protein 2	Protein PHLOEM PROTEIN 2-LIKE A5 GN=PP2A5 OS=Arabidopsis thaliana (Mouse-ear cress) PE=2 SV=1	R	General function prediction only	PREDICTED: putative F-box protein PP2-B12-like [Citrus sinensis]
Cs5g10860	3	0	-0.43	-0.81	0.368388	0.272678	0.21067	--	--	--	[R]	General function prediction only	PPR repeat;; PPR repeat family;; Pentatricopeptide repeat domain;; PPR repeat	Pentatricopeptide repeat-containing protein At4g21065 GN=PCMP-H28 OS=Arabidopsis thaliana (Mouse-ear cress) PE=2 SV=2	R	General function prediction only	PREDICTED: pentatricopeptide repeat-containing protein At4g21065-like [Citrus sinensis]
Cs9g04200	0	0	-1.68	-2.44	0.875738	0.273518	0.161332	--	--	--	--	--	Protein of unknown function (DUF295)	F-box protein At2g17036 GN=At2g17036 OS=Arabidopsis thaliana (Mouse-ear cress) PE=2 SV=1	R	General function prediction only	hypothetical protein CISIN_1g048816mg [Citrus sinensis]
Cs9g09130	3	0	-0.85	-1.53	0.498627	0.275995	0.172195	--	--	--	--	--	C2 domain	--	R	General function prediction only	PREDICTED: uncharacterized protein DDB_G0271670-like [Citrus sinensis]
Cs1g09510	0	0	-0.82	-1.16	0.491287	0.277898	0.219569	Molecular Function: DNA binding (GO:0003677);; Biological Process: regulation of transcription, DNA-templated (GO:0006355);; Biological Process: xylem development (GO:0010089);; Biological Process: regulation of programmed cell death (GO:0043067);; Biological Process: shoot system development (GO:0048367);;	--	--	--	--	No apical meristem (NAM) protein	NAC domain-containing protein 67 OS=Oryza sativa subsp. japonica (Rice) PE=2 SV=1	S	Function unknown	PREDICTED: NAC domain-containing protein 67-like isoform X2 [Citrus sinensis]
Cs2g06230	0	0	-0.88	-1.13	0.513515	0.278079	0.234421	--	--	--	--	--	Tetraspanin family	Tetraspanin-19 GN=TOM2AH3 OS=Arabidopsis thaliana (Mouse-ear cress) PE=2 SV=1	S	Function unknown	PREDICTED: tetraspanin-19-like [Citrus sinensis]
Cs1g20716	4	0	-1.61	-1.32	0.853162	0.280086	0.342453	--	--	--	[O]	Posttranslational modification, protein turnover, chaperones	--	Probable cytosolic oligopeptidase A GN=F12B17.110 OS=Arabidopsis thaliana (Mouse-ear cress) PE=1 SV=1	--	--	--
orange1.1t04566	0	0	-1.64	-2.52	0.870706	0.28021	0.151945	--	--	--	--	--	TIR domain;; TIR domain	TMV resistance protein N GN=N OS=Nicotiana glutinosa (Tobacco) PE=1 SV=1	S	Function unknown	hypothetical protein CISIN_1g031401mg [Citrus sinensis]
orange1.1t02620	4	0	-0.87	-0.71	0.523831	0.287473	0.320896	--	K14488|1.00869e-123|cit:102627134|uncharacterized LOC102627134; K14488 SAUR family protein (A)	Plant hormone signal transduction (ko04075)	--	--	Auxin responsive protein	Indole-3-acetic acid-induced protein ARG7 GN=ARG7 OS=Vigna radiata var. radiata (Mung bean) PE=2 SV=1	S	Function unknown	PREDICTED: uncharacterized protein LOC102627134 [Citrus sinensis]
Cs5g31410	4	0	-2.69	-2.76	1.88756	0.293493	0.279437	Biological Process: malate transport (GO:0015743);;	--	--	[R]	General function prediction only	Aluminium activated malate transporter;; Fusaric acid resistance protein-like;; Fusaric acid resistance protein family	Aluminum-activated malate transporter 12 GN=T6K21.150 OS=Arabidopsis thaliana (Mouse-ear cress) PE=2 SV=1	R	General function prediction only	hypothetical protein CICLE_v10023426mg [Citrus clementina]
Cs7g28250	3	0	-1.3	-2.77	0.723498	0.294714	0.10599	--	--	--	--	--	Dirigent-like protein	Dirigent protein 25 (Precursor) GN=DIR25 OS=Arabidopsis thaliana (Mouse-ear cress) PE=2 SV=1	R	General function prediction only	hypothetical protein CICLE_v10033511mg [Citrus clementina]
Cs5g13800	3	0	-0.64	-1.48	0.461237	0.295559	0.165385	Biological Process: glutamine metabolic process (GO:0006541);; Molecular Function: gamma-glutamyl-peptidase activity (GO:0034722);;	K01307|0|cit:102629472|gamma-glutamyl hydrolase 2-like; K01307 gamma-glutamyl hydrolase [EC:3.4.19.9] (A)	Folate biosynthesis (ko00790)	[H]	Coenzyme transport and metabolism	Peptidase C26;; Glutamine amidotransferase class-I	Gamma-glutamyl hydrolase 2 (Precursor) GN=F9K20.28 OS=Arabidopsis thaliana (Mouse-ear cress) PE=1 SV=2	H	Coenzyme transport and metabolism	PREDICTED: gamma-glutamyl hydrolase 2-like isoform X1 [Citrus sinensis]
Cs1g20430	4	0	-1.64	-1.31	0.922325	0.2968	0.372437	--	--	--	--	--	KIP1-like protein	--	S	Function unknown	PREDICTED: golgin subfamily B member 1-like [Citrus sinensis]
orange1.1t00636	0	0	-0.79	-1.17	0.513265	0.297664	0.228207	Biological Process: carbohydrate metabolic process (GO:0005975);; Molecular Function: glucan endo-1,3-beta-D-glucosidase activity (GO:0042973);;	--	--	--	--	Glycosyl hydrolases family 17	Glucan endo-1,3-beta-glucosidase (Precursor) OS=Glycine max (Soybean) PE=1 SV=1	R	General function prediction only	PREDICTED: glucan endo-1,3-beta-glucosidase-like [Citrus sinensis]
Cs2g10060	0	0	-1.13	-1.42	0.651685	0.297754	0.243611	Molecular Function: UDP-N-acetylmuramate dehydrogenase activity (GO:0008762);; Molecular Function: reticuline oxidase activity (GO:0050468);; Molecular Function: flavin adenine dinucleotide binding (GO:0050660);; Biological Process: oxidation-reduction process (GO:0055114);;	--	--	--	--	FAD binding domain;; Berberine and berberine like	Tetrahydrocannabinolic acid synthase (Precursor) OS=Cannabis sativa (Hemp) PE=1 SV=1	R	General function prediction only	PREDICTED: tetrahydrocannabinolic acid synthase-like [Citrus sinensis]
Cs5g13150	4	0	-0.81	-0.79	0.523366	0.29899	0.303244	Biological Process: organ senescence (GO:0010260);; Molecular Function: oxidoreductase activity, acting on single donors with incorporation of molecular oxygen, incorporation of two atoms of oxygen (GO:0016702);; Molecular Function: flavonol synthase activity (GO:0045431);; Biological Process: flavonol biosynthetic process (GO:0051555);; Biological Process: oxidation-reduction process (GO:0055114…	--	--	[QR]	Secondary metabolites biosynthesis, transport and catabolism;; General function prediction only	non-haem dioxygenase in morphine synthesis N-terminal;; 2OG-Fe(II) oxygenase superfamily	Protein SRG1 GN=SRG1 OS=Arabidopsis thaliana (Mouse-ear cress) PE=2 SV=1	Q	Secondary metabolites biosynthesis, transport and catabolism	PREDICTED: protein SRG1-like [Citrus sinensis]
Cs7g31680	4	0	-0.82	-0.72	0.531657	0.301414	0.323686	Molecular Function: hydrolase activity, hydrolyzing O-glycosyl compounds (GO:0004553);; Cellular Component: extracellular region (GO:0005576);; Biological Process: carbohydrate metabolic process (GO:0005975);; Molecular Function: cation binding (GO:0043169);;	--	--	--	--	Glycosyl hydrolases family 17	Glucan endo-1,3-beta-glucosidase 2 (Precursor) GN=At1g66250 OS=Arabidopsis thaliana (Mouse-ear cress) PE=1 SV=2	R	General function prediction only	PREDICTED: glucan endo-1,3-beta-glucosidase 7-like [Citrus sinensis]
Cs8g03350	4	0	-1.89	-2.06	1.12236	0.302561	0.268292	Molecular Function: squalene monooxygenase activity (GO:0004506);; Cellular Component: integral component of membrane (GO:0016021);; Molecular Function: flavin adenine dinucleotide binding (GO:0050660);; Biological Process: oxidation-reduction process (GO:0055114);;	K00511|0|cic:CICLE_v10029969mg|hypothetical protein; K00511 squalene monooxygenase [EC:1.14.13.132] (A)	Steroid biosynthesis (ko00100);; Sesquiterpenoid and triterpenoid biosynthesis (ko00909)	[I]	Lipid transport and metabolism	Squalene epoxidase;; FAD binding domain	Squalene monooxygenase OS=Panax ginseng (Korean ginseng) PE=2 SV=1	I	Lipid transport and metabolism	hypothetical protein CICLE_v10029969mg [Citrus clementina]
orange1.1t02763	4	0	-1.22	-0.98	0.705685	0.303614	0.35846	Molecular Function: N-acetyltransferase activity (GO:0008080);;	--	--	--	--	Acetyltransferase (GNAT) family;; FR47-like protein;; Acetyltransferase (GNAT) domain	Probable N-acetyltransferase HLS1 GN=F19F18.70 OS=Arabidopsis thaliana (Mouse-ear cress) PE=1 SV=1	R	General function prediction only	PREDICTED: probable N-acetyltransferase HLS1-like [Citrus sinensis]
Cs3g14840	0	0	-0.81	-1.3	0.5321	0.304207	0.2154	Molecular Function: polysaccharide binding (GO:0030247);;	--	--	[T]	Signal transduction mechanisms	Wall-associated receptor kinase galacturonan-binding	Wall-associated receptor kinase-like 20 (Precursor) GN=WAKL20 OS=Arabidopsis thaliana (Mouse-ear cress) PE=2 SV=1	T	Signal transduction mechanisms	PREDICTED: wall-associated receptor kinase-like 20-like [Citrus sinensis]
orange1.1t01163	0	0	-0.8	-1.14	0.53049	0.30466	0.240535	--	--	--	--	--	--	--	--	--	--
Cs2g13900	4	0	-1.12	-1.34	0.661111	0.305172	0.261966	--	--	--	--	--	Double-stranded RNA binding motif;; double strand RNA binding domain from DEAD END PROTEIN 1	Double-stranded RNA-binding protein 3 GN=DRB3 OS=Arabidopsis thaliana (Mouse-ear cress) PE=2 SV=1	R	General function prediction only	PREDICTED: double-stranded RNA-binding protein 3-like [Citrus sinensis]
Cs2g22100	3	0	-1.39	-2.39	0.81133	0.31063	0.154452	Molecular Function: lyase activity (GO:0016829);; Molecular Function: metal ion binding (GO:0046872);;	--	--	--	--	Terpene synthase family, metal binding domain;; Terpene synthase, N-terminal domain	Probable terpene synthase 9 GN=TPS9 OS=Ricinus communis (Castor bean) PE=3 SV=1	R	General function prediction only	PREDICTED: probable terpene synthase 9-like isoform X2 [Citrus sinensis]
Cs2g07260	0	0	-1.23	-2.08	0.736114	0.313505	0.173529	--	--	--	--	--	NPH3 family	BTB/POZ domain-containing protein At3g22104 GN=At3g22104 OS=Arabidopsis thaliana (Mouse-ear cress) PE=2 SV=1	S	Function unknown	hypothetical protein CISIN_1g042020mg [Citrus sinensis]
Cs4g12045	4	0	-1.27	-1.39	0.758609	0.315095	0.290328	--	K01187|1.02616e-30|cit:102614508|alpha-glucosidase-like; K01187 alpha-glucosidase [EC:3.2.1.20] (A)	Galactose metabolism (ko00052);; Starch and sucrose metabolism (ko00500)	--	--	Ulp1 protease family, C-terminal catalytic domain	--	--	--	hypothetical protein CISIN_1g046745mg, partial [Citrus sinensis]
Cs9g09530	4	0	-1.07	-1.07	0.667473	0.317023	0.317688	--	--	--	--	--	Mycolic acid cyclopropane synthetase;; NAD(P)-binding Rossmann-like domain;; Flavin containing amine oxidoreductase;; Methyltransferase domain;; Methyltransferase domain;; Methyltransferase domain;; Methyltransferase domain;; Methyltransferase domain;; FAD dependent oxidoreductase;; Methyltransferase domain;; Methyltransferase small domain;; Methyltransferase domain;; Putative RNA methylase famil…	Probable (S)-tetrahydroprotoberberine N-methyltransferase 2 OS=Papaver bracteatum (Great scarlet poppy) PE=2 SV=1	R	General function prediction only	PREDICTED: uncharacterized protein LOC102612222 isoform X1 [Citrus sinensis]
orange1.1t00666	3	0	-0.51	-1.17	0.46198	0.323862	0.20585	--	--	--	--	--	--	--	--	--	--
Cs5g34000	0	0	-1.02	-1.51	0.655645	0.32429	0.229808	Molecular Function: catalytic activity (GO:0003824);; Biological Process: DNA repair (GO:0006281);;	--	--	[V]	Defense mechanisms	alpha/beta hydrolase fold;; Carboxylesterase family	2-hydroxyisoflavanone dehydratase GN=HIDM OS=Glycyrrhiza echinata (Licorice) PE=1 SV=1	V	Defense mechanisms	PREDICTED: 2-hydroxyisoflavanone dehydratase-like [Citrus sinensis]
Cs3g06230	4	0	-1	-1.1	0.651157	0.324463	0.303382	--	--	--	[R]	General function prediction only	Leucine rich repeat;; Leucine Rich repeats (2 copies);; Leucine Rich Repeat;; Leucine rich repeat N-terminal domain;; Leucine Rich repeat;; Leucine rich repeat	Receptor-like protein 12 (Precursor) GN=RLP12 OS=Arabidopsis thaliana (Mouse-ear cress) PE=2 SV=2	R	General function prediction only	hypothetical protein CICLE_v10003330mg [Citrus clementina]
Cs6g07330	0	0	-1.81	-2.76	1.14385	0.325841	0.168857	Molecular Function: transferase activity (GO:0016740);;	--	--	[GC]	Carbohydrate transport and metabolism;; Energy production and conversion	UDP-glucoronosyl and UDP-glucosyl transferase	7-deoxyloganetic acid glucosyltransferase GN=UGT709C2 OS=Catharanthus roseus (Madagascar periwinkle) PE=1 SV=1	CG	Energy production and conversion;; Carbohydrate transport and metabolism	PREDICTED: UDP-glycosyltransferase 85A1-like [Citrus sinensis]
Cs2g29320	4	0	-1.23	-1.02	0.769288	0.327085	0.379715	--	--	--	[R]	General function prediction only	PPR repeat family;; PPR repeat;; Pentatricopeptide repeat domain;; PPR repeat	Pentatricopeptide repeat-containing protein At1g18485 GN=PCMP-H8 OS=Arabidopsis thaliana (Mouse-ear cress) PE=2 SV=2	R	General function prediction only	PREDICTED: pentatricopeptide repeat-containing protein At1g18485-like [Citrus sinensis]
Cs5g09670	0	0	-0.72	-0.91	0.547691	0.332544	0.292202	--	--	--	--	--	--	--	--	--	hypothetical protein CICLE_v10022648mg [Citrus clementina]
Cs6g04770	3	0	-0.46	-1.07	0.475624	0.34689	0.226676	Molecular Function: transferase activity, transferring phosphorus-containing groups (GO:0016772);;	--	--	--	--	Leucine Rich repeats (2 copies);; Leucine Rich Repeat;; Leucine rich repeat;; Leucine Rich repeat;; Leucine rich repeat	Probable LRR receptor-like serine/threonine-protein kinase At4g08850 (Precursor) GN=At4g08850 OS=Arabidopsis thaliana (Mouse-ear cress) PE=2 SV=3	T	Signal transduction mechanisms	hypothetical protein CICLE_v10013665mg, partial [Citrus clementina]
orange1.1t02038	4	0	-1.31	-1.02	0.86313	0.347901	0.424625	--	K00430|0|cit:102607325|peroxidase N-like; K00430 peroxidase [EC:1.11.1.7] (A)	Phenylalanine metabolism (ko00360);; Phenylpropanoid biosynthesis (ko00940)	--	--	Peroxidase	Peroxidase N (Precursor) GN=HRPN OS=Armoracia rusticana (Horseradish) PE=2 SV=1	G	Carbohydrate transport and metabolism	PREDICTED: peroxidase N-like [Citrus sinensis]
Cs2g27300	3	0	-1.93	-3.72	1.33228	0.348882	0.100837	Cellular Component: kinesin complex (GO:0005871);; Biological Process: plant-type cell wall biogenesis (GO:0009832);; Biological Process: meristem initiation (GO:0010014);; Biological Process: xylem development (GO:0010089);; Biological Process: glucuronoxylan metabolic process (GO:0010413);; Molecular Function: ligase activity (GO:0016874);; Molecular Function: kinesin binding (GO:0019894);; Bio…	--	--	[S]	Function unknown	Armadillo/beta-catenin-like repeat	U-box domain-containing protein 41 GN=PUB41 OS=Arabidopsis thaliana (Mouse-ear cress) PE=2 SV=1	S	Function unknown	PREDICTED: U-box domain-containing protein 4-like [Citrus sinensis]
Cs7g21890	4	0	-1.39	-1.32	0.927595	0.353015	0.370264	Molecular Function: copper ion binding (GO:0005507);; Molecular Function: GTP binding (GO:0005525);; Biological Process: small GTPase mediated signal transduction (GO:0007264);; Molecular Function: oxidoreductase activity (GO:0016491);; Biological Process: oxidation-reduction process (GO:0055114);;	--	--	[Q]	Secondary metabolites biosynthesis, transport and catabolism	Multicopper oxidase;; Multicopper oxidase;; Multicopper oxidase	Monocopper oxidase-like protein SKU5 (Precursor) GN=SKU5 OS=Arabidopsis thaliana (Mouse-ear cress) PE=1 SV=1	Q	Secondary metabolites biosynthesis, transport and catabolism	PREDICTED: monocopper oxidase-like protein SKS1-like [Citrus sinensis]
Cs8g02110	0	0	-1.66	-2.5	1.13879	0.359238	0.201655	Cellular Component: extracellular region (GO:0005576);; Cellular Component: plant-type cell wall (GO:0009505);; Cellular Component: membrane (GO:0016020);; Biological Process: sexual reproduction (GO:0019953);;	--	--	--	--	Rare lipoprotein A (RlpA)-like double-psi beta-barrel;; Pollen allergen	Expansin-like A3 (Precursor) GN=F16L2_170 OS=Arabidopsis thaliana (Mouse-ear cress) PE=2 SV=1	R	General function prediction only	hypothetical protein CICLE_v10029905mg [Citrus clementina]
Citrus_sinensis_newGene_389	4	0	-1.35	-1.07	0.925385	0.363964	0.442172	Cellular Component: chloroplast stroma (GO:0009570);;	--	--	--	--	--	Carboxyvinyl-carboxyphosphonate phosphorylmutase, chloroplastic (Precursor) GN=At1g77060 OS=Arabidopsis thaliana (Mouse-ear cress) PE=2 SV=2	C	Energy production and conversion	hypothetical protein CICLE_v10003357mg, partial [Citrus clementina]
orange1.1t06014	4	0	-1.56	-1.33	1.0796	0.365201	0.428808	--	--	--	--	--	--	--	--	--	--
Citrus_sinensis_newGene_1051	0	0	-1.93	-2.87	1.43073	0.374693	0.19574	--	--	--	--	--	--	--	--	--	--
Cs2g27040	0	0	-1.12	-1.57	0.816926	0.376371	0.275752	Biological Process: phosphatidylinositol biosynthetic process (GO:0006661);;	--	--	--	--	--	--	S	Function unknown	PREDICTED: uncharacterized protein LOC102608484 [Citrus sinensis]
Cs8g11210	3	0	-0.39	-0.83	0.506729	0.386919	0.285741	--	--	--	--	--	--	--	--	--	--
orange1.1t03955	0	0	-0.65	-0.9	0.607232	0.387005	0.324554	Molecular Function: strictosidine synthase activity (GO:0016844);; Biological Process: cellular metabolic process (GO:0044237);; Biological Process: organic substance biosynthetic process (GO:1901576);;	--	--	[R]	General function prediction only	Strictosidine synthase;; SMP-30/Gluconolaconase/LRE-like region;; NHL repeat	Protein STRICTOSIDINE SYNTHASE-LIKE 2 {ECO:0000303|PubMed:10777701} (Precursor) OS=Arabidopsis thaliana (Mouse-ear cress) PE=2 SV=1	R	General function prediction only	PREDICTED: strictosidine synthase 1-like [Citrus sinensis]
Cs8g08780	0	0	-0.54	-0.85	0.566182	0.390679	0.313246	Biological Process: primary metabolic process (GO:0044238);; Biological Process: cellular macromolecule metabolic process (GO:0044260);; Molecular Function: metal ion binding (GO:0046872);; Molecular Function: organic cyclic compound binding (GO:0097159);; Molecular Function: heterocyclic compound binding (GO:1901363);;	--	--	[R]	General function prediction only	--	Endonuclease OS=Nicotiana tabacum (Common tobacco) PE=2 SV=1	R	General function prediction only	PREDICTED: uncharacterized protein LOC102624640 [Citrus sinensis]
Cs2g25240	4	0	-1.45	-1.46	1.07922	0.394169	0.391348	Molecular Function: iron ion binding (GO:0005506);; Molecular Function: electron carrier activity (GO:0009055);; Molecular Function: oxygen binding (GO:0019825);; Molecular Function: heme binding (GO:0020037);; Biological Process: oxidation-reduction process (GO:0055114);; Molecular Function: aromatase activity (GO:0070330);;	--	--	[QI]	Secondary metabolites biosynthesis, transport and catabolism;; Lipid transport and metabolism	Cytochrome P450	Cytochrome P450 94B3 GN=CYP94B3 OS=Arabidopsis thaliana (Mouse-ear cress) PE=2 SV=1	Q	Secondary metabolites biosynthesis, transport and catabolism	PREDICTED: cytochrome P450 94A2-like [Citrus sinensis]
Cs2g16400	4	0	-0.87	-0.75	0.720985	0.395749	0.427397	--	--	--	[L]	Replication, recombination and repair	--	--	L	Replication, recombination and repair	hypothetical protein CICLE_v10029497mg [Citrus clementina]
Cs4g05040	4	0	-1.75	-1.7	1.34341	0.400706	0.413382	--	--	--	[R]	General function prediction only	--	--	R	General function prediction only	PREDICTED: uncharacterized protein LOC102609559 [Citrus sinensis]
orange1.1t01610	4	0	-1.49	-1.51	1.12718	0.400834	0.395079	Molecular Function: protein kinase activity (GO:0004672);; Biological Process: cell communication (GO:0007154);; Biological Process: phosphorylation (GO:0016310);;	--	--	--	--	PAN-like domain	Putative G-type lectin S-receptor-like serine/threonine-protein kinase At1g61610 (Precursor) GN=At1g61610 OS=Arabidopsis thaliana (Mouse-ear cress) PE=3 SV=1	T	Signal transduction mechanisms	PREDICTED: G-type lectin S-receptor-like serine/threonine-protein kinase At5g35370-like [Citrus sinensis]
orange1.1t01639	4	0	-2.44	-1.97	2.18148	0.402623	0.555751	Molecular Function: phospholipid binding (GO:0005543);; Molecular Function: oxidoreductase activity (GO:0016491);;	--	--	[TU]	Signal transduction mechanisms;; Intracellular trafficking, secretion, and vesicular transport	ANTH domain	Putative clathrin assembly protein At1g25240 GN=At1g25240 OS=Arabidopsis thaliana (Mouse-ear cress) PE=3 SV=1	TU	Signal transduction mechanisms;; Intracellular trafficking, secretion, and vesicular transport	hypothetical protein CISIN_1g038887mg [Citrus sinensis]
Cs1g07240	4	0	-0.93	-1.03	0.767496	0.403434	0.375828	--	--	--	[T]	Signal transduction mechanisms	NB-ARC domain;; Leucine rich repeat;; Leucine Rich repeats (2 copies)	Disease resistance protein At4g27190 GN=At4g27190 OS=Arabidopsis thaliana (Mouse-ear cress) PE=2 SV=1	T	Signal transduction mechanisms	PREDICTED: probable disease resistance protein At4g27220-like [Citrus sinensis]
Citrus_sinensis_newGene_1430	4	0	-1.46	-1.7	1.14002	0.414503	0.350737	Biological Process: metabolic process (GO:0008152);; Molecular Function: anthocyanidin 3-O-glucosyltransferase activity (GO:0047213);;	--	--	--	--	--	Flavanone 7-O-glucoside 2&apos;&apos;-O-beta-L-rhamnosyltransferase GN=C12RT1 OS=Citrus maxima (Pomelo) PE=1 SV=2	CG	Energy production and conversion;; Carbohydrate transport and metabolism	hypothetical protein CICLE_v10033373mg [Citrus clementina]
Citrus_sinensis_newGene_999	0	0	-1.48	-1.83	1.17748	0.421687	0.332326	Molecular Function: catalytic activity (GO:0003824);; Molecular Function: binding (GO:0005488);; Biological Process: macromolecule metabolic process (GO:0043170);; Biological Process: primary metabolic process (GO:0044238);;	--	--	[R]	General function prediction only	Reverse transcriptase (RNA-dependent DNA polymerase)	Uncharacterized mitochondrial protein AtMg00860 GN=AtMg00860 OS=Arabidopsis thaliana (Mouse-ear cress) PE=4 SV=1	L	Replication, recombination and repair	polyprotein [Glycine max]
Cs7g02990	4	0	-1.33	-1.28	1.06536	0.424311	0.438717	Biological Process: single-organism cellular process (GO:0044763);;	K07195|0|cit:102614275|exocyst complex component EXO70B1-like; K07195 exocyst complex component 7 (A)	--	[U]	Intracellular trafficking, secretion, and vesicular transport	Exo70 exocyst complex subunit	Exocyst complex component EXO70B1 GN=EXO70B1 OS=Arabidopsis thaliana (Mouse-ear cress) PE=1 SV=1	U	Intracellular trafficking, secretion, and vesicular transport	hypothetical protein CICLE_v10033592mg [Citrus clementina]
Cs7g19410	4	0	-0.96	-0.76	0.834319	0.428008	0.492071	Biological Process: cell wall organization or biogenesis (GO:0071554);;	--	--	--	--	--	--	S	Function unknown	PREDICTED: voltage-gated hydrogen channel 1-like [Citrus sinensis]
orange1.1t00010	4	0	-2.14	-1.92	1.89044	0.429919	0.498717	--	--	--	[S]	Function unknown	Protein of unknown function (DUF563)	--	S	Function unknown	PREDICTED: protein O-linked-mannose beta-1,4-N-acetylglucosaminyltransferase 2-like [Citrus sinensis]
Cs4g02580	0	0	-0.66	-1.1	0.686499	0.434485	0.319912	Biological Process: very long-chain fatty acid metabolic process (GO:0000038);; Molecular Function: nucleotide binding (GO:0000166);; Molecular Function: iron ion binding (GO:0005506);; Cellular Component: plasma membrane (GO:0005886);; Biological Process: fatty acid biosynthetic process (GO:0006633);; Biological Process: cuticle hydrocarbon biosynthetic process (GO:0006723);; Biological Process:…	--	--	--	--	WAX2 C-terminal domain;; Fatty acid hydroxylase superfamily	Protein ECERIFERUM 3 GN=MTI20.3 OS=Arabidopsis thaliana (Mouse-ear cress) PE=1 SV=1	I	Lipid transport and metabolism	hypothetical protein CICLE_v10007738mg [Citrus clementina]
Cs7g01750	4	0	-1.72	-1.28	1.44592	0.437764	0.594767	--	--	--	--	--	--	--	D	Cell cycle control, cell division, chromosome partitioning	PREDICTED: uncharacterized protein LOC102617979 isoform X1 [Citrus sinensis]
Cs7g14590	3	0	-0.73	-1.45	0.724964	0.437857	0.264546	--	--	--	--	--	F-box domain	F-box protein CPR30 GN=CPR30 OS=Arabidopsis thaliana (Mouse-ear cress) PE=1 SV=2	R	General function prediction only	PREDICTED: F-box protein CPR30-like [Citrus sinensis]
Cs9g17750	0	0	-1.2	-2.01	1.01798	0.442221	0.253316	Molecular Function: anthranilate N-benzoyltransferase activity (GO:0047672);;	--	--	--	--	Transferase family	BAHD acyltransferase DCR GN=MRO11.2 OS=Arabidopsis thaliana (Mouse-ear cress) PE=2 SV=1	S	Function unknown	hypothetical protein CICLE_v10004977mg [Citrus clementina]
Cs7g13730	4	0	-0.91	-0.76	0.837645	0.445167	0.494342	Molecular Function: DNA binding (GO:0003677);; Molecular Function: sequence-specific DNA binding transcription factor activity (GO:0003700);; Cellular Component: nucleus (GO:0005634);; Biological Process: regulation of transcription, DNA-templated (GO:0006355);; Molecular Function: 2-alkenal reductase [NAD(P)] activity (GO:0032440);; Molecular Function: protein dimerization activity (GO:0046983);…	--	--	[K]	Transcription	SRF-type transcription factor (DNA-binding and dimerisation domain);; K-box region	Protein TRANSPARENT TESTA 16 GN=MKD15.12 OS=Arabidopsis thaliana (Mouse-ear cress) PE=1 SV=1	K	Transcription	hypothetical protein CICLE_v10032489mg [Citrus clementina]
Cs7g20890	4	0	-1.34	-1.08	1.13538	0.448067	0.538856	Molecular Function: catalytic activity (GO:0003824);;	--	--	--	--	Leucine Rich repeats (2 copies);; Protein kinase domain;; Leucine rich repeat;; Protein tyrosine kinase;; Leucine Rich Repeat;; Leucine rich repeat N-terminal domain	LRR receptor-like serine/threonine-protein kinase EFR (Precursor) GN=EFR OS=Arabidopsis thaliana (Mouse-ear cress) PE=1 SV=1	T	Signal transduction mechanisms	PREDICTED: putative receptor-like protein kinase At3g47110-like [Citrus sinensis]
Cs8g09590	0	0	-0.92	-1.31	0.854565	0.451656	0.343868	Molecular Function: RNA binding (GO:0003723);;	--	--	--	--	Agenet domain	--	R	General function prediction only	hypothetical protein CISIN_1g038506mg [Citrus sinensis]
Cs5g15220	4	0	-1.48	-1.3	1.25692	0.451656	0.512188	Molecular Function: protein serine/threonine kinase activity (GO:0004674);; Molecular Function: ATP binding (GO:0005524);; Biological Process: protein phosphorylation (GO:0006468);; Biological Process: auxin polar transport (GO:0009926);; Biological Process: root development (GO:0048364);; Biological Process: cotyledon development (GO:0048825);;	--	--	[R]	General function prediction only	Protein kinase domain;; Protein tyrosine kinase	Serine/threonine-protein kinase WAG1 GN=F22G10.21 OS=Arabidopsis thaliana (Mouse-ear cress) PE=2 SV=1	T	Signal transduction mechanisms	PREDICTED: protein kinase PVPK-1-like [Citrus sinensis]
Cs8g20200	3	0	-0.43	-0.96	0.60767	0.452555	0.311573	Biological Process: entrainment of circadian clock (GO:0009649);; Biological Process: regulation of flower development (GO:0009909);; Biological Process: red or far-red light signaling pathway (GO:0010017);; Biological Process: response to red light (GO:0010114);; Biological Process: positive regulation of circadian rhythm (GO:0042753);; Molecular Function: protein homodimerization activity (GO:0…	--	--	--	--	Protein of unknown function (DUF1313)	Protein ELF4-LIKE 1 GN=F23F1.13 OS=Arabidopsis thaliana (Mouse-ear cress) PE=2 SV=1	S	Function unknown	PREDICTED: protein ELF4-LIKE 1-like isoform X5 [Citrus sinensis]
Cs9g15110	4	0	-1.03	-0.8	0.926145	0.452699	0.530246	Molecular Function: oxidoreductase activity, acting on single donors with incorporation of molecular oxygen, incorporation of two atoms of oxygen (GO:0016702);; Molecular Function: gibberellin 3-beta-dioxygenase activity (GO:0016707);; Biological Process: oxidation-reduction process (GO:0055114);;	--	--	[QR]	Secondary metabolites biosynthesis, transport and catabolism;; General function prediction only	2OG-Fe(II) oxygenase superfamily;; non-haem dioxygenase in morphine synthesis N-terminal	Feruloyl CoA ortho-hydroxylase 2 GN=F6&apos;H2 OS=Arabidopsis thaliana (Mouse-ear cress) PE=1 SV=1	Q	Secondary metabolites biosynthesis, transport and catabolism	PREDICTED: gibberellin 2-beta-dioxygenase 7-like [Citrus sinensis]
Cs8g14370	3	0	-0.61	-1.11	0.691694	0.453981	0.320182	Molecular Function: binding (GO:0005488);;	--	--	[L]	Replication, recombination and repair	Domain of unknown function (DUF4413);; hAT family C-terminal dimerisation region	Zinc finger BED domain-containing protein RICESLEEPER 3 GN=OSJNBb0035N21.10 OS=Oryza sativa subsp. japonica (Rice) PE=2 SV=1	L	Replication, recombination and repair	PREDICTED: zinc finger BED domain-containing protein DAYSLEEPER-like [Vitis vinifera]
Cs1g20650	4	0	-0.89	-0.85	0.869201	0.46786	0.481588	Biological Process: activation of MAPKK activity (GO:0000186);; Molecular Function: MAP kinase kinase kinase activity (GO:0004709);; Molecular Function: ATP binding (GO:0005524);; Molecular Function: carbohydrate binding (GO:0030246);;	--	--	--	--	Legume lectin domain;; Protein kinase domain;; Protein tyrosine kinase	L-type lectin-domain containing receptor kinase IX.1 (Precursor) GN=LECRK91 OS=Arabidopsis thaliana (Mouse-ear cress) PE=2 SV=1	T	Signal transduction mechanisms	PREDICTED: L-type lectin-domain containing receptor kinase IX.1-like [Citrus sinensis]
orange1.1t05013	0	0	-1.37	-2.15	1.21597	0.470391	0.274618	--	--	--	--	--	Plant protein of unknown function (DUF641)	--	S	Function unknown	hypothetical protein CICLE_v10003584mg [Citrus clementina]
Cs1g25820	4	0	-1.43	-1.72	1.27167	0.470755	0.385423	Cellular Component: plasma membrane (GO:0005886);; Biological Process: metal ion transport (GO:0030001);; Molecular Function: metal ion binding (GO:0046872);;	--	--	[P]	Inorganic ion transport and metabolism	Heavy-metal-associated domain	Heavy metal-associated isoprenylated plant protein 26 (Precursor) GN=F20M13.140 OS=Arabidopsis thaliana (Mouse-ear cress) PE=1 SV=1	P	Inorganic ion transport and metabolism	hypothetical protein CISIN_1g039645mg [Citrus sinensis]
Cs7g29430	3	0	-0.97	-1.94	0.923332	0.471749	0.240822	Cellular Component: nucleus (GO:0005634);; Cellular Component: cytosol (GO:0005829);; Cellular Component: plasma membrane (GO:0005886);; Biological Process: glycerol ether metabolic process (GO:0006662);; Biological Process: cell communication (GO:0007154);; Molecular Function: electron carrier activity (GO:0009055);; Cellular Component: plastid (GO:0009536);; Molecular Function: protein disulfid…	K03671|6.25408e-82|cit:102627873|thioredoxin H-type-like; K03671 thioredoxin 1 (A)	--	[O]	Posttranslational modification, protein turnover, chaperones	Thioredoxin;; Thioredoxin-like domain;; Thioredoxin-like	Thioredoxin H-type OS=Populus jackii (Balm of Gilead) PE=1 SV=1	O	Posttranslational modification, protein turnover, chaperones	hypothetical protein CICLE_v10033021mg [Citrus clementina]
Cs8g04320	4	0	-0.82	-0.89	0.837119	0.472842	0.452707	--	--	--	--	--	--	--	R	General function prediction only	PREDICTED: uncharacterized protein LOC102610933 [Citrus sinensis]
Cs8g01310	0	0	-0.61	-0.91	0.726527	0.475177	0.385936	--	--	--	[R]	General function prediction only	PPR repeat family;; PPR repeat;; PPR repeat;; Pentatricopeptide repeat domain;; DYW family of nucleic acid deaminases	Pentatricopeptide repeat-containing protein At2g03880, mitochondrial (Precursor) GN=PCMP-H44 OS=Arabidopsis thaliana (Mouse-ear cress) PE=2 SV=1	R	General function prediction only	PREDICTED: pentatricopeptide repeat-containing protein At2g03880, mitochondrial-like [Citrus sinensis]
Cs4g10600	0	0	-2.31	-3.03	2.36578	0.478533	0.28981	--	--	--	[O]	Posttranslational modification, protein turnover, chaperones	Ring finger domain;; Zinc finger, C3HC4 type (RING finger);; RING-H2 zinc finger;; Zinc finger, C3HC4 type (RING finger);; zinc-RING finger domain;; Anaphase-promoting complex subunit 11 RING-H2 finger	NEP1-interacting protein 1 GN=F4B14.110 OS=Arabidopsis thaliana (Mouse-ear cress) PE=1 SV=2	O	Posttranslational modification, protein turnover, chaperones	hypothetical protein CISIN_1g024603mg [Citrus sinensis]
Cs5g04070	4	0	-2.17	-1.74	2.16139	0.478934	0.647776	Molecular Function: DNA binding (GO:0003677);; Molecular Function: sequence-specific DNA binding transcription factor activity (GO:0003700);; Biological Process: regulation of transcription, DNA-templated (GO:0006355);; Biological Process: photomorphogenesis (GO:0009640);; Molecular Function: protein dimerization activity (GO:0046983);; Biological Process: regulation of timing of transition from …	--	--	--	--	Helix-loop-helix DNA-binding domain	Transcription factor PRE3 GN=At1g74500 OS=Arabidopsis thaliana (Mouse-ear cress) PE=1 SV=1	K	Transcription	hypothetical protein CICLE_v10023072mg [Citrus clementina]
Cs2g08630	4	0	-1.12	-0.9	1.0495	0.481866	0.56429	Molecular Function: monooxygenase activity (GO:0004497);; Molecular Function: iron ion binding (GO:0005506);; Molecular Function: electron carrier activity (GO:0009055);; Molecular Function: oxidoreductase activity, acting on paired donors, with incorporation or reduction of molecular oxygen (GO:0016705);; Molecular Function: heme binding (GO:0020037);; Biological Process: oxidation-reduction pro…	--	--	[Q]	Secondary metabolites biosynthesis, transport and catabolism	Cytochrome P450	Flavonoid 3&apos;-monooxygenase GN=F13G24.190 OS=Arabidopsis thaliana (Mouse-ear cress) PE=1 SV=1	Q	Secondary metabolites biosynthesis, transport and catabolism	PREDICTED: flavonoid 3&apos;-monooxygenase-like [Citrus sinensis]
Cs5g06530	4	0	-1.07	-0.81	1.01423	0.483381	0.576591	--	--	--	[R]	General function prediction only	WD domain, G-beta repeat;; Nucleoporin Nup120/160	Zinc finger CCCH domain-containing protein 62 GN=ZFWD4 OS=Arabidopsis thaliana (Mouse-ear cress) PE=2 SV=1	R	General function prediction only	PREDICTED: myosin heavy chain kinase B-like [Citrus sinensis]
Cs9g10850	4	0	-0.9	-0.92	0.904563	0.484516	0.4789	--	--	--	[R]	General function prediction only	PPR repeat;; PPR repeat family;; PPR repeat;; Pentatricopeptide repeat domain	Putative pentatricopeptide repeat-containing protein At5g59200, chloroplastic (Precursor) GN=PCMP-E41 OS=Arabidopsis thaliana (Mouse-ear cress) PE=3 SV=1	R	General function prediction only	hypothetical protein CISIN_1g038303mg [Citrus sinensis]
Cs3g05240	3	0	-0.51	-1.07	0.699332	0.491865	0.33228	--	--	--	--	--	--	--	--	--	hypothetical protein CISIN_1g030612mg [Citrus sinensis]
Cs5g22150	4	0	-1.55	-1.34	1.44996	0.495378	0.572861	--	--	--	[T]	Signal transduction mechanisms	Leucine rich repeat;; Leucine Rich repeats (2 copies);; Leucine Rich Repeat;; Leucine rich repeat	Putative disease resistance RPP13-like protein 1 GN=RPPL1 OS=Arabidopsis thaliana (Mouse-ear cress) PE=3 SV=1	T	Signal transduction mechanisms	hypothetical protein CISIN_1g038705mg [Citrus sinensis]
Cs1g12270	4	0	-1.07	-0.85	1.05031	0.498693	0.584477	--	--	--	--	--	--	--	S	Function unknown	PREDICTED: uncharacterized protein LOC102617226 isoform X1 [Citrus sinensis]
Cs6g03260	4	0	-0.9	-1.03	0.937304	0.503418	0.457467	--	--	--	[R]	General function prediction only	Leucine Rich repeats (2 copies);; Leucine rich repeat;; Leucine Rich Repeat;; Leucine Rich repeat;; Leucine rich repeat;; Leucine rich repeat N-terminal domain	LRR receptor-like serine/threonine-protein kinase GSO1 (Precursor) GN=GSO1 OS=Arabidopsis thaliana (Mouse-ear cress) PE=2 SV=1	R	General function prediction only	PREDICTED: LRR receptor-like serine/threonine-protein kinase GSO2-like isoform X9 [Citrus sinensis]
Cs3g22000	3	0	-0.56	-1.14	0.745272	0.506587	0.338483	--	--	--	--	--	--	--	R	General function prediction only	PREDICTED: UPF0544 protein C5orf45 homolog [Citrus sinensis]
Cs4g17300	4	0	-1.62	-1.19	1.56235	0.507152	0.685233	--	--	--	--	--	Rare lipoprotein A (RlpA)-like double-psi beta-barrel	EG45-like domain containing protein (Precursor) GN=CjBAp12 OS=Citrus jambhiri (Rough lemon) PE=1 SV=1	R	General function prediction only	PREDICTED: EG45-like domain containing protein-like [Citrus sinensis]
Cs6g21070	3	0	-0.57	-1.14	0.753466	0.507996	0.342127	Molecular Function: structural constituent of ribosome (GO:0003735);; Biological Process: translation (GO:0006412);; Cellular Component: small ribosomal subunit (GO:0015935);; Molecular Function: rRNA binding (GO:0019843);;	K02997|1.27924e-124|cit:102630672|40S ribosomal protein S9-2-like; K02997 small subunit ribosomal protein S9e (A)	Ribosome (ko03010)	[J]	Translation, ribosomal structure and biogenesis	Ribosomal protein S4/S9 N-terminal domain;; S4 domain	40S ribosomal protein S9-2 GN=RPS9C OS=Arabidopsis thaliana (Mouse-ear cress) PE=2 SV=1	J	Translation, ribosomal structure and biogenesis	hypothetical protein CICLE_v10013599mg [Citrus clementina]
Cs3g13990	0	0	-1	-1.45	1.02493	0.512649	0.376253	--	--	--	[T]	Signal transduction mechanisms	Protein tyrosine kinase;; Protein kinase domain	Putative wall-associated receptor kinase-like 16 (Precursor) GN=WAKL16 OS=Arabidopsis thaliana (Mouse-ear cress) PE=3 SV=1	T	Signal transduction mechanisms	PREDICTED: putative wall-associated receptor kinase-like 16-like [Citrus sinensis]
Cs5g02100	0	0	-0.92	-1.24	0.992873	0.523282	0.420626	Biological Process: lipid metabolic process (GO:0006629);; Molecular Function: hydrolase activity, acting on ester bonds (GO:0016788);;	--	--	--	--	GDSL-like Lipase/Acylhydrolase	GDSL esterase/lipase At5g08460 (Precursor) GN=At5g08460 OS=Arabidopsis thaliana (Mouse-ear cress) PE=2 SV=1	R	General function prediction only	PREDICTED: GDSL esterase/lipase At5g08460-like [Citrus sinensis]
Cs6g09110	3	0	-0.82	-1.86	0.951469	0.53988	0.262965	--	K08059|2.24491e-107|cit:102617581|gamma-interferon-inducible lysosomal thiol reductase-like; K08059 interferon, gamma-inducible protein 30 (A)	--	[O]	Posttranslational modification, protein turnover, chaperones	Gamma interferon inducible lysosomal thiol reductase (GILT)	--	O	Posttranslational modification, protein turnover, chaperones	PREDICTED: gamma-interferon-inducible lysosomal thiol reductase-like [Citrus sinensis]
Cs3g23430	4	0	-2.21	-2.03	2.50783	0.540788	0.613115	--	--	--	--	--	Helix-loop-helix DNA-binding domain	Transcription factor HEC1 GN=K21H1.2 OS=Arabidopsis thaliana (Mouse-ear cress) PE=1 SV=1	K	Transcription	hypothetical protein CICLE_v10003815mg [Citrus clementina]
Cs8g02230	0	0	-0.86	-1.24	0.989436	0.543372	0.417865	--	--	--	--	--	Domain of unknown function (DUF4228);; Conserved hypothetical protein (DUF2461)	--	S	Function unknown	hypothetical protein CISIN_1g040389mg [Citrus sinensis]
Cs4g01125	3	0	-1.4	-2.83	1.44194	0.547682	0.202201	--	--	--	--	--	--	--	R	General function prediction only	PREDICTED: uncharacterized protein LOC102614714 [Citrus sinensis]
Cs2g03270	4	0	-1.36	-1.65	1.41999	0.551446	0.453082	Molecular Function: oxidoreductase activity, acting on single donors with incorporation of molecular oxygen, incorporation of two atoms of oxygen (GO:0016702);;	K09840|0|cit:102578070|9-cis-epoxycarotenoid dioxygenase 2; K09840 9-cis-epoxycarotenoid dioxygenase [EC:1.13.11.51] (A)	Carotenoid biosynthesis (ko00906)	[Q]	Secondary metabolites biosynthesis, transport and catabolism	Retinal pigment epithelial membrane protein	9-cis-epoxycarotenoid dioxygenase NCED1, chloroplastic (Precursor) GN=NCED1 OS=Phaseolus vulgaris (Kidney bean) PE=2 SV=1	Q	Secondary metabolites biosynthesis, transport and catabolism	hypothetical protein CISIN_1g007291mg [Citrus sinensis]
Cs7g17760	4	0	-1.69	-1.41	1.77993	0.55245	0.670605	Molecular Function: peptidase activity, acting on L-amino acid peptides (GO:0070011);;	K01285|0|cic:CICLE_v10030113mg|hypothetical protein; K01285 lysosomal Pro-X carboxypeptidase [EC:3.4.16.2] (A)	--	[OR]	Posttranslational modification, protein turnover, chaperones;; General function prediction only	Serine carboxypeptidase S28;; Alpha/beta hydrolase family;; alpha/beta hydrolase fold	Probable serine protease EDA2 (Precursor) GN=EDA2 OS=Arabidopsis thaliana (Mouse-ear cress) PE=2 SV=2	O	Posttranslational modification, protein turnover, chaperones	hypothetical protein CICLE_v10030113mg [Citrus clementina]
Cs7g02320	0	0	-0.55	-0.82	0.807444	0.553028	0.457029	Molecular Function: potassium ion transmembrane transporter activity (GO:0015079);; Cellular Component: membrane (GO:0016020);; Biological Process: potassium ion transmembrane transport (GO:0071805);;	K03549|0|cit:102612582|potassium transporter 5-like; K03549 KUP system potassium uptake protein (A)	--	--	--	K+ potassium transporter	Potassium transporter 5 OS=Oryza sativa subsp. japonica (Rice) PE=2 SV=2	P	Inorganic ion transport and metabolism	hypothetical protein CICLE_v10033931mg [Citrus clementina]
Cs9g04220	3	0	-0.42	-0.82	0.747812	0.558874	0.423496	--	--	--	--	--	Pollen proteins Ole e I like	Phylloplanin (Precursor) OS=Nicotiana tabacum (Common tobacco) PE=1 SV=1	R	General function prediction only	PREDICTED: phylloplanin-like [Citrus sinensis]
Cs7g28800	3	0	-0.75	-1.36	0.940923	0.559759	0.3677	--	--	--	--	--	--	Transcription factor bHLH123 GN=F3H11.2 OS=Arabidopsis thaliana (Mouse-ear cress) PE=2 SV=1	S	Function unknown	hypothetical protein CISIN_1g037856mg, partial [Citrus sinensis]
Cs5g14110	3	0	-0.49	-0.95	0.790235	0.562166	0.40855	Biological Process: signal transduction (GO:0007165);; Biological Process: biosynthetic process (GO:0009058);; Biological Process: response to salicylic acid (GO:0009751);; Biological Process: posttranscriptional gene silencing (GO:0016441);; Molecular Function: nucleotidyltransferase activity (GO:0016779);; Biological Process: regulation of cellular metabolic process (GO:0031323);; Biological Pr…	K11699|0|cit:102610690|RNA-dependent RNA polymerase 1-like; K11699 RNA-dependent RNA polymerase [EC:2.7.7.48] (A)	--	[A]	RNA processing and modification	RNA dependent RNA polymerase	RNA-dependent RNA polymerase 1 GN=F10B6.19 OS=Arabidopsis thaliana (Mouse-ear cress) PE=2 SV=1	K	Transcription	PREDICTED: RNA-dependent RNA polymerase 1-like [Citrus sinensis]
Cs8g10250	3	0	-0.46	-0.97	0.779466	0.566447	0.398932	Molecular Function: binding (GO:0005488);; Biological Process: transcription, DNA-templated (GO:0006351);;	--	--	[K]	Transcription	K-box region	MADS-box protein SVP GN=SVP OS=Arabidopsis thaliana (Mouse-ear cress) PE=1 SV=1	K	Transcription	PREDICTED: MADS-box protein JOINTLESS-like isoform X1 [Citrus sinensis]
orange1.1t04206	0	0	-1.1	-1.52	1.21897	0.568821	0.42408	--	K13993|3.05113e-57|cit:102613252|22.7 kDa class IV heat shock protein-like; K13993 HSP20 family protein (A)	Protein processing in endoplasmic reticulum (ko04141)	[O]	Posttranslational modification, protein turnover, chaperones	Hsp20/alpha crystallin family	22.0 kDa heat shock protein (Precursor) GN=HSP22.0 OS=Arabidopsis thaliana (Mouse-ear cress) PE=2 SV=1	O	Posttranslational modification, protein turnover, chaperones	PREDICTED: 22.7 kDa class IV heat shock protein-like, partial [Citrus sinensis]
orange1.1t00456	4	0	-1.06	-1.03	1.18913	0.57041	0.581947	--	--	--	--	--	AP2 domain	Ethylene-responsive transcription factor CRF5 GN=T3F17.4 OS=Arabidopsis thaliana (Mouse-ear cress) PE=1 SV=1	K	Transcription	hypothetical protein CICLE_v10021422mg [Citrus clementina]
Cs9g14675	4	0	-1.04	-0.78	1.19612	0.581153	0.697961	Cellular Component: mitochondrion (GO:0005739);; Biological Process: response to stress (GO:0006950);;	K13993|3.26475e-67|cit:102630706|23.6 kDa heat shock protein, mitochondrial-like; K13993 HSP20 family protein (A)	Protein processing in endoplasmic reticulum (ko04141)	[O]	Posttranslational modification, protein turnover, chaperones	Hsp20/alpha crystallin family	Heat shock 22 kDa protein, mitochondrial (Precursor) GN=HSP23.9 OS=Glycine max (Soybean) PE=2 SV=1	O	Posttranslational modification, protein turnover, chaperones	PREDICTED: 23.6 kDa heat shock protein, mitochondrial-like [Citrus sinensis]
Cs6g10840	0	0	-0.64	-0.96	0.909305	0.583312	0.46879	Biological Process: transcription, DNA-templated (GO:0006351);;	K03145|0|cit:102623425|transcription elongation factor A protein 2-like; K03145 transcription elongation factor S-II (A)	--	[K]	Transcription	Transcription factor S-II (TFIIS), central domain	--	K	Transcription	hypothetical protein CICLE_v10013356mg [Citrus clementina]
Cs3g09100	4	0	-1.21	-0.96	1.37248	0.594225	0.704131	--	--	--	[Q]	Secondary metabolites biosynthesis, transport and catabolism	Cytochrome P450	Cytochrome P450 82A4 GN=CYP82A4 OS=Glycine max (Soybean) PE=2 SV=1	Q	Secondary metabolites biosynthesis, transport and catabolism	hypothetical protein CICLE_v10003589mg, partial [Citrus clementina]
Cs9g02030	0	0	-0.57	-0.81	0.889426	0.598677	0.507573	Molecular Function: peroxidase activity (GO:0004601);; Biological Process: response to oxidative stress (GO:0006979);; Molecular Function: heme binding (GO:0020037);; Molecular Function: metal ion binding (GO:0046872);; Biological Process: oxidation-reduction process (GO:0055114);;	K00430|0|cit:102611532|peroxidase 40-like; K00430 peroxidase [EC:1.11.1.7] (A)	Phenylalanine metabolism (ko00360);; Phenylpropanoid biosynthesis (ko00940)	--	--	Peroxidase	Peroxidase 40 (Precursor) OS=Arabidopsis thaliana (Mouse-ear cress) PE=2 SV=2	G	Carbohydrate transport and metabolism	PREDICTED: peroxidase 40-like [Citrus sinensis]
Citrus_sinensis_newGene_1438	0	0	-0.89	-1.22	1.11449	0.599365	0.479248	--	--	--	--	--	Leucine rich repeat;; Leucine Rich Repeat;; Leucine Rich repeats (2 copies);; Leucine Rich repeat	Receptor-like protein 12 (Precursor) GN=RLP12 OS=Arabidopsis thaliana (Mouse-ear cress) PE=2 SV=2	R	General function prediction only	PREDICTED: LRR receptor-like serine/threonine-protein kinase GSO1-like [Citrus sinensis]
orange1.1t03403	4	0	-1.15	-1.18	1.32989	0.600631	0.585287	Biological Process: drug transmembrane transport (GO:0006855);; Molecular Function: drug transmembrane transporter activity (GO:0015238);; Molecular Function: antiporter activity (GO:0015297);; Cellular Component: membrane (GO:0016020);;	--	--	[R]	General function prediction only	MatE;; Polysaccharide biosynthesis C-terminal domain	MATE efflux family protein 1 GN=F11M15.20 OS=Arabidopsis thaliana (Mouse-ear cress) PE=2 SV=2	R	General function prediction only	PREDICTED: MATE efflux family protein 1-like [Citrus sinensis]
Cs3g10320	4	0	-1.25	-1.08	1.429	0.60286	0.676797	Cellular Component: mitochondrion (GO:0005739);;	--	--	--	--	--	--	S	Function unknown	hypothetical protein CICLE_v10002850mg [Citrus clementina]
orange1.1t04207	0	0	-0.72	-1.2	1.00843	0.612091	0.43772	--	--	--	[T]	Signal transduction mechanisms	Leucine rich repeat;; Leucine Rich repeats (2 copies);; Leucine rich repeat;; Leucine Rich Repeat	Putative disease resistance protein At3g14460 GN=At3g14460 OS=Arabidopsis thaliana (Mouse-ear cress) PE=3 SV=1	T	Signal transduction mechanisms	hypothetical protein CISIN_1g035836mg [Citrus sinensis]
Cs7g05200	0	0	-0.63	-0.9	0.954775	0.615819	0.511278	--	--	--	[R]	General function prediction only	PPR repeat family;; PPR repeat;; PPR repeat;; Pentatricopeptide repeat domain;; DYW family of nucleic acid deaminases	Pentatricopeptide repeat-containing protein At4g21065 GN=PCMP-H28 OS=Arabidopsis thaliana (Mouse-ear cress) PE=2 SV=2	R	General function prediction only	PREDICTED: pentatricopeptide repeat-containing protein At1g59720, mitochondrial-like isoform X1 [Citrus sinensis]
Cs2g29650	4	0	-1.63	-1.91	1.92661	0.621457	0.513854	--	--	--	--	--	--	--	--	--	hypothetical protein CICLE_v10017108mg [Citrus clementina]
Cs3g03550	3	0	-0.68	-1.22	0.997236	0.621652	0.427784	Cellular Component: cytoplasm (GO:0005737);; Biological Process: biosynthetic process (GO:0009058);; Molecular Function: pyridoxal phosphate binding (GO:0030170);; Molecular Function: methionine S-methyltransferase activity (GO:0030732);; Biological Process: methylation (GO:0032259);;	K08247|1.7679e-43|cit:102615293|methionine S-methyltransferase-like; K08247 methionine S-methyltransferase [EC:2.1.1.12] (A)	Selenocompound metabolism (ko00450)	--	--	--	Methionine S-methyltransferase GN=MMT1 OS=Wedelia biflora (Beach sunflower) PE=1 SV=1	R	General function prediction only	PREDICTED: methionine S-methyltransferase-like isoform X1 [Citrus sinensis]
orange1.1t05997	4	0	-1.67	-1.5	1.98922	0.625557	0.70131	--	--	--	--	--	--	--	--	--	--
Cs5g03640	4	0	-2.01	-2.31	2.54366	0.633618	0.513244	--	--	--	--	--	--	--	R	General function prediction only	hypothetical protein CICLE_v10023197mg [Citrus clementina]
orange1.1t05594	4	0	-1.37	-1.19	1.63835	0.635303	0.716806	--	--	--	--	--	TIR domain;; TIR domain	TMV resistance protein N GN=N OS=Nicotiana glutinosa (Tobacco) PE=1 SV=1	S	Function unknown	PREDICTED: TMV resistance protein N-like, partial [Citrus sinensis]
orange1.1t04443	0	0	-0.63	-0.9	0.983661	0.63674	0.528183	--	--	--	--	--	NB-ARC domain;; Leucine rich repeat;; Leucine Rich repeats (2 copies);; Leucine Rich Repeat;; Leucine rich repeat;; NACHT domain	TMV resistance protein N GN=N OS=Nicotiana glutinosa (Tobacco) PE=1 SV=1	T	Signal transduction mechanisms	PREDICTED: TMV resistance protein N-like [Citrus sinensis]
Cs3g10240	3	0	-0.76	-1.5	1.08396	0.638911	0.384347	Biological Process: biosynthetic process (GO:0009058);; Molecular Function: transferase activity, transferring glycosyl groups (GO:0016757);;	--	--	--	--	Glycosyl transferases group 1;; Glycosyltransferase Family 4;; Glycosyl transferases group 1;; Glycosyl transferase 4-like domain	--	M	Cell wall/membrane/envelope biogenesis	hypothetical protein CICLE_v10003490mg [Citrus clementina]
Cs3g01560	0	0	-1.4	-2.18	1.70133	0.645113	0.375856	--	K11975|0|cit:102626958|E3 ubiquitin-protein ligase RNF144B-like; K11975 E3 ubiquitin-protein ligase RNF144 [EC:6.3.2.19] (A)	--	[O]	Posttranslational modification, protein turnover, chaperones	IBR domain	Putative uncharacterized protein At4g01020, chloroplastic (Precursor) GN=At4g01020 OS=Arabidopsis thaliana (Mouse-ear cress) PE=3 SV=1	O	Posttranslational modification, protein turnover, chaperones	PREDICTED: E3 ubiquitin-protein ligase RNF144B-like [Citrus sinensis]
Cs3g16140	0	0	-1.09	-1.58	1.37716	0.64569	0.459792	--	--	--	[R]	General function prediction only	--	--	R	General function prediction only	PREDICTED: uncharacterized protein LOC102628317 [Citrus sinensis]
Cs1g02460	4	0	-1.03	-0.81	1.32171	0.646213	0.753869	--	--	--	[R]	General function prediction only	Domain of unknown function;; Ankyrin repeats (3 copies);; Ankyrin repeat;; Ankyrin repeats (many copies);; Ankyrin repeats (many copies);; Ankyrin repeat	--	S	Function unknown	PREDICTED: ankyrin repeat-containing protein At3g12360-like [Citrus sinensis]
orange1.1t02165	0	0	-0.79	-1.1	1.12152	0.647687	0.521972	--	--	--	--	--	NB-ARC domain;; Leucine Rich repeats (2 copies);; Leucine Rich Repeat;; Protein of unknown function (DUF3741)	Disease resistance protein RPS4 {ECO:0000303|PubMed:10571887} OS=Arabidopsis thaliana (Mouse-ear cress) PE=1 SV=1	T	Signal transduction mechanisms	hypothetical protein CICLE_v10018526mg [Citrus clementina]
Cs2g24950	4	0	-0.81	-0.69	1.13678	0.648936	0.706796	Molecular Function: protein serine/threonine kinase activity (GO:0004674);; Molecular Function: ATP binding (GO:0005524);; Cellular Component: mitochondrion (GO:0005739);; Biological Process: protein phosphorylation (GO:0006468);; Biological Process: transmembrane receptor protein tyrosine kinase signaling pathway (GO:0007169);; Molecular Function: 2-alkenal reductase [NAD(P)] activity (GO:003244…	--	--	--	--	Protein tyrosine kinase;; Protein kinase domain;; Leucine rich repeat;; Leucine Rich repeats (2 copies);; Leucine Rich Repeat	Probable inactive leucine-rich repeat receptor-like protein kinase At3g03770 (Precursor) GN=At3g03770 OS=Arabidopsis thaliana (Mouse-ear cress) PE=2 SV=1	T	Signal transduction mechanisms	hypothetical protein CICLE_v10014358mg [Citrus clementina]
Cs2g05680	4	0	-0.9	-1.03	1.20895	0.649699	0.590565	--	--	--	--	--	--	--	--	--	hypothetical protein CISIN_1g030737mg [Citrus sinensis]
Cs3g16620	0	0	-1.4	-2.25	1.7173	0.649997	0.362192	--	--	--	--	--	Seed dormancy control	Transcription factor TGA5 GN=MOJ9.13 OS=Arabidopsis thaliana (Mouse-ear cress) PE=1 SV=2	K	Transcription	PREDICTED: transcription factor TGA5-like [Citrus sinensis]
orange1.1t05795	4	0	-1.35	-1.25	1.71239	0.67266	0.719533	Molecular Function: protein serine/threonine kinase activity (GO:0004674);; Molecular Function: ATP binding (GO:0005524);; Biological Process: protein phosphorylation (GO:0006468);;	--	--	[T]	Signal transduction mechanisms	Protein kinase domain;; Protein tyrosine kinase	Glycerophosphodiester phosphodiesterase protein kinase domain-containing GDPDL2 {ECO:0000305} (Precursor) OS=Arabidopsis thaliana (Mouse-ear cress) PE=1 SV=1	T	Signal transduction mechanisms	hypothetical protein CISIN_1g047701mg [Citrus sinensis]
Cs6g05870	4	0	-1.31	-1.03	1.70015	0.685737	0.83309	--	--	--	[O]	Posttranslational modification, protein turnover, chaperones	Ring finger domain;; RING-H2 zinc finger;; Zinc finger, C3HC4 type (RING finger);; Zinc finger, C3HC4 type (RING finger)	E3 ubiquitin-protein ligase Os04g0590900 OS=Oryza sativa subsp. japonica (Rice) PE=2 SV=2	O	Posttranslational modification, protein turnover, chaperones	hypothetical protein CICLE_v10013643mg [Citrus clementina]
Cs3g09130	4	0	-1.16	-0.96	1.55019	0.692324	0.798455	Molecular Function: nucleic acid binding (GO:0003676);; Molecular Function: zinc ion binding (GO:0008270);; Biological Process: DNA integration (GO:0015074);;	K03363|1.44935e-17|tcc:TCM_014797|Transducin/WD40 repeat-like superfamily protein; K03363 cell division cycle 20, cofactor of APC complex (A)	Ubiquitin mediated proteolysis (ko04120)	--	--	gag-polypeptide of LTR copia-type;; gag-polypeptide of LTR copia-type	Endonuclease OS=Nicotiana tabacum (Common tobacco) PE=2 SV=1	R	General function prediction only	putative gag-pol polyprotein [Citrus sinensis]
Cs6g09790	4	0	-2.15	-2.09	3.1275	0.703313	0.733679	--	--	--	--	--	--	--	--	--	--
Cs6g21430	0	0	-1.07	-1.51	1.47479	0.703892	0.519287	--	--	--	[R]	General function prediction only	PPR repeat family;; PPR repeat;; Pentatricopeptide repeat domain;; PPR repeat;; DYW family of nucleic acid deaminases	Pentatricopeptide repeat-containing protein At5g39680 GN=MIJ24.150 OS=Arabidopsis thaliana (Mouse-ear cress) PE=1 SV=1	R	General function prediction only	PREDICTED: pentatricopeptide repeat-containing protein At5g39680-like [Citrus sinensis]
Cs3g23630	4	0	-1.53	-1.68	2.09821	0.725397	0.655432	--	--	--	--	--	EF-hand domain;; EF hand;; EF-hand domain pair	--	T	Signal transduction mechanisms	hypothetical protein CISIN_1g045293mg, partial [Citrus sinensis]
Cs4g03570	0	0	-0.57	-0.94	1.10762	0.746226	0.579141	--	--	--	--	--	--	--	--	--	--
Cs2g25010	4	0	-1.26	-0.95	1.84403	0.771879	0.954382	Molecular Function: transmembrane receptor protein tyrosine kinase activity (GO:0004714);; Molecular Function: ATP binding (GO:0005524);; Biological Process: protein phosphorylation (GO:0006468);; Biological Process: cell wall macromolecule catabolic process (GO:0016998);;	--	--	[T]	Signal transduction mechanisms	Protein kinase domain;; Protein tyrosine kinase;; LysM domain	Protein LYK2 (Precursor) GN=LYK2 OS=Arabidopsis thaliana (Mouse-ear cress) PE=2 SV=1	T	Signal transduction mechanisms	hypothetical protein CICLE_v10017541mg [Citrus clementina]
Cs6g15360	4	0	-2.59	-2.18	4.74818	0.790862	1.04508	--	--	--	--	--	AP2 domain	Dehydration-responsive element-binding protein 1D GN=MSG15.7 OS=Arabidopsis thaliana (Mouse-ear cress) PE=2 SV=1	S	Function unknown	PREDICTED: dehydration-responsive element-binding protein 1D-like [Citrus sinensis]
Cs3g08600	3	0	-0.63	-1.3	1.22995	0.797386	0.497961	Molecular Function: calcium-transporting ATPase activity (GO:0005388);; Molecular Function: ATP binding (GO:0005524);; Cellular Component: integral component of membrane (GO:0016021);; Molecular Function: metal ion binding (GO:0046872);; Biological Process: calcium ion transmembrane transport (GO:0070588);;	K01537|0|cit:102615877|calcium-transporting ATPase 12, plasma membrane-type-like; K01537 Ca2+-transporting ATPase [EC:3.6.3.8] (A)	--	[P]	Inorganic ion transport and metabolism	E1-E2 ATPase;; Cation transporting ATPase, C-terminus;; haloacid dehalogenase-like hydrolase;; haloacid dehalogenase-like hydrolase;; Cation transporter/ATPase, N-terminus;; Putative hydrolase of sodium-potassium ATPase alpha subunit	Calcium-transporting ATPase 12, plasma membrane-type GN=ACA12 OS=Arabidopsis thaliana (Mouse-ear cress) PE=2 SV=1	P	Inorganic ion transport and metabolism	PREDICTED: calcium-transporting ATPase 12, plasma membrane-type-like [Citrus sinensis]
Cs1g21780	4	0	-0.86	-0.66	1.46448	0.805599	0.926807	Molecular Function: N-acetyltransferase activity (GO:0008080);;	--	--	--	--	Acetyltransferase (GNAT) family;; Acetyltransferase (GNAT) domain;; Acetyltransferase (GNAT) domain;; FR47-like protein	Probable N-acetyltransferase HLS1-like GN=At2g23060 OS=Arabidopsis thaliana (Mouse-ear cress) PE=2 SV=1	R	General function prediction only	PREDICTED: probable N-acetyltransferase HLS1-like [Citrus sinensis]
Cs3g08570	4	0	-1.53	-1.43	2.34148	0.811712	0.870879	Molecular Function: calcium-transporting ATPase activity (GO:0005388);; Molecular Function: ATP binding (GO:0005524);; Cellular Component: integral component of membrane (GO:0016021);; Molecular Function: metal ion binding (GO:0046872);; Biological Process: calcium ion transmembrane transport (GO:0070588);;	K01537|0|cit:102621937|calcium-transporting ATPase 12, plasma membrane-type-like; K01537 Ca2+-transporting ATPase [EC:3.6.3.8] (A)	--	[P]	Inorganic ion transport and metabolism	Cation transporting ATPase, C-terminus;; haloacid dehalogenase-like hydrolase;; haloacid dehalogenase-like hydrolase	Calcium-transporting ATPase 12, plasma membrane-type GN=ACA12 OS=Arabidopsis thaliana (Mouse-ear cress) PE=2 SV=1	P	Inorganic ion transport and metabolism	PREDICTED: calcium-transporting ATPase 12, plasma membrane-type-like [Citrus sinensis]
Cs7g11060	4	0	-1.29	-1.07	1.98613	0.813421	0.943691	--	--	--	--	--	--	--	S	Function unknown	PREDICTED: uncharacterized protein LOC102623085 isoform X1 [Citrus sinensis]
orange1.1t05259	4	0	-0.93	-0.98	1.56907	0.821796	0.794731	--	--	--	--	--	--	--	--	--	--
Cs2g26960	0	0	-0.67	-0.95	1.31102	0.822069	0.678842	Molecular Function: iron ion binding (GO:0005506);; Molecular Function: electron carrier activity (GO:0009055);; Molecular Function: steroid 22-alpha hydroxylase activity (GO:0010012);; Biological Process: brassinosteroid biosynthetic process (GO:0016132);; Molecular Function: oxidoreductase activity, acting on paired donors, with incorporation or reduction of molecular oxygen (GO:0016705);; Mole…	K12639|0|cit:102607509|cytochrome P450 724B1-like; K12639 cytochrome P450, family 724, subfamily B, polypeptide 1 [EC:1.14.13.-] (A)	Brassinosteroid biosynthesis (ko00905)	[QI]	Secondary metabolites biosynthesis, transport and catabolism;; Lipid transport and metabolism	Cytochrome P450	Cytochrome P450 724B1 GN=OSJNBa0016O02.25 OS=Oryza sativa subsp. japonica (Rice) PE=1 SV=1	Q	Secondary metabolites biosynthesis, transport and catabolism	PREDICTED: cytochrome P450 724B1-like [Citrus sinensis]
Cs2g07500	0	0	-0.51	-0.85	1.18489	0.831771	0.655517	Molecular Function: binding (GO:0005488);; Molecular Function: oxidoreductase activity (GO:0016491);;	--	--	--	--	Late embryogenesis abundant protein	--	S	Function unknown	PREDICTED: protein NDR1-like [Citrus sinensis]
Cs6g13770	0	0	-1.25	-1.57	2.00042	0.842646	0.674561	--	--	--	--	--	--	--	S	Function unknown	PREDICTED: uncharacterized protein LOC102623077 isoform X1 [Citrus sinensis]
Cs2g16560	0	0	-0.73	-0.95	1.39966	0.842921	0.72276	Cellular Component: nucleus (GO:0005634);; Biological Process: protein folding (GO:0006457);; Biological Process: response to heat (GO:0009408);; Biological Process: response to high light intensity (GO:0009644);; Molecular Function: heat shock protein binding (GO:0031072);; Biological Process: response to hydrogen peroxide (GO:0042542);;	--	--	[O]	Posttranslational modification, protein turnover, chaperones	DnaJ domain	Chaperone protein dnaJ 6 GN=MOJ9.8 OS=Arabidopsis thaliana (Mouse-ear cress) PE=2 SV=1	O	Posttranslational modification, protein turnover, chaperones	hypothetical protein CICLE_v10016883mg [Citrus clementina]
Cs7g13465	0	0	-0.76	-1.04	1.43331	0.845376	0.695767	--	--	--	--	--	GRAM domain;; Sterol methyltransferase C-terminal	GEM-like protein 4 GN=At5g08350 OS=Arabidopsis thaliana (Mouse-ear cress) PE=2 SV=1	S	Function unknown	PREDICTED: GEM-like protein 4-like [Citrus sinensis]
Cs5g04680	3	0	-0.94	-1.75	1.62057	0.846578	0.483403	--	--	--	--	--	No apical meristem (NAM) protein	NAC domain-containing protein 86 {ECO:0000312|EMBL:AED92405.1} OS=Arabidopsis thaliana (Mouse-ear cress) PE=2 SV=1	S	Function unknown	PREDICTED: NAC domain-containing protein 7-like [Citrus sinensis]
Cs4g18540	3	0	-0.49	-1.09	1.19399	0.847891	0.560471	--	--	--	--	--	Legume lectin domain	Probable L-type lectin-domain containing receptor kinase S.5 (Precursor) GN=LECRKS5 OS=Arabidopsis thaliana (Mouse-ear cress) PE=2 SV=1	T	Signal transduction mechanisms	hypothetical protein CICLE_v10009184mg [Citrus clementina]
Cs8g13420	0	0	-1.36	-2.24	2.18382	0.853147	0.46388	--	--	--	--	--	--	--	R	General function prediction only	hypothetical protein CISIN_1g046761mg [Citrus sinensis]
Citrus_sinensis_newGene_1168	4	0	-1.16	-0.98	1.9255	0.864305	0.974462	--	--	--	--	--	--	--	--	--	--
orange1.1t00182	4	0	-0.81	-0.7	1.52386	0.870026	0.939883	Molecular Function: binding (GO:0005488);;	--	--	[K]	Transcription	GATA zinc finger	GATA transcription factor 4 GN=GATA4 OS=Arabidopsis thaliana (Mouse-ear cress) PE=2 SV=1	K	Transcription	hypothetical protein CICLE_v10021733mg [Citrus clementina]
Cs5g26230	0	0	-0.56	-0.85	1.28366	0.871334	0.714123	--	--	--	[K]	Transcription	PurA ssDNA and RNA-binding protein	Transcription factor Pur-alpha 1 GN=PURA1 OS=Arabidopsis thaliana (Mouse-ear cress) PE=1 SV=2	K	Transcription	PREDICTED: transcription factor Pur-alpha 1-like [Citrus sinensis]
Cs4g10240	3	0	-0.37	-0.82	1.13264	0.874576	0.639817	Molecular Function: transferase activity (GO:0016740);;	K13789|0|cit:102627355|heterodimeric geranylgeranyl pyrophosphate synthase small subunit, chloroplastic-like; K13789 geranylgeranyl diphosphate synthase, type II [EC:2.5.1.1 2.5.1.10 2.5.1.29] (A)	Terpenoid backbone biosynthesis (ko00900)	[H]	Coenzyme transport and metabolism	Polyprenyl synthetase	Geranylgeranyl pyrophosphate synthase, chloroplastic (Precursor) GN=GGPS1 OS=Capsicum annuum (Bell pepper) PE=3 SV=1	H	Coenzyme transport and metabolism	hypothetical protein CICLE_v10008936mg [Citrus clementina]
Cs5g31330	3	0	-0.84	-1.72	1.57916	0.884031	0.477731	--	--	--	--	--	Protein of unknown function (DUF3049)	Protein FANTASTIC FOUR 1 GN=FAF1 OS=Arabidopsis thaliana (Mouse-ear cress) PE=2 SV=1	S	Function unknown	hypothetical protein CICLE_v10021186mg [Citrus clementina]
Citrus_sinensis_newGene_1424	0	0	-1.06	-1.32	1.87506	0.896789	0.75266	Molecular Function: serine-type endopeptidase activity (GO:0004252);; Cellular Component: nucleus (GO:0005634);; Cellular Component: cytoplasm (GO:0005737);; Biological Process: proteolysis (GO:0006508);; Molecular Function: identical protein binding (GO:0042802);; Biological Process: negative regulation of catalytic activity (GO:0043086);; Cellular Component: apoplast (GO:0048046);;	--	--	--	--	--	Cucumisin (Precursor) OS=Cucumis melo (Muskmelon) PE=1 SV=1	O	Posttranslational modification, protein turnover, chaperones	PREDICTED: cucumisin-like [Citrus sinensis]
Cs9g10740	4	0	-1.03	-0.79	1.83986	0.90323	1.06183	--	--	--	--	--	Phloem protein 2;; F-box domain;; F-box-like	Putative F-box protein PP2-B2 GN=PP2B2 OS=Arabidopsis thaliana (Mouse-ear cress) PE=3 SV=2	R	General function prediction only	PREDICTED: putative F-box protein PP2-B2-like [Citrus sinensis]
Cs1g15840	0	0	-0.73	-0.91	1.52587	0.918347	0.81214	Molecular Function: glucokinase activity (GO:0004340);; Molecular Function: ATP binding (GO:0005524);; Cellular Component: nucleus (GO:0005634);; Cellular Component: mitochondrion (GO:0005739);; Cellular Component: vacuole (GO:0005773);; Cellular Component: plasma membrane (GO:0005886);; Biological Process: glycolytic process (GO:0006096);; Molecular Function: zinc ion binding (GO:0008270);; Mole…	K00844|0|cit:102612701|hexokinase-1-like; K00844 hexokinase [EC:2.7.1.1] (A)	Glycolysis / Gluconeogenesis (ko00010);; Fructose and mannose metabolism (ko00051);; Galactose metabolism (ko00052);; Starch and sucrose metabolism (ko00500);; Amino sugar and nucleotide sugar metabolism (ko00520);; Carbon metabolism (ko01200)	[G]	Carbohydrate transport and metabolism	Hexokinase;; Hexokinase	Hexokinase-1 GN=HXK1 OS=Nicotiana tabacum (Common tobacco) PE=1 SV=1	G	Carbohydrate transport and metabolism	PREDICTED: hexokinase-1-like [Citrus sinensis]
Cs8g03530	4	0	-1.39	-1.06	2.44783	0.935237	1.17216	Molecular Function: squalene monooxygenase activity (GO:0004506);; Cellular Component: integral component of membrane (GO:0016021);; Molecular Function: flavin adenine dinucleotide binding (GO:0050660);; Biological Process: oxidation-reduction process (GO:0055114);;	K00511|0|cit:102622002|squalene monooxygenase-like; K00511 squalene monooxygenase [EC:1.14.13.132] (A)	Steroid biosynthesis (ko00100);; Sesquiterpenoid and triterpenoid biosynthesis (ko00909)	[I]	Lipid transport and metabolism	Squalene epoxidase;; FAD dependent oxidoreductase;; FAD binding domain;; FAD binding domain;; NAD(P)-binding Rossmann-like domain;; Glucose inhibited division protein A;; Thi4 family	Squalene monooxygenase OS=Panax ginseng (Korean ginseng) PE=2 SV=1	I	Lipid transport and metabolism	PREDICTED: squalene monooxygenase-like, partial [Citrus sinensis]
Cs8g17850	4	0	-0.8	-0.8	1.66752	0.954909	0.957339	Molecular Function: DNA binding (GO:0003677);; Molecular Function: ATP binding (GO:0005524);; Biological Process: DNA metabolic process (GO:0006259);; Molecular Function: DNA-dependent ATPase activity (GO:0008094);;	--	--	[R]	General function prediction only	PPR repeat family;; PPR repeat;; PPR repeat;; Pentatricopeptide repeat domain;; Tetratricopeptide repeat	Pentatricopeptide repeat-containing protein At1g07740, mitochondrial (Precursor) GN=At1g07740 OS=Arabidopsis thaliana (Mouse-ear cress) PE=2 SV=1	L	Replication, recombination and repair	PREDICTED: pentatricopeptide repeat-containing protein At1g07740, mitochondrial-like [Citrus sinensis]
orange1.1t03297	4	0	-0.83	-0.61	1.69676	0.95718	1.11273	Biological Process: metabolic process (GO:0008152);; Molecular Function: galactinol-raffinose galactosyltransferase activity (GO:0047268);;	--	--	--	--	Raffinose synthase or seed imbibition protein Sip1	Probable galactinol--sucrose galactosyltransferase 2 GN=T8H10.120 OS=Arabidopsis thaliana (Mouse-ear cress) PE=2 SV=2	R	General function prediction only	PREDICTED: probable galactinol--sucrose galactosyltransferase 2-like [Citrus sinensis]
orange1.1t03703	0	0	-1.1	-1.66	2.05827	0.958836	0.653508	Molecular Function: phospholipid binding (GO:0005543);;	--	--	--	--	Protein of unknown function (DUF1336)	Protein ENHANCED DISEASE RESISTANCE 2 GN=EDR2 OS=Arabidopsis thaliana (Mouse-ear cress) PE=2 SV=1	I	Lipid transport and metabolism	hypothetical protein CISIN_1g010823mg [Citrus sinensis]
Cs6g18340	0	0	-0.81	-1.3	1.69639	0.970421	0.687829	--	--	--	--	--	Probable lipid transfer;; Protease inhibitor/seed storage/LTP family	Probable non-specific lipid-transfer protein AKCS9 (Precursor) OS=Vigna unguiculata (Cowpea) PE=2 SV=1	R	General function prediction only	PREDICTED: probable non-specific lipid-transfer protein AKCS9-like [Citrus sinensis]
Cs6g07810	3	0	-0.76	-1.34	1.6447	0.971593	0.650538	--	--	--	--	--	Myb/SANT-like DNA-binding domain	--	S	Function unknown	hypothetical protein CICLE_v10033776mg, partial [Citrus clementina]
Citrus_sinensis_newGene_713	3	0	-0.59	-1.33	1.46931	0.977531	0.586305	Cellular Component: membrane (GO:0016020);;	--	--	--	--	--	--	S	Function unknown	hypothetical protein CICLE_v10027529mg [Citrus clementina]
Cs3g17670	3	0	-0.55	-1.12	1.43711	0.983112	0.660559	Biological Process: drug transmembrane transport (GO:0006855);; Molecular Function: drug transmembrane transporter activity (GO:0015238);; Molecular Function: antiporter activity (GO:0015297);; Cellular Component: membrane (GO:0016020);;	K03327|0|cit:102612646|protein TRANSPARENT TESTA 12-like; K03327 multidrug resistance protein, MATE family (A)	--	[R]	General function prediction only	MatE	Protein TRANSPARENT TESTA 12 GN=F17J16_80 OS=Arabidopsis thaliana (Mouse-ear cress) PE=2 SV=1	S	Function unknown	PREDICTED: protein TRANSPARENT TESTA 12-like [Citrus sinensis]
orange1.1t02161	0	0	-0.61	-0.82	1.50103	0.985487	0.85179	--	--	--	--	--	NB-ARC domain;; Leucine Rich Repeat	Disease resistance protein RPS4 {ECO:0000303|PubMed:10571887} OS=Arabidopsis thaliana (Mouse-ear cress) PE=1 SV=1	T	Signal transduction mechanisms	hypothetical protein CICLE_v10018526mg [Citrus clementina]
Cs5g13930	4	0	-4.26	-3.91	19.3563	1.01319	1.29149	Molecular Function: endopeptidase inhibitor activity (GO:0004866);; Biological Process: negative regulation of endopeptidase activity (GO:0010951);;	--	--	--	--	Trypsin and protease inhibitor	21 kDa seed protein (Precursor) GN=ASP OS=Theobroma cacao (Cacao) PE=2 SV=1	R	General function prediction only	PREDICTED: 21 kDa seed protein-like isoform X1 [Citrus sinensis]
orange1.1t00188	0	0	-0.86	-1.3	1.84725	1.01443	0.751927	Molecular Function: metal ion binding (GO:0046872);;	--	--	[R]	General function prediction only	C2H2-type zinc finger;; Zinc-finger double-stranded RNA-binding;; Zinc-finger of C2H2 type	Zinc finger protein ZAT3 GN=F23E12.160 OS=Arabidopsis thaliana (Mouse-ear cress) PE=2 SV=1	R	General function prediction only	hypothetical protein CICLE_v10024047mg [Citrus clementina]
Cs1g12060	4	0	-0.87	-0.9	1.89885	1.03756	1.01553	Biological Process: DNA damage checkpoint (GO:0000077);; Cellular Component: nucleolus (GO:0005730);; Biological Process: DNA repair (GO:0006281);; Cellular Component: checkpoint clamp complex (GO:0030896);;	K10903|8.71359e-149|cit:102614578|uncharacterized LOC102614578; K10903 HUS1 checkpoint protein (A)	--	[DL]	Cell cycle control, cell division, chromosome partitioning;; Replication, recombination and repair	Hus1-like protein	--	DL	Cell cycle control, cell division, chromosome partitioning;; Replication, recombination and repair	PREDICTED: uncharacterized protein LOC102614578 isoform X1 [Citrus sinensis]
Citrus_sinensis_newGene_1575	0	0	-1.52	-2.52	2.9934	1.04468	0.522488	--	--	--	--	--	--	--	--	--	--
Cs2g24730	0	0	-1.67	-2.38	3.36085	1.05713	0.643678	--	--	--	--	--	--	--	S	Function unknown	PREDICTED: uncharacterized protein LOC102614992 isoform X1 [Citrus sinensis]
Cs5g01700	4	0	-1.18	-1.34	2.39447	1.05793	0.94682	Biological Process: malate transport (GO:0015743);;	--	--	[R]	General function prediction only	Aluminium activated malate transporter;; Fusaric acid resistance protein family;; Fusaric acid resistance protein-like	Aluminum-activated malate transporter 10 OS=Arabidopsis thaliana (Mouse-ear cress) PE=3 SV=2	R	General function prediction only	hypothetical protein CICLE_v10024452mg [Citrus clementina]
Cs1g19930	4	0	-1.15	-0.95	2.37561	1.06742	1.23234	Molecular Function: catalytic activity (GO:0003824);; Biological Process: metabolic process (GO:0008152);;	--	--	[V]	Defense mechanisms	Lanthionine synthetase C-like protein	LanC-like protein GCL1 GN=GCL1 OS=Arabidopsis thaliana (Mouse-ear cress) PE=2 SV=1	V	Defense mechanisms	PREDICTED: lanC-like protein GCL1-like [Citrus sinensis]
Cs2g27910	4	0	-0.74	-0.88	1.80148	1.07939	0.976079	Molecular Function: polygalacturonase activity (GO:0004650);; Cellular Component: extracellular region (GO:0005576);; Biological Process: carbohydrate metabolic process (GO:0005975);;	K01184|0|cit:102609721|polygalacturonase At1g48100-like; K01184 polygalacturonase [EC:3.2.1.15] (A)	Pentose and glucuronate interconversions (ko00040);; Starch and sucrose metabolism (ko00500)	--	--	Glycosyl hydrolases family 28;; Pectate lyase superfamily protein;; Right handed beta helix region	Polygalacturonase At1g48100 (Precursor) GN=At1g48100 OS=Arabidopsis thaliana (Mouse-ear cress) PE=2 SV=1	G	Carbohydrate transport and metabolism	PREDICTED: polygalacturonase At1g48100-like [Citrus sinensis]
Cs7g11300	0	0	-0.99	-1.31	2.14191	1.08038	0.861986	Molecular Function: monooxygenase activity (GO:0004497);; Molecular Function: iron ion binding (GO:0005506);; Molecular Function: electron carrier activity (GO:0009055);; Molecular Function: oxidoreductase activity, acting on paired donors, with incorporation or reduction of molecular oxygen (GO:0016705);; Molecular Function: heme binding (GO:0020037);; Biological Process: oxidation-reduction pro…	--	--	[Q]	Secondary metabolites biosynthesis, transport and catabolism	Cytochrome P450	Cytochrome P450 78A5 GN=F21F23.15 OS=Arabidopsis thaliana (Mouse-ear cress) PE=2 SV=1	Q	Secondary metabolites biosynthesis, transport and catabolism	hypothetical protein CICLE_v10031237mg [Citrus clementina]
Cs9g11170	0	0	-0.67	-1.04	1.73083	1.08903	0.839104	--	--	--	--	--	--	--	--	--	PREDICTED: uncharacterized protein LOC102630808 [Citrus sinensis]
Cs9g07530	0	0	-1.06	-1.54	2.28196	1.09604	0.786121	Cellular Component: membrane (GO:0016020);;	K06890|3.98068e-156|cit:102620765|BI1-like protein-like; K06890 (A)	--	[T]	Signal transduction mechanisms	Inhibitor of apoptosis-promoting Bax1	BI1-like protein GN=At4g15470 OS=Arabidopsis thaliana (Mouse-ear cress) PE=2 SV=1	T	Signal transduction mechanisms	hypothetical protein CICLE_v10006442mg [Citrus clementina]
Cs2g19920	0	0	-1.08	-1.6	2.33106	1.09886	0.769791	--	K08272|0|cit:102618581|putative MO25-like protein At5g47540-like; K08272 calcium binding protein 39 (A)	--	[S]	Function unknown	Mo25-like	Putative MO25-like protein At5g47540 GN=At5g47540 OS=Arabidopsis thaliana (Mouse-ear cress) PE=2 SV=1	S	Function unknown	hypothetical protein CICLE_v10015760mg [Citrus clementina]
Cs5g11910	3	0	-0.62	-1.19	1.69484	1.10633	0.74301	Molecular Function: nucleotide binding (GO:0000166);; Molecular Function: nucleoside-triphosphatase activity (GO:0017111);;	K13525|3.73663e-110|cic:CICLE_v10023792mg|hypothetical protein; K13525 transitional endoplasmic reticulum ATPase (A)	Protein processing in endoplasmic reticulum (ko04141)	[O]	Posttranslational modification, protein turnover, chaperones	ATPase family associated with various cellular activities (AAA)	Cell division cycle protein 48 homolog GN=CAFP OS=Capsicum annuum (Bell pepper) PE=2 SV=1	O	Posttranslational modification, protein turnover, chaperones	hypothetical protein CISIN_1g039253mg [Citrus sinensis]
Cs3g06710	3	0	-1.15	-2.44	2.46159	1.10636	0.453652	Biological Process: metabolic process (GO:0008152);; Molecular Function: serine-type peptidase activity (GO:0008236);; Molecular Function: oxidoreductase activity (GO:0016491);;	--	--	--	--	Subtilase family;; Peptidase inhibitor I9;; PA domain	CO(2)-response secreted protease {ECO:0000303|PubMed:25043023} (Precursor) OS=Arabidopsis thaliana (Mouse-ear cress) PE=2 SV=1	O	Posttranslational modification, protein turnover, chaperones	PREDICTED: subtilisin-like protease-like [Citrus sinensis]
Cs8g02390	0	0	-1.53	-2.43	3.20873	1.11178	0.594573	--	--	--	--	--	--	--	S	Function unknown	PREDICTED: uncharacterized protein LOC102619920 [Citrus sinensis]
Cs8g10860	0	0	-0.64	-0.86	1.74423	1.11564	0.960199	--	--	--	[E]	Amino acid transport and metabolism	POT family	Protein NRT1/ PTR FAMILY 6.1 GN=NPF6.1 OS=Arabidopsis thaliana (Mouse-ear cress) PE=2 SV=1	E	Amino acid transport and metabolism	PREDICTED: probable peptide/nitrate transporter At5g13400-like isoform X1 [Citrus sinensis]
Cs7g02710	4	0	-1.15	-0.95	2.49716	1.12557	1.28963	--	--	--	[R]	General function prediction only	Reverse transcriptase-like;; RNase H	--	R	General function prediction only	PREDICTED: uncharacterized protein LOC102627468 [Citrus sinensis]
Cs5g21940	4	0	-1.1	-1.33	2.41297	1.12837	0.963031	Biological Process: drug transmembrane transport (GO:0006855);; Molecular Function: drug transmembrane transporter activity (GO:0015238);; Molecular Function: antiporter activity (GO:0015297);; Cellular Component: membrane (GO:0016020);;	K03327|0|cit:102609663|protein TRANSPARENT TESTA 12-like; K03327 multidrug resistance protein, MATE family (A)	--	[R]	General function prediction only	MatE	Protein TRANSPARENT TESTA 12 GN=F17J16_80 OS=Arabidopsis thaliana (Mouse-ear cress) PE=2 SV=1	S	Function unknown	PREDICTED: protein TRANSPARENT TESTA 12-like [Citrus sinensis]
Citrus_sinensis_newGene_598	4	0	-0.69	-0.83	1.82586	1.13263	1.02653	--	--	--	--	--	--	--	--	--	--
Cs3g14170	0	0	-0.52	-0.81	1.63489	1.14376	0.930667	--	--	--	[S]	Function unknown	WD domain, G-beta repeat	Autophagy-related protein 18a GN=ATG18A OS=Arabidopsis thaliana (Mouse-ear cress) PE=1 SV=1	R	General function prediction only	hypothetical protein CICLE_v10001616mg [Citrus clementina]
Cs3g22670	0	0	-0.78	-1.35	1.9723	1.14522	0.776362	--	--	--	--	--	Protein of unknown function (DUF679)	--	S	Function unknown	PREDICTED: uncharacterized protein LOC102608595 [Citrus sinensis]
Cs9g14650	4	0	-0.87	-0.94	2.10079	1.14583	1.09867	--	--	--	--	--	Domain of unknown function (DUF4535)	--	S	Function unknown	PREDICTED: uncharacterized protein LOC102630099 [Citrus sinensis]
Cs6g01860	3	0	-0.69	-1.27	1.8535	1.14868	0.770969	--	--	--	--	--	--	--	--	--	--
orange1.1t03882	4	0	-0.82	-0.75	2.06089	1.17068	1.22542	--	--	--	[T]	Signal transduction mechanisms	NB-ARC domain;; Leucine Rich repeats (2 copies);; Leucine rich repeat;; Leucine Rich Repeat;; Leucine rich repeat	Putative disease resistance RPP13-like protein 1 GN=RPPL1 OS=Arabidopsis thaliana (Mouse-ear cress) PE=3 SV=1	T	Signal transduction mechanisms	hypothetical protein CISIN_1g048829mg, partial [Citrus sinensis]
orange1.1t00328	3	0	-0.54	-0.96	1.7088	1.17635	0.876332	Molecular Function: oxidoreductase activity (GO:0016491);; Biological Process: oxidation-reduction process (GO:0055114);;	K15095|4.34742e-98|cic:CICLE_v10024172mg|hypothetical protein; K15095 (+)-neomenthol dehydrogenase [EC:1.1.1.208] (A)	Monoterpenoid biosynthesis (ko00902)	[Q]	Secondary metabolites biosynthesis, transport and catabolism	short chain dehydrogenase;; Enoyl-(Acyl carrier protein) reductase;; KR domain;; NAD dependent epimerase/dehydratase family	(+)-neomenthol dehydrogenase GN=SDR1 OS=Arabidopsis thaliana (Mouse-ear cress) PE=1 SV=1	Q	Secondary metabolites biosynthesis, transport and catabolism	hypothetical protein CICLE_v10024172mg [Citrus clementina]
Cs5g03300	4	0	-0.83	-0.74	2.10553	1.18387	1.25883	--	--	--	--	--	CCT motif	Zinc finger protein CONSTANS-LIKE 3 GN=COL3 OS=Arabidopsis thaliana (Mouse-ear cress) PE=1 SV=1	S	Function unknown	PREDICTED: zinc finger protein CONSTANS-like [Citrus sinensis]
Citrus_sinensis_newGene_1005	4	0	-1.11	-1.31	2.5495	1.1851	1.02507	--	--	--	--	--	Protein of unknown function (DUF455)	--	S	Function unknown	hypothetical protein CICLE_v10033506mg [Citrus clementina]
Cs2g31130	4	0	-1.31	-1.31	2.93687	1.18807	1.1835	--	--	--	--	--	Protein kinase domain;; Protein tyrosine kinase;; Leucine Rich repeats (2 copies);; Leucine rich repeat;; Leucine Rich Repeat;; Leucine Rich repeat;; Leucine rich repeat	Probable LRR receptor-like serine/threonine-protein kinase At4g08850 (Precursor) GN=At4g08850 OS=Arabidopsis thaliana (Mouse-ear cress) PE=2 SV=3	T	Signal transduction mechanisms	PREDICTED: probable LRR receptor-like serine/threonine-protein kinase At4g08850-like isoform X2 [Citrus sinensis]
Cs6g05440	0	0	-2.58	-3.28	7.16545	1.1951	0.735621	Cellular Component: exocyst (GO:0000145);; Biological Process: exocytosis (GO:0006887);;	K07195|0|cic:CICLE_v10011115mg|hypothetical protein; K07195 exocyst complex component 7 (A)	--	[U]	Intracellular trafficking, secretion, and vesicular transport	Exo70 exocyst complex subunit	Exocyst complex component EXO70A1 GN=EXO70A1 OS=Arabidopsis thaliana (Mouse-ear cress) PE=1 SV=1	U	Intracellular trafficking, secretion, and vesicular transport	hypothetical protein CICLE_v10011115mg [Citrus clementina]
Cs6g16660	4	0	-0.9	-0.69	2.25218	1.20848	1.39153	Biological Process: protein peptidyl-prolyl isomerization (GO:0000413);; Molecular Function: peptidyl-prolyl cis-trans isomerase activity (GO:0003755);; Biological Process: protein folding (GO:0006457);;	K09571|0|cit:102624513|70 kDa peptidyl-prolyl isomerase-like; K09571 FK506-binding protein 4/5 [EC:5.2.1.8] (A)	--	[O]	Posttranslational modification, protein turnover, chaperones	FKBP-type peptidyl-prolyl cis-trans isomerase;; Tetratricopeptide repeat;; TPR repeat;; Tetratricopeptide repeat;; Tetratricopeptide repeat	Peptidyl-prolyl cis-trans isomerase FKBP62 GN=MJL12.19 OS=Arabidopsis thaliana (Mouse-ear cress) PE=1 SV=2	O	Posttranslational modification, protein turnover, chaperones	PREDICTED: 70 kDa peptidyl-prolyl isomerase-like isoform X1 [Citrus sinensis]
Cs1g26620	4	0	-0.72	-0.85	1.99174	1.20947	1.1026	--	--	--	[R]	General function prediction only	PPR repeat;; PPR repeat family;; PPR repeat;; Pentatricopeptide repeat domain	Pentatricopeptide repeat-containing protein At2g17525, mitochondrial (Precursor) GN=At2g17525 OS=Arabidopsis thaliana (Mouse-ear cress) PE=2 SV=2	S	Function unknown	PREDICTED: pentatricopeptide repeat-containing protein At2g17525, mitochondrial-like [Citrus sinensis]
Cs7g29330	0	0	-0.76	-1.29	2.07397	1.22168	0.846128	--	--	--	--	--	Acetyltransferase (GNAT) family;; Acetyltransferase (GNAT) domain;; C2 domain;; Acetyltransferase (GNAT) domain	Uncharacterized N-acetyltransferase ycf52 GN=ycf52 OS=Pyropia yezoensis (Red alga) PE=3 SV=1	R	General function prediction only	PREDICTED: probable inactive serine/threonine-protein kinase slob2-like [Citrus sinensis]
Citrus_sinensis_newGene_1042	4	0	-0.9	-1.01	2.2867	1.22428	1.13345	--	--	--	--	--	--	--	--	--	--
Cs2g18510	0	0	-0.58	-0.85	1.83997	1.23478	1.018	--	--	--	--	--	Basic region leucine zipper	Probable transcription factor PosF21 GN=T28P16.14 OS=Arabidopsis thaliana (Mouse-ear cress) PE=2 SV=1	K	Transcription	hypothetical protein CICLE_v10018090mg [Citrus clementina]
Cs6g16980	0	0	-1.42	-1.9	3.31683	1.23678	0.889652	Molecular Function: 3-oxoacyl-[acyl-carrier-protein] reductase (NADPH) activity (GO:0004316);; Biological Process: oxidation-reduction process (GO:0055114);;	--	--	[R]	General function prediction only	short chain dehydrogenase;; Enoyl-(Acyl carrier protein) reductase;; KR domain	3-oxoacyl-[acyl-carrier-protein] reductase, chloroplastic (Precursor) GN=CLKR27 OS=Cuphea lanceolata (Cigar flower) PE=2 SV=1	Q	Secondary metabolites biosynthesis, transport and catabolism	PREDICTED: 3-oxoacyl-[acyl-carrier-protein] reductase, chloroplastic-like [Citrus sinensis]
Cs9g19140	4	0	-0.89	-0.99	2.29748	1.24262	1.15279	Molecular Function: adenyl nucleotide binding (GO:0030554);;	K16302|0|cit:102622216|DUF21 domain-containing protein At5g52790-like; K16302 metal transporter CNNM (A)	--	[S]	Function unknown	Domain of unknown function DUF21;; CBS domain	DUF21 domain-containing protein At5g52790 GN=CBSDUF5 OS=Arabidopsis thaliana (Mouse-ear cress) PE=2 SV=2	S	Function unknown	PREDICTED: DUF21 domain-containing protein At5g52790-like [Citrus sinensis]
Citrus_sinensis_newGene_348	0	0	-0.55	-0.92	1.81585	1.24284	0.95975	--	--	--	--	--	PPR repeat family;; PPR repeat;; Pentatricopeptide repeat domain;; PPR repeat;; PPR repeat family;; PPR repeat;; PPR repeat;; Pentatricopeptide repeat domain	Pentatricopeptide repeat-containing protein At1g43980, mitochondrial (Precursor) GN=PCMP-E58 OS=Arabidopsis thaliana (Mouse-ear cress) PE=3 SV=1	R	General function prediction only	PREDICTED: pentatricopeptide repeat-containing protein At1g43980, mitochondrial-like [Citrus sinensis]
orange1.1t03448	0	0	-0.71	-1.05	2.03755	1.24876	0.985446	--	--	--	--	--	--	--	--	--	PREDICTED: FBD-associated F-box protein At5g60610-like isoform X2 [Citrus sinensis]
Cs9g15610	4	0	-1.33	-1.57	3.18149	1.26254	1.06975	--	--	--	[R]	General function prediction only	Ankyrin repeats (3 copies);; Ankyrin repeats (many copies);; Ankyrin repeats (many copies);; Ankyrin repeat;; Ankyrin repeat	Ankyrin repeat-containing protein At3g12360 GN=At3g12360 OS=Arabidopsis thaliana (Mouse-ear cress) PE=2 SV=1	R	General function prediction only	PREDICTED: ankyrin repeat-containing protein At3g12360-like [Citrus sinensis]
orange1.1t03644	3	0	-0.8	-1.51	2.25085	1.29225	0.790643	--	--	--	[T]	Signal transduction mechanisms	--	Putative disease resistance RPP13-like protein 1 GN=RPPL1 OS=Arabidopsis thaliana (Mouse-ear cress) PE=3 SV=1	T	Signal transduction mechanisms	hypothetical protein CISIN_1g000427mg [Citrus sinensis]
Cs7g07240	4	0	-2.37	-2.28	6.6832	1.29499	1.37246	--	--	--	--	--	Cotton fibre expressed protein	--	S	Function unknown	hypothetical protein CICLE_v10010207mg, partial [Citrus clementina]
Cs7g28270	4	0	-1.66	-1.39	4.16517	1.31522	1.58618	Cellular Component: apoplast (GO:0048046);;	--	--	--	--	Dirigent-like protein	Dirigent protein 25 (Precursor) GN=DIR25 OS=Arabidopsis thaliana (Mouse-ear cress) PE=2 SV=1	R	General function prediction only	hypothetical protein CICLE_v10033627mg [Citrus clementina]
Cs3g15690	4	0	-0.75	-0.85	2.22445	1.32615	1.23167	--	--	--	--	--	Gibberellin regulated protein	Peamaclein OS=Prunus persica (Peach) PE=1 SV=1	R	General function prediction only	hypothetical protein CICLE_v10002979mg [Citrus clementina]
Cs5g08380	3	0	-0.44	-0.96	1.82061	1.34433	0.935089	Molecular Function: hydrolase activity (GO:0016787);;	--	--	[T]	Signal transduction mechanisms	NUDIX domain	Nudix hydrolase 8 GN=MQL5.10 OS=Arabidopsis thaliana (Mouse-ear cress) PE=2 SV=2	L	Replication, recombination and repair	PREDICTED: nudix hydrolase 8-like [Citrus sinensis]
Cs7g17800	4	0	-1.13	-1.18	2.99833	1.37056	1.32619	Molecular Function: carboxypeptidase activity (GO:0004180);; Biological Process: proteolysis (GO:0006508);; Molecular Function: serine-type peptidase activity (GO:0008236);;	K01285|0|cit:102628854|lysosomal Pro-X carboxypeptidase-like; K01285 lysosomal Pro-X carboxypeptidase [EC:3.4.16.2] (A)	--	[OR]	Posttranslational modification, protein turnover, chaperones;; General function prediction only	Serine carboxypeptidase S28	Probable serine protease EDA2 (Precursor) GN=EDA2 OS=Arabidopsis thaliana (Mouse-ear cress) PE=2 SV=2	O	Posttranslational modification, protein turnover, chaperones	PREDICTED: lysosomal Pro-X carboxypeptidase-like [Citrus sinensis]
Cs8g05420	4	0	-1.12	-1.07	3.00359	1.38363	1.43552	--	--	--	[L]	Replication, recombination and repair	DDE superfamily endonuclease	--	L	Replication, recombination and repair	hypothetical protein CISIN_1g013572mg [Citrus sinensis]
Cs7g30680	0	0	-0.77	-1.09	2.35856	1.38402	1.10644	--	--	--	[M]	Cell wall/membrane/envelope biogenesis	Ankyrin repeats (3 copies);; Ankyrin repeat;; Ankyrin repeats (many copies);; Ankyrin repeats (many copies);; Ankyrin repeat;; MSP (Major sperm protein) domain	Ankyrin repeat domain-containing protein EMB506, chloroplastic (Precursor) GN=EMB506 OS=Arabidopsis thaliana (Mouse-ear cress) PE=1 SV=1	R	General function prediction only	hypothetical protein CICLE_v10031427mg [Citrus clementina]
orange1.1t05334	0	0	-1.06	-1.41	2.92053	1.4019	1.10172	Biological Process: methylation (GO:0032259);; Molecular Function: protein dimerization activity (GO:0046983);; Molecular Function: caffeate O-methyltransferase activity (GO:0047763);;	--	--	[R]	General function prediction only	--	--	R	General function prediction only	hypothetical protein CICLE_v10023355mg [Citrus clementina]
orange1.1t04439	0	0	-0.49	-0.83	1.99494	1.42011	1.12199	--	--	--	--	--	Leucine rich repeat;; Leucine Rich repeats (2 copies);; Leucine Rich Repeat;; Leucine rich repeat;; Leucine Rich repeat	TMV resistance protein N GN=N OS=Nicotiana glutinosa (Tobacco) PE=1 SV=1	S	Function unknown	PREDICTED: TMV resistance protein N-like [Citrus sinensis]
Cs6g09130	4	0	-1.4	-1.08	3.76099	1.42658	1.7785	--	--	--	--	--	--	--	S	Function unknown	hypothetical protein CICLE_v10013473mg [Citrus clementina]
Cs1g07620	0	0	-1.04	-1.66	2.94769	1.43601	0.929813	--	--	--	--	--	SBP domain	Squamosa promoter-binding protein 2 GN=SBP2 OS=Antirrhinum majus (Garden snapdragon) PE=2 SV=1	K	Transcription	hypothetical protein CICLE_v10009879mg [Citrus clementina]
Cs2g10000	3	0	-0.88	-2.06	2.65117	1.43947	0.63739	Cellular Component: extracellular region (GO:0005576);; Molecular Function: manganese ion binding (GO:0030145);; Molecular Function: nutrient reservoir activity (GO:0045735);;	--	--	--	--	Cupin;; Cupin domain	Putative germin-like protein 2-1 (Precursor) OS=Oryza sativa subsp. japonica (Rice) PE=3 SV=1	R	General function prediction only	PREDICTED: putative germin-like protein 2-2-like [Citrus sinensis]
Cs5g26670	3	0	-0.89	-2.04	2.70704	1.46	0.659236	--	--	--	--	--	--	--	R	General function prediction only	PREDICTED: uncharacterized protein LOC102620725 [Citrus sinensis]
Cs4g02670	4	0	-1.39	-1.34	3.82645	1.46082	1.51199	Cellular Component: cell wall (GO:0005618);; Biological Process: systemic acquired resistance (GO:0009627);; Biological Process: alternative respiration (GO:0010230);; Biological Process: response to endoplasmic reticulum stress (GO:0034976);; Cellular Component: apoplast (GO:0048046);;	--	--	--	--	Rare lipoprotein A (RlpA)-like double-psi beta-barrel	EG45-like domain containing protein 2 (Precursor) GN=MSF3.4 OS=Arabidopsis thaliana (Mouse-ear cress) PE=2 SV=2	R	General function prediction only	hypothetical protein CICLE_v10009878mg [Citrus clementina]
orange1.1t03802	3	0	-0.63	-1.44	2.26266	1.46253	0.834757	Molecular Function: hydrolase activity (GO:0016787);;	K18875|0|cit:102610464|senescence-associated carboxylesterase 101-like; K18875 enhanced disease susceptibility 1 protein (A)	Plant-pathogen interaction (ko04626)	--	--	Lipase (class 3)	Protein EDS1 {ECO:0000305} OS=Arabidopsis thaliana (Mouse-ear cress) PE=1 SV=1	R	General function prediction only	PREDICTED: senescence-associated carboxylesterase 101-like [Citrus sinensis]
orange1.1t04176	0	0	-0.71	-0.97	2.41246	1.47134	1.22789	--	--	--	--	--	Phloem protein 2;; C1-like domain;; C1 domain;; Phorbol esters/diacylglycerol binding domain (C1 domain)	F-box protein PP2-B10 GN=PP2B10 OS=Arabidopsis thaliana (Mouse-ear cress) PE=1 SV=1	R	General function prediction only	PREDICTED: uncharacterized protein LOC102629746 [Citrus sinensis]
Cs9g13790	0	0	-1.45	-1.8	4.14998	1.51745	1.19004	Molecular Function: transferase activity (GO:0016740);; Biological Process: methylation (GO:0032259);;	--	--	--	--	SAD/SRA domain	Histone-lysine N-methyltransferase, H3 lysine-9 specific SUVH5 GN=T4C15.17 OS=Arabidopsis thaliana (Mouse-ear cress) PE=1 SV=1	B	Chromatin structure and dynamics	PREDICTED: histone-lysine N-methyltransferase, H3 lysine-9 specific SUVH5-like isoform X1 [Citrus sinensis]
Cs6g18160	3	0	-0.46	-0.82	2.095	1.52152	1.19052	Biological Process: drug transmembrane transport (GO:0006855);; Molecular Function: drug transmembrane transporter activity (GO:0015238);; Molecular Function: antiporter activity (GO:0015297);; Cellular Component: membrane (GO:0016020);;	K03327|0|cit:102620467|MATE efflux family protein 7-like; K03327 multidrug resistance protein, MATE family (A)	--	[R]	General function prediction only	MatE	MATE efflux family protein 7 GN=F3L12.9 OS=Arabidopsis thaliana (Mouse-ear cress) PE=2 SV=1	S	Function unknown	PREDICTED: MATE efflux family protein 7-like [Citrus sinensis]
Cs5g12680	0	0	-0.72	-1.22	2.5034	1.52392	1.07362	--	--	--	--	--	Protein tyrosine kinase;; Protein kinase domain;; Leucine rich repeat;; Leucine Rich repeats (2 copies);; Leucine Rich Repeat;; Leucine Rich repeat	Probable LRR receptor-like serine/threonine-protein kinase At3g47570 (Precursor) GN=At3g47570 OS=Arabidopsis thaliana (Mouse-ear cress) PE=2 SV=1	T	Signal transduction mechanisms	hypothetical protein CISIN_1g002892mg [Citrus sinensis]
Cs7g29990	0	0	-0.78	-1.03	2.63303	1.53292	1.29267	--	--	--	--	--	--	--	R	General function prediction only	hypothetical protein CICLE_v10033210mg [Citrus clementina]
Cs1g20810	4	0	-1.22	-1.41	3.56193	1.53362	1.34451	--	--	--	[K]	Transcription	Bromodomain	Transcription factor GTE2 GN=GTE2 OS=Arabidopsis thaliana (Mouse-ear cress) PE=2 SV=2	K	Transcription	PREDICTED: transcription factor GTE2-like [Citrus sinensis]
Cs3g03500	4	0	-0.86	-0.79	2.82017	1.55534	1.63576	Molecular Function: DNA binding (GO:0003677);; Molecular Function: DNA (cytosine-5-)-methyltransferase activity (GO:0003886);; Cellular Component: nucleus (GO:0005634);; Biological Process: gene silencing (GO:0016458);; Molecular Function: transferase activity, transferring acyl groups (GO:0016746);; Biological Process: C-5 methylation of cytosine (GO:0090116);;	K00558|5.41966e-135|cit:102627621|DNA (cytosine-5)-methyltransferase 1B-like; K00558 DNA (cytosine-5)-methyltransferase 1 [EC:2.1.1.37] (A)	Cysteine and methionine metabolism (ko00270)	--	--	C-5 cytosine-specific DNA methylase	DNA (cytosine-5)-methyltransferase 1B GN=OJ1506_G02.17 OS=Oryza sativa subsp. japonica (Rice) PE=2 SV=1	K	Transcription	PREDICTED: DNA (cytosine-5)-methyltransferase 1B-like [Citrus sinensis]
orange1.1t00495	4	0	-0.78	-0.86	2.68908	1.56902	1.47828	--	--	--	--	--	Protein of unknown function (DUF1442);; Methyltransferase domain	--	S	Function unknown	hypothetical protein CICLE_v10023319mg [Citrus clementina]
Cs7g01070	0	0	-0.59	-0.83	2.41091	1.60434	1.36022	--	--	--	--	--	Plant protein of unknown function (DUF946)	--	S	Function unknown	PREDICTED: uncharacterized protein LOC102620179 [Citrus sinensis]
Cs5g22080	4	0	-1.95	-1.92	6.20156	1.60448	1.63809	--	--	--	--	--	--	--	--	--	hypothetical protein CISIN_1g0467641mg, partial [Citrus sinensis]
Cs8g13020	3	0	-0.61	-1.27	2.46877	1.61401	1.02693	--	--	--	--	--	--	--	--	--	PREDICTED: probable LRR receptor-like serine/threonine-protein kinase PAM74-like isoform X1 [Citrus sinensis]
Cs5g06695	3	0	-0.48	-1.05	2.28766	1.64375	1.10613	--	--	--	--	--	Cleavage site for pathogenic type III effector avirulence factor Avr	RPM1-interacting protein 4 GN=RIN4 OS=Arabidopsis thaliana (Mouse-ear cress) PE=1 SV=1	S	Function unknown	PREDICTED: RPM1-interacting protein 4-like [Citrus sinensis]
Cs3g27630	0	0	-1.55	-2.11	4.82114	1.64544	1.11317	--	--	--	--	--	No apical meristem (NAM) protein	Protein CUP-SHAPED COTYLEDON 3 OS=Arabidopsis thaliana (Mouse-ear cress) PE=1 SV=1	K	Transcription	PREDICTED: protein CUP-SHAPED COTYLEDON 3-like [Citrus sinensis]
Cs2g12290	0	0	-0.65	-0.95	2.59857	1.65184	1.34891	Biological Process: carbohydrate metabolic process (GO:0005975);; Cellular Component: plant-type cell wall (GO:0009505);; Cellular Component: apoplast (GO:0048046);; Molecular Function: raffinose alpha-galactosidase activity (GO:0052692);;	K07407|0|cit:102611429|alpha-galactosidase-like; K07407 alpha-galactosidase [EC:3.2.1.22] (A)	Galactose metabolism (ko00052);; Glycerolipid metabolism (ko00561);; Sphingolipid metabolism (ko00600);; Glycosphingolipid biosynthesis - globo series (ko00603)	[G]	Carbohydrate transport and metabolism	Melibiase	Alpha-galactosidase (Precursor) OS=Cyamopsis tetragonoloba (Guar) PE=1 SV=1	G	Carbohydrate transport and metabolism	PREDICTED: alpha-galactosidase-like [Citrus sinensis]
Cs6g12500	0	0	-0.67	-0.88	2.65169	1.66865	1.43854	--	--	--	--	--	Transcriptional repressor, ovate	Transcription repressor OFP6 GN=OFP6 OS=Arabidopsis thaliana (Mouse-ear cress) PE=1 SV=1	S	Function unknown	PREDICTED: uncharacterized protein LOC102629867 [Citrus sinensis]
Cs5g06860	4	0	-1.04	-1.27	3.47727	1.68796	1.44584	--	--	--	--	--	--	--	S	Function unknown	PREDICTED: uncharacterized protein LOC102623831 [Citrus sinensis]
Cs5g10560	4	0	-1.22	-0.94	3.93517	1.69104	2.05037	--	--	--	--	--	Thaumatin family	Thaumatin-like protein (Precursor) GN=tlp OS=Actinidia deliciosa (Kiwi) PE=1 SV=2	R	General function prediction only	hypothetical protein CISIN_1g023881mg [Citrus sinensis]
Citrus_sinensis_newGene_1419	4	0	-1.25	-1.11	4.16761	1.75258	1.93018	--	--	--	--	--	--	--	--	--	--
orange1.1t05423	3	0	-0.72	-1.36	2.9032	1.76529	1.1337	Molecular Function: O-methyltransferase activity (GO:0008171);; Biological Process: methylation (GO:0032259);; Molecular Function: protein dimerization activity (GO:0046983);;	K13066|7.05171e-66|cic:CICLE_v10020761mg|hypothetical protein; K13066 caffeic acid 3-O-methyltransferase [EC:2.1.1.68] (A)	Phenylpropanoid biosynthesis (ko00940)	[R]	General function prediction only	O-methyltransferase	Caffeic acid 3-O-methyltransferase OS=Medicago sativa (Alfalfa) PE=1 SV=1	R	General function prediction only	hypothetical protein CICLE_v10020761mg [Citrus clementina]
Cs5g09640	0	0	-0.78	-1.01	3.05573	1.77763	1.52212	--	--	--	[R]	General function prediction only	--	--	S	Function unknown	PREDICTED: uncharacterized protein LOC102611481 [Citrus sinensis]
Cs2g08540	4	0	-1.15	-0.91	3.93799	1.7797	2.0986	Biological Process: pentacyclic triterpenoid biosynthetic process (GO:0019745);; Molecular Function: beta-amyrin synthase activity (GO:0042300);;	K15813|0|cit:102610644|beta-amyrin synthase-like; K15813 beta-amyrin synthase [EC:5.4.99.39] (A)	Sesquiterpenoid and triterpenoid biosynthesis (ko00909)	[I]	Lipid transport and metabolism	Prenyltransferase and squalene oxidase repeat;; Prenyltransferase-like;; Prenyltransferase-like	Beta-amyrin synthase GN=OSCBPY OS=Betula platyphylla (Asian white birch) PE=1 SV=1	I	Lipid transport and metabolism	PREDICTED: beta-amyrin synthase-like isoform X1 [Citrus sinensis]
Citrus_sinensis_newGene_1037	4	0	-1.53	-1.73	5.18717	1.7975	1.56169	--	--	--	--	--	--	--	--	--	--
Cs7g21490	0	0	-1.04	-1.51	3.77436	1.83718	1.32957	--	--	--	--	--	Protein kinase domain;; Protein tyrosine kinase;; Leucine Rich repeats (2 copies);; Leucine Rich Repeat;; Leucine rich repeat;; Leucine Rich repeat	Probable LRR receptor-like serine/threonine-protein kinase At4g08850 (Precursor) GN=At4g08850 OS=Arabidopsis thaliana (Mouse-ear cress) PE=2 SV=3	T	Signal transduction mechanisms	hypothetical protein CICLE_v10030621mg [Citrus clementina]
Cs6g08070	3	0	-0.44	-1.02	2.50228	1.84645	1.23409	Molecular Function: kinase activity (GO:0016301);;	--	--	--	--	Protein tyrosine kinase;; Protein kinase domain;; Leucine Rich repeats (2 copies);; Leucine rich repeat;; Leucine Rich Repeat;; Leucine rich repeat N-terminal domain;; Leucine Rich repeat	Probable LRR receptor-like serine/threonine-protein kinase At3g47570 (Precursor) GN=At3g47570 OS=Arabidopsis thaliana (Mouse-ear cress) PE=2 SV=1	T	Signal transduction mechanisms	PREDICTED: putative receptor-like protein kinase At3g47110-like [Citrus sinensis]
Cs5g07450	0	0	-0.57	-0.91	2.7466	1.84843	1.45853	--	K12180|0|cit:102617382|COP9 signalosome complex subunit 7-like; K12180 COP9 signalosome complex subunit 7 (A)	--	[OT]	Posttranslational modification, protein turnover, chaperones;; Signal transduction mechanisms	PCI domain	COP9 signalosome complex subunit 7 OS=Arabidopsis thaliana (Mouse-ear cress) PE=1 SV=1	OT	Posttranslational modification, protein turnover, chaperones;; Signal transduction mechanisms	PREDICTED: COP9 signalosome complex subunit 7-like isoform X1 [Citrus sinensis]
Cs2g26460	4	0	-0.85	-0.77	3.42609	1.89878	2.01465	--	--	--	[T]	Signal transduction mechanisms	NB-ARC domain;; Leucine rich repeat;; Leucine Rich repeats (2 copies);; Leucine Rich Repeat;; Leucine rich repeat	Putative disease resistance RPP13-like protein 1 GN=RPPL1 OS=Arabidopsis thaliana (Mouse-ear cress) PE=3 SV=1	T	Signal transduction mechanisms	PREDICTED: putative disease resistance protein At3g14460-like isoform X1 [Citrus sinensis]
Cs2g12900	0	0	-1.19	-1.63	4.3544	1.9063	1.40636	Molecular Function: kinase activity (GO:0016301);;	--	--	--	--	Protein tyrosine kinase;; Protein kinase domain	Probable receptor-like protein kinase At5g39030 (Precursor) GN=At5g39030 OS=Arabidopsis thaliana (Mouse-ear cress) PE=2 SV=1	T	Signal transduction mechanisms	PREDICTED: probable receptor-like protein kinase At1g67000-like [Citrus sinensis]
Cs5g01570	0	0	-1.56	-2.17	5.82932	1.97576	1.29204	--	--	--	--	--	--	--	S	Function unknown	PREDICTED: uncharacterized protein LOC102611678 [Citrus sinensis]
Cs8g04770	4	0	-0.8	-0.71	3.45654	1.9809	2.10894	--	--	--	--	--	F-box-like;; F-box domain	F-box/kelch-repeat protein At3g06240 GN=At3g06240 OS=Arabidopsis thaliana (Mouse-ear cress) PE=2 SV=1	R	General function prediction only	PREDICTED: F-box/kelch-repeat protein At3g06240-like [Citrus sinensis]
Cs7g01300	4	0	-1.36	-1.41	5.23348	2.03742	1.97287	Molecular Function: transferase activity, transferring phosphorus-containing groups (GO:0016772);;	--	--	--	--	Protein kinase domain;; Protein tyrosine kinase;; D-mannose binding lectin	G-type lectin S-receptor-like serine/threonine-protein kinase RLK1 (Precursor) GN=RLK1 OS=Arabidopsis thaliana (Mouse-ear cress) PE=2 SV=2	T	Signal transduction mechanisms	PREDICTED: G-type lectin S-receptor-like serine/threonine-protein kinase RLK1-like [Citrus sinensis]
Cs3g01540	4	0	-1.08	-1.08	4.32147	2.04536	2.04884	--	--	--	[T]	Signal transduction mechanisms	NB-ARC domain;; Leucine rich repeat;; Leucine Rich repeats (2 copies);; Leucine Rich Repeat;; Leucine rich repeat;; FNIP Repeat	Putative disease resistance RPP13-like protein 1 GN=RPPL1 OS=Arabidopsis thaliana (Mouse-ear cress) PE=3 SV=1	T	Signal transduction mechanisms	PREDICTED: putative disease resistance RPP13-like protein 1-like [Citrus sinensis]
Cs3g15490	0	0	-0.76	-1.17	3.52166	2.0786	1.56573	Molecular Function: kinase activity (GO:0016301);; Biological Process: phosphorylation (GO:0016310);;	--	--	--	--	Leucine rich repeat;; Leucine Rich repeats (2 copies);; Leucine Rich Repeat;; Leucine rich repeat	Uncharacterized protein At4g06744 (Precursor) GN=At4g06744 OS=Arabidopsis thaliana (Mouse-ear cress) PE=2 SV=1	R	General function prediction only	PREDICTED: uncharacterized protein At4g06744-like [Citrus sinensis]
Cs1g21860	4	0	-1.71	-1.33	6.94189	2.12627	2.75709	Molecular Function: peroxidase activity (GO:0004601);; Biological Process: response to oxidative stress (GO:0006979);; Molecular Function: heme binding (GO:0020037);; Molecular Function: metal ion binding (GO:0046872);; Biological Process: oxidation-reduction process (GO:0055114);;	K00430|0|cit:102610429|peroxidase 51-like; K00430 peroxidase [EC:1.11.1.7] (A)	Phenylalanine metabolism (ko00360);; Phenylpropanoid biosynthesis (ko00940)	--	--	Peroxidase	Peroxidase 73 (Precursor) GN=K8K14.13 OS=Arabidopsis thaliana (Mouse-ear cress) PE=1 SV=1	G	Carbohydrate transport and metabolism	PREDICTED: peroxidase 51-like [Citrus sinensis]
Cs3g25206	3	0	-0.73	-1.32	3.57809	2.16233	1.43233	Biological Process: regulation of cyclin-dependent protein serine/threonine kinase activity (GO:0000079);; Biological Process: RNA splicing, via endonucleolytic cleavage and ligation (GO:0000394);; Molecular Function: cyclin-dependent protein serine/threonine kinase activity (GO:0004693);; Cellular Component: nucleus (GO:0005634);; Biological Process: regulation of transcription, DNA-templated (G…	K15188|1.14088e-20|pop:POPTR_0002s03360g|POPTRDRAFT_816053; cyclin family protein; K15188 cyclin T (A)	--	[D]	Cell cycle control, cell division, chromosome partitioning	--	Cyclin-T1-2 OS=Oryza sativa subsp. japonica (Rice) PE=2 SV=2	D	Cell cycle control, cell division, chromosome partitioning	cyclin family protein [Populus trichocarpa]
Cs9g14260	3	0	-0.46	-0.87	2.98515	2.16557	1.63458	Molecular Function: ATP binding (GO:0005524);; Biological Process: RNA splicing (GO:0008380);; Biological Process: RNA modification (GO:0009451);; Molecular Function: phosphotransferase activity, phosphate group as acceptor (GO:0016776);; Molecular Function: nucleotide kinase activity (GO:0019201);; Biological Process: nucleotide phosphorylation (GO:0046939);;	--	--	[R]	General function prediction only	PPR repeat family;; PPR repeat;; Pentatricopeptide repeat domain;; PPR repeat	Pentatricopeptide repeat-containing protein At4g25270, chloroplastic (Precursor) GN=PCMP-E53 OS=Arabidopsis thaliana (Mouse-ear cress) PE=3 SV=1	R	General function prediction only	PREDICTED: pentatricopeptide repeat-containing protein At4g25270, chloroplastic-like [Citrus sinensis]
Cs6g15480	0	0	-0.86	-1.27	4.03002	2.22211	1.66596	Molecular Function: DNA binding (GO:0003677);;	K09419|0|cit:102611891|heat stress transcription factor A-3-like; K09419 heat shock transcription factor, other eukaryote (A)	--	[K]	Transcription	HSF-type DNA-binding	Heat stress transcription factor A-3 GN=F17C15.140 OS=Arabidopsis thaliana (Mouse-ear cress) PE=2 SV=2	K	Transcription	PREDICTED: heat stress transcription factor A-3-like isoform X1 [Citrus sinensis]
Cs4g05880	0	0	-0.86	-1.08	4.0432	2.22515	1.91766	Cellular Component: cytosol (GO:0005829);; Biological Process: protein folding (GO:0006457);; Biological Process: hyperosmotic response (GO:0006972);; Biological Process: response to high light intensity (GO:0009644);; Biological Process: heat acclimation (GO:0010286);; Biological Process: response to endoplasmic reticulum stress (GO:0034976);; Biological Process: response to hydrogen peroxide (G…	K13993|2.55314e-110|cit:102608313|17.7 kDa class II heat shock protein-like; K13993 HSP20 family protein (A)	Protein processing in endoplasmic reticulum (ko04141)	[O]	Posttranslational modification, protein turnover, chaperones	Hsp20/alpha crystallin family	17.7 kDa class II heat shock protein GN=HSP17.7 OS=Arabidopsis thaliana (Mouse-ear cress) PE=2 SV=1	O	Posttranslational modification, protein turnover, chaperones	PREDICTED: 17.7 kDa class II heat shock protein-like [Citrus sinensis]
orange1.1t01388	4	0	-0.88	-0.75	4.15385	2.26028	2.47572	Biological Process: amino acid transport (GO:0006865);;	--	--	--	--	VQ motif	--	S	Function unknown	hypothetical protein CICLE_v10026439mg [Citrus clementina]
Cs6g18760	4	0	-1.18	-0.88	5.27783	2.33212	2.87373	Biological Process: response to stress (GO:0006950);;	--	--	[Z]	Cytoskeleton	Regulator of Vps4 activity in the MVB pathway	--	Z	Cytoskeleton	PREDICTED: lisH domain-containing protein C1711.05-like [Citrus sinensis]
orange1.1t06010	4	0	-0.84	-0.82	4.20627	2.35691	2.39082	--	--	--	--	--	--	--	--	--	hypothetical protein L484_020065 [Morus notabilis]
Cs5g31040	0	0	-1.31	-1.84	5.93963	2.40136	1.66084	Biological Process: fatty acid catabolic process (GO:0009062);;	--	--	[R]	General function prediction only	Kelch motif;; Kelch motif;; Galactose oxidase, central domain;; Kelch motif;; Galactose oxidase, central domain;; Kelch motif;; F-box domain	F-box/kelch-repeat protein SKIP30 GN=SKIP30 OS=Arabidopsis thaliana (Mouse-ear cress) PE=1 SV=2	R	General function prediction only	hypothetical protein CICLE_v10020951mg [Citrus clementina]
Cs1g18980	0	0	-0.48	-0.82	3.39968	2.43565	1.92969	--	--	--	--	--	NB-ARC domain;; AAA ATPase domain;; ABC transporter;; ATPase family associated with various cellular activities (AAA)	Disease resistance protein RRS1 {ECO:0000303|PubMed:19519800} OS=Arabidopsis thaliana (Mouse-ear cress) PE=2 SV=1	T	Signal transduction mechanisms	hypothetical protein CICLE_v10024282mg, partial [Citrus clementina]
orange1.1t01984	4	0	-0.83	-0.96	4.36553	2.45848	2.23931	Biological Process: metabolic process (GO:0008152);; Molecular Function: transferase activity, transferring hexosyl groups (GO:0016758);;	K13496|0|cic:CICLE_v10028315mg|hypothetical protein; K13496 UDP-glucosyl transferase 73C [EC:2.4.1.-] (A)	--	[GC]	Carbohydrate transport and metabolism;; Energy production and conversion	UDP-glucoronosyl and UDP-glucosyl transferase	UDP-glycosyltransferase 73C3 GN=UGT73C3 OS=Arabidopsis thaliana (Mouse-ear cress) PE=2 SV=1	CG	Energy production and conversion;; Carbohydrate transport and metabolism	hypothetical protein CICLE_v10028315mg [Citrus clementina]
Cs1g24420	0	0	-0.59	-1.01	3.72937	2.47056	1.85499	--	--	--	--	--	--	--	--	--	hypothetical protein CICLE_v10027627mg [Citrus clementina]
orange1.1t04474	4	0	-1.33	-1.11	6.21636	2.47098	2.87786	Biological Process: metabolic process (GO:0008152);; Molecular Function: oxidoreductase activity (GO:0016491);;	--	--	[R]	General function prediction only	SAM dependent carboxyl methyltransferase;; Leucine rich repeat N-terminal domain;; Leucine Rich repeats (2 copies);; Leucine Rich Repeat	Somatic embryogenesis receptor kinase 1 (Precursor) OS=Arabidopsis thaliana (Mouse-ear cress) PE=1 SV=2	T	Signal transduction mechanisms	PREDICTED: somatic embryogenesis receptor kinase 1-like [Citrus sinensis]
orange1.1t02372	4	0	-0.83	-0.79	4.41305	2.47806	2.55968	--	K09571|1.45376e-20|cmo:103483953|70 kDa peptidyl-prolyl isomerase-like; K09571 FK506-binding protein 4/5 [EC:5.2.1.8] (A)	--	[O]	Posttranslational modification, protein turnover, chaperones	--	Peptidyl-prolyl cis-trans isomerase FKBP65 GN=K15N18.12 OS=Arabidopsis thaliana (Mouse-ear cress) PE=1 SV=1	O	Posttranslational modification, protein turnover, chaperones	Peptidyl-prolyl cis-trans isomerase FKBP65 -like protein [Gossypium arboreum]
Cs6g19290	4	0	-0.96	-0.81	4.82997	2.47808	2.75432	--	--	--	--	--	--	Protein GLUTAMINE DUMPER 2 GN=GDU2 OS=Arabidopsis thaliana (Mouse-ear cress) PE=2 SV=1	S	Function unknown	hypothetical protein CISIN_1g035876mg [Citrus sinensis]
Citrus_sinensis_newGene_666	4	0	-1.34	-1.3	6.27293	2.47971	2.5392	--	--	--	--	--	--	--	S	Function unknown	hypothetical protein CICLE_v10022942mg [Citrus clementina]
Citrus_sinensis_newGene_1035	3	0	-0.55	-1.11	3.63428	2.48564	1.6885	--	--	--	--	--	--	--	--	--	--
Cs3g12715	4	0	-0.75	-0.81	4.19098	2.50023	2.38577	--	--	--	--	--	--	--	--	--	--
Cs7g27450	3	0	-0.72	-1.38	4.12386	2.50769	1.58331	--	--	--	--	--	--	--	--	--	hypothetical protein CICLE_v10033556mg [Citrus clementina]
Citrus_sinensis_newGene_383	3	0	-0.77	-1.44	4.29418	2.51127	1.57908	--	--	--	--	--	--	--	T	Signal transduction mechanisms	hypothetical protein CICLE_v10003239mg [Citrus clementina]
Cs3g27060	0	0	-1.23	-1.98	5.90851	2.52147	1.50087	--	--	--	--	--	Arabidopsis protein of unknown function	--	S	Function unknown	PREDICTED: uncharacterized protein LOC102629660 [Citrus sinensis]
Cs7g25350	4	0	-0.83	-0.9	4.47286	2.52181	2.39914	--	--	--	--	--	GDSL/SGNH-like Acyl-Esterase family found in Pmr5 and Cas1p;; PMR5 N terminal Domain	Protein trichome birefringence-like 31 GN=TBL31 OS=Arabidopsis thaliana (Mouse-ear cress) PE=2 SV=1	S	Function unknown	hypothetical protein CICLE_v10008349mg [Citrus clementina]
Citrus_sinensis_newGene_201	0	0	-0.63	-1.06	3.90456	2.52272	1.87215	--	--	--	--	--	Plant protein of unknown function	--	S	Function unknown	hypothetical protein CICLE_v10015684mg [Citrus clementina]
Cs7g05180	4	0	-1.04	-1.2	5.3228	2.58542	2.3137	--	--	--	--	--	Rare lipoprotein A (RlpA)-like double-psi beta-barrel	EG45-like domain containing protein 2 (Precursor) GN=MSF3.4 OS=Arabidopsis thaliana (Mouse-ear cress) PE=2 SV=2	R	General function prediction only	PREDICTED: EG45-like domain containing protein-like [Citrus sinensis]
Citrus_sinensis_newGene_1016	1	0	-0.81	-0.33	6.04749	3.44734	4.82669	--	--	--	--	--	--	--	R	General function prediction only	PREDICTED: uncharacterized protein LOC105127528 [Populus euphratica]
Citrus_sinensis_newGene_1020	1	0	-1.28	-0.77	2.5861	1.06842	1.51976	Molecular Function: zinc ion binding (GO:0008270);;	--	--	--	--	Ring finger domain;; Zinc finger, C3HC4 type (RING finger);; Zinc finger, C3HC4 type (RING finger)	E3 ubiquitin-protein ligase RING1 GN=RING1 OS=Gossypium hirsutum (Upland cotton) PE=1 SV=1	O	Posttranslational modification, protein turnover, chaperones	hypothetical protein CICLE_v10032875mg [Citrus clementina]
Citrus_sinensis_newGene_1196	1	0	-1.54	-0.57	4.89574	1.67776	3.30455	--	--	--	[U]	Intracellular trafficking, secretion, and vesicular transport	--	Ras-related protein RABA2a (Precursor) GN=F21M12.2 OS=Arabidopsis thaliana (Mouse-ear cress) PE=2 SV=1	U	Intracellular trafficking, secretion, and vesicular transport	hypothetical protein CICLE_v10003825mg [Citrus clementina]
Citrus_sinensis_newGene_12	1	0	-1.14	-0.68	2.47503	1.12438	1.54054	Biological Process: tryptophan biosynthetic process (GO:0000162);; Molecular Function: anthranilate synthase activity (GO:0004049);;	K01657|1.16684e-19|cit:102614769|anthranilate synthase component I-2, chloroplastic-like; K01657 anthranilate synthase component I [EC:4.1.3.27] (A)	Phenylalanine, tyrosine and tryptophan biosynthesis (ko00400);; Biosynthesis of amino acids (ko01230)	--	--	--	Anthranilate synthase alpha subunit 2, chloroplastic (Precursor) OS=Oryza sativa subsp. japonica (Rice) PE=1 SV=1	E	Amino acid transport and metabolism	PREDICTED: anthranilate synthase component I-2, chloroplastic-like [Citrus sinensis]
Citrus_sinensis_newGene_1410	1	0	-1.32	-0.86	5.61119	2.24962	3.08206	--	--	--	--	--	--	--	D	Cell cycle control, cell division, chromosome partitioning	PREDICTED: uncharacterized protein LOC102612597 [Citrus sinensis]
Citrus_sinensis_newGene_1442	1	0	-1.36	-0.97	25.8894	10.074	13.1905	--	--	--	--	--	NB-ARC domain;; NACHT domain	Probable disease resistance protein At1g12280 GN=At1g12280 OS=Arabidopsis thaliana (Mouse-ear cress) PE=3 SV=1	T	Signal transduction mechanisms	PREDICTED: probable disease resistance protein At5g43740-like [Citrus sinensis]
Citrus_sinensis_newGene_1494	1	0	-3.58	-2.55	1.77647	0.148119	0.303689	Cellular Component: nuclear envelope (GO:0005635);; Biological Process: protein import into nucleus (GO:0006606);; Biological Process: lipid transport (GO:0006869);; Biological Process: intra-Golgi vesicle-mediated transport (GO:0006891);; Molecular Function: Ran GTPase binding (GO:0008536);; Molecular Function: protein transporter activity (GO:0008565);; Biological Process: lithium ion transport…	--	--	--	--	--	Nuclear transport factor 2 GN=NTF2 OS=Arabidopsis thaliana (Mouse-ear cress) PE=1 SV=1	A	RNA processing and modification	PREDICTED: nuclear transport factor 2-like [Sesamum indicum]
Citrus_sinensis_newGene_1518	1	0	-1.29	-0.83	2.75942	1.13159	1.5479	--	--	--	--	--	--	--	--	--	PREDICTED: uncharacterized protein LOC102625325 [Citrus sinensis]
Citrus_sinensis_newGene_1546	1	0	-1.05	-0.53	1.79385	0.868495	1.24551	--	--	--	--	--	--	--	--	--	PREDICTED: uncharacterized protein LOC102617744 [Citrus sinensis]
Citrus_sinensis_newGene_22	1	0	-1.03	-0.42	0.693387	0.339721	0.518594	--	K13459|0|cic:CICLE_v10027445mg|hypothetical protein; K13459 disease resistance protein RPS2 (A)	Plant-pathogen interaction (ko04626)	--	--	NB-ARC domain;; Leucine rich repeat;; Leucine Rich repeats (2 copies)	Probable disease resistance protein At1g61180 GN=At1g61180 OS=Arabidopsis thaliana (Mouse-ear cress) PE=2 SV=2	T	Signal transduction mechanisms	hypothetical protein CISIN_1g0395191mg, partial [Citrus sinensis]
Citrus_sinensis_newGene_367	1	0	-1.13	-0.55	0.682062	0.311979	0.465413	--	--	--	--	--	--	--	--	--	hypothetical protein CISIN_1g040702mg, partial [Citrus sinensis]
Citrus_sinensis_newGene_387	1	0	-1.82	-0.81	14.4613	4.08687	8.24042	--	--	--	--	--	--	--	--	--	--
Citrus_sinensis_newGene_44	1	0	-1.09	-0.75	27.4152	12.8427	16.3146	Molecular Function: ligase activity (GO:0016874);;	--	--	--	--	U-box domain	U-box domain-containing protein 27 GN=PUB27 OS=Arabidopsis thaliana (Mouse-ear cress) PE=2 SV=1	R	General function prediction only	hypothetical protein CICLE_v10025637mg [Citrus clementina]
Citrus_sinensis_newGene_682	1	0	-0.81	-0.5	6.29087	3.59935	4.44572	--	--	--	--	--	--	Probable WRKY transcription factor 19 GN=WRKY19 OS=Arabidopsis thaliana (Mouse-ear cress) PE=2 SV=1	T	Signal transduction mechanisms	hypothetical protein CICLE_v10024621mg [Citrus clementina]
Citrus_sinensis_newGene_889	1	0	-1.87	-0.76	2.46512	0.672072	1.45512	--	--	--	--	--	--	--	--	--	--
Cs1g02030	1	0	-0.84	-0.35	0.476072	0.266447	0.374757	Biological Process: metabolic process (GO:0008152);; Molecular Function: kinase activity (GO:0016301);;	--	--	--	--	Leucine Rich repeats (2 copies);; Protein tyrosine kinase;; Protein kinase domain;; Leucine rich repeat;; Leucine Rich Repeat;; Leucine rich repeat N-terminal domain;; Leucine Rich repeat;; Leucine rich repeat	Probable LRR receptor-like serine/threonine-protein kinase At3g47570 (Precursor) GN=At3g47570 OS=Arabidopsis thaliana (Mouse-ear cress) PE=2 SV=1	T	Signal transduction mechanisms	hypothetical protein CICLE_v10027283mg, partial [Citrus clementina]
Cs1g02450	1	0	-1.14	-0.69	6.55287	2.97318	4.06545	--	--	--	--	--	--	--	--	--	PREDICTED: uncharacterized protein LOC102620478 [Citrus sinensis]
Cs1g03100	1	0	-1.13	-0.77	26.7307	12.2345	15.6863	--	--	--	--	--	WRKY DNA -binding domain	Probable WRKY transcription factor 12 GN=WRKY12 OS=Arabidopsis thaliana (Mouse-ear cress) PE=2 SV=1	K	Transcription	hypothetical protein CICLE_v10023956mg [Citrus clementina]
Cs1g03250	1	0	-1.36	-0.7	2.69819	1.0504	1.65547	Molecular Function: DNA binding (GO:0003677);; Molecular Function: sequence-specific DNA binding transcription factor activity (GO:0003700);; Cellular Component: nucleus (GO:0005634);; Biological Process: regulation of transcription, DNA-templated (GO:0006355);;	--	--	--	--	AP2 domain	Ethylene-responsive transcription factor 13 GN=T13E15.15 OS=Arabidopsis thaliana (Mouse-ear cress) PE=2 SV=2	K	Transcription	hypothetical protein CICLE_v10024298mg, partial [Citrus clementina]
Cs1g03310	1	0	-1.46	-0.7	15.4467	5.61378	9.4983	Biological Process: respiratory burst involved in defense response (GO:0002679);; Molecular Function: DNA binding (GO:0003677);; Molecular Function: sequence-specific DNA binding transcription factor activity (GO:0003700);; Cellular Component: nucleus (GO:0005634);; Biological Process: regulation of transcription, DNA-templated (GO:0006355);; Biological Process: protein targeting to membrane (GO:…	--	--	--	--	AP2 domain	Ethylene-responsive transcription factor 13 GN=T13E15.15 OS=Arabidopsis thaliana (Mouse-ear cress) PE=2 SV=2	K	Transcription	hypothetical protein CISIN_1g044584mg [Citrus sinensis]
Cs1g04180	1	0	-1.23	-0.75	22.1373	9.43614	13.1548	Molecular Function: sequence-specific DNA binding transcription factor activity (GO:0003700);; Biological Process: regulation of transcription, DNA-templated (GO:0006355);; Molecular Function: sequence-specific DNA binding (GO:0043565);;	--	--	--	--	WRKY DNA -binding domain	Probable WRKY transcription factor 13 GN=WRKY13 OS=Arabidopsis thaliana (Mouse-ear cress) PE=2 SV=1	K	Transcription	PREDICTED: probable WRKY transcription factor 13-like isoform X1 [Citrus sinensis]
Cs1g04220	1	0	-1.36	-0.66	0.390051	0.151489	0.24701	--	--	--	[Q]	Secondary metabolites biosynthesis, transport and catabolism	Cytochrome P450	Cytochrome P450 83B1 GN=At4g31500 OS=Arabidopsis thaliana (Mouse-ear cress) PE=1 SV=1	Q	Secondary metabolites biosynthesis, transport and catabolism	hypothetical protein CICLE_v10027382mg [Citrus clementina]
Cs1g05560	1	0	-1.73	-0.79	4.44212	1.33524	2.57302	--	--	--	--	--	--	--	S	Function unknown	hypothetical protein CICLE_v10003780mg [Citrus clementina]
Cs1g05920	1	0	-1.34	-0.92	0.479904	0.190146	0.253632	--	--	--	--	--	Transferase family	BAHD acyltransferase At5g47980 GN=BAHD1 OS=Arabidopsis thaliana (Mouse-ear cress) PE=2 SV=1	S	Function unknown	PREDICTED: BAHD acyltransferase At5g47980-like isoform X1 [Citrus sinensis]
Cs1g05950	1	0	-1.87	-1.34	2.10512	0.57432	0.829806	Molecular Function: calmodulin-dependent protein kinase activity (GO:0004683);; Molecular Function: calcium ion binding (GO:0005509);; Molecular Function: ATP binding (GO:0005524);; Cellular Component: plasma membrane (GO:0005886);; Biological Process: protein phosphorylation (GO:0006468);;	K13412|1.22175e-101|cic:CICLE_v10010257mg|hypothetical protein; K13412 calcium-dependent protein kinase [EC:2.7.11.1] (A)	Plant-pathogen interaction (ko04626)	[T]	Signal transduction mechanisms	EF hand;; EF-hand domain pair;; EF-hand domain;; EF hand;; EF-hand domain pair	Calcium-dependent protein kinase 8 GN=F7K24.200 OS=Arabidopsis thaliana (Mouse-ear cress) PE=1 SV=1	T	Signal transduction mechanisms	hypothetical protein CICLE_v10010257mg, partial [Citrus clementina]
Cs1g07790	1	0	-1.56	-0.61	1.55071	0.527608	1.01771	--	--	--	[T]	Signal transduction mechanisms	NB-ARC domain	Disease resistance protein RPP13 GN=RPP13 OS=Arabidopsis thaliana (Mouse-ear cress) PE=2 SV=2	T	Signal transduction mechanisms	hypothetical protein CISIN_1g041194mg [Citrus sinensis]
Cs1g09040	1	0	-2.33	-1.67	0.424967	0.0846137	0.133358	Molecular Function: nucleic acid binding (GO:0003676);; Molecular Function: lysine-tRNA ligase activity (GO:0004824);; Molecular Function: ATP binding (GO:0005524);; Cellular Component: cytoplasm (GO:0005737);; Biological Process: lysyl-tRNA aminoacylation (GO:0006430);;	K04567|4.999e-10|vvi:100242505|lysine--tRNA ligase-like; K04567 lysyl-tRNA synthetase, class II [EC:6.1.1.6] (A)	Aminoacyl-tRNA biosynthesis (ko00970)	[J]	Translation, ribosomal structure and biogenesis	--	Lysine--tRNA ligase GN=OSJNBa0010D22.26 OS=Oryza sativa subsp. japonica (Rice) PE=2 SV=1	J	Translation, ribosomal structure and biogenesis	PREDICTED: lysine--tRNA ligase-like [Vitis vinifera]
Cs1g09100	1	0	-2.27	-0.84	0.442418	0.0917288	0.246804	--	--	--	[R]	General function prediction only	Ankyrin repeats (3 copies);; Domain of unknown function;; Ankyrin repeats (many copies);; Ankyrin repeats (many copies);; Ankyrin repeat;; Ankyrin repeat	--	S	Function unknown	hypothetical protein CICLE_v10003987mg, partial [Citrus clementina]
Cs1g09366	1	0	-0.88	-0.58	3.38802	1.84649	2.26573	--	--	--	--	--	--	--	--	--	--
Cs1g10745	1	0	-1.05	-0.36	1.01369	0.491125	0.787252	--	--	--	[O]	Posttranslational modification, protein turnover, chaperones	--	Probable phospholipid hydroperoxide glutathione peroxidase 6, mitochondrial (Precursor) GN=T5C23.30 OS=Arabidopsis thaliana (Mouse-ear cress) PE=2 SV=2	O	Posttranslational modification, protein turnover, chaperones	hypothetical protein CICLE_v10023777mg [Citrus clementina]
Cs1g11990	1	0	-1.01	-0.73	0.309363	0.15375	0.186906	--	K04733|0|cit:102608661|G-type lectin S-receptor-like serine/threonine-protein kinase CES101-like; K04733 interleukin-1 receptor-associated kinase 4 [EC:2.7.11.1] (A)	--	--	--	Protein tyrosine kinase;; Protein kinase domain;; Domain of unknown function (DUF3403)	G-type lectin S-receptor-like serine/threonine-protein kinase B120 (Precursor) GN=B120 OS=Arabidopsis thaliana (Mouse-ear cress) PE=2 SV=1	T	Signal transduction mechanisms	PREDICTED: G-type lectin S-receptor-like serine/threonine-protein kinase CES101-like [Citrus sinensis]
Cs1g13320	1	0	-2.71	-1.93	0.548209	0.0838072	0.143441	Molecular Function: inorganic anion exchanger activity (GO:0005452);; Biological Process: anion transport (GO:0006820);; Cellular Component: integral component of membrane (GO:0016021);;	--	--	[P]	Inorganic ion transport and metabolism	HCO3- transporter family	Boron transporter 4 GN=BOR4 OS=Arabidopsis thaliana (Mouse-ear cress) PE=2 SV=1	P	Inorganic ion transport and metabolism	PREDICTED: boron transporter 4-like [Citrus sinensis]
Cs1g14990	1	0	-2.73	-1.12	0.383559	0.0576743	0.176504	--	--	--	--	--	Ulp1 protease family, C-terminal catalytic domain;; Domain of unknown function (DUF1985)	Ubiquitin-like-specific protease ESD4 GN=ESD4 OS=Arabidopsis thaliana (Mouse-ear cress) PE=1 SV=1	R	General function prediction only	PREDICTED: uncharacterized protein LOC102621229 [Citrus sinensis]
Cs1g15000	1	0	-2.79	-1.99	0.738063	0.106758	0.186423	--	K01187|1.49297e-51|cit:102614508|alpha-glucosidase-like; K01187 alpha-glucosidase [EC:3.2.1.20] (A)	Galactose metabolism (ko00052);; Starch and sucrose metabolism (ko00500)	--	--	Ulp1 protease family, C-terminal catalytic domain	--	S	Function unknown	PREDICTED: alpha-glucosidase-like [Citrus sinensis]
Cs1g16040	1	0	-0.95	-0.32	1.32861	0.688367	1.06234	Molecular Function: protein kinase activity (GO:0004672);; Biological Process: phosphorylation (GO:0016310);;	--	--	--	--	Carbohydrate-binding protein of the ER;; Protein tyrosine kinase;; Protein kinase domain;; Leucine rich repeat;; Leucine Rich repeats (2 copies);; Leucine Rich Repeat	Putative leucine-rich repeat receptor-like protein kinase At2g19210 (Precursor) GN=At2g19210 OS=Arabidopsis thaliana (Mouse-ear cress) PE=3 SV=1	T	Signal transduction mechanisms	PREDICTED: uncharacterized protein LOC102626730 [Citrus sinensis]
Cs1g16110	1	0	-1.53	-0.49	1.28549	0.446439	0.917253	Molecular Function: protein kinase activity (GO:0004672);; Molecular Function: ATP binding (GO:0005524);; Cellular Component: plasma membrane (GO:0005886);; Biological Process: protein phosphorylation (GO:0006468);;	--	--	--	--	Carbohydrate-binding protein of the ER;; Protein kinase domain;; Protein tyrosine kinase;; Leucine Rich Repeat	Putative leucine-rich repeat receptor-like protein kinase At2g19210 (Precursor) GN=At2g19210 OS=Arabidopsis thaliana (Mouse-ear cress) PE=3 SV=1	T	Signal transduction mechanisms	hypothetical protein CISIN_1g043526mg [Citrus sinensis]
Cs1g16860	1	0	-1.03	-0.68	13.1073	6.41776	8.19232	Molecular Function: iron ion binding (GO:0005506);; Molecular Function: electron carrier activity (GO:0009055);; Molecular Function: oxidoreductase activity, acting on paired donors, with incorporation or reduction of molecular oxygen (GO:0016705);; Molecular Function: heme binding (GO:0020037);; Biological Process: oxidation-reduction process (GO:0055114);;	--	--	--	--	Plant protein of unknown function (DUF936)	--	S	Function unknown	PREDICTED: uncharacterized protein LOC102629788 [Citrus sinensis]
Cs1g17345	1	0	-1.55	-0.89	0.979432	0.33344	0.528573	--	--	--	--	--	GGL domain	Guanine nucleotide-binding protein subunit gamma 3 (Precursor) GN=GG3 OS=Arabidopsis thaliana (Mouse-ear cress) PE=2 SV=1	P	Inorganic ion transport and metabolism	PREDICTED: guanine nucleotide-binding protein subunit gamma 3-like [Citrus sinensis]
Cs1g17500	1	0	-1.21	-0.78	11.8791	5.13175	6.92265	--	--	--	--	--	--	--	S	Function unknown	hypothetical protein CISIN_1g032948mg [Citrus sinensis]
Cs1g17540	1	0	-1.46	-0.82	2.42155	0.881621	1.37258	--	--	--	[R]	General function prediction only	Domain of unknown function;; Ankyrin repeats (3 copies)	Ankyrin repeat-containing protein At3g12360 GN=At3g12360 OS=Arabidopsis thaliana (Mouse-ear cress) PE=2 SV=1	S	Function unknown	PREDICTED: uncharacterized protein LOC102626928 [Citrus sinensis]
Cs1g19940	1	0	-0.92	-0.34	0.831237	0.440729	0.654981	--	--	--	[R]	General function prediction only	PPR repeat;; PPR repeat family;; PPR repeat;; Pentatricopeptide repeat domain;; Tetratricopeptide repeat	Pentatricopeptide repeat-containing protein At4g02750 GN=PCMP-H24 OS=Arabidopsis thaliana (Mouse-ear cress) PE=3 SV=1	R	General function prediction only	PREDICTED: pentatricopeptide repeat-containing protein At4g02750-like isoform X1 [Citrus sinensis]
Cs1g20990	1	0	-0.96	-0.49	2.13856	1.09796	1.52436	--	--	--	--	--	Helix-loop-helix DNA-binding domain	Transcription factor bHLH25 GN=T28I19.130 OS=Arabidopsis thaliana (Mouse-ear cress) PE=2 SV=2	K	Transcription	PREDICTED: transcription factor bHLH25-like [Citrus sinensis]
Cs1g21000	1	0	-1.74	-0.75	7.73333	2.32043	4.60267	--	--	--	--	--	Helix-loop-helix DNA-binding domain	Transcription factor bHLH25 GN=T28I19.130 OS=Arabidopsis thaliana (Mouse-ear cress) PE=2 SV=2	K	Transcription	PREDICTED: transcription factor bHLH25-like isoform X1 [Citrus sinensis]
Cs1g21035	1	0	-0.82	-0.24	7.02055	3.97206	5.93035	--	--	--	--	--	--	--	--	--	--
Cs1g22850	1	0	-2.48	-1.64	1.1332	0.203754	0.364677	--	--	--	--	--	--	--	S	Function unknown	hypothetical protein CISIN_1g043660mg, partial [Citrus sinensis]
Cs1g24250	1	0	-1.37	-0.61	2.17912	0.841511	1.42804	Molecular Function: copper ion binding (GO:0005507);; Biological Process: lignin catabolic process (GO:0046274);; Cellular Component: apoplast (GO:0048046);; Molecular Function: hydroquinone:oxygen oxidoreductase activity (GO:0052716);; Biological Process: oxidation-reduction process (GO:0055114);;	--	--	[Q]	Secondary metabolites biosynthesis, transport and catabolism	Multicopper oxidase;; Multicopper oxidase;; Multicopper oxidase	Laccase-11 (Precursor) OS=Arabidopsis thaliana (Mouse-ear cress) PE=2 SV=1	Q	Secondary metabolites biosynthesis, transport and catabolism	PREDICTED: laccase-11-like [Citrus sinensis]
Cs1g24890	1	0	-1.91	-1.13	3.75569	0.998657	1.7138	Molecular Function: iron ion binding (GO:0005506);; Molecular Function: electron carrier activity (GO:0009055);; Molecular Function: heme binding (GO:0020037);; Biological Process: oxidation-reduction process (GO:0055114);; Molecular Function: aromatase activity (GO:0070330);;	--	--	[Q]	Secondary metabolites biosynthesis, transport and catabolism	Cytochrome P450	Cytochrome P450 711A1 OS=Arabidopsis thaliana (Mouse-ear cress) PE=2 SV=1	Q	Secondary metabolites biosynthesis, transport and catabolism	PREDICTED: cytochrome P450 711A1-like [Citrus sinensis]
Cs1g25060	1	0	-1.87	-0.53	1.44312	0.39543	1.00126	--	--	--	--	--	--	--	--	--	--
Cs1g25100	1	0	-0.82	-0.53	9.62409	5.44912	6.66973	Molecular Function: DNA binding (GO:0003677);; Cellular Component: nucleus (GO:0005634);; Biological Process: regulation of transcription, DNA-templated (GO:0006355);; Biological Process: response to chitin (GO:0010200);;	--	--	--	--	No apical meristem (NAM) protein	NAC domain-containing protein 7 GN=T28K15.1 OS=Arabidopsis thaliana (Mouse-ear cress) PE=2 SV=2	S	Function unknown	PREDICTED: NAC domain-containing protein 7-like isoform X1 [Citrus sinensis]
Cs1g25375	1	0	-1.02	-0.74	74.2365	36.7106	44.4597	--	--	--	--	--	--	--	--	--	--
Cs1g25490	1	0	-2.85	-1.19	3.21498	0.444781	1.41227	Molecular Function: oxidoreductase activity (GO:0016491);; Molecular Function: metal ion binding (GO:0046872);;	--	--	[QI]	Secondary metabolites biosynthesis, transport and catabolism;; Lipid transport and metabolism	Cytochrome P450	Abscisic acid 8&apos;-hydroxylase 1 GN=CYP707A1 OS=Arabidopsis thaliana (Mouse-ear cress) PE=2 SV=1	Q	Secondary metabolites biosynthesis, transport and catabolism	PREDICTED: abscisic acid 8&apos;-hydroxylase 2-like [Citrus sinensis]
Cs2g02080	1	0	-1.44	-0.78	0.743631	0.274114	0.432844	Molecular Function: monooxygenase activity (GO:0004497);; Cellular Component: integral component of membrane (GO:0016021);;	--	--	[T]	Signal transduction mechanisms	Protein of unknown function (DUF568);; Eukaryotic cytochrome b561	Cytochrome b561 and DOMON domain-containing protein At5g47530 (Precursor) GN=At5g47530 OS=Arabidopsis thaliana (Mouse-ear cress) PE=2 SV=1	T	Signal transduction mechanisms	PREDICTED: auxin-induced in root cultures protein 12-like [Citrus sinensis]
Cs2g02590	1	0	-1.4	-0.95	24.6669	9.37739	12.734	Molecular Function: sequence-specific DNA binding transcription factor activity (GO:0003700);; Cellular Component: nucleus (GO:0005634);; Biological Process: regulation of transcription, DNA-templated (GO:0006355);; Molecular Function: sequence-specific DNA binding (GO:0043565);;	--	--	[K]	Transcription	KNOX2 domain;; KNOX1 domain;; Homeobox KN domain;; ELK domain;; Homeobox domain	Homeobox protein SBH1 GN=H1 OS=Glycine max (Soybean) PE=2 SV=1	K	Transcription	PREDICTED: homeobox protein SHOOT MERISTEMLESS-like [Citrus sinensis]
Cs2g02850	1	0	-1.39	-0.82	21.297	8.14039	12.0919	--	--	--	--	--	Petal formation-expressed	Probable F-box protein At4g22030 GN=At4g22030 OS=Arabidopsis thaliana (Mouse-ear cress) PE=4 SV=1	R	General function prediction only	hypothetical protein CISIN_1g014772mg [Citrus sinensis]
Cs2g03180	1	0	-0.88	-0.42	2.19585	1.19529	1.63761	--	--	--	--	--	--	--	S	Function unknown	hypothetical protein CISIN_1g047514mg, partial [Citrus sinensis]
Cs2g04410	1	0	-1.09	-0.66	0.831914	0.38953	0.52559	--	--	--	[R]	General function prediction only	--	Pentatricopeptide repeat-containing protein At5g43790 GN=PCMP-E30 OS=Arabidopsis thaliana (Mouse-ear cress) PE=2 SV=1	R	General function prediction only	hypothetical protein CICLE_v10017416mg [Citrus clementina]
Cs2g05010	1	0	-0.97	-0.56	5.97499	3.04604	4.04323	Molecular Function: triglyceride lipase activity (GO:0004806);; Biological Process: lipid metabolic process (GO:0006629);;	--	--	[I]	Lipid transport and metabolism	Lipase (class 3)	Phospholipase A1-IIgamma GN=DSEL OS=Arabidopsis thaliana (Mouse-ear cress) PE=1 SV=1	I	Lipid transport and metabolism	PREDICTED: phospholipase A1-IIgamma-like [Citrus sinensis]
Cs2g05260	1	0	-0.87	-0.41	1.21325	0.662424	0.913864	Molecular Function: carboxylic ester hydrolase activity (GO:0004091);; Biological Process: lipid metabolic process (GO:0006629);; Molecular Function: lipase activity (GO:0016298);;	--	--	--	--	GDSL-like Lipase/Acylhydrolase	GDSL esterase/lipase At5g45960 (Precursor) GN=At5g45960 OS=Arabidopsis thaliana (Mouse-ear cress) PE=2 SV=1	I	Lipid transport and metabolism	PREDICTED: GDSL esterase/lipase At5g45960-like [Citrus sinensis]
Cs2g05890	1	0	-1.89	-1.19	0.521445	0.14064	0.228296	Molecular Function: squalene monooxygenase activity (GO:0004506);; Cellular Component: integral component of membrane (GO:0016021);; Molecular Function: flavin adenine dinucleotide binding (GO:0050660);; Biological Process: oxidation-reduction process (GO:0055114);;	K00511|1.68478e-130|cic:CICLE_v10029969mg|hypothetical protein; K00511 squalene monooxygenase [EC:1.14.13.132] (A)	Steroid biosynthesis (ko00100);; Sesquiterpenoid and triterpenoid biosynthesis (ko00909)	[I]	Lipid transport and metabolism	Squalene epoxidase	Squalene monooxygenase OS=Panax ginseng (Korean ginseng) PE=2 SV=1	I	Lipid transport and metabolism	hypothetical protein CICLE_v10029969mg [Citrus clementina]
Cs2g06400	1	0	-0.83	-0.6	24.5536	13.834	16.1818	--	--	--	--	--	Dof domain, zinc finger	Dof zinc finger protein DOF1.4 GN=DOF1.4 OS=Arabidopsis thaliana (Mouse-ear cress) PE=2 SV=1	R	General function prediction only	PREDICTED: dof zinc finger protein DOF1.4-like [Citrus sinensis]
Cs2g07000	1	0	-1.03	-0.64	9.84033	4.8302	6.30922	Molecular Function: nucleoside transmembrane transporter activity (GO:0005337);; Biological Process: transport (GO:0006810);; Cellular Component: integral component of membrane (GO:0016021);;	K15014|0|cit:102609436|equilibrative nucleotide transporter 3-like; K15014 solute carrier family 29 (equilibrative nucleoside transporter), member 1/2/3 (A)	--	[F]	Nucleotide transport and metabolism	Nucleoside transporter	Equilibrative nucleotide transporter 3 OS=Arabidopsis thaliana (Mouse-ear cress) PE=1 SV=1	P	Inorganic ion transport and metabolism	PREDICTED: equilibrative nucleotide transporter 3-like [Citrus sinensis]
Cs2g07370	1	0	-0.86	-0.45	9.17176	5.05727	6.70969	--	--	--	--	--	Sulfite exporter TauE/SafE	--	S	Function unknown	PREDICTED: uncharacterized protein LOC102621436 [Citrus sinensis]
Cs2g07670	1	0	-1.05	-0.46	3.5352	1.70653	2.562	--	--	--	--	--	P21-Rho-binding domain	CRIB domain-containing protein RIC10 GN=RIC10 OS=Arabidopsis thaliana (Mouse-ear cress) PE=2 SV=1	S	Function unknown	PREDICTED: CRIB domain-containing protein RIC10-like [Citrus sinensis]
Cs2g07770	1	0	-1.13	-0.53	0.582546	0.266042	0.402631	Molecular Function: iron ion binding (GO:0005506);; Cellular Component: plasma membrane (GO:0005886);; Molecular Function: electron carrier activity (GO:0009055);; Molecular Function: oxygen binding (GO:0019825);; Molecular Function: heme binding (GO:0020037);; Biological Process: oxidation-reduction process (GO:0055114);; Molecular Function: aromatase activity (GO:0070330);;	K00517|0|cit:102608671|cytochrome P450 77A3-like; K00517 [EC:1.14.-.-] (A)	Limonene and pinene degradation (ko00903);; Stilbenoid, diarylheptanoid and gingerol biosynthesis (ko00945)	[Q]	Secondary metabolites biosynthesis, transport and catabolism	Cytochrome P450	Cytochrome P450 77A3 GN=CYP77A3 OS=Glycine max (Soybean) PE=2 SV=1	Q	Secondary metabolites biosynthesis, transport and catabolism	PREDICTED: cytochrome P450 77A3-like [Citrus sinensis]
Cs2g08550	1	0	-1.57	-0.58	1.06548	0.359438	0.710766	Biological Process: pentacyclic triterpenoid biosynthetic process (GO:0019745);; Molecular Function: beta-amyrin synthase activity (GO:0042300);;	K15813|0|cit:102610340|beta-amyrin synthase-like; K15813 beta-amyrin synthase [EC:5.4.99.39] (A)	Sesquiterpenoid and triterpenoid biosynthesis (ko00909)	[I]	Lipid transport and metabolism	Prenyltransferase and squalene oxidase repeat;; Prenyltransferase-like;; Prenyltransferase-like;; Pectic acid lyase	Beta-amyrin synthase GN=OSCBPY OS=Betula platyphylla (Asian white birch) PE=1 SV=1	I	Lipid transport and metabolism	PREDICTED: beta-amyrin synthase-like [Citrus sinensis]
Cs2g08850	1	0	-2.38	-0.72	0.464293	0.0894343	0.282226	Biological Process: metal ion transport (GO:0030001);; Molecular Function: metal ion binding (GO:0046872);;	K07213|3.67766e-57|cit:102618660|copper transport protein ATX1-like; K07213 copper chaperone (A)	--	[P]	Inorganic ion transport and metabolism	Heavy-metal-associated domain	Copper transport protein ATX1 GN=ATX1 OS=Arabidopsis thaliana (Mouse-ear cress) PE=1 SV=1	P	Inorganic ion transport and metabolism	PREDICTED: copper transport protein ATX1-like [Citrus sinensis]
Cs2g09210	1	0	-2.52	-0.97	12.0816	2.10305	6.16581	Molecular Function: peroxidase activity (GO:0004601);; Biological Process: response to oxidative stress (GO:0006979);; Molecular Function: heme binding (GO:0020037);; Molecular Function: metal ion binding (GO:0046872);; Biological Process: oxidation-reduction process (GO:0055114);;	K00430|0|cit:102627605|peroxidase 52-like; K00430 peroxidase [EC:1.11.1.7] (A)	Phenylalanine metabolism (ko00360);; Phenylpropanoid biosynthesis (ko00940)	--	--	Peroxidase	Peroxidase 52 (Precursor) GN=K18I23.14 OS=Arabidopsis thaliana (Mouse-ear cress) PE=2 SV=1	R	General function prediction only	PREDICTED: peroxidase 52-like [Citrus sinensis]
Cs2g10410	1	0	-2.77	-1.32	1.55903	0.22935	0.623355	--	--	--	--	--	--	--	S	Function unknown	PREDICTED: FAS1 domain-containing protein SELMODRAFT_448915-like [Citrus sinensis]
Cs2g10910	1	0	-1.31	-0.64	19.6787	7.91694	12.6469	--	--	--	--	--	Phloem protein 2	Protein PHLOEM PROTEIN 2-LIKE A9 GN=PP2A9 OS=Arabidopsis thaliana (Mouse-ear cress) PE=2 SV=1	R	General function prediction only	PREDICTED: protein PHLOEM PROTEIN 2-LIKE A9-like [Citrus sinensis]
Cs2g11270	1	0	-1.06	-0.41	0.986957	0.474147	0.74527	Biological Process: metabolic process (GO:0008152);;	--	--	[I]	Lipid transport and metabolism	Patatin-like phospholipase	Patatin-like protein 1 GN=PLP1 OS=Oryza sativa subsp. indica (Rice) PE=3 SV=1	I	Lipid transport and metabolism	PREDICTED: patatin group M-2-like [Citrus sinensis]
Cs2g11910	1	0	-0.87	-0.51	2.43985	1.33618	1.71023	Molecular Function: protein serine/threonine kinase activity (GO:0004674);; Molecular Function: ATP binding (GO:0005524);; Biological Process: protein phosphorylation (GO:0006468);; Biological Process: epidermis development (GO:0008544);; Biological Process: embryo sac development (GO:0009553);; Biological Process: embryo development (GO:0009790);; Cellular Component: integral component of membra…	--	--	--	--	Leucine Rich repeats (2 copies);; Leucine rich repeat;; Protein kinase domain;; Protein tyrosine kinase;; Leucine Rich Repeat;; Leucine Rich repeat;; Leucine rich repeat N-terminal domain;; Leucine rich repeat	LRR receptor-like serine/threonine-protein kinase GSO1 (Precursor) GN=GSO1 OS=Arabidopsis thaliana (Mouse-ear cress) PE=2 SV=1	T	Signal transduction mechanisms	PREDICTED: LRR receptor-like serine/threonine-protein kinase GSO1-like [Citrus sinensis]
Cs2g11990	1	0	-1.13	-0.46	5.07682	2.32431	3.69401	Cellular Component: integral component of membrane (GO:0016021);;	--	--	--	--	Triose-phosphate Transporter family;; EamA-like transporter family;; UAA transporter family	Probable purine permease 4 GN=PUP4 OS=Arabidopsis thaliana (Mouse-ear cress) PE=2 SV=1	G	Carbohydrate transport and metabolism	PREDICTED: probable purine permease 4-like [Citrus sinensis]
Cs2g13140	1	0	-3.95	-1.48	2.4888	0.160837	0.893776	--	--	--	--	--	--	--	S	Function unknown	hypothetical protein CICLE_v10017837mg [Citrus clementina]
Cs2g13170	1	0	-0.86	-0.6	7.00167	3.85102	4.61512	--	--	--	--	--	--	--	S	Function unknown	hypothetical protein CICLE_v10018020mg [Citrus clementina]
Cs2g13180	1	0	-1.28	-0.8	64.7172	26.6253	37.2959	--	--	--	--	--	--	--	S	Function unknown	hypothetical protein CISIN_1g042163mg [Citrus sinensis]
Cs2g15270	1	0	-0.84	-0.46	175.899	98.5878	127.997	--	--	--	--	--	--	--	--	--	--
Cs2g16250	1	0	-4.06	-2.96	4.06289	0.243895	0.521203	Molecular Function: endopeptidase inhibitor activity (GO:0004866);; Biological Process: negative regulation of endopeptidase activity (GO:0010951);;	--	--	--	--	Trypsin and protease inhibitor	21 kDa seed protein (Precursor) GN=ASP OS=Theobroma cacao (Cacao) PE=2 SV=1	R	General function prediction only	PREDICTED: 21 kDa seed protein-like isoform X1 [Citrus sinensis]
Cs2g17110	1	0	-2.43	-1.47	0.320532	0.0593207	0.115448	Molecular Function: oxidoreductase activity (GO:0016491);; Molecular Function: metal ion binding (GO:0046872);;	--	--	[Q]	Secondary metabolites biosynthesis, transport and catabolism	Cytochrome P450	Cytochrome P450 71A1 GN=CYP71A1 OS=Persea americana (Avocado) PE=1 SV=2	Q	Secondary metabolites biosynthesis, transport and catabolism	PREDICTED: cytochrome P450 71A1-like [Citrus sinensis]
Cs2g19230	1	0	-0.93	-0.35	0.355243	0.186911	0.278571	Molecular Function: NAD+ diphosphatase activity (GO:0000210);;	--	--	[T]	Signal transduction mechanisms	NUDIX domain	Nudix hydrolase 2 GN=MNJ7.24 OS=Arabidopsis thaliana (Mouse-ear cress) PE=1 SV=1	T	Signal transduction mechanisms	PREDICTED: nudix hydrolase 2-like [Citrus sinensis]
Cs2g20470	1	0	-2.84	-1.32	1.01808	0.141901	0.408221	Biological Process: lipid catabolic process (GO:0016042);; Molecular Function: hydrolase activity, acting on ester bonds (GO:0016788);;	--	--	[I]	Lipid transport and metabolism	Partial alpha/beta-hydrolase lipase region;; Alpha/beta hydrolase family;; Alpha/beta hydrolase family;; alpha/beta hydrolase fold	Triacylglycerol lipase 2 (Precursor) GN=LIP2 OS=Arabidopsis thaliana (Mouse-ear cress) PE=2 SV=1	I	Lipid transport and metabolism	hypothetical protein CICLE_v10015400mg [Citrus clementina]
Cs2g21810	1	0	-2.73	-0.74	3.16404	0.477891	1.89841	Molecular Function: peroxidase activity (GO:0004601);; Biological Process: response to oxidative stress (GO:0006979);; Molecular Function: heme binding (GO:0020037);; Molecular Function: metal ion binding (GO:0046872);; Biological Process: oxidation-reduction process (GO:0055114);;	K00430|0|cit:102616942|peroxidase 27-like; K00430 peroxidase [EC:1.11.1.7] (A)	Phenylalanine metabolism (ko00360);; Phenylpropanoid biosynthesis (ko00940)	--	--	Peroxidase	Peroxidase 27 (Precursor) GN=T4P13.12 OS=Arabidopsis thaliana (Mouse-ear cress) PE=1 SV=1	G	Carbohydrate transport and metabolism	hypothetical protein CICLE_v10017908mg [Citrus clementina]
Cs2g22260	1	0	-2.58	-1.5	0.577799	0.0967879	0.203681	Cellular Component: chloroplast (GO:0009507);; Biological Process: auxin-activated signaling pathway (GO:0009734);; Biological Process: unidimensional cell growth (GO:0009826);; Molecular Function: indole-3-acetic acid amido synthetase activity (GO:0010279);;	K14487|0|cit:102619770|indole-3-acetic acid-amido synthetase GH3.6-like; K14487 auxin responsive GH3 gene family (A)	Plant hormone signal transduction (ko04075)	--	--	GH3 auxin-responsive promoter	Indole-3-acetic acid-amido synthetase GH3.6 GN=F24B18.13 OS=Arabidopsis thaliana (Mouse-ear cress) PE=1 SV=1	R	General function prediction only	hypothetical protein CICLE_v10017968mg [Citrus clementina]
Cs2g22770	1	0	-2.22	-1.59	2.91215	0.625645	0.964868	--	--	--	--	--	Wound-induced protein	--	R	General function prediction only	hypothetical protein CICLE_v10017327mg [Citrus clementina]
Cs2g23510	1	0	-0.98	-0.34	8.40025	4.26081	6.62175	Molecular Function: kinase activity (GO:0016301);; Biological Process: phosphorylation (GO:0016310);;	--	--	--	--	Leucine rich repeat;; Leucine Rich repeats (2 copies);; Leucine Rich Repeat	Leucine-rich repeat extensin-like protein 4 (Precursor) GN=LRX4 OS=Arabidopsis thaliana (Mouse-ear cress) PE=2 SV=1	R	General function prediction only	PREDICTED: pollen-specific leucine-rich repeat extensin-like protein 1-like [Citrus sinensis]
Cs2g24090	1	0	-1.64	-0.73	0.361407	0.115664	0.21757	--	--	--	--	--	Cleavage site for pathogenic type III effector avirulence factor Avr	RPM1-interacting protein 4 GN=RIN4 OS=Arabidopsis thaliana (Mouse-ear cress) PE=1 SV=1	S	Function unknown	hypothetical protein CICLE_v10017698mg [Citrus clementina]
Cs2g24390	1	0	-1.09	-0.75	0.875678	0.410275	0.521211	--	K09422|0|cit:102624840|myb-related protein 315-like; K09422 myb proto-oncogene protein, plant (A)	--	[K]	Transcription	Myb-like DNA-binding domain;; Myb-like DNA-binding domain	Myb-related protein 315 OS=Antirrhinum majus (Garden snapdragon) PE=2 SV=1	K	Transcription	hypothetical protein CICLE_v10017764mg [Citrus clementina]
Cs2g25080	1	0	-1.74	-1.18	0.421691	0.126371	0.186459	--	--	--	[R]	General function prediction only	Leucine rich repeat;; Leucine Rich repeats (2 copies);; Leucine Rich Repeat;; Leucine Rich repeat;; Leucine rich repeat N-terminal domain;; Leucine rich repeat	LRR receptor-like serine/threonine-protein kinase GSO1 (Precursor) GN=GSO1 OS=Arabidopsis thaliana (Mouse-ear cress) PE=2 SV=1	R	General function prediction only	PREDICTED: LRR receptor-like serine/threonine-protein kinase FLS2-like [Citrus sinensis]
Cs2g25600	1	0	-1.25	-0.87	7.8576	3.2943	4.2984	--	--	--	--	--	--	--	S	Function unknown	hypothetical protein CICLE_v10018081mg [Citrus clementina]
Cs2g26765	1	0	-0.82	-0.59	1.75019	0.992299	1.16268	Molecular Function: cytochrome-b5 reductase activity, acting on NAD(P)H (GO:0004128);; Biological Process: oxidation-reduction process (GO:0055114);;	K00326|3.82567e-59|tcc:TCM_041133|NADH:cytochrome B5 reductase 1; K00326 cytochrome-b5 reductase [EC:1.6.2.2] (A)	Amino sugar and nucleotide sugar metabolism (ko00520)	[HC]	Coenzyme transport and metabolism;; Energy production and conversion	--	NADH--cytochrome b5 reductase 1 GN=MVA3.13 OS=Arabidopsis thaliana (Mouse-ear cress) PE=1 SV=1	CH	Energy production and conversion;; Coenzyme transport and metabolism	PREDICTED: NADH--cytochrome b5 reductase 1-like [Nicotiana sylvestris]
Cs2g27890	1	0	-1.65	-0.99	0.376335	0.120199	0.189743	Molecular Function: alpha-amylase activity (GO:0004556);; Molecular Function: calcium ion binding (GO:0005509);; Biological Process: carbohydrate metabolic process (GO:0005975);; Molecular Function: glucan 1,4-alpha-maltotetraohydrolase activity (GO:0033910);;	K01176|9.19211e-67|cic:CICLE_v10018086mg|hypothetical protein; K01176 alpha-amylase [EC:3.2.1.1] (A)	Starch and sucrose metabolism (ko00500)	[G]	Carbohydrate transport and metabolism	Alpha-amylase C-terminal beta-sheet domain;; Alpha amylase, catalytic domain	Alpha-amylase (Precursor) GN=AMY1.1 OS=Vigna mungo (Black gram) PE=2 SV=1	G	Carbohydrate transport and metabolism	hypothetical protein CISIN_1g045962mg, partial [Citrus sinensis]
Cs2g27990	1	0	-1.88	-0.79	0.479058	0.130574	0.277449	--	--	--	--	--	--	--	S	Function unknown	PREDICTED: uncharacterized protein LOC102613035 [Citrus sinensis]
Cs2g30020	1	0	-1.33	-0.51	83.5253	33.1186	58.7818	--	--	--	--	--	Extensin-like region	--	R	General function prediction only	PREDICTED: uncharacterized protein LOC102622433 [Citrus sinensis]
Cs2g30040	1	0	-1.3	-0.45	328.501	133.43	241.243	--	--	--	--	--	Extensin-like region	--	--	--	PREDICTED: uncharacterized protein LOC102622433 [Citrus sinensis]
Cs2g30160	1	0	-0.92	-0.29	0.323008	0.170334	0.263581	Molecular Function: 1-acylglycerol-3-phosphate O-acyltransferase activity (GO:0003841);; Biological Process: metabolic process (GO:0008152);;	K13523|0|cit:102623515|1-acyl-sn-glycerol-3-phosphate acyltransferase 2-like; K13523 lysophosphatidic acid acyltransferase / lysophosphatidylinositol acyltransferase [EC:2.3.1.51 2.3.1.-] (A)	Glycerolipid metabolism (ko00561);; Glycerophospholipid metabolism (ko00564)	[I]	Lipid transport and metabolism	Acyltransferase	1-acyl-sn-glycerol-3-phosphate acyltransferase 2 GN=LPAT2 OS=Brassica napus (Rape) PE=2 SV=1	I	Lipid transport and metabolism	PREDICTED: 1-acyl-sn-glycerol-3-phosphate acyltransferase 2-like isoform X1 [Citrus sinensis]
Cs3g01350	1	0	-1.54	-0.59	2.04788	0.704174	1.36262	--	--	--	--	--	No apical meristem (NAM) protein	Putative NAC domain-containing protein 94 GN=ANAC094 OS=Arabidopsis thaliana (Mouse-ear cress) PE=3 SV=1	S	Function unknown	PREDICTED: protein FEZ-like [Citrus sinensis]
Cs3g02990	1	0	-1.43	-0.69	4.05703	1.50907	2.51308	--	--	--	[T]	Signal transduction mechanisms	NB-ARC domain	Putative disease resistance RPP13-like protein 1 GN=RPPL1 OS=Arabidopsis thaliana (Mouse-ear cress) PE=3 SV=1	T	Signal transduction mechanisms	hypothetical protein CICLE_v10003496mg [Citrus clementina]
Cs3g03335	1	0	-0.97	-0.41	172.257	87.7102	129.834	--	--	--	--	--	--	--	--	--	--
Cs3g04490	1	0	-2.73	-1.82	0.383149	0.057711	0.108503	--	--	--	--	--	Ulp1 protease family, C-terminal catalytic domain	--	--	--	PREDICTED: uncharacterized protein LOC102614798 [Citrus sinensis]
Cs3g04990	1	0	-2.93	-0.91	826.584	108.443	440.059	--	--	--	--	--	--	--	--	--	PREDICTED: uncharacterized protein LOC102578057 [Citrus sinensis]
Cs3g07950	1	0	-1.8	-0.73	0.784118	0.225012	0.474257	Molecular Function: phospholipid binding (GO:0005543);; Cellular Component: plasma membrane (GO:0005886);;	--	--	--	--	Protein of unknown function (DUF1336)	Protein ENHANCED DISEASE RESISTANCE 2 GN=EDR2 OS=Arabidopsis thaliana (Mouse-ear cress) PE=2 SV=1	I	Lipid transport and metabolism	PREDICTED: uncharacterized protein LOC102631125 [Citrus sinensis]
Cs3g08290	1	0	-1.35	-0.92	6.7114	2.63145	3.55623	Molecular Function: pinoresinol reductase activity (GO:0010283);; Molecular Function: lariciresinol reductase activity (GO:0010284);; Molecular Function: 2'-hydroxyisoflavone reductase activity (GO:0047526);; Biological Process: oxidation-reduction process (GO:0055114);; Biological Process: (+)-pinoresinol catabolic process (GO:1902125);; Biological Process: (+)-lariciresinol catabolic process (G…	--	--	--	--	NmrA-like family;; NADH(P)-binding;; NAD dependent epimerase/dehydratase family	Bifunctional pinoresinol-lariciresinol reductase 2 GN=PLR_Lu2 OS=Linum usitatissimum (Flax) PE=1 SV=1	R	General function prediction only	hypothetical protein CICLE_v10001909mg [Citrus clementina]
Cs3g08970	1	0	-3.72	-1.64	5.5365	0.420347	1.7712	--	--	--	--	--	Hydrophobic seed protein;; Probable lipid transfer	14 kDa proline-rich protein DC2.15 (Precursor) OS=Daucus carota (Wild carrot) PE=2 SV=1	R	General function prediction only	hypothetical protein CICLE_v10003365mg [Citrus clementina]
Cs3g08990	1	0	-4.7	-1.72	8.00259	0.308386	2.42323	--	--	--	--	--	Hydrophobic seed protein;; Probable lipid transfer	14 kDa proline-rich protein DC2.15 (Precursor) OS=Daucus carota (Wild carrot) PE=2 SV=1	R	General function prediction only	hypothetical protein CICLE_v10003352mg [Citrus clementina]
Cs3g10120	1	0	-2.13	-1.38	0.679813	0.155482	0.261691	--	--	--	--	--	--	--	T	Signal transduction mechanisms	PREDICTED: uncharacterized protein LOC102614206 isoform X2 [Citrus sinensis]
Cs3g10270	1	0	-2.06	-0.83	2.17796	0.523041	1.22728	Molecular Function: copper ion binding (GO:0005507);; Molecular Function: primary amine oxidase activity (GO:0008131);; Biological Process: amine metabolic process (GO:0009308);; Cellular Component: chloroplast (GO:0009507);; Molecular Function: transferase activity, transferring acyl groups other than amino-acyl groups (GO:0016747);; Molecular Function: quinone binding (GO:0048038);; Biological …	--	--	--	--	Transferase family	Shikimate O-hydroxycinnamoyltransferase GN=HST OS=Nicotiana tabacum (Common tobacco) PE=1 SV=1	S	Function unknown	PREDICTED: omega-hydroxypalmitate O-feruloyl transferase-like [Citrus sinensis]
Cs3g10280	1	0	-2.16	-0.9	3.28154	0.732956	1.75467	Molecular Function: copper ion binding (GO:0005507);; Molecular Function: primary amine oxidase activity (GO:0008131);; Biological Process: amine metabolic process (GO:0009308);; Cellular Component: chloroplast (GO:0009507);; Molecular Function: transferase activity, transferring acyl groups other than amino-acyl groups (GO:0016747);; Molecular Function: quinone binding (GO:0048038);; Biological …	--	--	--	--	Transferase family	Shikimate O-hydroxycinnamoyltransferase GN=HST OS=Nicotiana tabacum (Common tobacco) PE=1 SV=1	S	Function unknown	PREDICTED: shikimate O-hydroxycinnamoyltransferase-like [Citrus sinensis]
Cs3g10550	1	0	-0.93	-0.52	0.68403	0.358166	0.47724	Molecular Function: transferase activity (GO:0016740);;	--	--	--	--	Transferase family	Protein ECERIFERUM 26-like GN=CER26L OS=Arabidopsis thaliana (Mouse-ear cress) PE=2 SV=1	S	Function unknown	hypothetical protein CICLE_v10001131mg [Citrus clementina]
Cs3g10790	1	0	-1.44	-0.48	0.646571	0.238817	0.462999	Molecular Function: nucleic acid binding (GO:0003676);; Biological Process: regulation of transcription, DNA-templated (GO:0006355);;	K03145|6.10831e-90|cic:CICLE_v10004043mg|hypothetical protein; K03145 transcription elongation factor S-II (A)	--	[K]	Transcription	Transcription factor S-II (TFIIS), central domain	--	K	Transcription	hypothetical protein CICLE_v10004043mg, partial [Citrus clementina]
Cs3g12310	1	0	-1.54	-0.76	4.44282	1.52942	2.62106	--	--	--	[T]	Signal transduction mechanisms	Copine	Protein BONZAI 3 GN=BON3 OS=Arabidopsis thaliana (Mouse-ear cress) PE=1 SV=1	T	Signal transduction mechanisms	PREDICTED: protein BONZAI 3-like [Citrus sinensis]
Cs3g12980	1	0	-1.17	-0.77	1.80258	0.800376	1.05874	--	--	--	--	--	Protein of unknown function (DUF4005);; IQ calmodulin-binding motif	Protein IQ-DOMAIN 31 GN=IQD31 OS=Arabidopsis thaliana (Mouse-ear cress) PE=1 SV=1	S	Function unknown	hypothetical protein CICLE_v10003890mg [Citrus clementina]
Cs3g13230	1	0	-2	-1.24	0.352187	0.0877987	0.148951	--	--	--	--	--	--	--	--	--	PREDICTED: uncharacterized protein LOC102620584 [Citrus sinensis]
Cs3g14240	1	0	-0.91	-0.56	10.2699	5.47025	6.94368	Molecular Function: peroxidase activity (GO:0004601);; Molecular Function: calcium ion binding (GO:0005509);; Cellular Component: integral component of membrane (GO:0016021);; Molecular Function: NAD(P)H oxidase activity (GO:0016174);; Biological Process: oxidation-reduction process (GO:0055114);;	K13447|0|cit:102610370|respiratory burst oxidase homolog protein B-like; K13447 respiratory burst oxidase [EC:1.6.3.- 1.11.1.-] (A)	Plant-pathogen interaction (ko04626)	[PQ]	Inorganic ion transport and metabolism;; Secondary metabolites biosynthesis, transport and catabolism	Ferric reductase NAD binding domain;; Respiratory burst NADPH oxidase;; FAD-binding domain;; Ferric reductase like transmembrane component;; EF-hand domain pair	Respiratory burst oxidase homolog protein B GN=RBOHB OS=Solanum tuberosum (Potato) PE=1 SV=1	PQ	Inorganic ion transport and metabolism;; Secondary metabolites biosynthesis, transport and catabolism	hypothetical protein CICLE_v10000227mg [Citrus clementina]
Cs3g16240	1	0	-0.85	-0.49	10.3266	5.72961	7.34163	--	--	--	--	--	--	--	S	Function unknown	PREDICTED: uncharacterized protein LOC102607333 [Citrus sinensis]
Cs3g16450	1	0	-1.56	-0.76	14.3006	4.85948	8.4499	Molecular Function: DNA binding (GO:0003677);; Biological Process: transcription, DNA-templated (GO:0006351);;	K09338|2.05885e-146|cit:102615117|homeobox-leucine zipper protein HAT9-like; K09338 homeobox-leucine zipper protein (A)	--	[K]	Transcription	Homeobox domain;; Homeobox associated leucine zipper	Homeobox-leucine zipper protein HAT22 GN=HAT22 OS=Arabidopsis thaliana (Mouse-ear cress) PE=1 SV=1	K	Transcription	PREDICTED: homeobox-leucine zipper protein HAT9-like [Citrus sinensis]
Cs3g16870	1	0	-1.28	-0.92	0.57768	0.237161	0.304715	Biological Process: oligopeptide transport (GO:0006857);; Biological Process: transmembrane transport (GO:0055085);; Biological Process: response to karrikin (GO:0080167);;	--	--	[T]	Signal transduction mechanisms	OPT oligopeptide transporter protein	Oligopeptide transporter 4 GN=OPT4 OS=Arabidopsis thaliana (Mouse-ear cress) PE=1 SV=1	P	Inorganic ion transport and metabolism	PREDICTED: oligopeptide transporter 4-like [Citrus sinensis]
Cs3g17810	1	0	-1.2	-0.37	77.1883	33.5465	59.7214	Molecular Function: copper ion binding (GO:0005507);; Molecular Function: electron carrier activity (GO:0009055);;	--	--	--	--	Plastocyanin-like domain	Blue copper protein (Precursor) OS=Pisum sativum (Garden pea) PE=2 SV=1	R	General function prediction only	PREDICTED: blue copper protein-like [Citrus sinensis]
Cs3g18130	1	0	-0.83	-0.38	2.18685	1.23296	1.68257	Molecular Function: organic cyclic compound binding (GO:0097159);; Molecular Function: heterocyclic compound binding (GO:1901363);;	--	--	[R]	General function prediction only	RNA recognition motif. (a.k.a. RRM, RBD, or RNP domain);; RNA recognition motif (a.k.a. RRM, RBD, or RNP domain);; RNA recognition motif. (a.k.a. RRM, RBD, or RNP domain)	Glycine-rich RNA-binding protein 10 GN=GRP10 OS=Brassica napus (Rape) PE=2 SV=1	R	General function prediction only	hypothetical protein CICLE_v10002164mg [Citrus clementina]
Cs3g19400	1	0	-0.84	-0.3	0.960764	0.536508	0.781185	--	K11982|0|cit:102622239|E3 ubiquitin-protein ligase RING1-like; K11982 E3 ubiquitin-protein ligase RNF115/126 [EC:6.3.2.19] (A)	--	[O]	Posttranslational modification, protein turnover, chaperones	zinc-finger;; Ring finger domain;; RING-H2 zinc finger;; Zinc finger, C3HC4 type (RING finger)	E3 ubiquitin-protein ligase RING1 GN=RING1 OS=Gossypium hirsutum (Upland cotton) PE=1 SV=1	O	Posttranslational modification, protein turnover, chaperones	PREDICTED: E3 ubiquitin-protein ligase RING1-like [Citrus sinensis]
Cs3g20580	1	0	-1.39	-0.41	10.7119	4.07781	8.06085	Molecular Function: copper ion binding (GO:0005507);; Molecular Function: electron carrier activity (GO:0009055);; Biological Process: pollination (GO:0009856);; Cellular Component: apoplast (GO:0048046);; Biological Process: anther development (GO:0048653);;	--	--	--	--	Plastocyanin-like domain	Basic blue protein (Precursor) GN=ARPN OS=Arabidopsis thaliana (Mouse-ear cress) PE=2 SV=2	R	General function prediction only	PREDICTED: basic blue protein-like [Citrus sinensis]
Cs3g20810	1	0	-1.17	-0.73	37.3045	16.6103	22.5428	Molecular Function: zinc ion binding (GO:0008270);; Molecular Function: S-(hydroxymethyl)glutathione dehydrogenase activity (GO:0051903);; Biological Process: oxidation-reduction process (GO:0055114);;	K18857|0|cit:102616862|alcohol dehydrogenase-like; K18857 alcohol dehydrogenase class-P [EC:1.1.1.1] (A)	Glycolysis / Gluconeogenesis (ko00010);; Fatty acid degradation (ko00071);; Tyrosine metabolism (ko00350);; alpha-Linolenic acid metabolism (ko00592)	[Q]	Secondary metabolites biosynthesis, transport and catabolism	Alcohol dehydrogenase GroES-like domain;; Zinc-binding dehydrogenase	Alcohol dehydrogenase GN=ADH OS=Malus domestica (Apple) PE=2 SV=1	Q	Secondary metabolites biosynthesis, transport and catabolism	PREDICTED: alcohol dehydrogenase-like [Citrus sinensis]
Cs3g20840	1	0	-2.35	-1.62	19.8456	3.88561	6.44427	Biological Process: fatty acid biosynthetic process (GO:0006633);; Cellular Component: chloroplast (GO:0009507);; Molecular Function: acyl-[acyl-carrier-protein] desaturase activity (GO:0045300);; Molecular Function: transition metal ion binding (GO:0046914);; Biological Process: oxidation-reduction process (GO:0055114);;	K03921|0|cit:102618601|acyl-[acyl-carrier-protein] desaturase 6, chloroplastic-like; K03921 acyl-[acyl-carrier-protein] desaturase [EC:1.14.19.2] (A)	Fatty acid biosynthesis (ko00061);; Biosynthesis of unsaturated fatty acids (ko01040);; Fatty acid metabolism (ko01212)	--	--	Fatty acid desaturase	Acyl-[acyl-carrier-protein] desaturase 6, chloroplastic (Precursor) GN=S-ACP-DES6 OS=Arabidopsis thaliana (Mouse-ear cress) PE=2 SV=2	I	Lipid transport and metabolism	PREDICTED: acyl-[acyl-carrier-protein] desaturase 6, chloroplastic-like [Citrus sinensis]
Cs3g21960	1	0	-2.05	-1.04	2.46182	0.59601	1.19447	Biological Process: root hair cell differentiation (GO:0048765);;	--	--	--	--	--	--	S	Function unknown	PREDICTED: uncharacterized protein LOC102611278 [Citrus sinensis]
Cs3g23170	1	0	-1.62	-0.49	0.464734	0.150739	0.330232	--	--	--	--	--	bHLH-MYC and R2R3-MYB transcription factors N-terminal	Transcription factor EMB1444 GN=EMB1444 OS=Arabidopsis thaliana (Mouse-ear cress) PE=2 SV=1	S	Function unknown	PREDICTED: transcription factor LHW-like [Citrus sinensis]
Cs3g24280	1	0	-1.18	-0.56	1.1549	0.511241	0.784481	--	--	--	--	--	Dirigent-like protein	Dirigent protein 2 (Precursor) GN=DIR2 OS=Arabidopsis thaliana (Mouse-ear cress) PE=2 SV=1	S	Function unknown	PREDICTED: dirigent protein 11-like [Citrus sinensis]
Cs3g25730	1	0	-2.24	-1.28	11.3835	2.41495	4.67908	Molecular Function: galactose oxidase activity (GO:0045480);; Biological Process: oxidation-reduction process (GO:0055114);;	--	--	--	--	Glyoxal oxidase N-terminus;; Domain of unknown function (DUF1929)	--	R	General function prediction only	PREDICTED: galactose oxidase-like [Citrus sinensis]
Cs3g25755	1	0	-1.09	-0.64	3.05661	1.43941	1.9588	--	--	--	--	--	--	--	--	--	--
Cs3g26350	1	0	-0.95	-0.69	0.329832	0.170437	0.204648	Cellular Component: Golgi apparatus (GO:0005794);; Biological Process: protein secretion (GO:0009306);;	--	--	[R]	General function prediction only	C2 domain	Synaptotagmin-2 GN=T20H2.13 OS=Arabidopsis thaliana (Mouse-ear cress) PE=2 SV=1	R	General function prediction only	PREDICTED: synaptotagmin-2-like [Citrus sinensis]
Cs3g26830	1	0	-1.14	-0.46	2.29102	1.0383	1.66992	--	--	--	--	--	--	--	--	--	--
Cs3g26960	1	0	-5.1	-2.85	0.326309	0.00954165	0.0452195	--	K12349|0|cit:102629087|neutral ceramidase-like; K12349 neutral ceramidase [EC:3.5.1.23] (A)	Sphingolipid metabolism (ko00600)	[T]	Signal transduction mechanisms	Neutral/alkaline non-lysosomal ceramidase	Neutral ceramidase (Precursor) GN=At2g38010 OS=Arabidopsis thaliana (Mouse-ear cress) PE=3 SV=1	T	Signal transduction mechanisms	PREDICTED: neutral ceramidase-like [Citrus sinensis]
Cs3g27680	1	0	-0.99	-0.64	0.690582	0.347357	0.44261	Biological Process: response to stimulus (GO:0050896);;	--	--	--	--	--	--	S	Function unknown	hypothetical protein CISIN_1g039702mg [Citrus sinensis]
Cs4g01610	1	0	-1.31	-0.37	1.59877	0.64654	1.23621	Molecular Function: serine-type carboxypeptidase activity (GO:0004185);; Cellular Component: lysosome (GO:0005764);; Biological Process: proteolysis (GO:0006508);; Biological Process: glucosinolate biosynthetic process (GO:0019761);;	K01285|5.0297e-101|tcc:TCM_037095|Alpha/beta-Hydrolases superfamily protein isoform 1; K01285 lysosomal Pro-X carboxypeptidase [EC:3.4.16.2] (A)	--	[OR]	Posttranslational modification, protein turnover, chaperones;; General function prediction only	Serine carboxypeptidase S28	--	O	Posttranslational modification, protein turnover, chaperones	hypothetical protein CISIN_1g044064mg [Citrus sinensis]
Cs4g01990	1	0	-0.88	-0.58	126.43	68.8821	84.4022	Molecular Function: zinc ion binding (GO:0008270);; Cellular Component: chloroplast (GO:0009507);; Biological Process: plant-type secondary cell wall biogenesis (GO:0009834);; Biological Process: xylem development (GO:0010089);; Biological Process: vegetative to reproductive phase transition of meristem (GO:0010228);; Biological Process: rhamnogalacturonan I side chain metabolic process (GO:00104…	K10999|0|cit:102616000|cellulose synthase A catalytic subunit 7 [UDP-forming]-like; K10999 cellulose synthase A [EC:2.4.1.12] (A)	--	--	--	Cellulose synthase;; Zinc-binding RING-finger;; Glycosyltransferase like family 2;; Glycosyl transferase family group 2;; RING/Ubox like zinc-binding domain	Cellulose synthase A catalytic subunit 7 [UDP-forming] GN=T10B6.80 OS=Arabidopsis thaliana (Mouse-ear cress) PE=1 SV=1	O	Posttranslational modification, protein turnover, chaperones	PREDICTED: cellulose synthase A catalytic subunit 7 [UDP-forming]-like isoform X2 [Citrus sinensis]
Cs4g03490	1	0	-1.49	-0.71	4.7706	1.69338	2.91202	Molecular Function: sequence-specific DNA binding transcription factor activity (GO:0003700);; Cellular Component: nucleus (GO:0005634);; Biological Process: regulation of transcription, DNA-templated (GO:0006355);; Biological Process: auxin-activated signaling pathway (GO:0009734);; Molecular Function: protein dimerization activity (GO:0046983);;	--	--	--	--	AUX/IAA family	Auxin-responsive protein IAA33 GN=IAA33 OS=Arabidopsis thaliana (Mouse-ear cress) PE=2 SV=1	K	Transcription	PREDICTED: auxin-responsive protein IAA33-like [Citrus sinensis]
Cs4g07050	1	0	-1.24	-0.36	0.445176	0.189124	0.346834	--	--	--	--	--	--	--	--	--	--
Cs4g07120	1	0	-1.94	-1.33	2.04457	0.532231	0.814279	Biological Process: maturation of SSU-rRNA from tricistronic rRNA transcript (SSU-rRNA, 5.8S rRNA, LSU-rRNA) (GO:0000462);; Molecular Function: RNA binding (GO:0003723);; Molecular Function: structural constituent of ribosome (GO:0003735);; Cellular Component: mitochondrion (GO:0005739);; Biological Process: translational elongation (GO:0006414);; Cellular Component: plastid (GO:0009536);; Cellul…	K02995|7.0011e-34|cic:CICLE_v10003302mg|hypothetical protein; K02995 small subunit ribosomal protein S8e (A)	Ribosome (ko03010)	[J]	Translation, ribosomal structure and biogenesis	--	40S ribosomal protein S8 GN=RPS8 OS=Zea mays (Maize) PE=1 SV=2	J	Translation, ribosomal structure and biogenesis	hypothetical protein CICLE_v10003302mg [Citrus clementina]
Cs4g07880	1	0	-0.87	-0.59	590.979	323.057	391.998	--	--	--	--	--	--	--	S	Function unknown	hypothetical protein CICLE_v10010110mg [Citrus clementina]
Cs4g08500	1	0	-0.9	-0.41	7.58178	4.05422	5.70057	--	--	--	--	--	--	--	--	--	PREDICTED: DNA-directed RNA polymerase III subunit RPC7-like isoform X7 [Citrus sinensis]
Cs4g08870	1	0	-1.39	-0.78	0.504966	0.192179	0.294319	--	K05389|0|cit:102612157|two-pore potassium channel 1-like; K05389 potassium channel subfamily K, other eukaryote (A)	--	[P]	Inorganic ion transport and metabolism	Ion channel	Two-pore potassium channel 1 GN=MDF20.7 OS=Arabidopsis thaliana (Mouse-ear cress) PE=1 SV=2	P	Inorganic ion transport and metabolism	PREDICTED: two-pore potassium channel 1-like [Citrus sinensis]
Cs4g09550	1	0	-2.48	-1.16	2.15846	0.385569	0.965325	--	--	--	--	--	Glycine rich protein family	--	--	--	PREDICTED: cold and drought-regulated protein CORA-like [Citrus sinensis]
Cs4g09620	1	0	-1.15	-0.68	2.61622	1.18006	1.63742	Molecular Function: jasmonate O-methyltransferase activity (GO:0030795);; Biological Process: methylation (GO:0032259);;	K18848|0|cit:102609472|indole-3-acetate O-methyltransferase 1-like; K18848 indole-3-acetate O-methyltransferase [EC:2.1.1.278] (A)	--	--	--	SAM dependent carboxyl methyltransferase	Indole-3-acetate O-methyltransferase 1 GN=IAMT1 OS=Arabidopsis thaliana (Mouse-ear cress) PE=1 SV=1	R	General function prediction only	hypothetical protein CICLE_v10008599mg [Citrus clementina]
Cs4g09980	1	0	-3.59	-1.77	1.46235	0.12185	0.42811	--	--	--	--	--	Stigma-specific protein, Stig1	--	R	General function prediction only	hypothetical protein CICLE_v10010199mg [Citrus clementina]
Cs4g10375	1	0	-0.81	-0.53	3.79352	2.15911	2.63296	--	--	--	--	--	--	--	--	--	--
Cs4g11890	1	0	-0.84	-0.34	5.65863	3.15569	4.47054	Cellular Component: chloroplast (GO:0009507);; Biological Process: auxin-activated signaling pathway (GO:0009734);; Biological Process: unidimensional cell growth (GO:0009826);; Molecular Function: indole-3-acetic acid amido synthetase activity (GO:0010279);;	K14487|0|cit:102620266|indole-3-acetic acid-amido synthetase GH3.6-like; K14487 auxin responsive GH3 gene family (A)	Plant hormone signal transduction (ko04075)	--	--	GH3 auxin-responsive promoter	Indole-3-acetic acid-amido synthetase GH3.6 GN=F24B18.13 OS=Arabidopsis thaliana (Mouse-ear cress) PE=1 SV=1	R	General function prediction only	PREDICTED: indole-3-acetic acid-amido synthetase GH3.6-like [Citrus sinensis]
Cs4g12020	1	0	-0.82	-0.49	17.9923	10.1646	12.8231	--	--	--	--	--	--	--	S	Function unknown	hypothetical protein CISIN_1g032769mg [Citrus sinensis]
Cs4g12170	1	0	-0.81	-0.43	7.73053	4.42125	5.72918	Biological Process: cellular metabolic process (GO:0044237);; Molecular Function: dihydrokaempferol 4-reductase activity (GO:0045552);; Molecular Function: coenzyme binding (GO:0050662);; Biological Process: oxidation-reduction process (GO:0055114);;	--	--	[V]	Defense mechanisms	NAD dependent epimerase/dehydratase family;; NADH(P)-binding;; 3-beta hydroxysteroid dehydrogenase/isomerase family;; short chain dehydrogenase;; Male sterility protein;; NmrA-like family;; KR domain;; Polysaccharide biosynthesis protein	Dihydroflavonol-4-reductase GN=MJB21.18 OS=Arabidopsis thaliana (Mouse-ear cress) PE=1 SV=2	V	Defense mechanisms	hypothetical protein CICLE_v10008802mg [Citrus clementina]
Cs4g12260	1	0	-0.96	-0.51	3.89935	2.00512	2.73492	Biological Process: response to heat (GO:0009408);; Biological Process: response to high light intensity (GO:0009644);; Biological Process: response to hydrogen peroxide (GO:0042542);;	--	--	--	--	Hsp20/alpha crystallin family	21.7 kDa class VI heat shock protein GN=HSP21.7 OS=Arabidopsis thaliana (Mouse-ear cress) PE=2 SV=1	O	Posttranslational modification, protein turnover, chaperones	hypothetical protein CISIN_1g028228mg [Citrus sinensis]
Cs4g13870	1	0	-1.88	-1.32	38.6989	10.4914	15.4847	Biological Process: ethylene biosynthetic process (GO:0009693);; Molecular Function: 1-aminocyclopropane-1-carboxylate oxidase activity (GO:0009815);; Biological Process: xylem development (GO:0010089);; Molecular Function: oxidoreductase activity, acting on paired donors, with incorporation or reduction of molecular oxygen, 2-oxoglutarate as one donor, and incorporation of one atom each of oxyge…	K05933|0|cit:102609002|1-aminocyclopropane-1-carboxylate oxidase 1-like; K05933 aminocyclopropanecarboxylate oxidase [EC:1.14.17.4] (A)	Cysteine and methionine metabolism (ko00270)	[QR]	Secondary metabolites biosynthesis, transport and catabolism;; General function prediction only	2OG-Fe(II) oxygenase superfamily;; non-haem dioxygenase in morphine synthesis N-terminal	1-aminocyclopropane-1-carboxylate oxidase 1 GN=ACO1 OS=Arabidopsis thaliana (Mouse-ear cress) PE=2 SV=1	Q	Secondary metabolites biosynthesis, transport and catabolism	hypothetical protein CICLE_v10008993mg [Citrus clementina]
Cs4g14780	1	0	-1.16	-0.47	1.48173	0.662486	1.068	Molecular Function: peptidase inhibitor activity (GO:0030414);;	--	--	--	--	Cystatin domain;; Phloem filament protein PP1	Cysteine proteinase inhibitor 5 (Precursor) GN=CYS5 OS=Arabidopsis thaliana (Mouse-ear cress) PE=2 SV=2	R	General function prediction only	PREDICTED: cysteine proteinase inhibitor 5-like [Citrus sinensis]
Cs4g14810	1	0	-0.95	-0.56	7.18488	3.7308	4.88917	Cellular Component: nucleosome (GO:0000786);; Molecular Function: DNA binding (GO:0003677);; Molecular Function: chromatin binding (GO:0003682);; Cellular Component: nucleus (GO:0005634);; Biological Process: nucleosome assembly (GO:0006334);; Biological Process: response to hormone (GO:0009725);; Biological Process: response to oxygen-containing compound (GO:1901700);;	--	--	--	--	--	--	B	Chromatin structure and dynamics	PREDICTED: uncharacterized protein LOC102619695 [Citrus sinensis]
Cs4g16200	1	0	-0.85	-0.48	78.2403	43.2595	56.2016	--	--	--	--	--	--	Transcription factor bHLH68 GN=F19B15.130 OS=Arabidopsis thaliana (Mouse-ear cress) PE=2 SV=2	K	Transcription	hypothetical protein CICLE_v10008684mg [Citrus clementina]
Cs4g16360	1	0	-2.32	-1.6	7.73171	1.54344	2.54296	--	--	--	--	--	--	--	--	--	hypothetical protein CISIN_1g046131mg [Citrus sinensis]
Cs4g16580	1	0	-1.07	-0.59	1.62472	0.775381	1.07684	--	--	--	--	--	Plant mobile domain	--	S	Function unknown	hypothetical protein CISIN_1g042364mg [Citrus sinensis]
Cs4g16760	1	0	-1.19	-0.76	3.6935	1.62116	2.18492	Molecular Function: secondary active sulfate transmembrane transporter activity (GO:0008271);; Biological Process: sulfate transport (GO:0008272);; Cellular Component: integral component of membrane (GO:0016021);; Biological Process: transmembrane transport (GO:0055085);;	K17471|0|cit:102626010|probable sulfate transporter 3.4-like; K17471 sulfate transporter 3 (A)	--	[P]	Inorganic ion transport and metabolism	Sulfate transporter family;; Sulfate transporter N-terminal domain with GLY motif;; STAS domain	Probable sulfate transporter 3.4 GN=SULTR3;4 OS=Arabidopsis thaliana (Mouse-ear cress) PE=2 SV=1	P	Inorganic ion transport and metabolism	hypothetical protein CISIN_1g005883mg [Citrus sinensis]
Cs4g17490	1	0	-1.16	-0.78	11.5784	5.17274	6.73454	--	--	--	--	--	Early nodulin 93 ENOD93 protein	Early nodulin-93 OS=Glycine max (Soybean) PE=2 SV=1	S	Function unknown	PREDICTED: early nodulin-93-like [Citrus sinensis]
Cs4g18480	1	0	-1.93	-1.06	0.430684	0.113362	0.206934	--	--	--	--	--	--	--	S	Function unknown	hypothetical protein CICLE_v10009387mg [Citrus clementina]
Cs4g19460	1	0	-2.96	-1.62	3.08209	0.394778	1.00592	Cellular Component: chloroplast stroma (GO:0009570);; Biological Process: response to auxin (GO:0009733);; Biological Process: cell wall modification involved in abscission (GO:0009830);; Biological Process: auxin polar transport (GO:0009926);; Biological Process: leaf morphogenesis (GO:0009965);; Biological Process: secondary shoot formation (GO:0010223);; Biological Process: carotene catabolic …	K17913|0|cic:CICLE_v10010609mg|hypothetical protein; K17913 carlactone synthase / all-trans-10'-apo-beta-carotenal 13,14-cleaving dioxygenase [EC:1.13.11.69 1.13.11.70] (A)	Carotenoid biosynthesis (ko00906)	[Q]	Secondary metabolites biosynthesis, transport and catabolism	Retinal pigment epithelial membrane protein	Carotenoid cleavage dioxygenase 8 homolog B, chloroplastic (Precursor) GN=OSJNBa0014K08.38 OS=Oryza sativa subsp. japonica (Rice) PE=1 SV=1	Q	Secondary metabolites biosynthesis, transport and catabolism	hypothetical protein CISIN_1g047920mg [Citrus sinensis]
Cs4g20350	1	0	-1.57	-0.98	1.22445	0.412962	0.618658	Molecular Function: oxidoreductase activity, acting on paired donors, with incorporation or reduction of molecular oxygen, 2-oxoglutarate as one donor, and incorporation of one atom each of oxygen into both donors (GO:0016706);; Biological Process: oxidation-reduction process (GO:0055114);;	K04124|0|cit:102613372|gibberellin 3-beta-dioxygenase 1-like; K04124 gibberellin 3-beta-dioxygenase [EC:1.14.11.15] (A)	Diterpenoid biosynthesis (ko00904)	[QR]	Secondary metabolites biosynthesis, transport and catabolism;; General function prediction only	2OG-Fe(II) oxygenase superfamily;; non-haem dioxygenase in morphine synthesis N-terminal	Gibberellin 3-beta-dioxygenase 1 GN=LE OS=Pisum sativum (Garden pea) PE=1 SV=1	Q	Secondary metabolites biosynthesis, transport and catabolism	PREDICTED: gibberellin 3-beta-dioxygenase 1-like [Citrus sinensis]
Cs5g01150	1	0	-1.48	-0.81	3.88797	1.39283	2.21526	Cellular Component: membrane (GO:0016020);;	--	--	--	--	EamA-like transporter family	WAT1-related protein At3g30340 GN=At3g30340 OS=Arabidopsis thaliana (Mouse-ear cress) PE=2 SV=1	S	Function unknown	PREDICTED: WAT1-related protein At3g30340-like [Citrus sinensis]
Cs5g02020	1	0	-1.21	-0.48	1.58499	0.68397	1.1326	--	--	--	--	--	Domain of unknown function (DUF4228)	--	S	Function unknown	PREDICTED: uncharacterized protein LOC102627156 [Citrus sinensis]
Cs5g02260	1	0	-0.82	-0.35	4.74514	2.69208	3.7236	--	--	--	[O]	Posttranslational modification, protein turnover, chaperones	Ring finger domain;; RING-H2 zinc finger;; Zinc finger, C3HC4 type (RING finger);; Zinc finger, C3HC4 type (RING finger);; Zinc finger, C3HC4 type (RING finger);; zinc-RING finger domain;; Anaphase-promoting complex subunit 11 RING-H2 finger	Putative RING-H2 finger protein ATL21A (Precursor) GN=ATL21A OS=Arabidopsis thaliana (Mouse-ear cress) PE=3 SV=1	O	Posttranslational modification, protein turnover, chaperones	PREDICTED: putative RING-H2 finger protein ATL21A-like [Citrus sinensis]
Cs5g02920	1	0	-1.65	-1.19	4.50658	1.43236	1.96993	--	--	--	--	--	Late embryogenesis abundant protein	--	S	Function unknown	PREDICTED: uncharacterized protein LOC102619888 [Citrus sinensis]
Cs5g03000	1	0	-2.65	-0.88	0.39538	0.0627843	0.21485	Molecular Function: cellulase activity (GO:0008810);; Biological Process: fruit ripening (GO:0009835);; Biological Process: cellulose catabolic process (GO:0030245);;	--	--	--	--	Glycosyl hydrolase family 9	Endoglucanase (Precursor) OS=Phaseolus vulgaris (Kidney bean) PE=2 SV=2	G	Carbohydrate transport and metabolism	PREDICTED: endoglucanase-like [Citrus sinensis]
Cs5g03200	1	0	-1.23	-0.71	3.02264	1.28799	1.84684	Molecular Function: iron ion binding (GO:0005506);; Biological Process: fatty acid biosynthetic process (GO:0006633);; Cellular Component: chloroplast (GO:0009507);; Molecular Function: carotene beta-ring hydroxylase activity (GO:0010291);; Cellular Component: integral component of membrane (GO:0016021);; Biological Process: carotene metabolic process (GO:0016119);; Biological Process: xanthophyl…	K15746|0|cit:102617763|beta-carotene 3-hydroxylase 2, chloroplastic-like; K15746 beta-carotene 3-hydroxylase [EC:1.14.13.129] (A)	Carotenoid biosynthesis (ko00906)	--	--	Fatty acid hydroxylase superfamily	Beta-carotene 3-hydroxylase 1, chloroplastic (Precursor) GN=L73G19.80 OS=Arabidopsis thaliana (Mouse-ear cress) PE=1 SV=1	I	Lipid transport and metabolism	PREDICTED: beta-carotene 3-hydroxylase 2, chloroplastic-like isoform X1 [Citrus sinensis]
Cs5g09060	1	0	-1.35	-0.67	45.8578	17.9444	28.739	--	--	--	--	--	Hydrophobic seed protein;; Protease inhibitor/seed storage/LTP family;; Probable lipid transfer	14 kDa proline-rich protein DC2.15 (Precursor) OS=Daucus carota (Wild carrot) PE=2 SV=1	R	General function prediction only	PREDICTED: 14 kDa proline-rich protein DC2.15-like [Citrus sinensis]
Cs5g15210	1	0	-1.12	-0.6	5.03339	2.31727	3.31616	Biological Process: response to molecule of bacterial origin (GO:0002237);; Molecular Function: protein serine/threonine kinase activity (GO:0004674);; Molecular Function: protein tyrosine kinase activity (GO:0004713);; Molecular Function: ATP binding (GO:0005524);; Biological Process: protein phosphorylation (GO:0006468);; Biological Process: signal transduction (GO:0007165);; Biological Process…	--	--	--	--	Leucine Rich repeats (2 copies);; Protein kinase domain;; Protein tyrosine kinase;; Leucine rich repeat;; Leucine Rich Repeat;; Leucine rich repeat N-terminal domain;; Leucine Rich repeat;; Leucine rich repeat	Leucine-rich repeat receptor-like serine/threonine-protein kinase At1g17230 (Precursor) GN=At1g17230 OS=Arabidopsis thaliana (Mouse-ear cress) PE=2 SV=2	T	Signal transduction mechanisms	PREDICTED: leucine-rich repeat receptor-like serine/threonine-protein kinase At1g17230-like [Citrus sinensis]
Cs5g16420	1	0	-0.84	-0.27	11.0289	6.15217	9.12788	Molecular Function: binding (GO:0005488);;	K09422|0|cit:102610482|myb-related protein B-like; K09422 myb proto-oncogene protein, plant (A)	--	[K]	Transcription	Myb-like DNA-binding domain;; Myb-like DNA-binding domain	Transcription factor MYB44 GN=K8K14.2 OS=Arabidopsis thaliana (Mouse-ear cress) PE=2 SV=1	K	Transcription	hypothetical protein CICLE_v10021859mg [Citrus clementina]
Cs5g17090	1	0	-2.37	-0.98	0.794388	0.15314	0.402102	Molecular Function: monooxygenase activity (GO:0004497);; Molecular Function: iron ion binding (GO:0005506);; Molecular Function: electron carrier activity (GO:0009055);; Molecular Function: oxidoreductase activity, acting on paired donors, with incorporation or reduction of molecular oxygen (GO:0016705);; Molecular Function: oxygen binding (GO:0019825);; Molecular Function: heme binding (GO:0020…	--	--	[QI]	Secondary metabolites biosynthesis, transport and catabolism;; Lipid transport and metabolism	Cytochrome P450	Abietadienol/abietadienal oxidase GN=CYP720B1 OS=Pinus taeda (Loblolly pine) PE=1 SV=1	Q	Secondary metabolites biosynthesis, transport and catabolism	PREDICTED: abietadienol/abietadienal oxidase-like [Citrus sinensis]
Cs5g19180	1	0	-2.41	-1.38	0.48443	0.0909739	0.185888	--	--	--	[MO]	Cell wall/membrane/envelope biogenesis;; Posttranslational modification, protein turnover, chaperones	--	--	S	Function unknown	hypothetical protein CISIN_1g043994mg [Citrus sinensis]
Cs5g21745	1	0	-1.45	-0.47	0.335416	0.122984	0.241829	--	K17086|6.436e-55|cit:102629008|transmembrane 9 superfamily member 2-like; K17086 transmembrane 9 superfamily member 2/4 (A)	--	--	--	--	Cytochrome P450 97B2, chloroplastic (Precursor) GN=CYP97B2 OS=Glycine max (Soybean) PE=2 SV=1	Q	Secondary metabolites biosynthesis, transport and catabolism	PREDICTED: transmembrane 9 superfamily member 2-like isoform X4 [Citrus sinensis]
Cs5g22630	1	0	-3.65	-2.01	1.30675	0.104441	0.323702	Cellular Component: cytosol (GO:0005829);; Biological Process: glutathione catabolic process (GO:0006751);; Cellular Component: plasmodesma (GO:0009506);; Molecular Function: 5-oxoprolinase (ATP-hydrolyzing) activity (GO:0017168);;	K01469|0|cit:102616108|5-oxoprolinase-like; K01469 5-oxoprolinase (ATP-hydrolysing) [EC:3.5.2.9] (A)	Glutathione metabolism (ko00480)	[E]	Amino acid transport and metabolism	Hydantoinase B/oxoprolinase;; Hydantoinase/oxoprolinase;; Hydantoinase/oxoprolinase N-terminal region	5-oxoprolinase GN=OXP1 OS=Arabidopsis thaliana (Mouse-ear cress) PE=2 SV=1	E	Amino acid transport and metabolism	hypothetical protein CICLE_v10018533mg [Citrus clementina]
Cs5g22725	1	0	-1.25	-0.74	0.395567	0.165829	0.237278	--	--	--	--	--	--	--	--	--	hypothetical protein CICLE_v10024494mg [Citrus clementina]
Cs5g23550	1	0	-2.74	-1.85	0.488141	0.07291	0.135185	--	K11975|2.94847e-134|cit:102624316|probable E3 ubiquitin-protein ligase RNF217-like; K11975 E3 ubiquitin-protein ligase RNF144 [EC:6.3.2.19] (A)	--	[O]	Posttranslational modification, protein turnover, chaperones	IBR domain	Putative E3 ubiquitin-protein ligase ARI4 GN=ARI4 OS=Arabidopsis thaliana (Mouse-ear cress) PE=5 SV=2	O	Posttranslational modification, protein turnover, chaperones	PREDICTED: probable E3 ubiquitin-protein ligase RNF217-like isoform X1 [Citrus sinensis]
Cs5g24670	1	0	-1.21	-0.85	978.236	422.613	543.252	--	--	--	--	--	Probable lipid transfer;; Protease inhibitor/seed storage/LTP family	Putative lipid-transfer protein DIR1 (Precursor) GN=DIR1 OS=Arabidopsis thaliana (Mouse-ear cress) PE=1 SV=1	R	General function prediction only	hypothetical protein CICLE_v10022967mg [Citrus clementina]
Cs5g24990	1	0	-1.1	-0.46	10.3709	4.84953	7.54675	--	K13066|0|cic:CICLE_v10020821mg|hypothetical protein; K13066 caffeic acid 3-O-methyltransferase [EC:2.1.1.68] (A)	Phenylpropanoid biosynthesis (ko00940)	[R]	General function prediction only	O-methyltransferase;; Dimerisation domain	Anthranilate N-methyltransferase OS=Ruta graveolens (Common rue) PE=1 SV=1	R	General function prediction only	hypothetical protein CICLE_v10020821mg [Citrus clementina]
Cs5g25890	1	0	-1.77	-0.61	4.71748	1.38134	3.1016	--	--	--	--	--	--	--	S	Function unknown	PREDICTED: uncharacterized protein LOC102622368 isoform X1 [Citrus sinensis]
Cs5g25930	1	0	-0.96	-0.64	3.89421	2.00558	2.50123	--	--	--	[Q]	Secondary metabolites biosynthesis, transport and catabolism	Cytochrome P450	Cytochrome P450 71A1 GN=CYP71A1 OS=Persea americana (Avocado) PE=1 SV=2	Q	Secondary metabolites biosynthesis, transport and catabolism	PREDICTED: cytochrome P450 83B1-like [Citrus sinensis]
Cs5g26940	1	0	-0.92	-0.4	1.64557	0.87147	1.24459	Cellular Component: cytoplasm (GO:0005737);; Biological Process: response to heat (GO:0009408);;	--	--	[O]	Posttranslational modification, protein turnover, chaperones	Hsp20/alpha crystallin family	17.6 kDa class I heat shock protein GN=HSP17.6-L OS=Glycine max (Soybean) PE=3 SV=1	O	Posttranslational modification, protein turnover, chaperones	hypothetical protein CICLE_v10022272mg [Citrus clementina]
Cs5g28670	1	0	-1.17	-0.33	0.515073	0.228146	0.408724	--	--	--	--	--	--	--	--	--	hypothetical protein CICLE_v10030034mg, partial [Citrus clementina]
Cs5g29160	1	0	-3.21	-1.54	0.402886	0.0436829	0.138941	--	--	--	[R]	General function prediction only	Domain of unknown function	--	R	General function prediction only	PREDICTED: uncharacterized protein LOC102617492 [Citrus sinensis]
Cs5g31140	1	0	-0.99	-0.69	0.840442	0.422471	0.520707	--	--	--	--	--	No apical meristem (NAM) protein	NAC domain-containing protein 72 GN=F27G19.10 OS=Arabidopsis thaliana (Mouse-ear cress) PE=2 SV=1	S	Function unknown	PREDICTED: NAC domain-containing protein 68-like [Citrus sinensis]
Cs5g32590	1	0	-1.13	-0.81	9.90707	4.53816	5.65633	Molecular Function: electron carrier activity (GO:0009055);; Molecular Function: protein disulfide oxidoreductase activity (GO:0015035);; Biological Process: cell redox homeostasis (GO:0045454);;	K03676|1.37951e-72|cit:102608721|monothiol glutaredoxin-S1-like; K03676 glutaredoxin 3 (A)	--	[O]	Posttranslational modification, protein turnover, chaperones	Glutaredoxin	Monothiol glutaredoxin-S1 OS=Arabidopsis thaliana (Mouse-ear cress) PE=3 SV=1	O	Posttranslational modification, protein turnover, chaperones	hypothetical protein CICLE_v10022989mg [Citrus clementina]
Cs5g33520	1	0	-2.71	-0.92	1.0001	0.152757	0.527917	Cellular Component: chloroplast (GO:0009507);; Biological Process: root hair cell differentiation (GO:0048765);;	--	--	--	--	Pollen proteins Ole e I like	Proline-rich protein 3 (Precursor) GN=PRP3 OS=Arabidopsis thaliana (Mouse-ear cress) PE=2 SV=1	R	General function prediction only	PREDICTED: proline-rich protein 3-like [Citrus sinensis]
Cs6g02570	1	0	-0.92	-0.41	26.8625	14.1842	20.2835	Biological Process: anatomical structure morphogenesis (GO:0009653);; Biological Process: cellular component assembly (GO:0022607);; Biological Process: multicellular organismal process (GO:0032501);; Biological Process: cell development (GO:0048468);; Biological Process: regulation of cellular process (GO:0050794);;	--	--	--	--	P21-Rho-binding domain	CRIB domain-containing protein RIC4 GN=RIC4 OS=Arabidopsis thaliana (Mouse-ear cress) PE=1 SV=1	R	General function prediction only	hypothetical protein CICLE_v10012906mg [Citrus clementina]
Cs6g03650	1	0	-2.51	-1.11	2.98364	0.523385	1.3834	--	--	--	--	--	--	--	S	Function unknown	hypothetical protein CICLE_v10012836mg [Citrus clementina]
Cs6g04800	1	0	-0.99	-0.65	3.13588	1.57402	1.99355	Cellular Component: plasma membrane (GO:0005886);; Biological Process: determination of bilateral symmetry (GO:0009855);; Biological Process: polarity specification of adaxial/abaxial axis (GO:0009944);; Biological Process: meristem initiation (GO:0010014);; Biological Process: regulation of meristem growth (GO:0010075);; Molecular Function: hydrolase activity (GO:0016787);;	--	--	[R]	General function prediction only	Alpha/beta hydrolase family;; Alpha/beta hydrolase family	--	R	General function prediction only	PREDICTED: alpha/beta hydrolase domain-containing protein 17C-like [Citrus sinensis]
Cs6g05660	1	0	-1.92	-1.01	22.1202	5.86231	10.9534	--	--	--	[R]	General function prediction only	C2H2-type zinc finger;; Zinc finger, C2H2 type	Zinc finger protein ZAT11 GN=ZAT11 OS=Arabidopsis thaliana (Mouse-ear cress) PE=2 SV=1	R	General function prediction only	hypothetical protein CICLE_v10013311mg [Citrus clementina]
Cs6g06020	1	0	-0.81	-0.23	16.1929	9.25986	13.8501	Biological Process: cation transport (GO:0006812);; Biological Process: response to stress (GO:0006950);; Molecular Function: solute:proton antiporter activity (GO:0015299);; Cellular Component: integral component of membrane (GO:0016021);; Biological Process: transmembrane transport (GO:0055085);;	--	--	[P]	Inorganic ion transport and metabolism	Sodium/hydrogen exchanger family;; Universal stress protein family	Cation/H(+) antiporter 20 GN=CHX20 OS=Arabidopsis thaliana (Mouse-ear cress) PE=2 SV=1	P	Inorganic ion transport and metabolism	hypothetical protein CICLE_v10011092mg [Citrus clementina]
Cs6g07310	1	0	-1.12	-0.77	21.4246	9.88638	12.5319	--	K13993|6.7109e-113|cit:102624698|18.1 kDa class I heat shock protein-like; K13993 HSP20 family protein (A)	Protein processing in endoplasmic reticulum (ko04141)	[O]	Posttranslational modification, protein turnover, chaperones	Hsp20/alpha crystallin family	18.1 kDa class I heat shock protein (Fragment) GN=HSP18.1 OS=Medicago sativa (Alfalfa) PE=2 SV=1	O	Posttranslational modification, protein turnover, chaperones	PREDICTED: 18.1 kDa class I heat shock protein-like [Citrus sinensis]
Cs6g07490	1	0	-2.18	-0.67	3.34925	0.736807	2.10364	Cellular Component: nucleus (GO:0005634);; Biological Process: rRNA processing (GO:0006364);; Biological Process: tRNA metabolic process (GO:0006399);; Biological Process: chloroplast organization (GO:0009658);; Biological Process: embryo development ending in seed dormancy (GO:0009793);; Biological Process: thylakoid membrane organization (GO:0010027);; Biological Process: vegetative to reproduc…	--	--	--	--	SOUL heme-binding protein	--	S	Function unknown	hypothetical protein CICLE_v10012815mg [Citrus clementina]
Cs6g07800	1	0	-0.85	-0.35	44.9276	24.907	35.1842	Molecular Function: copper ion binding (GO:0005507);; Biological Process: plant-type secondary cell wall biogenesis (GO:0009834);; Biological Process: lignin catabolic process (GO:0046274);; Cellular Component: apoplast (GO:0048046);; Molecular Function: hydroquinone:oxygen oxidoreductase activity (GO:0052716);; Biological Process: oxidation-reduction process (GO:0055114);;	--	--	[Q]	Secondary metabolites biosynthesis, transport and catabolism	Multicopper oxidase;; Multicopper oxidase;; Multicopper oxidase	Laccase-4 (Precursor) GN=F16M14.1 OS=Arabidopsis thaliana (Mouse-ear cress) PE=2 SV=2	Q	Secondary metabolites biosynthesis, transport and catabolism	hypothetical protein CICLE_v10011400mg [Citrus clementina]
Cs6g09040	1	0	-1.05	-0.59	11.0159	5.30853	7.33623	Biological Process: transcription, DNA-templated (GO:0006351);;	--	--	--	--	GRAS domain family	Nodulation-signaling pathway 2 protein GN=NSP2 OS=Medicago truncatula (Barrel medic) PE=1 SV=1	S	Function unknown	PREDICTED: nodulation-signaling pathway 2 protein-like [Citrus sinensis]
Cs6g10110	1	0	-0.84	-0.48	15.5721	8.70644	11.153	--	--	--	--	--	Protein of unknown function, DUF599	--	S	Function unknown	hypothetical protein CICLE_v10012663mg [Citrus clementina]
Cs6g11280	1	0	-0.98	-0.7	1.39975	0.70772	0.860901	Molecular Function: UDP-glycosyltransferase activity (GO:0008194);; Molecular Function: transferase activity, transferring hexosyl groups (GO:0016758);;	--	--	[GC]	Carbohydrate transport and metabolism;; Energy production and conversion	UDP-glucoronosyl and UDP-glucosyl transferase	UDP-glycosyltransferase 82A1 GN=UGT82A1 OS=Arabidopsis thaliana (Mouse-ear cress) PE=2 SV=1	CG	Energy production and conversion;; Carbohydrate transport and metabolism	hypothetical protein CICLE_v10011626mg [Citrus clementina]
Cs6g11440	1	0	-1.07	-0.43	4.72314	2.24295	3.50741	Cellular Component: plant-type cell wall (GO:0009505);; Molecular Function: pectinesterase activity (GO:0030599);; Biological Process: cell wall modification (GO:0042545);; Molecular Function: aspartyl esterase activity (GO:0045330);;	--	--	--	--	Pectinesterase	Probable pectinesterase 8 (Precursor) GN=YUP8H12.7 OS=Arabidopsis thaliana (Mouse-ear cress) PE=2 SV=2	R	General function prediction only	PREDICTED: probable pectinesterase 8-like [Citrus sinensis]
Cs6g12640	1	0	-1.17	-0.52	1.05912	0.472268	0.741162	Cellular Component: mitochondrion (GO:0005739);; Biological Process: RNA modification (GO:0009451);; Cellular Component: chloroplast (GO:0009507);;	--	--	[R]	General function prediction only	PPR repeat;; PPR repeat family;; Pentatricopeptide repeat domain	Pentatricopeptide repeat-containing protein At1g05750, chloroplastic (Precursor) GN=T20M3.1 OS=Arabidopsis thaliana (Mouse-ear cress) PE=2 SV=1	R	General function prediction only	hypothetical protein CICLE_v10030188mg [Citrus clementina]
Cs6g15400	1	0	-1.92	-1.13	8.26323	2.17728	3.77519	--	--	--	--	--	--	--	--	--	hypothetical protein CICLE_v10013223mg [Citrus clementina]
Cs6g16120	1	0	-0.88	-0.61	16.5855	9.03459	10.8686	Molecular Function: cysteine-type endopeptidase activity (GO:0004197);; Biological Process: proteolysis (GO:0006508);; Cellular Component: apoplast (GO:0048046);;	--	--	[DO]	Cell cycle control, cell division, chromosome partitioning;; Posttranslational modification, protein turnover, chaperones	Caspase domain	Metacaspase-9 subunit p10 GN=F21E1.120 OS=Arabidopsis thaliana (Mouse-ear cress) PE=1 SV=1	DO	Cell cycle control, cell division, chromosome partitioning;; Posttranslational modification, protein turnover, chaperones	PREDICTED: metacaspase-9-like [Citrus sinensis]
Cs6g17130	1	0	-1.01	-0.35	3.30238	1.64091	2.58617	--	--	--	--	--	Protein of unknown function, DUF573	Mediator-associated protein 1 GN=At4g25210 OS=Arabidopsis thaliana (Mouse-ear cress) PE=1 SV=1	S	Function unknown	PREDICTED: uncharacterized protein LOC102616693 isoform X1 [Citrus sinensis]
Cs6g17480	1	0	-1.23	-0.41	2.84401	1.21008	2.14157	--	--	--	[R]	General function prediction only	PPR repeat family;; PPR repeat;; Pentatricopeptide repeat domain;; PPR repeat	Pentatricopeptide repeat-containing protein At1g66345, mitochondrial (Precursor) GN=At1g66345 OS=Arabidopsis thaliana (Mouse-ear cress) PE=3 SV=1	R	General function prediction only	PREDICTED: pentatricopeptide repeat-containing protein At1g66345, mitochondrial-like isoform X1 [Citrus sinensis]
Cs6g17860	1	0	-1	-0.65	3.21967	1.60902	2.05143	Biological Process: metal ion transport (GO:0030001);; Molecular Function: metal ion binding (GO:0046872);;	--	--	[P]	Inorganic ion transport and metabolism	Heavy-metal-associated domain	Heavy metal-associated isoprenylated plant protein 26 (Precursor) GN=F20M13.140 OS=Arabidopsis thaliana (Mouse-ear cress) PE=1 SV=1	P	Inorganic ion transport and metabolism	hypothetical protein CICLE_v10013659mg [Citrus clementina]
Cs6g19330	1	0	-1.12	-0.38	1.07462	0.494129	0.827841	Molecular Function: ATP binding (GO:0005524);; Molecular Function: nucleotide kinase activity (GO:0019201);; Molecular Function: nucleoside triphosphate adenylate kinase activity (GO:0046899);; Biological Process: nucleotide phosphorylation (GO:0046939);;	K13800|4.23199e-159|cit:102606786|UMP-CMP kinase-like; K13800 UMP-CMP kinase [EC:2.7.4.- 2.7.4.14] (A)	Pyrimidine metabolism (ko00240)	[F]	Nucleotide transport and metabolism	Adenylate kinase;; AAA domain;; AAA domain;; AAA domain;; Thymidylate kinase	UMP-CMP kinase 3 {ECO:0000255|HAMAP-Rule:MF_03172} GN=T7I7.5 OS=Arabidopsis thaliana (Mouse-ear cress) PE=1 SV=1	F	Nucleotide transport and metabolism	PREDICTED: UMP-CMP kinase-like [Citrus sinensis]
Cs6g20080	1	0	-2.33	-1.15	3.26053	0.647773	1.4689	Molecular Function: metalloendopeptidase activity (GO:0004222);; Biological Process: proteolysis (GO:0006508);; Molecular Function: zinc ion binding (GO:0008270);; Cellular Component: extracellular matrix (GO:0031012);;	--	--	[OW]	Posttranslational modification, protein turnover, chaperones;; Extracellular structures	Matrixin;; Putative peptidoglycan binding domain;; Metallo-peptidase family M12B Reprolysin-like;; Peptidase family M54	Metalloendoproteinase 1 (Precursor) OS=Glycine max (Soybean) PE=1 SV=2	OW	Posttranslational modification, protein turnover, chaperones;; Extracellular structures	PREDICTED: metalloendoproteinase 1-like [Citrus sinensis]
Cs6g20940	1	0	-5.07	-3.52	0.694768	0.0207464	0.0605559	--	--	--	--	--	--	Leucine-rich repeat receptor-like serine/threonine-protein kinase BAM3 (Precursor) GN=BAM3 OS=Arabidopsis thaliana (Mouse-ear cress) PE=2 SV=3	T	Signal transduction mechanisms	hypothetical protein CISIN_1g0034651mg, partial [Citrus sinensis]
Cs7g02540	1	0	-0.82	-0.32	2.34492	1.32892	1.87467	--	--	--	--	--	GDSL/SGNH-like Acyl-Esterase family found in Pmr5 and Cas1p;; PMR5 N terminal Domain	Protein trichome birefringence-like 38 GN=TBL38 OS=Arabidopsis thaliana (Mouse-ear cress) PE=2 SV=1	R	General function prediction only	PREDICTED: protein YLS7-like [Citrus sinensis]
Cs7g02830	1	0	-1.32	-0.45	3.10188	1.24394	2.27837	--	K09833|7.75352e-159|cic:CICLE_v10033551mg|hypothetical protein; K09833 homogentisate phytyltransferase / homogentisate geranylgeranyltransferase [EC:2.5.1.115 2.5.1.116] (A)	Ubiquinone and other terpenoid-quinone biosynthesis (ko00130)	--	--	UbiA prenyltransferase family	Homogentisate geranylgeranyltransferase, chloroplastic {ECO:0000303|PubMed:12897790} (Precursor) OS=Oryza sativa subsp. japonica (Rice) PE=2 SV=2	G	Carbohydrate transport and metabolism	hypothetical protein CICLE_v10033551mg, partial [Citrus clementina]
Cs7g05540	1	0	-1.14	-0.83	10.3425	4.69508	5.82402	--	K14484|1.42405e-143|cit:102625468|auxin-responsive protein IAA29-like; K14484 auxin-responsive protein IAA (A)	Plant hormone signal transduction (ko04075)	--	--	AUX/IAA family	Auxin-responsive protein IAA29 GN=IAA29 OS=Arabidopsis thaliana (Mouse-ear cress) PE=2 SV=2	K	Transcription	PREDICTED: auxin-responsive protein IAA29-like [Citrus sinensis]
Cs7g05720	1	0	-1.1	-0.8	3.4694	1.61738	1.99699	--	--	--	--	--	Armadillo/beta-catenin-like repeat	--	S	Function unknown	hypothetical protein CICLE_v10010445mg [Citrus clementina]
Cs7g06430	1	0	-2.16	-0.59	2.33444	0.520689	1.55414	--	--	--	--	--	--	--	S	Function unknown	PREDICTED: uncharacterized protein LOC102630261 [Citrus sinensis]
Cs7g06740	1	0	-1.22	-0.5	4.77512	2.04712	3.37398	Molecular Function: peptidase activity (GO:0008233);;	--	--	[O]	Posttranslational modification, protein turnover, chaperones	Xylanase inhibitor N-terminal;; Xylanase inhibitor C-terminal;; Eukaryotic aspartyl protease	Protein ASPARTIC PROTEASE IN GUARD CELL 2 (Precursor) GN=ASPG2 OS=Arabidopsis thaliana (Mouse-ear cress) PE=2 SV=1	O	Posttranslational modification, protein turnover, chaperones	PREDICTED: protein ASPARTIC PROTEASE IN GUARD CELL 2-like [Citrus sinensis]
Cs7g06910	1	0	-1.21	-0.38	6.85064	2.96381	5.2798	Molecular Function: kinase activity (GO:0016301);; Biological Process: primary metabolic process (GO:0044238);; Biological Process: cellular macromolecule metabolic process (GO:0044260);; Biological Process: single-organism cellular process (GO:0044763);;	K08852|2.19066e-26|cit:102626183|serine/threonine-protein kinase/endoribonuclease IRE1b-like; K08852 serine/threonine-protein kinase/endoribonuclease IRE1 [EC:2.7.11.1 3.1.26.-] (A)	Protein processing in endoplasmic reticulum (ko04141)	--	--	--	--	T	Signal transduction mechanisms	hypothetical protein CISIN_1g002343mg [Citrus sinensis]
Cs7g08260	1	0	-1.21	-0.64	1.13869	0.491347	0.732273	Biological Process: defense response (GO:0006952);; Biological Process: response to biotic stimulus (GO:0009607);; Cellular Component: membrane (GO:0016020);; Biological Process: mRNA modification (GO:0016556);;	--	--	--	--	Pathogenesis-related protein Bet v I family;; Polyketide cyclase / dehydrase and lipid transport	MLP-like protein 423 OS=Arabidopsis thaliana (Mouse-ear cress) PE=2 SV=1	S	Function unknown	hypothetical protein CICLE_v10032973mg [Citrus clementina]
Cs7g08610	1	0	-1.75	-0.6	2.81442	0.834694	1.85752	--	--	--	--	--	BURP domain	Probable polygalacturonase non-catalytic subunit JP630 (Precursor) GN=JP630 OS=Arabidopsis thaliana (Mouse-ear cress) PE=2 SV=2	R	General function prediction only	PREDICTED: probable polygalacturonase non-catalytic subunit JP630-like [Citrus sinensis]
Cs7g08710	1	0	-0.87	-0.3	0.338781	0.185089	0.274253	--	--	--	--	--	bHLH-MYC and R2R3-MYB transcription factors N-terminal;; Helix-loop-helix DNA-binding domain	Transcription factor ABORTED MICROSPORES GN=F12A24.9 OS=Arabidopsis thaliana (Mouse-ear cress) PE=1 SV=2	K	Transcription	PREDICTED: transcription factor bHLH90-like [Citrus sinensis]
Cs7g08990	1	0	-1.18	-0.79	7.0275	3.09552	4.07176	Molecular Function: DNA binding (GO:0003677);; Molecular Function: sequence-specific DNA binding transcription factor activity (GO:0003700);; Cellular Component: nucleus (GO:0005634);; Biological Process: fatty acid catabolic process (GO:0009062);; Biological Process: determination of bilateral symmetry (GO:0009855);; Biological Process: meristem initiation (GO:0010014);; Biological Process: meri…	--	--	[K]	Transcription	KNOX2 domain;; KNOX1 domain;; Homeobox KN domain;; ELK domain;; Homeobox domain	Homeobox protein knotted-1-like 6 GN=KNAT6 OS=Arabidopsis thaliana (Mouse-ear cress) PE=1 SV=1	K	Transcription	PREDICTED: homeobox protein knotted-1-like 6-like [Citrus sinensis]
Cs7g09430	1	0	-1.43	-0.76	7.14856	2.64681	4.22945	--	--	--	--	--	--	--	--	--	hypothetical protein CISIN_1g032802mg [Citrus sinensis]
Cs7g11170	1	0	-0.86	-0.56	9.79229	5.3843	6.63391	--	--	--	--	--	--	--	--	--	hypothetical protein CISIN_1g046468mg, partial [Citrus sinensis]
Cs7g11190	1	0	-1.5	-0.8	0.837909	0.296311	0.481993	--	--	--	--	--	No apical meristem (NAM) protein	NAC domain-containing protein 77 OS=Oryza sativa subsp. japonica (Rice) PE=2 SV=2	K	Transcription	hypothetical protein CICLE_v10032776mg [Citrus clementina]
Cs7g14680	1	0	-1.85	-0.83	1.12949	0.314264	0.636032	Biological Process: response to molecule of bacterial origin (GO:0002237);; Molecular Function: protein serine/threonine kinase activity (GO:0004674);; Molecular Function: ATP binding (GO:0005524);; Biological Process: protein phosphorylation (GO:0006468);; Biological Process: signal transduction (GO:0007165);; Biological Process: procambium histogenesis (GO:0010067);; Biological Process: stomata…	--	--	--	--	Leucine Rich repeats (2 copies);; Protein kinase domain;; Protein tyrosine kinase;; Leucine rich repeat;; Leucine Rich Repeat;; Leucine Rich repeat;; Leucine rich repeat;; Leucine rich repeat N-terminal domain	Leucine-rich repeat receptor-like protein kinase PXL1 (Precursor) GN=PXL1 OS=Arabidopsis thaliana (Mouse-ear cress) PE=2 SV=1	T	Signal transduction mechanisms	PREDICTED: leucine-rich repeat receptor-like protein kinase PXL1-like [Citrus sinensis]
Cs7g14940	1	0	-0.81	-0.46	1.28671	0.733262	0.938072	Molecular Function: oxidoreductase activity, acting on single donors with incorporation of molecular oxygen, incorporation of two atoms of oxygen (GO:0016702);; Molecular Function: gibberellin 3-beta-dioxygenase activity (GO:0016707);; Biological Process: oxidation-reduction process (GO:0055114);;	--	--	[QR]	Secondary metabolites biosynthesis, transport and catabolism;; General function prediction only	2OG-Fe(II) oxygenase superfamily;; non-haem dioxygenase in morphine synthesis N-terminal	Gibberellin 2-beta-dioxygenase 8 GN=GA2OX8 OS=Arabidopsis thaliana (Mouse-ear cress) PE=1 SV=2	Q	Secondary metabolites biosynthesis, transport and catabolism	PREDICTED: gibberellin 2-beta-dioxygenase 8-like [Citrus sinensis]
Cs7g15270	1	0	-2	-1.45	0.68497	0.170861	0.250839	--	--	--	--	--	NPH3 family	BTB/POZ domain-containing protein At5g17580 GN=At5g17580 OS=Arabidopsis thaliana (Mouse-ear cress) PE=2 SV=1	R	General function prediction only	PREDICTED: BTB/POZ domain-containing protein At5g17580-like [Citrus sinensis]
Cs7g15300	1	0	-0.89	-0.34	1.04472	0.565666	0.825757	--	--	--	--	--	--	--	--	--	hypothetical protein CICLE_v10033211mg [Citrus clementina]
Cs7g16810	1	0	-1.41	-0.54	5.65331	2.12342	3.87744	--	--	--	--	--	--	--	R	General function prediction only	hypothetical protein VITISV_025425 [Vitis vinifera]
Cs7g16900	1	0	-2.36	-1.1	6.91577	1.34305	3.23412	--	K16904|4.21177e-79|cit:102620578|dCTP pyrophosphatase 1-like; K16904 dCTP diphosphatase [EC:3.6.1.12] (A)	Pyrimidine metabolism (ko00240)	--	--	MazG nucleotide pyrophosphohydrolase domain	--	S	Function unknown	PREDICTED: dCTP pyrophosphatase 1-like [Citrus sinensis]
Cs7g19740	1	0	-2.47	-1.07	0.350687	0.0634367	0.167267	--	--	--	--	--	Domain of unknown function (DUF3444)	--	O	Posttranslational modification, protein turnover, chaperones	hypothetical protein CICLE_v10031141mg [Citrus clementina]
Cs7g20190	1	0	-0.92	-0.52	0.470327	0.248541	0.328802	Molecular Function: DNA binding (GO:0003677);; Biological Process: regulation of transcription, DNA-templated (GO:0006355);;	--	--	--	--	No apical meristem (NAM) protein	NAC transcription factor NAM-B2 GN=NAM-B2 OS=Triticum turgidum subsp. durum (Durum wheat) PE=2 SV=1	K	Transcription	PREDICTED: NAC transcription factor NAM-B2-like [Citrus sinensis]
Cs7g20260	1	0	-1.47	-0.46	77.6823	28.0232	56.2982	--	--	--	[R]	General function prediction only	Strictosidine synthase;; SMP-30/Gluconolaconase/LRE-like region	Protein STRICTOSIDINE SYNTHASE-LIKE 4 {ECO:0000303|PubMed:10777701} (Precursor) OS=Arabidopsis thaliana (Mouse-ear cress) PE=1 SV=1	R	General function prediction only	hypothetical protein CICLE_v10015735mg [Citrus clementina]
Cs7g20980	1	0	-1.24	-0.79	0.320282	0.135197	0.18469	Molecular Function: binding (GO:0005488);;	--	--	--	--	gag-polypeptide of LTR copia-type;; gag-polypeptide of LTR copia-type	--	R	General function prediction only	PREDICTED: uncharacterized protein LOC103720281 [Phoenix dactylifera]
Cs7g23410	1	0	-1.41	-0.8	0.685876	0.257697	0.395034	Molecular Function: transferase activity (GO:0016740);;	K01025|0|cit:102629410|cytosolic sulfotransferase 12-like; K01025 [EC:2.8.2.-] (A)	--	[R]	General function prediction only	Sulfotransferase domain	Cytosolic sulfotransferase 12 GN=F19B11.21 OS=Arabidopsis thaliana (Mouse-ear cress) PE=1 SV=2	S	Function unknown	hypothetical protein CICLE_v10017680mg [Citrus clementina]
Cs7g23670	1	0	-0.89	-0.54	4.26216	2.29904	2.93396	Molecular Function: oxidoreductase activity (GO:0016491);;	K13366|0|cit:102606898|polyamine oxidase-like; K13366 polyamine oxidase [EC:1.5.3.14 1.5.3.16 1.5.3.-] (A)	Arginine and proline metabolism (ko00330);; beta-Alanine metabolism (ko00410)	[Q]	Secondary metabolites biosynthesis, transport and catabolism	Flavin containing amine oxidoreductase;; NAD(P)-binding Rossmann-like domain	Polyamine oxidase (Precursor) GN=PAO OS=Zea mays (Maize) PE=1 SV=1	Q	Secondary metabolites biosynthesis, transport and catabolism	PREDICTED: polyamine oxidase-like [Citrus sinensis]
Cs7g28230	1	0	-1.34	-0.98	1.06302	0.419279	0.539546	Molecular Function: catalytic activity (GO:0003824);; Biological Process: metabolic process (GO:0008152);;	--	--	[I]	Lipid transport and metabolism	Putative lysophospholipase;; Alpha/beta hydrolase family;; Alpha/beta hydrolase family;; Prolyl oligopeptidase family;; alpha/beta hydrolase fold;; Phospholipase/Carboxylesterase;; Dienelactone hydrolase family	Caffeoylshikimate esterase GN=CSE OS=Arabidopsis thaliana (Mouse-ear cress) PE=1 SV=1	I	Lipid transport and metabolism	hypothetical protein CICLE_v10033927mg, partial [Citrus clementina]
Cs7g28260	1	0	-1.02	-0.55	5.56354	2.7474	3.80649	Biological Process: lignan biosynthetic process (GO:0009807);; Biological Process: root hair cell differentiation (GO:0048765);;	--	--	--	--	Dirigent-like protein	Dirigent protein 9 (Precursor) GN=DIR9 OS=Arabidopsis thaliana (Mouse-ear cress) PE=2 SV=1	R	General function prediction only	hypothetical protein CICLE_v10033309mg [Citrus clementina]
Cs7g28450	1	0	-2.73	-1.2	0.303523	0.0455907	0.131696	Biological Process: ubiquitin-dependent protein catabolic process (GO:0006511);;	K03094|6.47269e-75|cic:CICLE_v10033955mg|hypothetical protein; K03094 S-phase kinase-associated protein 1 (A)	Ubiquitin mediated proteolysis (ko04120);; Protein processing in endoplasmic reticulum (ko04141)	[O]	Posttranslational modification, protein turnover, chaperones	Skp1 family, dimerisation domain;; Skp1 family, tetramerisation domain	SKP1-like protein 1A GN=T4O12.17 OS=Arabidopsis thaliana (Mouse-ear cress) PE=1 SV=1	O	Posttranslational modification, protein turnover, chaperones	hypothetical protein CICLE_v10033955mg [Citrus clementina]
Cs7g28510	1	0	-0.8	-0.55	2.81527	1.61657	1.92314	--	--	--	--	--	Protein of unknown function (DUF674)	--	S	Function unknown	PREDICTED: uncharacterized protein LOC102625841 [Citrus sinensis]
Cs7g28700	1	0	-1.7	-0.56	5.69801	1.75275	3.86134	--	--	--	[R]	General function prediction only	C2H2-type zinc finger	Zinc finger protein ZAT11 GN=ZAT11 OS=Arabidopsis thaliana (Mouse-ear cress) PE=2 SV=1	R	General function prediction only	hypothetical protein CICLE_v10032889mg [Citrus clementina]
Cs7g30140	1	0	-0.83	-0.54	18.8154	10.5962	12.9391	--	--	--	--	--	Protein of unknown function DUF260	LOB domain-containing protein 15 GN=T2P4.18 OS=Arabidopsis thaliana (Mouse-ear cress) PE=2 SV=2	S	Function unknown	hypothetical protein CICLE_v10032684mg [Citrus clementina]
Cs7g30190	1	0	-2.52	-1.23	6.89558	1.20166	2.94203	Cellular Component: integral component of membrane (GO:0016021);;	--	--	--	--	Hypoxia induced protein conserved region	--	S	Function unknown	hypothetical protein CISIN_1g048348mg, partial [Citrus sinensis]
Cs7g30290	1	0	-1.36	-0.53	2.41138	0.942609	1.67539	--	--	--	--	--	Tubby C 2	Protein LURP-one-related 14 GN=At3g56180 OS=Arabidopsis thaliana (Mouse-ear cress) PE=2 SV=2	S	Function unknown	hypothetical protein CICLE_v10032774mg [Citrus clementina]
Cs7g31620	1	0	-1.09	-0.65	116.042	54.4637	74.0762	Molecular Function: copper ion binding (GO:0005507);; Molecular Function: L-ascorbate oxidase activity (GO:0008447);; Biological Process: plant-type secondary cell wall biogenesis (GO:0009834);; Biological Process: lignin catabolic process (GO:0046274);; Cellular Component: apoplast (GO:0048046);; Molecular Function: hydroquinone:oxygen oxidoreductase activity (GO:0052716);; Biological Process: o…	--	--	[Q]	Secondary metabolites biosynthesis, transport and catabolism	Multicopper oxidase;; Multicopper oxidase;; Multicopper oxidase	Laccase-22 (Precursor) GN=OsJ_033548 OS=Oryza sativa subsp. japonica (Rice) PE=2 SV=2	Q	Secondary metabolites biosynthesis, transport and catabolism	hypothetical protein CICLE_v10031134mg [Citrus clementina]
Cs8g01290	1	0	-0.82	-0.32	1.54117	0.872009	1.23876	Cellular Component: plant-type vacuole (GO:0000325);; Cellular Component: extracellular region (GO:0005576);; Cellular Component: nucleus (GO:0005634);; Biological Process: proteolysis (GO:0006508);; Molecular Function: cysteine-type peptidase activity (GO:0008234);; Biological Process: glucuronoxylan metabolic process (GO:0010413);; Biological Process: developmental programmed cell death (GO:001…	K16290|0|cit:102610106|xylem cysteine proteinase 1-like; K16290 xylem cysteine proteinase [EC:3.4.22.-] (A)	--	[O]	Posttranslational modification, protein turnover, chaperones	Papain family cysteine protease;; Cathepsin propeptide inhibitor domain (I29)	Xylem cysteine proteinase 1 (Precursor) GN=XCP1 OS=Arabidopsis thaliana (Mouse-ear cress) PE=1 SV=1	O	Posttranslational modification, protein turnover, chaperones	hypothetical protein CICLE_v10028739mg [Citrus clementina]
Cs8g03580	1	0	-1.07	-0.51	0.417053	0.199306	0.293063	Molecular Function: binding (GO:0005488);; Biological Process: transcription, DNA-templated (GO:0006351);;	--	--	[K]	Transcription	SRF-type transcription factor (DNA-binding and dimerisation domain)	Agamous-like MADS-box protein AGL62 GN=AGL62 OS=Arabidopsis thaliana (Mouse-ear cress) PE=1 SV=1	K	Transcription	PREDICTED: agamous-like MADS-box protein AGL62-like [Citrus sinensis]
Cs8g03810	1	0	-1.88	-0.79	1.74454	0.472736	1.00555	--	--	--	--	--	--	--	S	Function unknown	hypothetical protein CISIN_1g044210mg [Citrus sinensis]
Cs8g04160	1	0	-1.04	-0.57	59.7523	29.0562	40.2899	--	--	--	--	--	--	--	S	Function unknown	PREDICTED: uncharacterized protein LOC102607383 [Citrus sinensis]
Cs8g04720	1	0	-0.83	-0.4	0.578622	0.324835	0.438496	--	--	--	--	--	--	Transcription factor bHLH113 GN=MLD14.24 OS=Arabidopsis thaliana (Mouse-ear cress) PE=2 SV=1	K	Transcription	PREDICTED: transcription factor bHLH113-like [Citrus sinensis]
Cs8g04830	1	0	-1.02	-0.46	0.607602	0.299243	0.44047	--	--	--	--	--	Protein kinase domain;; Protein tyrosine kinase;; Leucine Rich repeats (2 copies);; Leucine rich repeat;; Leucine Rich Repeat;; Leucine rich repeat N-terminal domain	Probable LRR receptor-like serine/threonine-protein kinase At3g47570 (Precursor) GN=At3g47570 OS=Arabidopsis thaliana (Mouse-ear cress) PE=2 SV=1	T	Signal transduction mechanisms	PREDICTED: probable LRR receptor-like serine/threonine-protein kinase At3g47570-like [Citrus sinensis]
Cs8g05470	1	0	-1.16	-0.46	0.613522	0.274906	0.445111	--	--	--	[R]	General function prediction only	PPR repeat family;; PPR repeat;; PPR repeat;; Pentatricopeptide repeat domain	Pentatricopeptide repeat-containing protein At1g62670, mitochondrial (Precursor) GN=At1g62670 OS=Arabidopsis thaliana (Mouse-ear cress) PE=3 SV=2	R	General function prediction only	hypothetical protein CISIN_1g048780mg, partial [Citrus sinensis]
Cs8g09310	1	0	-1.02	-0.56	1.96192	0.968291	1.33325	Molecular Function: amidase activity (GO:0004040);; Molecular Function: carbon-nitrogen ligase activity, with glutamine as amido-N-donor (GO:0016884);;	--	--	[J]	Translation, ribosomal structure and biogenesis	Amidase	Glutamyl-tRNA(Gln) amidotransferase subunit A, chloroplastic/mitochondrial {ECO:0000255|HAMAP-Rule:MF_03150} (Precursor) OS=Zea mays (Maize) PE=2 SV=1	J	Translation, ribosomal structure and biogenesis	hypothetical protein CICLE_v10028187mg [Citrus clementina]
Cs8g09340	1	0	-1.23	-0.44	1.32541	0.566911	0.976967	Molecular Function: amidase activity (GO:0004040);; Molecular Function: carbon-nitrogen ligase activity, with glutamine as amido-N-donor (GO:0016884);;	--	--	[J]	Translation, ribosomal structure and biogenesis	Amidase	Glutamyl-tRNA(Gln) amidotransferase subunit A, chloroplastic/mitochondrial {ECO:0000255|HAMAP-Rule:MF_03150} (Precursor) GN=At3g25660 OS=Arabidopsis thaliana (Mouse-ear cress) PE=2 SV=1	J	Translation, ribosomal structure and biogenesis	PREDICTED: putative amidase C869.01-like [Citrus sinensis]
Cs8g11590	1	0	-1.31	-0.49	1.83864	0.741917	1.30532	--	--	--	--	--	--	--	S	Function unknown	PREDICTED: uncharacterized protein LOC102629332 isoform X1 [Citrus sinensis]
Cs8g14170	1	0	-2.25	-0.78	1.02844	0.216779	0.598053	Molecular Function: protein domain specific binding (GO:0019904);;	K06630|5.32101e-104|cit:102621518|14-3-3-like protein D-like; K06630 14-3-3 protein epsilon (A)	--	[O]	Posttranslational modification, protein turnover, chaperones	14-3-3 protein	14-3-3-like protein D GN=GF14D OS=Glycine max (Soybean) PE=1 SV=1	O	Posttranslational modification, protein turnover, chaperones	PREDICTED: 14-3-3-like protein D-like [Citrus sinensis]
Cs8g14760	1	0	-2.01	-1.18	6.48278	1.60493	2.85851	Cellular Component: plasma membrane (GO:0005886);; Biological Process: cell-cell junction assembly (GO:0007043);; Cellular Component: integral component of membrane (GO:0016021);; Biological Process: cell wall modification (GO:0042545);; Molecular Function: protein homodimerization activity (GO:0042803);; Cellular Component: Casparian strip (GO:0048226);;	--	--	--	--	Domain of unknown function (DUF588)	Casparian strip membrane protein 3 GN=RCOM_1282030 OS=Ricinus communis (Castor bean) PE=3 SV=1	S	Function unknown	hypothetical protein CICLE_v10030236mg [Citrus clementina]
Cs8g18630	1	0	-0.88	-0.42	1.06841	0.581734	0.797714	--	--	--	--	--	XH domain	Factor of DNA methylation 4 {ECO:0000303|PubMed:22302148} OS=Arabidopsis thaliana (Mouse-ear cress) PE=4 SV=1	R	General function prediction only	hypothetical protein CISIN_1g038527mg [Citrus sinensis]
Cs8g19540	1	0	-1.03	-0.74	3.53676	1.72716	2.12192	Biological Process: response to high light intensity (GO:0009644);; Biological Process: response to hydrogen peroxide (GO:0042542);;	K13993|1.40248e-94|cit:102621606|18.1 kDa class I heat shock protein-like; K13993 HSP20 family protein (A)	Protein processing in endoplasmic reticulum (ko04141)	[O]	Posttranslational modification, protein turnover, chaperones	Hsp20/alpha crystallin family	17.5 kDa class I heat shock protein GN=HSP17.5-M OS=Glycine max (Soybean) PE=3 SV=1	O	Posttranslational modification, protein turnover, chaperones	hypothetical protein CICLE_v10029495mg [Citrus clementina]
Cs8g19950	1	0	-0.95	-0.5	5.80688	3.00287	4.1193	Cellular Component: nucleus (GO:0005634);;	--	--	[R]	General function prediction only	--	Josephin-like protein GN=At2g29640 OS=Arabidopsis thaliana (Mouse-ear cress) PE=2 SV=1	R	General function prediction only	hypothetical protein CISIN_1g031068mg [Citrus sinensis]
Cs9g01970	1	0	-1.29	-0.81	11.4838	4.69802	6.53021	--	--	--	--	--	Plant invertase/pectin methylesterase inhibitor	Cell wall / vacuolar inhibitor of fructosidase 1 (Precursor) GN=T2J15.13 OS=Arabidopsis thaliana (Mouse-ear cress) PE=1 SV=1	R	General function prediction only	PREDICTED: cell wall / vacuolar inhibitor of fructosidase 1-like [Citrus sinensis]
Cs9g02790	1	0	-0.99	-0.44	81.3042	40.7949	60.0623	--	--	--	--	--	--	--	--	--	PREDICTED: cucumisin-like [Citrus sinensis]
Cs9g03310	1	0	-2.21	-1.26	0.328571	0.0709893	0.137229	Molecular Function: sequence-specific DNA binding transcription factor activity (GO:0003700);; Biological Process: regulation of transcription, DNA-templated (GO:0006355);; Molecular Function: sequence-specific DNA binding (GO:0043565);;	--	--	--	--	WRKY DNA -binding domain	Probable WRKY transcription factor 57 OS=Arabidopsis thaliana (Mouse-ear cress) PE=2 SV=1	S	Function unknown	hypothetical protein CICLE_v10017173mg [Citrus clementina]
Cs9g05120	1	0	-1.37	-0.79	2.29513	0.888883	1.32432	--	--	--	--	--	--	--	S	Function unknown	hypothetical protein CISIN_1g032474mg [Citrus sinensis]
Cs9g05130	1	0	-1.6	-0.64	35.2237	11.6022	22.6584	Molecular Function: peroxidase activity (GO:0004601);; Biological Process: response to oxidative stress (GO:0006979);; Molecular Function: heme binding (GO:0020037);; Molecular Function: metal ion binding (GO:0046872);; Biological Process: oxidation-reduction process (GO:0055114);;	K00430|0|cit:102619551|peroxidase 3-like; K00430 peroxidase [EC:1.11.1.7] (A)	Phenylalanine metabolism (ko00360);; Phenylpropanoid biosynthesis (ko00940)	--	--	Peroxidase	Peroxidase 3 (Precursor) GN=YUP8H12.13 OS=Arabidopsis thaliana (Mouse-ear cress) PE=2 SV=1	G	Carbohydrate transport and metabolism	PREDICTED: peroxidase 3-like [Citrus sinensis]
Cs9g07140	1	0	-0.88	-0.53	17.3422	9.40132	12.0395	--	--	--	--	--	Protein of unknown function (DUF1677)	--	S	Function unknown	hypothetical protein CICLE_v10006253mg [Citrus clementina]
Cs9g07615	1	0	-2.29	-1.61	5.75762	1.17965	1.88591	--	--	--	--	--	--	CHALLAH-LIKE2 {ECO:0000303|PubMed:21862708} (Precursor) GN=FCAALL OS=Arabidopsis thaliana (Mouse-ear cress) PE=1 SV=1	R	General function prediction only	PREDICTED: EPIDERMAL PATTERNING FACTOR-like protein 4-like [Citrus sinensis]
Cs9g09410	1	0	-0.96	-0.46	34.1895	17.5874	24.89	Molecular Function: structural molecule activity (GO:0005198);; Cellular Component: Arp2/3 protein complex (GO:0005885);; Biological Process: regulation of actin filament polymerization (GO:0030833);;	K05758|0|cit:102609439|actin-related protein 2/3 complex subunit 2B-like; K05758 actin related protein 2/3 complex, subunit 2 (A)	--	[Z]	Cytoskeleton	Arp2/3 complex, 34 kD subunit p34-Arc	Actin-related protein 2/3 complex subunit 2B GN=ARPC2B OS=Arabidopsis thaliana (Mouse-ear cress) PE=2 SV=1	Z	Cytoskeleton	PREDICTED: actin-related protein 2/3 complex subunit 2B-like isoform X1 [Citrus sinensis]
Cs9g13240	1	0	-0.92	-0.32	0.800488	0.423173	0.640835	--	--	--	--	--	SWIM zinc finger	Protein FAR1-RELATED SEQUENCE 5 GN=FRS5 OS=Arabidopsis thaliana (Mouse-ear cress) PE=2 SV=1	S	Function unknown	hypothetical protein CISIN_1g046293mg [Citrus sinensis]
Cs9g14120	1	0	-1.21	-0.64	0.405744	0.175738	0.260299	--	--	--	--	--	--	--	--	--	hypothetical protein CISIN_1g033872mg [Citrus sinensis]
Cs9g14240	1	0	-1.03	-0.51	16.7326	8.18128	11.7853	--	K09422|0|cit:102621734|protein ODORANT1-like; K09422 myb proto-oncogene protein, plant (A)	--	[K]	Transcription	Myb-like DNA-binding domain;; Myb-like DNA-binding domain	Protein ODORANT1 GN=ODO1 OS=Petunia hybrida (Petunia) PE=2 SV=1	K	Transcription	PREDICTED: protein ODORANT1-like [Citrus sinensis]
Cs9g14330	1	0	-0.8	-0.59	1.91263	1.09672	1.27438	--	--	--	--	--	Plant invertase/pectin methylesterase inhibitor	21 kDa protein (Precursor) OS=Daucus carota (Wild carrot) PE=2 SV=1	R	General function prediction only	PREDICTED: 21 kDa protein-like [Citrus sinensis]
Cs9g14480	1	0	-1.11	-0.58	1.41697	0.65509	0.945268	Molecular Function: iron ion binding (GO:0005506);; Molecular Function: oxidoreductase activity, acting on paired donors, with incorporation or reduction of molecular oxygen, 2-oxoglutarate as one donor, and incorporation of one atom each of oxygen into both donors (GO:0016706);; Biological Process: oxidation-reduction process (GO:0055114);;	--	--	[QR]	Secondary metabolites biosynthesis, transport and catabolism;; General function prediction only	2OG-Fe(II) oxygenase superfamily;; non-haem dioxygenase in morphine synthesis N-terminal	Naringenin,2-oxoglutarate 3-dioxygenase GN=FHT OS=Callistephus chinensis (China aster) PE=2 SV=1	Q	Secondary metabolites biosynthesis, transport and catabolism	PREDICTED: hyoscyamine 6-dioxygenase-like [Citrus sinensis]
Cs9g16410	1	0	-2.06	-1.27	1.18904	0.284361	0.491472	--	--	--	--	--	Helix-loop-helix DNA-binding domain	Transcription factor bHLH126 GN=T30C3.80 OS=Arabidopsis thaliana (Mouse-ear cress) PE=2 SV=1	K	Transcription	PREDICTED: transcription factor bHLH126-like [Citrus sinensis]
Cs9g19440	1	0	-0.86	-0.33	1.13572	0.627056	0.902586	--	--	--	--	--	Protein of unknown function (DUF1500)	--	--	--	PREDICTED: uncharacterized protein LOC102611735 isoform X2 [Citrus sinensis]
orange1.1t00120	1	0	-0.89	-0.33	91.3779	49.2028	72.5108	Molecular Function: ATP binding (GO:0005524);; Biological Process: protein folding (GO:0006457);; Biological Process: response to heat (GO:0009408);; Molecular Function: heat shock protein binding (GO:0031072);; Molecular Function: metal ion binding (GO:0046872);; Molecular Function: unfolded protein binding (GO:0051082);;	K03686|0|cit:102629729|dnaJ homolog 1, mitochondrial-like; K03686 molecular chaperone DnaJ (A)	--	[O]	Posttranslational modification, protein turnover, chaperones	DnaJ C terminal domain;; DnaJ domain;; DnaJ central domain	Chaperone protein dnaJ 1, mitochondrial (Precursor) GN=ATJ1 OS=Arabidopsis thaliana (Mouse-ear cress) PE=2 SV=2	O	Posttranslational modification, protein turnover, chaperones	PREDICTED: dnaJ homolog 1, mitochondrial-like isoform X2 [Citrus sinensis]
orange1.1t00203	1	0	-1.96	-0.94	10.8344	2.77956	5.6499	--	--	--	--	--	Hydrophobic seed protein;; Protease inhibitor/seed storage/LTP family;; Probable lipid transfer	14 kDa proline-rich protein DC2.15 (Precursor) OS=Daucus carota (Wild carrot) PE=2 SV=1	R	General function prediction only	hypothetical protein CICLE_v10022835mg [Citrus clementina]
orange1.1t00214	1	0	-1.89	-0.63	13.8712	3.74491	8.98751	Molecular Function: enzyme inhibitor activity (GO:0004857);; Cellular Component: extracellular region (GO:0005576);; Cellular Component: cell wall (GO:0005618);; Cellular Component: membrane (GO:0016020);; Molecular Function: pectinesterase activity (GO:0030599);; Biological Process: cell wall modification (GO:0042545);; Biological Process: negative regulation of catalytic activity (GO:0043086);;…	K01051|0|cic:CICLE_v10019773mg|hypothetical protein; K01051 pectinesterase [EC:3.1.1.11] (A)	Pentose and glucuronate interconversions (ko00040);; Starch and sucrose metabolism (ko00500)	--	--	Pectinesterase;; Plant invertase/pectin methylesterase inhibitor	Pectinesterase 2 (Precursor) GN=PECS-2.1 OS=Citrus sinensis (Sweet orange) PE=2 SV=1	G	Carbohydrate transport and metabolism	hypothetical protein CICLE_v10019773mg [Citrus clementina]
orange1.1t00218	1	0	-2.27	-0.66	1.45968	0.302695	0.923584	--	--	--	--	--	Plant invertase/pectin methylesterase inhibitor	21 kDa protein (Precursor) OS=Daucus carota (Wild carrot) PE=2 SV=1	R	General function prediction only	hypothetical protein CICLE_v10024438mg [Citrus clementina]
orange1.1t00272	1	0	-2.12	-1.05	0.86679	0.198863	0.417905	Molecular Function: iron ion binding (GO:0005506);; Biological Process: response to red or far red light (GO:0009639);; Biological Process: gibberellin biosynthetic process (GO:0009686);; Biological Process: response to gibberellin (GO:0009739);; Biological Process: unidimensional cell growth (GO:0009826);; Biological Process: flower development (GO:0009908);; Molecular Function: isopenicillin-N …	K05282|0|cit:102612832|gibberellin 20 oxidase 2-like; K05282 gibberellin 20-oxidase [EC:1.14.11.12] (A)	Diterpenoid biosynthesis (ko00904)	[QR]	Secondary metabolites biosynthesis, transport and catabolism;; General function prediction only	2OG-Fe(II) oxygenase superfamily;; non-haem dioxygenase in morphine synthesis N-terminal	Gibberellin 20 oxidase 2 GN=MIO24.5 OS=Arabidopsis thaliana (Mouse-ear cress) PE=2 SV=1	Q	Secondary metabolites biosynthesis, transport and catabolism	PREDICTED: gibberellin 20 oxidase 2-like [Citrus sinensis]
orange1.1t00416	1	0	-1.02	-0.44	0.596537	0.293963	0.438255	Molecular Function: 1-aminocyclopropane-1-carboxylate synthase activity (GO:0016847);; Molecular Function: pyridoxal phosphate binding (GO:0030170);; Biological Process: 1-aminocyclopropane-1-carboxylate biosynthetic process (GO:0042218);;	K01762|0|cic:CICLE_v10019970mg|hypothetical protein; K01762 1-aminocyclopropane-1-carboxylate synthase [EC:4.4.1.14] (A)	Cysteine and methionine metabolism (ko00270)	[T]	Signal transduction mechanisms	Aminotransferase class I and II;; Beta-eliminating lyase	1-aminocyclopropane-1-carboxylate synthase 1 GN=ACS1 OS=Prunus mume (Japanese apricot) PE=2 SV=1	E	Amino acid transport and metabolism	hypothetical protein CICLE_v10019970mg [Citrus clementina]
orange1.1t00523	1	0	-3.34	-2.06	0.539646	0.0533551	0.129036	--	--	--	[R]	General function prediction only	Aluminium activated malate transporter;; Fusaric acid resistance protein-like;; Fusaric acid resistance protein family	Aluminum-activated malate transporter 10 OS=Arabidopsis thaliana (Mouse-ear cress) PE=3 SV=2	R	General function prediction only	PREDICTED: aluminum-activated malate transporter 10-like [Citrus sinensis]
orange1.1t00730	1	0	-1.18	-0.38	21.0536	9.31328	16.1395	--	--	--	--	--	Gibberellin regulated protein	Protein GAST1 (Precursor) GN=GAST1 OS=Solanum lycopersicum (Tomato) PE=2 SV=1	R	General function prediction only	PREDICTED: protein GAST1-like [Citrus sinensis]
orange1.1t01133	1	0	-0.93	-0.53	0.339371	0.177579	0.235748	Biological Process: single-organism transport (GO:0044765);;	--	--	[P]	Inorganic ion transport and metabolism	Sodium/hydrogen exchanger family	Cation/H(+) antiporter 1 GN=F3O9.18 OS=Arabidopsis thaliana (Mouse-ear cress) PE=2 SV=1	P	Inorganic ion transport and metabolism	hypothetical protein CICLE_v10003129mg [Citrus clementina]
orange1.1t01247	1	0	-0.9	-0.49	36.7382	19.6522	26.2214	Molecular Function: nucleotide binding (GO:0000166);;	K08900|0|cit:102627619|mitochondrial chaperone BCS1-like; K08900 mitochondrial chaperone BCS1 (A)	--	[O]	Posttranslational modification, protein turnover, chaperones	Domain associated at C-terminal with AAA;; ATPase family associated with various cellular activities (AAA)	--	O	Posttranslational modification, protein turnover, chaperones	PREDICTED: mitochondrial chaperone BCS1-like [Citrus sinensis]
orange1.1t01445	1	0	-2.94	-1.42	2.98866	0.38877	1.11559	--	--	--	--	--	Dirigent-like protein	Dirigent protein 16 (Precursor) GN=DIR16 OS=Arabidopsis thaliana (Mouse-ear cress) PE=2 SV=1	R	General function prediction only	hypothetical protein CISIN_1g041927mg [Citrus sinensis]
orange1.1t01506	1	0	-0.93	-0.39	25.9944	13.6063	19.8787	Molecular Function: mannan synthase activity (GO:0051753);;	K13680|0|cit:102629737|glucomannan 4-beta-mannosyltransferase 9-like; K13680 beta-mannan synthase [EC:2.4.1.32] (A)	--	--	--	Glycosyltransferase like family 2;; Glycosyl transferase family group 2;; Glycosyl transferase family 2;; Glycosyl transferase family 21	Glucomannan 4-beta-mannosyltransferase 9 GN=F17C15.180 OS=Arabidopsis thaliana (Mouse-ear cress) PE=2 SV=1	R	General function prediction only	PREDICTED: glucomannan 4-beta-mannosyltransferase 9-like [Citrus sinensis]
orange1.1t01518	1	0	-0.94	-0.57	11.7639	6.15013	7.91959	--	--	--	[K]	Transcription	Myb/SANT-like DNA-binding domain;; Myb/SANT-like DNA-binding domain	Trihelix transcription factor PTL GN=PTL OS=Arabidopsis thaliana (Mouse-ear cress) PE=2 SV=1	K	Transcription	hypothetical protein CICLE_v10031295mg [Citrus clementina]
orange1.1t01609	1	0	-1.04	-0.56	0.886862	0.431619	0.59972	Biological Process: MAPK cascade (GO:0000165);; Molecular Function: nucleotide binding (GO:0000166);; Molecular Function: protein serine/threonine kinase activity (GO:0004674);; Biological Process: protein phosphorylation (GO:0006468);;	--	--	--	--	Protein kinase domain;; Protein tyrosine kinase;; D-mannose binding lectin;; PAN-like domain	G-type lectin S-receptor-like serine/threonine-protein kinase SD2-5 (Precursor) GN=SD25 OS=Arabidopsis thaliana (Mouse-ear cress) PE=1 SV=1	T	Signal transduction mechanisms	PREDICTED: G-type lectin S-receptor-like serine/threonine-protein kinase SD2-5-like [Citrus sinensis]
orange1.1t01738	1	0	-1.37	-0.42	4.58872	1.77876	3.44094	Molecular Function: polygalacturonase activity (GO:0004650);; Cellular Component: extracellular region (GO:0005576);; Biological Process: carbohydrate metabolic process (GO:0005975);; Molecular Function: galacturan 1,4-alpha-galacturonidase activity (GO:0047911);;	--	--	--	--	Glycosyl hydrolases family 28;; Pectate lyase superfamily protein;; Right handed beta helix region	Polygalacturonase At1g48100 (Precursor) GN=At1g48100 OS=Arabidopsis thaliana (Mouse-ear cress) PE=2 SV=1	R	General function prediction only	PREDICTED: polygalacturonase At1g48100-like [Citrus sinensis]
orange1.1t01768	1	0	-1.08	-0.5	5.79849	2.73379	4.0953	Cellular Component: cytoplasm (GO:0005737);; Molecular Function: 10-deacetylbaccatin III 10-O-acetyltransferase activity (GO:0050643);;	--	--	--	--	Transferase family	10-deacetylbaccatin III 10-O-acetyltransferase OS=Taxus cuspidata (Japanese yew) PE=1 SV=1	S	Function unknown	PREDICTED: 10-deacetylbaccatin III 10-O-acetyltransferase-like [Citrus sinensis]
orange1.1t01781	1	0	-1.01	-0.49	2.80061	1.38965	1.99419	Cellular Component: nucleus (GO:0005634);; Biological Process: regulation of transcription, DNA-templated (GO:0006355);; Biological Process: gravitropism (GO:0009630);; Biological Process: auxin-activated signaling pathway (GO:0009734);; Biological Process: somatic embryogenesis (GO:0010262);; Molecular Function: protein dimerization activity (GO:0046983);; Biological Process: root development (G…	K14484|2.08725e-113|cit:102607031|auxin-responsive protein IAA30-like; K14484 auxin-responsive protein IAA (A)	Plant hormone signal transduction (ko04075)	--	--	AUX/IAA family	Auxin-responsive protein IAA30 GN=IAA30 OS=Arabidopsis thaliana (Mouse-ear cress) PE=2 SV=1	K	Transcription	PREDICTED: auxin-responsive protein IAA30-like [Citrus sinensis]
orange1.1t01971	1	0	-1.16	-0.47	0.765	0.341323	0.552462	--	--	--	--	--	--	--	S	Function unknown	PREDICTED: uncharacterized protein LOC102621962 [Citrus sinensis]
orange1.1t02074	1	0	-2.06	-0.93	4.00613	0.962148	2.10993	--	--	--	--	--	--	--	S	Function unknown	hypothetical protein CICLE_v10017225mg [Citrus clementina]
orange1.1t02297	1	0	-2.46	-1.46	1.37221	0.249861	0.49762	--	--	--	--	--	--	--	--	--	--
orange1.1t02588	1	0	-1.05	-0.28	1.72608	0.831284	1.41748	Molecular Function: binding (GO:0005488);; Biological Process: transcription, DNA-templated (GO:0006351);;	--	--	[K]	Transcription	SRF-type transcription factor (DNA-binding and dimerisation domain);; K-box region	Transcription factor CAULIFLOWER GN=F28B23.24 OS=Arabidopsis thaliana (Mouse-ear cress) PE=1 SV=3	K	Transcription	PREDICTED: MADS-box transcription factor 14-like isoform X1 [Citrus sinensis]
orange1.1t02606	1	0	-0.83	-0.49	63.5773	35.7022	45.2325	Biological Process: metal ion transport (GO:0030001);; Molecular Function: metal ion binding (GO:0046872);;	--	--	[P]	Inorganic ion transport and metabolism	Heavy-metal-associated domain	Copper transport protein ATX1 GN=ATX1 OS=Arabidopsis thaliana (Mouse-ear cress) PE=1 SV=1	P	Inorganic ion transport and metabolism	hypothetical protein CICLE_v10031989mg [Citrus clementina]
orange1.1t02802	1	0	-0.84	-0.32	0.933681	0.52133	0.748706	Cellular Component: plasma membrane (GO:0005886);;	--	--	--	--	Plastocyanin-like domain	Mavicyanin OS=Cucurbita pepo (Vegetable marrow) PE=1 SV=1	R	General function prediction only	PREDICTED: mavicyanin-like [Citrus sinensis]
orange1.1t03062	1	0	-1.48	-1.05	2.1133	0.758849	1.02284	--	--	--	--	--	C1-like domain;; C1 domain	--	R	General function prediction only	PREDICTED: uncharacterized protein LOC102620618 [Citrus sinensis]
orange1.1t03244	1	0	-1.55	-0.72	3.27724	1.12064	1.99026	--	--	--	[R]	General function prediction only	Sugar (and other) transporter;; Major Facilitator Superfamily	Organic cation/carnitine transporter 3 GN=F3O9.19 OS=Arabidopsis thaliana (Mouse-ear cress) PE=2 SV=1	R	General function prediction only	hypothetical protein CICLE_v10004786mg [Citrus clementina]
orange1.1t03275	1	0	-1.27	-0.35	55.7475	23.1748	43.6976	Molecular Function: zinc ion transmembrane transporter activity (GO:0005385);; Biological Process: iron ion transport (GO:0006826);; Biological Process: water transport (GO:0006833);; Molecular Function: zinc ion binding (GO:0008270);; Biological Process: response to zinc ion (GO:0010043);; Biological Process: cellular response to iron ion starvation (GO:0010106);; Cellular Component: integral co…	K14709|0|cit:102608591|zinc transporter 1-like; K14709 solute carrier family 39 (zinc transporter), member 1/2/3 (A)	--	[P]	Inorganic ion transport and metabolism	ZIP Zinc transporter	Zinc transporter 1 (Precursor) GN=ZIP1 OS=Arabidopsis thaliana (Mouse-ear cress) PE=2 SV=1	P	Inorganic ion transport and metabolism	hypothetical protein CICLE_v10005306mg [Citrus clementina]
orange1.1t03335	1	0	-0.88	-0.52	4.1162	2.24434	2.86979	--	--	--	--	--	--	--	--	--	PREDICTED: elicitor peptide 6-like [Citrus sinensis]
orange1.1t03383	1	0	-1.02	-0.3	2.2091	1.09103	1.79583	Molecular Function: nucleic acid binding (GO:0003676);; Cellular Component: nucleus (GO:0005634);; Biological Process: pollen tube growth (GO:0009860);; Molecular Function: metal ion binding (GO:0046872);;	--	--	[R]	General function prediction only	C2H2-type zinc finger;; Zinc finger, C2H2 type	Zinc finger protein WIP2 OS=Arabidopsis thaliana (Mouse-ear cress) PE=1 SV=1	R	General function prediction only	PREDICTED: protein TRANSPARENT TESTA 1-like [Citrus sinensis]
orange1.1t03405	1	0	-1.12	-0.45	0.73199	0.33732	0.537508	Molecular Function: kinase activity (GO:0016301);; Biological Process: phosphorylation (GO:0016310);;	--	--	--	--	D-mannose binding lectin;; Protein tyrosine kinase;; Protein kinase domain;; S-locus glycoprotein family	G-type lectin S-receptor-like serine/threonine-protein kinase SD3-1 (Precursor) GN=SD31 OS=Arabidopsis thaliana (Mouse-ear cress) PE=3 SV=1	T	Signal transduction mechanisms	PREDICTED: G-type lectin S-receptor-like serine/threonine-protein kinase SD3-1-like [Citrus sinensis]
orange1.1t03438	1	0	-1.19	-0.81	0.946674	0.414291	0.538419	--	--	--	--	--	Ankyrin repeats (3 copies);; Ankyrin repeats (many copies);; Ankyrin repeat;; Ankyrin repeat	--	R	General function prediction only	PREDICTED: uncharacterized protein LOC102617554 [Citrus sinensis]
orange1.1t03541	1	0	-1.42	-0.42	1.58165	0.589686	1.18294	Biological Process: transcription, DNA-templated (GO:0006351);;	K03145|0|cit:102620538|transcription elongation factor A protein 2-like; K03145 transcription elongation factor S-II (A)	--	[K]	Transcription	Transcription factor S-II (TFIIS), central domain;; TFIIS helical bundle-like domain	--	K	Transcription	PREDICTED: transcription elongation factor A protein 2-like isoform X1 [Citrus sinensis]
orange1.1t03902	1	0	-1	-0.42	1.13997	0.569075	0.853962	--	--	--	--	--	--	WEB family protein At1g75720 GN=At1g75720 OS=Arabidopsis thaliana (Mouse-ear cress) PE=2 SV=1	S	Function unknown	PREDICTED: WEB family protein At3g51220-like [Citrus sinensis]
orange1.1t03947	1	0	-1.03	-0.38	4.10804	2.0089	3.16276	--	--	--	--	--	--	--	--	--	PREDICTED: uncharacterized protein LOC102620584 [Citrus sinensis]
orange1.1t04210	1	0	-1.05	-0.45	1.88714	0.909604	1.37793	--	--	--	--	--	--	--	T	Signal transduction mechanisms	hypothetical protein CISIN_1g0386581mg, partial [Citrus sinensis]
orange1.1t04385	1	0	-1.55	-0.55	5.69327	1.95009	3.88626	--	--	--	--	--	--	--	--	--	hypothetical protein CISIN_1g043908mg [Citrus sinensis]
orange1.1t04546	1	0	-0.91	-0.65	0.826942	0.440927	0.526653	--	--	--	--	--	bZIP transcription factor;; Basic region leucine zipper;; bZIP Maf transcription factor	Basic leucine zipper 61 GN=BZIP61 OS=Arabidopsis thaliana (Mouse-ear cress) PE=1 SV=1	K	Transcription	hypothetical protein CICLE_v10008720mg [Citrus clementina]
orange1.1t04753	1	0	-0.81	-0.36	2.22016	1.26642	1.73179	--	--	--	--	--	--	--	--	--	--
orange1.1t04919	1	0	-0.82	-0.24	0.412091	0.233576	0.348704	--	K04730|0|cit:102606756|probable LRR receptor-like serine/threonine-protein kinase At3g47570-like; K04730 interleukin-1 receptor-associated kinase 1 [EC:2.7.11.1] (A)	--	--	--	Protein tyrosine kinase;; Protein kinase domain;; Leucine Rich repeats (2 copies);; Leucine rich repeat;; Leucine Rich Repeat;; Leucine Rich repeat	Probable LRR receptor-like serine/threonine-protein kinase At3g47570 (Precursor) GN=At3g47570 OS=Arabidopsis thaliana (Mouse-ear cress) PE=2 SV=1	S	Function unknown	PREDICTED: probable LRR receptor-like serine/threonine-protein kinase At3g47570-like [Citrus sinensis]
orange1.1t04990	1	0	-1.69	-0.56	1.00503	0.311958	0.683352	--	K03283|0|cic:CICLE_v10025102mg|hypothetical protein; K03283 heat shock 70kDa protein 1/8 (A)	Spliceosome (ko03040);; Protein processing in endoplasmic reticulum (ko04141);; Endocytosis (ko04144)	[O]	Posttranslational modification, protein turnover, chaperones	Hsp70 protein;; NAD-specific glutamate dehydrogenase	Heat shock cognate 70 kDa protein 2 GN=HSC-2 OS=Solanum lycopersicum (Tomato) PE=1 SV=1	O	Posttranslational modification, protein turnover, chaperones	hypothetical protein CICLE_v10025102mg [Citrus clementina]
orange1.1t05223	1	0	-0.82	-0.47	3.11939	1.77101	2.25438	Cellular Component: plasma membrane (GO:0005886);; Cellular Component: endomembrane system (GO:0012505);; Molecular Function: clathrin binding (GO:0030276);;	--	--	--	--	--	--	T	Signal transduction mechanisms	PREDICTED: src substrate cortactin-like isoform X5 [Citrus sinensis]
orange1.1t05299	1	0	-0.82	-0.48	0.922117	0.523809	0.66202	--	--	--	--	--	Leucine rich repeat;; Leucine Rich repeats (2 copies);; Leucine Rich Repeat;; Leucine rich repeat;; Leucine Rich repeat;; Leucine rich repeat N-terminal domain	Probable leucine-rich repeat receptor-like protein kinase At5g63930 (Precursor) GN=At5g63930 OS=Arabidopsis thaliana (Mouse-ear cress) PE=2 SV=1	S	Function unknown	PREDICTED: probable leucine-rich repeat receptor-like protein kinase At5g63930-like, partial [Citrus sinensis]
orange1.1t05665	1	0	-1.12	-0.47	9.66804	4.45683	6.99645	--	--	--	--	--	SAM dependent carboxyl methyltransferase	Probable S-adenosylmethionine-dependent methyltransferase At5g38780 GN=At5g38780 OS=Arabidopsis thaliana (Mouse-ear cress) PE=2 SV=1	R	General function prediction only	hypothetical protein CISIN_1g036170mg, partial [Citrus sinensis]
orange1.1t05781	1	0	-82.6	-46.37	1.28801	1.75534e-25	1.42497e-14	Biological Process: protein glycosylation (GO:0006486);; Biological Process: sister chromatid cohesion (GO:0007062);; Biological Process: synapsis (GO:0007129);; Biological Process: reciprocal meiotic recombination (GO:0007131);; Biological Process: organ morphogenesis (GO:0009887);; Biological Process: tissue development (GO:0009888);; Biological Process: response to gamma radiation (GO:0010332)…	--	--	[S]	Function unknown	--	--	S	Function unknown	PREDICTED: uncharacterized protein LOC102613892 [Citrus sinensis]
orange1.1t05921	1	0	-1.43	-0.98	0.343832	0.12752	0.174133	--	--	--	--	--	--	--	--	--	--
orange1.1t05958	1	0	-3.79	-1.11	0.649703	0.047062	0.30155	Cellular Component: chloroplast (GO:0009507);; Biological Process: pollen development (GO:0009555);;	--	--	--	--	--	--	R	General function prediction only	hypothetical protein CISIN_1g0295631mg, partial [Citrus sinensis]
orange1.1t06064	1	0	-1.44	-0.62	0.590868	0.217882	0.385432	--	--	--	--	--	--	--	T	Signal transduction mechanisms	PREDICTED: probable disease resistance protein At4g27220-like [Citrus sinensis]
Citrus_sinensis_newGene_1031	2	0	-0.26	-0.84	50.6267	42.1682	28.3789	Biological Process: carbohydrate biosynthetic process (GO:0016051);; Molecular Function: polygalacturonate 4-alpha-galacturonosyltransferase activity (GO:0047262);;	--	--	--	--	Glycosyl transferase family 8	Probable galacturonosyltransferase-like 3 GN=GATL3 OS=Arabidopsis thaliana (Mouse-ear cress) PE=2 SV=1	G	Carbohydrate transport and metabolism	hypothetical protein CICLE_v10031574mg [Citrus clementina]
Citrus_sinensis_newGene_1487	2	0	-0.25	-1.12	35.1036	29.5035	16.1378	Molecular Function: 2-alkenal reductase [NAD(P)] activity (GO:0032440);; Molecular Function: protein dimerization activity (GO:0046983);; Biological Process: oxidation-reduction process (GO:0055114);;	--	--	--	--	bHLH-MYC and R2R3-MYB transcription factors N-terminal;; Helix-loop-helix DNA-binding domain	Transcription factor bHLH13 GN=F6F3.7 OS=Arabidopsis thaliana (Mouse-ear cress) PE=2 SV=1	K	Transcription	PREDICTED: transcription factor bHLH13-like [Citrus sinensis]
Citrus_sinensis_newGene_1503	2	0	-0.26	-1.02	2.76915	2.3094	1.36224	--	--	--	--	--	--	--	--	--	--
Citrus_sinensis_newGene_1523	2	0	-0.43	-1.23	6.40088	4.75565	2.72238	Molecular Function: nucleic acid binding (GO:0003676);; Biological Process: DNA metabolic process (GO:0006259);; Cellular Component: plastid (GO:0009536);;	--	--	[R]	General function prediction only	Integrase core domain;; GAG-pre-integrase domain	Endonuclease OS=Nicotiana tabacum (Common tobacco) PE=2 SV=1	R	General function prediction only	PREDICTED: uncharacterized protein LOC102624640 [Citrus sinensis]
Citrus_sinensis_newGene_374	2	0	-0.29	-0.89	11.4673	9.3997	6.18755	--	--	--	--	--	--	--	S	Function unknown	hypothetical protein CICLE_v10003612mg [Citrus clementina]
Citrus_sinensis_newGene_587	2	0	-0.71	-1.7	0.580692	0.355018	0.17823	--	K06890|2.72796e-15|cic:CICLE_v10005717mg|hypothetical protein; K06890 (A)	--	--	--	--	BI1-like protein GN=At4g15470 OS=Arabidopsis thaliana (Mouse-ear cress) PE=2 SV=1	T	Signal transduction mechanisms	hypothetical protein CISIN_1g0265232mg, partial [Citrus sinensis]
Citrus_sinensis_newGene_672	2	0	-1.41	-5.55	1.38073	0.520653	0.0293981	Molecular Function: metalloendopeptidase activity (GO:0004222);; Biological Process: proteolysis (GO:0006508);; Molecular Function: zinc ion binding (GO:0008270);; Cellular Component: extracellular matrix (GO:0031012);;	--	--	--	--	Matrixin;; Putative peptidoglycan binding domain	Metalloendoproteinase 1 (Precursor) OS=Glycine max (Soybean) PE=1 SV=2	OW	Posttranslational modification, protein turnover, chaperones;; Extracellular structures	PREDICTED: metalloendoproteinase 1-like [Citrus sinensis]
Citrus_sinensis_newGene_692	2	0	-0.29	-0.94	2.70755	2.21142	1.4092	--	--	--	--	--	PPR repeat family;; PPR repeat;; PPR repeat;; Pentatricopeptide repeat domain;; PPR repeat;; PPR repeat family;; PPR repeat;; Pentatricopeptide repeat domain	Pentatricopeptide repeat-containing protein At3g07290, mitochondrial (Precursor) GN=At3g07290 OS=Arabidopsis thaliana (Mouse-ear cress) PE=2 SV=1	S	Function unknown	PREDICTED: pentatricopeptide repeat-containing protein At3g07290, mitochondrial-like isoform X2 [Citrus sinensis]
Citrus_sinensis_newGene_858	2	0	-0.81	-1.98	2.96789	1.69477	0.74977	--	--	--	--	--	--	--	--	--	--
Citrus_sinensis_newGene_988	2	0	-0.3	-0.91	1.5402	1.24804	0.818044	--	--	--	--	--	--	Elongation factor Ts, mitochondrial {ECO:0000255|HAMAP-Rule:MF_03135} (Precursor) OS=Ricinus communis (Castor bean) PE=3 SV=1	J	Translation, ribosomal structure and biogenesis	hypothetical protein CICLE_v10020467mg [Citrus clementina]
Citrus_sinensis_newGene_992	2	0	-0.62	-1.59	1.58225	1.02993	0.525128	--	K17815|4.17737e-37|cic:CICLE_v10028554mg|hypothetical protein; K17815 exonuclease V [EC:3.1.-.-] (A)	--	--	--	--	Exonuclease V, chloroplastic (Precursor) GN=At5g60370 OS=Arabidopsis thaliana (Mouse-ear cress) PE=2 SV=1	S	Function unknown	hypothetical protein CICLE_v10028554mg [Citrus clementina]
Cs1g01180	2	0	-0.29	-0.82	10.6111	8.67737	6.01746	--	--	--	[T]	Signal transduction mechanisms	NB-ARC domain;; Leucine Rich repeats (2 copies);; Leucine rich repeat	Putative disease resistance protein RGA3 GN=RGA3 OS=Solanum bulbocastanum (Wild potato) PE=2 SV=2	T	Signal transduction mechanisms	PREDICTED: putative disease resistance protein RGA3-like isoform X1 [Citrus sinensis]
Cs1g04830	2	0	-0.65	-1.83	0.626859	0.398843	0.175854	--	--	--	[K]	Transcription	SRF-type transcription factor (DNA-binding and dimerisation domain)	MADS-box transcription factor PHERES 2 GN=T8F5.8 OS=Arabidopsis thaliana (Mouse-ear cress) PE=1 SV=1	K	Transcription	PREDICTED: MADS-box transcription factor PHERES 2-like [Citrus sinensis]
Cs1g06260	2	0	-0.29	-0.86	0.511651	0.417348	0.282669	--	--	--	[R]	General function prediction only	Reverse transcriptase (RNA-dependent DNA polymerase);; Reverse transcriptase-like;; zinc-binding in reverse transcriptase	Putative ribonuclease H protein At1g65750 GN=At1g65750 OS=Arabidopsis thaliana (Mouse-ear cress) PE=3 SV=1	R	General function prediction only	PREDICTED: putative ribonuclease H protein At1g65750-like isoform X1 [Citrus sinensis]
Cs1g06760	2	0	-0.46	-1.12	23.1416	16.838	10.6728	Molecular Function: DNA binding (GO:0003677);; Cellular Component: nucleus (GO:0005634);; Biological Process: regulation of transcription, DNA-templated (GO:0006355);; Biological Process: response to water deprivation (GO:0009414);; Biological Process: response to abscisic acid (GO:0009737);;	--	--	--	--	No apical meristem (NAM) protein	NAC domain-containing protein 72 GN=F27G19.10 OS=Arabidopsis thaliana (Mouse-ear cress) PE=2 SV=1	K	Transcription	PREDICTED: NAC domain-containing protein 72-like [Citrus sinensis]
Cs1g09670	2	0	-0.45	-1.15	10.8306	7.9385	4.87046	--	--	--	--	--	No apical meristem (NAM) protein	NAC domain-containing protein 7 GN=T28K15.1 OS=Arabidopsis thaliana (Mouse-ear cress) PE=2 SV=2	S	Function unknown	PREDICTED: uncharacterized protein LOC102609324 [Citrus sinensis]
Cs1g10110	2	0	-0.54	-1.35	0.385686	0.265342	0.150907	Molecular Function: nucleotide binding (GO:0000166);; Biological Process: cation transport (GO:0006812);; Cellular Component: membrane (GO:0016020);; Molecular Function: cation-transporting ATPase activity (GO:0019829);; Molecular Function: ion binding (GO:0043167);;	K01537|0|cic:CICLE_v10003452mg|hypothetical protein; K01537 Ca2+-transporting ATPase [EC:3.6.3.8] (A)	--	[P]	Inorganic ion transport and metabolism	Cation transporting ATPase, C-terminus;; E1-E2 ATPase;; Putative hydrolase of sodium-potassium ATPase alpha subunit;; haloacid dehalogenase-like hydrolase	Calcium-transporting ATPase 12, plasma membrane-type GN=ACA12 OS=Arabidopsis thaliana (Mouse-ear cress) PE=2 SV=1	P	Inorganic ion transport and metabolism	hypothetical protein CISIN_1g043535mg, partial [Citrus sinensis]
Cs1g16650	2	0	-0.32	-0.86	28.2196	22.5923	15.5863	--	--	--	--	--	Protein of unknown function (DUF581)	--	S	Function unknown	PREDICTED: uncharacterized protein LOC102623479 [Citrus sinensis]
Cs1g17860	2	0	-0.32	-0.9	15.5854	12.5209	8.32595	--	--	--	--	--	--	--	S	Function unknown	hypothetical protein CICLE_v10025206mg [Citrus clementina]
Cs1g20080	2	0	-0.24	-0.96	0.655038	0.555609	0.33708	Molecular Function: ATP binding (GO:0005524);; Molecular Function: magnesium-importing ATPase activity (GO:0015444);; Biological Process: magnesium ion transport (GO:0015693);; Cellular Component: integral component of membrane (GO:0016021);; Molecular Function: metal ion binding (GO:0046872);;	--	--	[P]	Inorganic ion transport and metabolism	E1-E2 ATPase;; haloacid dehalogenase-like hydrolase;; haloacid dehalogenase-like hydrolase;; Cation transporting ATPase, C-terminus;; Putative hydrolase of sodium-potassium ATPase alpha subunit	Calcium-transporting ATPase 4, endoplasmic reticulum-type GN=ECA4 OS=Arabidopsis thaliana (Mouse-ear cress) PE=2 SV=2	P	Inorganic ion transport and metabolism	hypothetical protein CISIN_1g045750mg [Citrus sinensis]
Cs1g21070	2	0	-0.21	-0.82	7.16304	6.17989	4.04951	--	--	--	--	--	--	--	S	Function unknown	PREDICTED: uncharacterized protein LOC102609906 [Citrus sinensis]
Cs1g22520	2	0	-0.37	-1.44	0.520426	0.401854	0.192239	--	--	--	--	--	--	--	--	--	PREDICTED: uncharacterized protein LOC102608298 [Citrus sinensis]
Cs1g23880	2	0	-0.51	-1.34	2.41858	1.6967	0.953542	--	--	--	--	--	Transcriptional repressor, ovate	Transcription repressor OFP7 GN=OFP7 OS=Arabidopsis thaliana (Mouse-ear cress) PE=2 SV=1	S	Function unknown	hypothetical protein CICLE_v10025709mg [Citrus clementina]
Cs1g24820	2	0	-0.49	-1.22	2.10057	1.49959	0.899967	Molecular Function: methyltransferase activity (GO:0008168);; Biological Process: methylation (GO:0032259);;	--	--	--	--	Putative S-adenosyl-L-methionine-dependent methyltransferase;; Methyltransferase domain	Probable methyltransferase PMT27 GN=At3g51070 OS=Arabidopsis thaliana (Mouse-ear cress) PE=3 SV=1	R	General function prediction only	PREDICTED: probable methyltransferase PMT27-like [Citrus sinensis]
Cs2g02120	2	0	-0.32	-0.85	62.221	49.8499	34.4692	Molecular Function: transporter activity (GO:0005215);; Biological Process: sodium ion transport (GO:0006814);; Cellular Component: membrane (GO:0016020);; Biological Process: transmembrane transport (GO:0055085);;	K14445|0|cit:102625014|tonoplast dicarboxylate transporter-like; K14445 solute carrier family 13 (sodium-dependent dicarboxylate transporter), member 2/3/5 (A)	--	[P]	Inorganic ion transport and metabolism	Sodium:sulfate symporter transmembrane region;; Citrate transporter	Tonoplast dicarboxylate transporter GN=MNJ7.15 OS=Arabidopsis thaliana (Mouse-ear cress) PE=2 SV=2	P	Inorganic ion transport and metabolism	tonoplast dicarboxylate transporter-like [Citrus sinensis]
Cs2g02280	2	0	-0.78	-2.35	1.29492	0.751624	0.254047	--	--	--	--	--	Plastocyanin-like domain	Early nodulin-like protein 1 (Precursor) GN=At2g25060 OS=Arabidopsis thaliana (Mouse-ear cress) PE=1 SV=2	R	General function prediction only	PREDICTED: early nodulin-like protein 2-like [Citrus sinensis]
Cs2g03310	2	0	-0.36	-1.01	96.2886	75.2067	47.7052	--	--	--	--	--	--	--	S	Function unknown	PREDICTED: uncharacterized protein LOC102611820 [Citrus sinensis]
Cs2g06490	2	0	-0.33	-0.99	27.8526	22.18	14.0573	Molecular Function: serine-type carboxypeptidase activity (GO:0004185);; Biological Process: proteolysis (GO:0006508);;	K16297|0|cit:102615758|serine carboxypeptidase-like 31-like; K16297 serine carboxypeptidase-like clade II [EC:3.4.16.-] (A)	--	[OE]	Posttranslational modification, protein turnover, chaperones;; Amino acid transport and metabolism	Serine carboxypeptidase	Serine carboxypeptidase-like 31 (Precursor) GN=SCPL31 OS=Arabidopsis thaliana (Mouse-ear cress) PE=2 SV=2	O	Posttranslational modification, protein turnover, chaperones	PREDICTED: serine carboxypeptidase-like 31-like [Citrus sinensis]
Cs2g10020	2	0	-0.41	-2.27	0.665133	0.499459	0.138372	Cellular Component: extracellular region (GO:0005576);; Molecular Function: manganese ion binding (GO:0030145);; Molecular Function: nutrient reservoir activity (GO:0045735);;	--	--	--	--	Cupin;; Cupin domain	Putative germin-like protein 2-1 (Precursor) OS=Oryza sativa subsp. japonica (Rice) PE=3 SV=1	S	Function unknown	PREDICTED: putative germin-like protein 2-1-like [Citrus sinensis]
Cs2g10490	2	0	-0.72	-1.97	0.458305	0.278832	0.117232	Cellular Component: vacuole (GO:0005773);; Biological Process: phosphatidylinositol biosynthetic process (GO:0006661);; Molecular Function: FMN binding (GO:0010181);; Molecular Function: oxidoreductase activity (GO:0016491);; Biological Process: oxidation-reduction process (GO:0055114);;	--	--	[K]	Transcription	Pyridoxamine 5'-phosphate oxidase	--	K	Transcription	PREDICTED: protein CREG1-like [Citrus sinensis]
Cs2g11460	2	0	-0.77	-2.99	0.367207	0.214603	0.0462026	Molecular Function: RNA binding (GO:0003723);; Molecular Function: polynucleotide adenylyltransferase activity (GO:0004652);; Cellular Component: nucleus (GO:0005634);; Biological Process: RNA polyadenylation (GO:0043631);;	K14376|0|cit:102622420|poly(A) polymerase-like; K14376 poly(A) polymerase [EC:2.7.7.19] (A)	mRNA surveillance pathway (ko03015)	[A]	RNA processing and modification	Poly(A) polymerase central domain;; Poly(A) polymerase predicted RNA binding domain;; Nucleotidyltransferase domain	Nuclear poly(A) polymerase 1 {ECO:0000303|PubMed:18479511} OS=Arabidopsis thaliana (Mouse-ear cress) PE=1 SV=1	A	RNA processing and modification	PREDICTED: poly(A) polymerase-like [Citrus sinensis]
Cs2g13680	2	0	-0.46	-1.29	1.53042	1.11302	0.623935	--	--	--	--	--	Fasciclin domain	Putative fasciclin-like arabinogalactan protein 20 GN=FLA20 OS=Arabidopsis thaliana (Mouse-ear cress) PE=3 SV=1	R	General function prediction only	hypothetical protein CISIN_1g042280mg [Citrus sinensis]
Cs2g16440	2	0	-0.45	-1.67	0.655991	0.478766	0.205596	Molecular Function: DNA binding (GO:0003677);; Molecular Function: chromatin binding (GO:0003682);;	--	--	[O]	Posttranslational modification, protein turnover, chaperones	Myb-like DNA-binding domain	Protein RADIALIS-like 6 GN=F22H5.3 OS=Arabidopsis thaliana (Mouse-ear cress) PE=2 SV=1	K	Transcription	hypothetical protein CICLE_v10029669mg [Citrus clementina]
Cs2g17830	2	0	-0.59	-1.52	0.348685	0.231326	0.121346	Molecular Function: nucleotide binding (GO:0000166);; Molecular Function: protein serine/threonine kinase activity (GO:0004674);; Biological Process: signal transduction (GO:0007165);; Cellular Component: membrane (GO:0016020);; Biological Process: phosphorylation (GO:0016310);;	--	--	--	--	Protein kinase domain;; Protein tyrosine kinase	Probable receptor protein kinase TMK1 (Precursor) GN=TMK1 OS=Arabidopsis thaliana (Mouse-ear cress) PE=1 SV=1	T	Signal transduction mechanisms	hypothetical protein CISIN_1g0428251mg, partial [Citrus sinensis]
Cs2g18240	2	0	-0.32	-0.8	7.58473	6.06388	4.35067	Biological Process: metabolic process (GO:0008152);; Molecular Function: transferase activity, transferring hexosyl groups (GO:0016758);;	K13691|0|cit:102612931|UDP-glycosyltransferase 74F2-like; K13691 pathogen-inducible salicylic acid glucosyltransferase [EC:2.4.1.-] (A)	--	[GC]	Carbohydrate transport and metabolism;; Energy production and conversion	UDP-glucoronosyl and UDP-glucosyl transferase;; Glycosyltransferase family 28 C-terminal domain	UDP-glycosyltransferase 74F2 GN=F18O19.7 OS=Arabidopsis thaliana (Mouse-ear cress) PE=1 SV=1	CG	Energy production and conversion;; Carbohydrate transport and metabolism	hypothetical protein CISIN_1g012277mg [Citrus sinensis]
Cs2g20600	2	0	-0.16	-0.89	19.4542	17.4373	10.4903	--	--	--	--	--	Zinc finger, C3HC4 type (RING finger);; Zinc finger, C3HC4 type (RING finger);; Zinc finger, C3HC4 type (RING finger)	E3 ubiquitin-protein ligase COP1 GN=COP1 OS=Arabidopsis thaliana (Mouse-ear cress) PE=1 SV=2	O	Posttranslational modification, protein turnover, chaperones	hypothetical protein CICLE_v10016774mg [Citrus clementina]
Cs2g26710	2	0	-0.44	-1.53	0.332472	0.245015	0.11501	--	--	--	--	--	Domain of unknown function	--	R	General function prediction only	hypothetical protein CISIN_1g045346mg, partial [Citrus sinensis]
Cs2g30050	2	0	-0.39	-1.47	0.684207	0.523614	0.246769	--	--	--	--	--	--	--	S	Function unknown	PREDICTED: uncharacterized protein LOC102616847 [Citrus sinensis]
Cs3g12850	2	0	-0.47	-1.47	1.09241	0.787407	0.393817	--	--	--	[T]	Signal transduction mechanisms	NB-ARC domain;; Leucine rich repeat;; Leucine Rich repeats (2 copies);; AAA domain;; Archaeal ATPase	Disease resistance protein At4g27190 GN=At4g27190 OS=Arabidopsis thaliana (Mouse-ear cress) PE=2 SV=1	T	Signal transduction mechanisms	PREDICTED: probable disease resistance protein At4g27220-like [Citrus sinensis]
Cs3g13740	2	0	-0.28	-0.93	1.15109	0.948149	0.605832	--	--	--	[T]	Signal transduction mechanisms	NB-ARC domain;; Leucine Rich repeats (2 copies);; Leucine rich repeat	Putative disease resistance protein RGA3 GN=RGA3 OS=Solanum bulbocastanum (Wild potato) PE=2 SV=2	T	Signal transduction mechanisms	PREDICTED: putative disease resistance protein RGA3-like isoform X1 [Citrus sinensis]
Cs3g14940	2	0	-0.58	-1.4	21.3042	14.268	8.09813	Biological Process: signal transduction (GO:0007165);; Biological Process: defense response, incompatible interaction (GO:0009814);; Biological Process: response to organic substance (GO:0010033);; Biological Process: regulation of defense response (GO:0031347);; Biological Process: cellular metabolic process (GO:0044237);; Biological Process: response to oxygen-containing compound (GO:1901700);;	--	--	--	--	Calmodulin binding protein-like	--	S	Function unknown	PREDICTED: uncharacterized protein LOC102614233 isoform X1 [Citrus sinensis]
Cs3g19420	2	0	-0.25	-0.99	30.9965	26.0765	15.5763	Biological Process: transcription, DNA-templated (GO:0006351);;	--	--	--	--	AP2 domain	Ethylene-responsive transcription factor ERF012 GN=ERF012 OS=Arabidopsis thaliana (Mouse-ear cress) PE=2 SV=1	K	Transcription	PREDICTED: ethylene-responsive transcription factor ERF014-like [Citrus sinensis]
Cs3g26030	2	0	-0.44	-2.26	2.10425	1.55496	0.439467	--	--	--	--	--	--	--	S	Function unknown	PREDICTED: uncharacterized protein LOC102626485 [Citrus sinensis]
Cs4g02920	2	0	-0.95	-3.36	0.364415	0.18805	0.0354883	--	K01662|0|cic:CICLE_v10009166mg|hypothetical protein; K01662 1-deoxy-D-xylulose-5-phosphate synthase [EC:2.2.1.7] (A)	Thiamine metabolism (ko00730);; Terpenoid backbone biosynthesis (ko00900)	[G]	Carbohydrate transport and metabolism	Transketolase, pyrimidine binding domain;; 1-deoxy-D-xylulose-5-phosphate synthase	Probable 1-deoxy-D-xylulose-5-phosphate synthase 2, chloroplastic (Precursor) OS=Oryza sativa subsp. japonica (Rice) PE=2 SV=1	H	Coenzyme transport and metabolism	hypothetical protein CICLE_v10009166mg [Citrus clementina]
Cs4g03680	2	0	-0.69	-1.72	2.53523	1.57285	0.770981	Molecular Function: ligase activity (GO:0016874);;	K10583|5.24554e-52|cit:102610911|ubiquitin-conjugating enzyme E2 22-like; K10583 ubiquitin-conjugating enzyme E2 S [EC:6.3.2.19] (A)	Ubiquitin mediated proteolysis (ko04120)	[O]	Posttranslational modification, protein turnover, chaperones	--	Ubiquitin-conjugating enzyme E2 22 GN=UBC22 OS=Arabidopsis thaliana (Mouse-ear cress) PE=1 SV=1	O	Posttranslational modification, protein turnover, chaperones	hypothetical protein CISIN_1g042726mg, partial [Citrus sinensis]
Cs4g05080	2	0	-2.35	-12.31	0.499338	0.0976877	9.86146e-05	--	--	--	--	--	CYTH domain	Triphosphate tunel metalloenzyme 3 GN=TTM3 OS=Arabidopsis thaliana (Mouse-ear cress) PE=1 SV=1	S	Function unknown	hypothetical protein CICLE_v10009554mg [Citrus clementina]
Cs4g05510	2	0	-0.45	-1.12	80.0833	58.4933	36.8112	--	--	--	[T]	Signal transduction mechanisms	EF hand;; EF-hand domain pair;; EF hand;; EF-hand domain;; EF-hand domain pair;; Secreted protein acidic and rich in cysteine Ca binding region;; Cytoskeletal-regulatory complex EF hand	Calmodulin-like protein 7 GN=CML7 OS=Arabidopsis thaliana (Mouse-ear cress) PE=2 SV=1	T	Signal transduction mechanisms	hypothetical protein CICLE_v10009394mg [Citrus clementina]
Cs4g06490	2	0	-0.37	-1.22	77.8598	60.3377	33.3898	Molecular Function: ubiquitin-protein transferase activity (GO:0004842);; Cellular Component: nucleus (GO:0005634);; Cellular Component: cytosol (GO:0005829);; Biological Process: amino acid transport (GO:0006865);; Molecular Function: zinc ion binding (GO:0008270);; Biological Process: negative regulation of abscisic acid-activated signaling pathway (GO:0009788);; Biological Process: protein ubi…	K16274|0|cic:CICLE_v10008969mg|hypothetical protein; K16274 E3 ubiquitin-protein ligase AIP2 [EC:6.3.2.19] (A)	--	[O]	Posttranslational modification, protein turnover, chaperones	Ring finger domain;; Zinc finger, C3HC4 type (RING finger)	E3 ubiquitin-protein ligase AIP2 GN=AIP2 OS=Arabidopsis thaliana (Mouse-ear cress) PE=1 SV=1	O	Posttranslational modification, protein turnover, chaperones	hypothetical protein CISIN_1g021283mg [Citrus sinensis]
Cs4g09890	2	0	-0.6	-1.44	1.0615	0.702067	0.391568	Biological Process: single-organism cellular process (GO:0044763);;	K06676|0|cit:102617474|condensin complex subunit 2-like; K06676 condensin complex subunit 2 (A)	--	[BD]	Chromatin structure and dynamics;; Cell cycle control, cell division, chromosome partitioning	Condensin complex subunit 2	Condensin complex subunit 2 GN=T26B15 OS=Arabidopsis thaliana (Mouse-ear cress) PE=1 SV=1	BD	Chromatin structure and dynamics;; Cell cycle control, cell division, chromosome partitioning	PREDICTED: condensin complex subunit 2-like [Citrus sinensis]
Cs4g14980	2	0	-0.35	-0.93	17.379	13.5969	9.1064	Molecular Function: protein serine/threonine phosphatase activity (GO:0004722);; Biological Process: protein dephosphorylation (GO:0006470);; Molecular Function: metal ion binding (GO:0046872);;	K14497|0|cit:102624980|protein phosphatase 2C 77-like; K14497 protein phosphatase 2C [EC:3.1.3.16] (A)	Plant hormone signal transduction (ko04075)	[T]	Signal transduction mechanisms	Protein phosphatase 2C;; Protein phosphatase 2C	Protein phosphatase 2C 77 GN=ABI2 OS=Arabidopsis thaliana (Mouse-ear cress) PE=1 SV=1	T	Signal transduction mechanisms	PREDICTED: protein phosphatase 2C 77-like [Citrus sinensis]
Cs4g19140	2	0	-0.3	-1.16	1.03441	0.839775	0.464357	--	K17613|2.3824e-139|cit:102617857|uncharacterized LOC102617857; K17613 calcineurin-binding protein cabin-1 (A)	--	--	--	--	--	S	Function unknown	hypothetical protein CISIN_1g021265mg [Citrus sinensis]
Cs4g19810	2	0	-0.69	-1.81	0.777724	0.480857	0.221135	--	--	--	--	--	Tetraspanin family	Tetraspanin-19 GN=TOM2AH3 OS=Arabidopsis thaliana (Mouse-ear cress) PE=2 SV=1	S	Function unknown	hypothetical protein CICLE_v10010490mg [Citrus clementina]
Cs5g02620	2	0	-0.34	-0.97	615.798	485.714	315.142	--	--	--	--	--	Protein of unknown function (DUF1070)	Arabinogalactan peptide 20 (Precursor) GN=AGP20 OS=Arabidopsis thaliana (Mouse-ear cress) PE=3 SV=1	R	General function prediction only	PREDICTED: arabinogalactan peptide 20-like [Citrus sinensis]
Cs5g03530	2	0	-0.38	-1.67	0.991192	0.759396	0.3125	Biological Process: cell fate specification (GO:0001708);; Biological Process: epidermal cell differentiation (GO:0009913);;	--	--	--	--	bHLH-MYC and R2R3-MYB transcription factors N-terminal;; Helix-loop-helix DNA-binding domain	Transcription factor GLABRA 3 GN=At5g41315 OS=Arabidopsis thaliana (Mouse-ear cress) PE=1 SV=1	K	Transcription	PREDICTED: transcription factor GLABRA 3-like isoform X2 [Citrus sinensis]
Cs5g05130	2	0	-0.44	-1.79	0.725799	0.536496	0.210352	--	--	--	--	--	EamA-like transporter family	WAT1-related protein At5g40240 GN=At5g40240 OS=Arabidopsis thaliana (Mouse-ear cress) PE=2 SV=1	S	Function unknown	PREDICTED: WAT1-related protein At5g40240-like isoform X1 [Citrus sinensis]
Cs5g06920	2	0	-1	-2.49	9.86376	4.9161	1.76116	--	--	--	--	--	--	--	S	Function unknown	PREDICTED: uncharacterized protein LOC102626101 [Citrus sinensis]
Cs5g10240	2	0	-0.33	-0.95	19.6882	15.6618	10.1883	Molecular Function: DNA binding (GO:0003677);; Molecular Function: sequence-specific DNA binding transcription factor activity (GO:0003700);; Cellular Component: nucleus (GO:0005634);; Biological Process: regulation of transcription, DNA-templated (GO:0006355);; Biological Process: single-organism process (GO:0044699);;	--	--	--	--	AP2 domain	Dehydration-responsive element-binding protein 1B GN=M7J2.140 OS=Arabidopsis thaliana (Mouse-ear cress) PE=2 SV=2	K	Transcription	PREDICTED: dehydration-responsive element-binding protein 1B-like [Citrus sinensis]
Cs5g15090	2	0	-0.39	-2.04	1.45703	1.11221	0.353265	--	--	--	--	--	--	--	S	Function unknown	Uncharacterized protein TCM_032358 [Theobroma cacao]
Cs5g15300	2	0	-0.23	-0.88	89.1237	76.061	48.4573	--	--	--	--	--	--	--	--	--	--
Cs5g15590	2	0	-0.66	-2.6	0.797366	0.505903	0.131648	--	--	--	--	--	--	--	S	Function unknown	PREDICTED: uncharacterized protein LOC102620642, partial [Citrus sinensis]
Cs5g15660	2	0	-0.15	-0.8	2.78817	2.50987	1.60082	Cellular Component: cell part (GO:0044464);;	--	--	[R]	General function prediction only	Zinc-binding dehydrogenase	2-alkenal reductase (NADP(+)-dependent) GN=DBR OS=Nicotiana tabacum (Common tobacco) PE=1 SV=1	R	General function prediction only	PREDICTED: NADP-dependent alkenal double bond reductase P2-like isoform X1 [Citrus sinensis]
Cs5g16770	2	0	-0.64	-2.83	13.8755	8.91796	1.95132	Molecular Function: endopeptidase inhibitor activity (GO:0004866);; Biological Process: negative regulation of endopeptidase activity (GO:0010951);;	--	--	--	--	Trypsin and protease inhibitor	Miraculin (Precursor) OS=Synsepalum dulcificum (Miracle fruit) PE=1 SV=3	R	General function prediction only	PREDICTED: miraculin-like [Citrus sinensis]
Cs5g19510	2	0	-0.4	-1.02	4.29606	3.25163	2.12077	--	--	--	--	--	NB-ARC domain;; NACHT domain	TMV resistance protein N GN=N OS=Nicotiana glutinosa (Tobacco) PE=1 SV=1	T	Signal transduction mechanisms	PREDICTED: TMV resistance protein N-like, partial [Citrus sinensis]
Cs5g20400	2	0	-0.18	-0.84	0.647842	0.572527	0.361982	--	--	--	--	--	--	--	--	--	hypothetical protein CICLE_v10023518mg [Citrus clementina]
Cs5g27620	2	0	-0.32	-1.03	25.2394	20.1502	12.3516	--	--	--	--	--	Protein of unknown function (DUF1675)	Ninja-family protein AFP3 GN=AFP3 OS=Arabidopsis thaliana (Mouse-ear cress) PE=1 SV=1	A	RNA processing and modification	hypothetical protein CICLE_v10019961mg [Citrus clementina]
Cs5g29030	2	0	-0.85	-2.13	0.341323	0.189011	0.0781191	Molecular Function: serine-type endopeptidase activity (GO:0004252);; Cellular Component: extracellular region (GO:0005576);; Biological Process: proteolysis (GO:0006508);; Cellular Component: external side of plasma membrane (GO:0009897);; Biological Process: stomatal complex morphogenesis (GO:0010103);; Molecular Function: 2-alkenal reductase [NAD(P)] activity (GO:0032440);; Biological Process:…	--	--	--	--	Subtilase family;; Peptidase inhibitor I9;; PA domain	Subtilisin-like protease SDD1 {ECO:0000303|PubMed:10809670} (Precursor) OS=Arabidopsis thaliana (Mouse-ear cress) PE=2 SV=1	O	Posttranslational modification, protein turnover, chaperones	PREDICTED: subtilisin-like protease SDD1-like [Citrus sinensis]
Cs5g29770	2	0	-1.45	-3.51	0.312238	0.114307	0.0273242	--	--	--	[I]	Lipid transport and metabolism	CRAL/TRIO domain;; CRAL/TRIO, N-terminal domain	Patellin-4 GN=PATL4 OS=Arabidopsis thaliana (Mouse-ear cress) PE=1 SV=2	I	Lipid transport and metabolism	hypothetical protein CISIN_1g045317mg [Citrus sinensis]
Cs5g31860	2	0	-0.41	-1.08	1.7132	1.28566	0.80922	--	--	--	--	--	--	--	--	--	hypothetical protein CICLE_v10024153mg [Citrus clementina]
Cs5g34190	2	0	-0.35	-0.98	0.592927	0.464858	0.301196	Molecular Function: nucleotide binding (GO:0000166);; Molecular Function: nucleic acid binding (GO:0003676);; Molecular Function: peroxidase activity (GO:0004601);; Biological Process: response to oxidative stress (GO:0006979);; Molecular Function: heme binding (GO:0020037);; Molecular Function: metal ion binding (GO:0046872);; Biological Process: oxidation-reduction process (GO:0055114);;	--	--	--	--	--	--	S	Function unknown	hypothetical protein CISIN_1g036640mg [Citrus sinensis]
Cs5g35080	2	0	-0.99	-3.07	0.607913	0.305949	0.072322	Biological Process: methylation (GO:0032259);; Molecular Function: protein dimerization activity (GO:0046983);; Molecular Function: (iso)eugenol O-methyltransferase activity (GO:0050630);;	--	--	[R]	General function prediction only	O-methyltransferase	(R,S)-reticuline 7-O-methyltransferase GN=PSOMT1 OS=Papaver somniferum (Opium poppy) PE=1 SV=1	R	General function prediction only	PREDICTED: (RS)-norcoclaurine 6-O-methyltransferase-like isoform X1 [Citrus sinensis]
Cs5g35230	2	0	-0.93	-3.35	0.745781	0.392048	0.073352	--	--	--	--	--	Reverse transcriptase-like;; RNase H	--	R	General function prediction only	PREDICTED: uncharacterized protein LOC102623801 [Citrus sinensis]
Cs6g01850	2	0	-0.26	-0.85	31.9337	26.7113	17.6887	Cellular Component: integral component of membrane (GO:0016021);;	--	--	[R]	General function prediction only	Proteolipid membrane potential modulator	Hydrophobic protein LTI6B GN=OSJNBa0069I13.6 OS=Oryza sativa subsp. japonica (Rice) PE=2 SV=1	R	General function prediction only	hypothetical protein CICLE_v10013710mg, partial [Citrus clementina]
Cs6g02030	2	0	-1.07	-3.03	1.13799	0.54347	0.139029	Biological Process: metabolic process (GO:0008152);; Molecular Function: pyridoxal phosphate binding (GO:0030170);; Molecular Function: isopenicillin-N epimerase activity (GO:0045439);;	--	--	[E]	Amino acid transport and metabolism	Aminotransferase class-V	L-cysteine desulfhydrase GN=LCD OS=Arabidopsis thaliana (Mouse-ear cress) PE=2 SV=1	E	Amino acid transport and metabolism	PREDICTED: cysteine desulfurase 2, chloroplastic-like [Citrus sinensis]
Cs6g03730	2	0	-0.67	-1.66	7.35055	4.63217	2.32611	--	--	--	[R]	General function prediction only	PPR repeat family;; PPR repeat	Pentatricopeptide repeat-containing protein At2g37320 GN=PCMP-E50 OS=Arabidopsis thaliana (Mouse-ear cress) PE=2 SV=1	R	General function prediction only	hypothetical protein CICLE_v10013093mg [Citrus clementina]
Cs6g04680	2	0	-2.73	-11.22	0.323057	0.0488521	0.00013572	--	--	--	[R]	General function prediction only	PPR repeat family;; PPR repeat;; Pentatricopeptide repeat domain;; PPR repeat	Pentatricopeptide repeat-containing protein At3g53360, mitochondrial (Precursor) GN=PCMP-E86 OS=Arabidopsis thaliana (Mouse-ear cress) PE=2 SV=1	R	General function prediction only	PREDICTED: pentatricopeptide repeat-containing protein At3g53360, mitochondrial-like isoform X1 [Citrus sinensis]
Cs6g06060	2	0	-0.43	-1.65	0.413765	0.307647	0.131613	Molecular Function: protochlorophyllide reductase activity (GO:0016630);; Biological Process: oxidation-reduction process (GO:0055114);;	--	--	[Q]	Secondary metabolites biosynthesis, transport and catabolism	short chain dehydrogenase;; KR domain	Short-chain dehydrogenase TIC 32, chloroplastic GN=TIC32 OS=Pisum sativum (Garden pea) PE=1 SV=1	Q	Secondary metabolites biosynthesis, transport and catabolism	hypothetical protein CICLE_v10012197mg [Citrus clementina]
Cs6g09150	2	0	-0.23	-1.22	308.963	263.207	132.307	Molecular Function: ferroxidase activity (GO:0004322);; Biological Process: iron ion transport (GO:0006826);; Biological Process: cellular iron ion homeostasis (GO:0006879);; Molecular Function: ferric iron binding (GO:0008199);; Cellular Component: chloroplast (GO:0009507);; Biological Process: oxidation-reduction process (GO:0055114);;	K00522|9.43592e-124|cit:102626899|ferritin-3, chloroplastic-like; K00522 ferritin heavy chain [EC:1.16.3.2] (A)	--	[P]	Inorganic ion transport and metabolism	Ferritin-like domain	Ferritin-1, chloroplastic (Precursor) GN=LSC30 OS=Brassica napus (Rape) PE=2 SV=1	P	Inorganic ion transport and metabolism	hypothetical protein CISIN_1g023956mg [Citrus sinensis]
Cs6g13510	2	0	-0.37	-1.01	10.3038	7.97418	5.1069	--	K17479|0|cit:102606782|uncharacterized LOC102606782; K17479 glutaredoxin domain-containing cysteine-rich protein 1 (A)	--	[O]	Posttranslational modification, protein turnover, chaperones	Glutaredoxin	Uncharacterized protein At5g39865 GN=At5g39865 OS=Arabidopsis thaliana (Mouse-ear cress) PE=2 SV=1	O	Posttranslational modification, protein turnover, chaperones	PREDICTED: uncharacterized protein At3g28850-like [Citrus sinensis]
Cs6g17220	2	0	-0.56	-1.73	0.566286	0.383292	0.170514	Molecular Function: aldose 1-epimerase activity (GO:0004034);; Biological Process: hexose metabolic process (GO:0019318);; Molecular Function: carbohydrate binding (GO:0030246);;	K01785|0|cit:102619412|aldose 1-epimerase-like; K01785 aldose 1-epimerase [EC:5.1.3.3] (A)	Glycolysis / Gluconeogenesis (ko00010);; Galactose metabolism (ko00052)	[G]	Carbohydrate transport and metabolism	Aldose 1-epimerase	--	G	Carbohydrate transport and metabolism	PREDICTED: aldose 1-epimerase-like [Citrus sinensis]
Cs6g17970	2	0	-0.68	-1.68	1.11754	0.697595	0.348594	Cellular Component: integral component of membrane (GO:0016021);; Biological Process: transmembrane transport (GO:0055085);;	--	--	[S]	Function unknown	Membrane transport protein	--	S	Function unknown	PREDICTED: uncharacterized protein LOC102614845 [Citrus sinensis]
Cs6g18540	2	0	-1.22	-3.59	0.347437	0.149377	0.0287576	Molecular Function: protein kinase activity (GO:0004672);;	--	--	--	--	Protein tyrosine kinase;; Protein kinase domain;; Salt stress response/antifungal	Cysteine-rich receptor-like protein kinase 25 (Precursor) GN=CRK25 OS=Arabidopsis thaliana (Mouse-ear cress) PE=3 SV=1	T	Signal transduction mechanisms	PREDICTED: cysteine-rich receptor-like protein kinase 25-like [Citrus sinensis]
Cs6g19240	2	0	-0.53	-2.62	0.819631	0.567459	0.133652	Cellular Component: nucleus (GO:0005634);; Cellular Component: plasma membrane (GO:0005886);; Biological Process: response to osmotic stress (GO:0006970);; Biological Process: response to water deprivation (GO:0009414);; Cellular Component: chloroplast (GO:0009507);; Biological Process: cold acclimation (GO:0009631);; Biological Process: response to abscisic acid (GO:0009737);; Biological Process…	--	--	--	--	--	--	S	Function unknown	PREDICTED: stress-induced protein KIN2-like [Citrus sinensis]
Cs6g21080	2	0	-0.64	-2.97	15.9476	10.2025	2.0392	--	--	--	--	--	--	--	--	--	PREDICTED: uncharacterized protein LOC102631262 [Citrus sinensis]
Cs6g21860	2	0	-0.21	-1.08	0.729705	0.632248	0.345244	Molecular Function: protein tyrosine phosphatase activity (GO:0004725);; Molecular Function: protein tyrosine/serine/threonine phosphatase activity (GO:0008138);; Biological Process: pollen development (GO:0009555);; Biological Process: pollen tube growth (GO:0009860);; Biological Process: actin filament-based movement (GO:0030048);; Biological Process: peptidyl-tyrosine dephosphorylation (GO:003…	K01110|0|cit:102621298|uncharacterized LOC102621298; K01110 phosphatidylinositol-3,4,5-trisphosphate 3-phosphatase and dual-specificity protein phosphatase PTEN [EC:3.1.3.16 3.1.3.48 3.1.3.67] (A)	Inositol phosphate metabolism (ko00562);; Phosphatidylinositol signaling system (ko04070)	[TR]	Signal transduction mechanisms;; General function prediction only	C2 domain of PTEN tumour-suppressor protein;; Dual specificity phosphatase, catalytic domain;; Tyrosine phosphatase family;; Protein-tyrosine phosphatase	--	V	Defense mechanisms	PREDICTED: uncharacterized protein LOC102621298 isoform X1 [Citrus sinensis]
Cs7g01060	2	0	-0.91	-2.51	3.6358	1.93262	0.63944	Molecular Function: beta-N-acetylhexosaminidase activity (GO:0004563);; Cellular Component: plasma membrane (GO:0005886);; Biological Process: carbohydrate metabolic process (GO:0005975);; Molecular Function: UDP-glucosyltransferase activity (GO:0035251);; Molecular Function: cation binding (GO:0043169);;	K12373|0|cit:102619901|beta-hexosaminidase 2-like; K12373 hexosaminidase [EC:3.2.1.52] (A)	Other glycan degradation (ko00511);; Amino sugar and nucleotide sugar metabolism (ko00520);; Glycosaminoglycan degradation (ko00531);; Glycosphingolipid biosynthesis - globo series (ko00603);; Glycosphingolipid biosynthesis - ganglio series (ko00604)	[G]	Carbohydrate transport and metabolism	Glycosyl hydrolase family 20, catalytic domain;; beta-acetyl hexosaminidase like	Beta-hexosaminidase 2 (Precursor) GN=F3F20.4 OS=Arabidopsis thaliana (Mouse-ear cress) PE=1 SV=1	G	Carbohydrate transport and metabolism	PREDICTED: beta-hexosaminidase 2-like [Citrus sinensis]
Cs7g02030	2	0	-0.27	-0.91	0.567953	0.470689	0.303043	Molecular Function: oxidoreductase activity (GO:0016491);; Molecular Function: metal ion binding (GO:0046872);;	--	--	--	--	Thaumatin family	Thaumatin-like protein (Precursor) GN=At1g18250 OS=Arabidopsis thaliana (Mouse-ear cress) PE=2 SV=2	R	General function prediction only	PREDICTED: pathogenesis-related protein 5-like [Citrus sinensis]
Cs7g03560	2	0	-0.21	-0.86	1.20776	1.04666	0.667391	--	--	--	[B]	Chromatin structure and dynamics	SET domain;; Tetratricopeptide repeat;; TPR repeat;; Tetratricopeptide repeat;; Tetratricopeptide repeat	Histone-lysine N-methyltransferase ATXR2 GN=MSD21.13 OS=Arabidopsis thaliana (Mouse-ear cress) PE=2 SV=1	B	Chromatin structure and dynamics	PREDICTED: uncharacterized protein LOC102616313 [Citrus sinensis]
Cs7g07910	2	0	-0.59	-1.43	8.12474	5.41244	3.01114	Molecular Function: superoxide dismutase activity (GO:0004784);; Molecular Function: manganese ion binding (GO:0030145);; Molecular Function: nutrient reservoir activity (GO:0045735);; Cellular Component: apoplast (GO:0048046);; Biological Process: oxidation-reduction process (GO:0055114);;	--	--	--	--	Cupin;; Cupin domain	Germin-like protein subfamily 1 member 1 (Precursor) GN=GLP7 OS=Arabidopsis thaliana (Mouse-ear cress) PE=2 SV=2	R	General function prediction only	PREDICTED: germin-like protein subfamily 1 member 1-like [Citrus sinensis]
Cs7g08070	2	0	-0.56	-1.67	3.33694	2.26582	1.04748	Molecular Function: peroxidase activity (GO:0004601);; Biological Process: response to oxidative stress (GO:0006979);; Molecular Function: heme binding (GO:0020037);; Molecular Function: metal ion binding (GO:0046872);; Biological Process: oxidation-reduction process (GO:0055114);;	K00430|0|cit:102619020|peroxidase 6-like; K00430 peroxidase [EC:1.11.1.7] (A)	Phenylalanine metabolism (ko00360);; Phenylpropanoid biosynthesis (ko00940)	--	--	Peroxidase	Peroxidase 6 (Precursor) GN=PER6 OS=Arabidopsis thaliana (Mouse-ear cress) PE=2 SV=1	G	Carbohydrate transport and metabolism	hypothetical protein CICLE_v10031996mg [Citrus clementina]
Cs7g08600	2	0	-0.23	-0.94	138.996	118.59	72.6819	--	--	--	--	--	BURP domain	Probable polygalacturonase non-catalytic subunit JP650 (Precursor) GN=JP650 OS=Arabidopsis thaliana (Mouse-ear cress) PE=2 SV=2	R	General function prediction only	hypothetical protein CICLE_v10030947mg [Citrus clementina]
Cs7g11350	2	0	-0.21	-0.9	1.49831	1.29396	0.804915	Molecular Function: transporter activity (GO:0005215);; Biological Process: transport (GO:0006810);; Cellular Component: integral component of membrane (GO:0016021);;	K15283|0|cit:102630779|triose phosphate/phosphate translocator TPT, chloroplastic-like; K15283 solute carrier family 35, member E1 (A)	--	[GE]	Carbohydrate transport and metabolism;; Amino acid transport and metabolism	Triose-phosphate Transporter family;; EamA-like transporter family	Triose phosphate/phosphate translocator, chloroplastic (Precursor) GN=TPT OS=Flaveria trinervia (Clustered yellowtops) PE=2 SV=1	EG	Amino acid transport and metabolism;; Carbohydrate transport and metabolism	PREDICTED: triose phosphate/phosphate translocator TPT, chloroplastic-like isoform X1 [Citrus sinensis]
Cs7g14080	2	0	-0.17	-0.87	4.10575	3.64935	2.2531	Biological Process: transmembrane transport (GO:0055085);;	--	--	--	--	OPT oligopeptide transporter protein	Probable metal-nicotianamine transporter YSL7 GN=YSL7 OS=Arabidopsis thaliana (Mouse-ear cress) PE=2 SV=1	P	Inorganic ion transport and metabolism	PREDICTED: probable metal-nicotianamine transporter YSL7-like [Citrus sinensis]
Cs7g16020	2	0	-0.46	-1.27	56.5731	41.2119	23.4055	--	--	--	--	--	Phloem protein 2	Protein PHLOEM PROTEIN 2-LIKE A1 GN=PP2A1 OS=Arabidopsis thaliana (Mouse-ear cress) PE=2 SV=1	R	General function prediction only	hypothetical protein CICLE_v10032829mg [Citrus clementina]
Cs7g17820	2	0	-0.38	-0.99	1.92668	1.48045	0.968735	Molecular Function: carboxypeptidase activity (GO:0004180);; Biological Process: proteolysis (GO:0006508);; Molecular Function: serine-type peptidase activity (GO:0008236);;	K01285|0|cit:102616608|lysosomal Pro-X carboxypeptidase-like; K01285 lysosomal Pro-X carboxypeptidase [EC:3.4.16.2] (A)	--	[OR]	Posttranslational modification, protein turnover, chaperones;; General function prediction only	Serine carboxypeptidase S28;; alpha/beta hydrolase fold	Probable serine protease EDA2 (Precursor) GN=EDA2 OS=Arabidopsis thaliana (Mouse-ear cress) PE=2 SV=2	O	Posttranslational modification, protein turnover, chaperones	hypothetical protein CISIN_1g010487mg [Citrus sinensis]
Cs7g23055	2	0	-0.79	-2.49	0.438223	0.253603	0.0782671	--	K00432|3.08938e-08|cit:102616580|CIT-SAP, PHGPx, csa; probable phospholipid hydroperoxide glutathione peroxidase-like; K00432 glutathione peroxidase [EC:1.11.1.9] (A)	Glutathione metabolism (ko00480);; Arachidonic acid metabolism (ko00590)	[O]	Posttranslational modification, protein turnover, chaperones	--	Probable phospholipid hydroperoxide glutathione peroxidase GN=CSA OS=Citrus sinensis (Sweet orange) PE=1 SV=1	O	Posttranslational modification, protein turnover, chaperones	hypothetical protein CISIN_1g027134mg [Citrus sinensis]
Cs7g26640	2	0	-0.46	-1.17	4.26086	3.09711	1.89316	--	--	--	--	--	--	--	--	--	--
Cs7g30110	2	0	-0.34	-0.85	136.938	108.536	75.7281	--	--	--	--	--	Weak chloroplast movement under blue light	WEB family protein At2g40480 GN=At2g40480 OS=Arabidopsis thaliana (Mouse-ear cress) PE=2 SV=1	S	Function unknown	hypothetical protein CICLE_v10031082mg [Citrus clementina]
Cs7g30530	2	0	-1.13	-2.74	0.327921	0.14951	0.0489587	Molecular Function: transferase activity (GO:0016740);;	--	--	--	--	O-methyltransferase	Trans-resveratrol di-O-methyltransferase GN=ROMT OS=Vitis vinifera (Grape) PE=1 SV=2	R	General function prediction only	putative orcinol O-methyltransferase [Rosa odorata]
Cs8g01980	2	0	-0.19	-0.93	1.44091	1.26702	0.758763	--	--	--	--	--	Late embryogenesis abundant protein	--	S	Function unknown	PREDICTED: uncharacterized protein LOC102607477 [Citrus sinensis]
Cs8g04820	2	0	-0.46	-1.25	4.44931	3.23782	1.86438	--	--	--	--	--	--	--	--	--	--
Cs8g07560	2	0	-0.39	-1.28	562.346	428.001	231.45	Biological Process: arginine catabolic process (GO:0006527);; Biological Process: response to oxidative stress (GO:0006979);; Biological Process: spermidine biosynthetic process (GO:0008295);; Molecular Function: arginine decarboxylase activity (GO:0008792);; Biological Process: response to cold (GO:0009409);; Biological Process: putrescine biosynthetic process (GO:0009446);; Biological Process: …	K01583|0|cit:102608169|arginine decarboxylase-like; K01583 arginine decarboxylase [EC:4.1.1.19] (A)	Arginine and proline metabolism (ko00330)	--	--	Pyridoxal-dependent decarboxylase, pyridoxal binding domain;; Pyridoxal-dependent decarboxylase, C-terminal sheet domain	Arginine decarboxylase OS=Pisum sativum (Garden pea) PE=2 SV=1	E	Amino acid transport and metabolism	PREDICTED: arginine decarboxylase-like, partial [Citrus sinensis]
Cs8g11315	2	0	-0.26	-0.87	0.773597	0.648114	0.422446	--	--	--	--	--	--	--	--	--	--
Cs8g14280	2	0	-0.2	-0.93	4.24768	3.70164	2.23291	--	--	--	--	--	--	--	S	Function unknown	hypothetical protein CICLE_v10029376mg [Citrus clementina]
Cs8g14700	2	0	-0.75	-1.84	35.7995	21.3378	9.98664	--	--	--	--	--	No apical meristem (NAM) protein	NAC domain-containing protein 90 GN=NAC090 OS=Arabidopsis thaliana (Mouse-ear cress) PE=2 SV=1	S	Function unknown	PREDICTED: NAC domain-containing protein 90-like [Citrus sinensis]
Cs8g16150	2	0	-0.33	-0.81	0.578296	0.460413	0.330057	Cellular Component: extracellular region (GO:0005576);;	--	--	--	--	Rare lipoprotein A (RlpA)-like double-psi beta-barrel	KiTH-2 OS=Actinidia deliciosa (Kiwi) PE=1 SV=1	R	General function prediction only	PREDICTED: kiwellin-like [Citrus sinensis]
Cs8g18090	2	0	-0.33	-1.4	0.942466	0.750386	0.35766	--	--	--	--	--	--	--	S	Function unknown	PREDICTED: uncharacterized protein LOC102613217 [Citrus sinensis]
Cs8g19140	2	0	-0.58	-1.39	19.1191	12.8247	7.31643	Molecular Function: phosphoprotein phosphatase activity (GO:0004721);;	K14497|0|cit:102611031|probable protein phosphatase 2C 78-like; K14497 protein phosphatase 2C [EC:3.1.3.16] (A)	Plant hormone signal transduction (ko04075)	[T]	Signal transduction mechanisms	Protein phosphatase 2C;; Protein phosphatase 2C	Protein phosphatase 2C 3 GN=AIP1 OS=Arabidopsis thaliana (Mouse-ear cress) PE=1 SV=1	T	Signal transduction mechanisms	PREDICTED: probable protein phosphatase 2C 78-like [Citrus sinensis]
Cs8g19630	2	0	-0.61	-2.13	0.869406	0.569971	0.198358	--	--	--	--	--	PAR1 protein	--	R	General function prediction only	PREDICTED: uncharacterized protein DDB_G0271670-like [Citrus sinensis]
Cs8g20320	2	0	-0.22	-0.98	0.33513	0.288035	0.170229	Cellular Component: ubiquitin ligase complex (GO:0000151);; Molecular Function: ubiquitin-protein transferase activity (GO:0004842);; Biological Process: protein ubiquitination (GO:0016567);;	--	--	[S]	Function unknown	U-box domain;; Armadillo/beta-catenin-like repeat;; HEAT repeats	U-box domain-containing protein 43 GN=PUB43 OS=Arabidopsis thaliana (Mouse-ear cress) PE=2 SV=1	S	Function unknown	PREDICTED: U-box domain-containing protein 44-like [Citrus sinensis]
Cs9g07190	2	0	-0.56	-1.92	0.570936	0.386538	0.151029	Molecular Function: N-acetyltransferase activity (GO:0008080);; Biological Process: metabolic process (GO:0008152);; Cellular Component: membrane (GO:0016020);;	--	--	--	--	Acetyltransferase (GNAT) domain;; Acetyltransferase (GNAT) domain;; Acetyltransferase (GNAT) family;; Acetyltransferase (GNAT) domain	--	R	General function prediction only	PREDICTED: uncharacterized protein LOC102612920 [Citrus sinensis]
Cs9g07220	2	0	-0.19	-0.84	0.524209	0.460915	0.291842	Molecular Function: N-acetyltransferase activity (GO:0008080);; Biological Process: response to abscisic acid (GO:0009737);;	--	--	--	--	Acetyltransferase (GNAT) domain;; Acetyltransferase (GNAT) domain;; Acetyltransferase (GNAT) domain;; Acetyltransferase (GNAT) family	--	R	General function prediction only	hypothetical protein CICLE_v10005999mg [Citrus clementina]
Cs9g08510	2	0	-0.8	-2.64	4.84674	2.79224	0.779862	--	--	--	--	--	--	--	--	--	--
Cs9g11960	2	0	-0.21	-0.85	3.33487	2.88062	1.8486	Cellular Component: plasma membrane (GO:0005886);; Cellular Component: endomembrane system (GO:0012505);; Molecular Function: clathrin binding (GO:0030276);;	--	--	--	--	--	--	T	Signal transduction mechanisms	PREDICTED: endophilin-A1-like [Citrus sinensis]
Cs9g11990	2	0	-0.31	-1.69	0.4409	0.356608	0.13709	--	--	--	[R]	General function prediction only	Leucine rich repeat;; Leucine Rich repeats (2 copies);; Leucine Rich Repeat;; Leucine Rich repeat;; Leucine rich repeat N-terminal domain;; Leucine rich repeat	LRR receptor-like serine/threonine-protein kinase GSO2 (Precursor) GN=K23L20.3 OS=Arabidopsis thaliana (Mouse-ear cress) PE=2 SV=2	R	General function prediction only	PREDICTED: LRR receptor-like serine/threonine-protein kinase GSO2-like isoform X6 [Citrus sinensis]
Cs9g12253	2	0	-0.74	-1.84	4.06505	2.44138	1.13262	--	--	--	--	--	Ulp1 protease family, C-terminal catalytic domain	--	--	--	PREDICTED: uncharacterized protein LOC102615332 [Citrus sinensis]
Cs9g14540	2	0	-0.43	-1.07	1.16323	0.864882	0.553191	--	--	--	--	--	Protein kinase domain;; Protein tyrosine kinase;; Wall-associated receptor kinase galacturonan-binding	Wall-associated receptor kinase-like 2 (Precursor) GN=WAKL2 OS=Arabidopsis thaliana (Mouse-ear cress) PE=2 SV=1	T	Signal transduction mechanisms	PREDICTED: wall-associated receptor kinase-like 10-like [Citrus sinensis]
Cs9g16210	2	0	-0.32	-0.8	0.807185	0.647734	0.462677	--	--	--	[R]	General function prediction only	PPR repeat family;; PPR repeat;; Pentatricopeptide repeat domain;; PPR repeat	Pentatricopeptide repeat-containing protein At5g66520 GN=PCMP-H61 OS=Arabidopsis thaliana (Mouse-ear cress) PE=2 SV=1	R	General function prediction only	hypothetical protein CICLE_v10004643mg [Citrus clementina]
Cs9g16360	2	0	-0.39	-0.96	4.90888	3.75046	2.52654	Molecular Function: phosphoprotein phosphatase activity (GO:0004721);; Biological Process: cellular protein modification process (GO:0006464);; Biological Process: post-embryonic development (GO:0009791);; Biological Process: single-organism developmental process (GO:0044767);; Biological Process: reproductive structure development (GO:0048608);; Biological Process: response to stimulus (GO:00508…	K14497|0|cit:102630401|probable protein phosphatase 2C 75-like; K14497 protein phosphatase 2C [EC:3.1.3.16] (A)	Plant hormone signal transduction (ko04075)	[T]	Signal transduction mechanisms	Protein phosphatase 2C	Probable protein phosphatase 2C 75 GN=AHG1 OS=Arabidopsis thaliana (Mouse-ear cress) PE=2 SV=1	T	Signal transduction mechanisms	PREDICTED: probable protein phosphatase 2C 75-like [Citrus sinensis]
Cs9g18200	2	0	-0.48	-1.41	0.866496	0.620928	0.3258	--	--	--	[PT]	Inorganic ion transport and metabolism;; Signal transduction mechanisms	--	Cyclic nucleotide-gated ion channel 1 GN=CNGC1 OS=Arabidopsis thaliana (Mouse-ear cress) PE=1 SV=1	P	Inorganic ion transport and metabolism	PREDICTED: uncharacterized protein LOC102616156 [Citrus sinensis]
orange1.1t00071	2	0	-0.4	-0.97	714.806	541.093	364.375	Molecular Function: calcium ion binding (GO:0005509);; Cellular Component: vacuole (GO:0005773);; Cellular Component: plasma membrane (GO:0005886);;	K13448|1.97437e-115|cit:102619846|probable calcium-binding protein CML27-like; K13448 calcium-binding protein CML (A)	Plant-pathogen interaction (ko04626)	[T]	Signal transduction mechanisms	EF hand;; EF-hand domain;; EF-hand domain pair;; EF hand;; EF-hand domain pair;; Secreted protein acidic and rich in cysteine Ca binding region;; Cytoskeletal-regulatory complex EF hand	Probable calcium-binding protein CML27 OS=Arabidopsis thaliana (Mouse-ear cress) PE=1 SV=1	T	Signal transduction mechanisms	hypothetical protein CICLE_v10009740mg [Citrus clementina]
orange1.1t00348	2	0	-1.12	-3.98	3.48579	1.60331	0.220442	--	--	--	--	--	--	Putative ripening-related protein 2 (Precursor) OS=Oryza sativa subsp. japonica (Rice) PE=3 SV=1	S	Function unknown	hypothetical protein CICLE_v10023281mg, partial [Citrus clementina]
orange1.1t00517	2	0	-0.62	-1.61	9.25648	6.00937	3.02793	--	--	--	--	--	--	--	S	Function unknown	hypothetical protein CICLE_v10022804mg [Citrus clementina]
orange1.1t00528	2	0	-1.15	-3	1.3638	0.613995	0.171007	--	--	--	[R]	General function prediction only	Yippee zinc-binding/DNA-binding /Mis18, centromere assembly	Protein yippee-like At4g27745 GN=At4g27745 OS=Arabidopsis thaliana (Mouse-ear cress) PE=3 SV=2	R	General function prediction only	hypothetical protein CICLE_v10022978mg [Citrus clementina]
orange1.1t00773	2	0	-1.31	-4.32	0.391773	0.157921	0.019612	--	--	--	--	--	Plant protein of unknown function	UPF0481 protein At3g47200 GN=At3g47200 OS=Arabidopsis thaliana (Mouse-ear cress) PE=2 SV=1	S	Function unknown	PREDICTED: UPF0481 protein At3g47200-like [Citrus sinensis]
orange1.1t00851	2	0	-0.34	-1.26	22.0689	17.3761	9.24271	--	--	--	--	--	AP2 domain	Ethylene-responsive transcription factor ERF053 GN=ERF053 OS=Arabidopsis thaliana (Mouse-ear cress) PE=2 SV=1	K	Transcription	hypothetical protein CICLE_v10015144mg [Citrus clementina]
orange1.1t00856	2	0	-0.22	-1.12	1.2043	1.03134	0.552244	Molecular Function: structural molecule activity (GO:0005198);; Cellular Component: cytosol (GO:0005829);; Biological Process: N-terminal protein myristoylation (GO:0006499);; Biological Process: intracellular protein transport (GO:0006886);; Biological Process: ER to Golgi vesicle-mediated transport (GO:0006888);; Biological Process: Golgi organization (GO:0007030);; Biological Process: vacuole …	--	--	--	--	Clathrin light chain	Clathrin light chain 1 GN=At2g20760 OS=Arabidopsis thaliana (Mouse-ear cress) PE=2 SV=1	S	Function unknown	PREDICTED: clathrin light chain 1-like [Citrus sinensis]
orange1.1t01707	2	0	-0.41	-1.22	28.0669	21.1488	12.0749	Molecular Function: hydrolase activity, hydrolyzing O-glycosyl compounds (GO:0004553);; Biological Process: metabolic process (GO:0008152);; Molecular Function: galactinol-raffinose galactosyltransferase activity (GO:0047268);;	K06611|0|cit:102611645|stachyose synthase-like; K06611 stachyose synthetase [EC:2.4.1.67] (A)	Galactose metabolism (ko00052)	--	--	Raffinose synthase or seed imbibition protein Sip1	Stachyose synthase (Precursor) GN=STS1 OS=Pisum sativum (Garden pea) PE=1 SV=1	R	General function prediction only	PREDICTED: stachyose synthase-like [Citrus sinensis]
orange1.1t02117	2	0	-1.39	-3.34	0.694818	0.264738	0.0686057	Molecular Function: organic cyclic compound binding (GO:0097159);; Molecular Function: heterocyclic compound binding (GO:1901363);;	K14536|1.84601e-48|cic:CICLE_v10030601mg|hypothetical protein; K14536 ribosome assembly protein 1 [EC:3.6.5.-] (A)	Ribosome biogenesis in eukaryotes (ko03008)	[J]	Translation, ribosomal structure and biogenesis	Elongation factor G C-terminus	--	J	Translation, ribosomal structure and biogenesis	hypothetical protein CICLE_v10030601mg [Citrus clementina]
orange1.1t02123	2	0	-0.32	-1.09	5.66601	4.54531	2.6634	--	--	--	--	--	Protein kinase domain;; Protein tyrosine kinase;; Leucine Rich repeats (2 copies);; Leucine rich repeat;; Leucine Rich Repeat;; Leucine Rich repeat;; Leucine rich repeat	Probable LRR receptor-like serine/threonine-protein kinase At4g08850 (Precursor) GN=At4g08850 OS=Arabidopsis thaliana (Mouse-ear cress) PE=2 SV=3	T	Signal transduction mechanisms	PREDICTED: probable LRR receptor-like serine/threonine-protein kinase At4g08850-like [Citrus sinensis]
orange1.1t02243	2	0	-0.64	-1.72	5.98483	3.84942	1.81804	--	--	--	--	--	Late embryogenesis abundant (LEA) group 1	18 kDa seed maturation protein GN=GMPM1 OS=Glycine max (Soybean) PE=2 SV=1	S	Function unknown	PREDICTED: 18 kDa seed maturation protein-like [Citrus sinensis]
orange1.1t02245	2	0	-0.5	-1.35	3.28655	2.32704	1.29056	--	K13356|0|cit:102619862|fatty acyl-CoA reductase 2-like; K13356 fatty acyl-CoA reductase [EC:1.2.1.-] (A)	Cutin, suberine and wax biosynthesis (ko00073);; Peroxisome (ko04146)	[I]	Lipid transport and metabolism	Male sterility protein	Fatty acyl-CoA reductase 2 OS=Arabidopsis thaliana (Mouse-ear cress) PE=2 SV=2	I	Lipid transport and metabolism	PREDICTED: fatty acyl-CoA reductase 2-like [Citrus sinensis]
orange1.1t02355	2	0	-0.59	-1.83	0.660772	0.437967	0.186135	--	--	--	[R]	General function prediction only	PPR repeat family;; PPR repeat;; Pentatricopeptide repeat domain;; PPR repeat	Pentatricopeptide repeat-containing protein At2g33680 GN=PCMP-E19 OS=Arabidopsis thaliana (Mouse-ear cress) PE=3 SV=1	R	General function prediction only	PREDICTED: pentatricopeptide repeat-containing protein At3g57430, chloroplastic-like [Citrus sinensis]
orange1.1t03354	2	0	-0.29	-1.61	2.23565	1.83364	0.7328	--	K15032|1.28551e-144|cit:102610867|uncharacterized LOC102610867; K15032 mTERF domain-containing protein, mitochondrial (A)	--	[KR]	Transcription;; General function prediction only	mTERF	--	K	Transcription	PREDICTED: uncharacterized protein LOC102610867 [Citrus sinensis]
orange1.1t03535	2	0	-0.37	-0.96	2.77017	2.14414	1.42801	Molecular Function: lyase activity (GO:0016829);;	K01581|1.21147e-156|cic:CICLE_v10020253mg|hypothetical protein; K01581 ornithine decarboxylase [EC:4.1.1.17] (A)	Arginine and proline metabolism (ko00330);; Glutathione metabolism (ko00480)	[E]	Amino acid transport and metabolism	Pyridoxal-dependent decarboxylase, pyridoxal binding domain	Ornithine decarboxylase OS=Datura stramonium (Jimsonweed) PE=2 SV=1	E	Amino acid transport and metabolism	hypothetical protein CICLE_v10020253mg [Citrus clementina]
orange1.1t03652	2	0	-0.22	-1.24	5.20264	4.45283	2.1967	--	--	--	[T]	Signal transduction mechanisms	--	Putative disease resistance RPP13-like protein 1 GN=RPPL1 OS=Arabidopsis thaliana (Mouse-ear cress) PE=3 SV=1	T	Signal transduction mechanisms	PREDICTED: putative disease resistance RPP13-like protein 1-like isoform X2 [Citrus sinensis]
orange1.1t04318	2	0	-0.33	-0.8	16.6453	13.2091	9.54555	--	--	--	[R]	General function prediction only	Ankyrin repeats (3 copies);; Ankyrin repeats (many copies);; Ankyrin repeats (many copies);; Ankyrin repeat;; Ankyrin repeat;; Domain of unknown function	Ankyrin repeat-containing protein At2g01680 GN=At2g01680 OS=Arabidopsis thaliana (Mouse-ear cress) PE=2 SV=1	R	General function prediction only	PREDICTED: ankyrin-1-like [Citrus sinensis]
orange1.1t04393	2	0	-0.44	-1.14	14.2031	10.4488	6.44392	--	--	--	--	--	O-methyltransferase;; O-methyltransferase	Isoflavone-7-O-methyltransferase 9 OS=Medicago sativa (Alfalfa) PE=2 SV=1	R	General function prediction only	PREDICTED: 8-hydroxyquercetin 8-O-methyltransferase-like [Citrus sinensis]
orange1.1t05924	2	0	-0.48	-1.59	1.11677	0.800856	0.369787	--	--	--	--	--	--	--	--	--	hypothetical protein CISIN_1g035524mg [Citrus sinensis]
Cs5g32560	4	0	-2.02	-2.34	10.5218	2.59002	2.08038	Molecular Function: electron carrier activity (GO:0009055);; Molecular Function: protein disulfide oxidoreductase activity (GO:0015035);; Biological Process: cell redox homeostasis (GO:0045454);;	K03676|2.88781e-70|cit:102607653|glutaredoxin-C11-like; K03676 glutaredoxin 3 (A)	--	[O]	Posttranslational modification, protein turnover, chaperones	Glutaredoxin	Glutaredoxin-C11 GN=T20O10.50 OS=Arabidopsis thaliana (Mouse-ear cress) PE=3 SV=1	O	Posttranslational modification, protein turnover, chaperones	hypothetical protein CICLE_v10023999mg [Citrus clementina]
Cs6g15680	4	0	-1.83	-1.54	9.23574	2.59497	3.18255	--	--	--	--	--	Myb/SANT-like DNA-binding domain	--	S	Function unknown	PREDICTED: probable serine/threonine-protein kinase mps1-like isoform X1 [Citrus sinensis]
Cs9g02080	4	0	-1.79	-2.15	8.99214	2.60742	2.02332	--	--	--	--	--	--	--	--	--	hypothetical protein CISIN_1g039621mg [Citrus sinensis]
Cs3g03370	0	0	-0.84	-1.21	4.67849	2.61051	2.02068	--	--	--	--	--	Protein of unknown function (DUF707)	--	S	Function unknown	PREDICTED: uncharacterized protein LOC102607321 [Citrus sinensis]
Cs6g01080	0	0	-0.79	-1.03	4.59039	2.65409	2.24559	--	--	--	[T]	Signal transduction mechanisms	NB-ARC domain;; Leucine Rich repeats (2 copies);; Leucine rich repeat;; Leucine Rich Repeat	Putative disease resistance RPP13-like protein 1 GN=RPPL1 OS=Arabidopsis thaliana (Mouse-ear cress) PE=3 SV=1	T	Signal transduction mechanisms	PREDICTED: putative disease resistance protein At3g14460-like [Citrus sinensis]
Cs5g27180	3	0	-0.52	-0.92	3.83801	2.68486	2.02595	Cellular Component: nucleus (GO:0005634);; Molecular Function: transferase activity (GO:0016740);;	K11433|0|cit:102611687|histone-lysine N-methyltransferase SUVR3-like; K11433 histone-lysine N-methyltransferase SETMAR [EC:2.1.1.43] (A)	Lysine degradation (ko00310)	[BK]	Chromatin structure and dynamics;; Transcription	SET domain;; Pre-SET motif	Histone-lysine N-methyltransferase SUVR3 GN=F20H23.22 OS=Arabidopsis thaliana (Mouse-ear cress) PE=2 SV=3	BK	Chromatin structure and dynamics;; Transcription	hypothetical protein CICLE_v10020754mg [Citrus clementina]
orange1.1t01972	4	0	-0.83	-0.64	4.82716	2.71272	3.08893	Biological Process: metabolic process (GO:0008152);; Molecular Function: transferase activity, transferring hexosyl groups (GO:0016758);;	K13496|0|cit:102628707|UDP-glycosyltransferase 73C3-like; K13496 UDP-glucosyl transferase 73C [EC:2.4.1.-] (A)	--	[GC]	Carbohydrate transport and metabolism;; Energy production and conversion	UDP-glucoronosyl and UDP-glucosyl transferase	UDP-glycosyltransferase 73C2 GN=UGT73C2 OS=Arabidopsis thaliana (Mouse-ear cress) PE=3 SV=1	CG	Energy production and conversion;; Carbohydrate transport and metabolism	PREDICTED: UDP-glycosyltransferase 73C3-like [Citrus sinensis]
Cs5g29120	3	0	-0.53	-1.21	3.95084	2.72859	1.70406	Biological Process: cellular process (GO:0009987);;	--	--	--	--	Salt stress response/antifungal	Cysteine-rich repeat secretory protein 3 (Precursor) GN=CRRSP3 OS=Arabidopsis thaliana (Mouse-ear cress) PE=1 SV=1	R	General function prediction only	PREDICTED: cysteine-rich repeat secretory protein 3-like isoform X1 [Citrus sinensis]
orange1.1t02071	0	0	-0.99	-1.35	5.40556	2.72979	2.12707	--	--	--	--	--	Plant protein of unknown function	UPF0481 protein At3g47200 GN=At3g47200 OS=Arabidopsis thaliana (Mouse-ear cress) PE=2 SV=1	S	Function unknown	PREDICTED: putative UPF0481 protein At3g02645-like [Citrus sinensis]
orange1.1t05582	4	0	-0.74	-0.86	4.67507	2.80816	2.57512	--	--	--	--	--	TIR domain	Protein VARIATION IN COMPOUND TRIGGERED ROOT growth response GN=VICTR OS=Arabidopsis thaliana (Mouse-ear cress) PE=1 SV=1	T	Signal transduction mechanisms	PREDICTED: TMV resistance protein N-like, partial [Citrus sinensis]
Cs6g13760	4	0	-1.9	-2.3	10.5315	2.83004	2.14358	--	--	--	--	--	--	--	S	Function unknown	hypothetical protein CICLE_v10012818mg [Citrus clementina]
Cs8g10900	3	0	-0.43	-0.94	3.82924	2.84449	1.99514	--	--	--	--	--	--	--	--	--	--
Cs5g28840	4	0	-0.98	-0.88	5.622	2.85403	3.05438	Cellular Component: chloroplast (GO:0009507);; Biological Process: embryo development ending in seed dormancy (GO:0009793);;	--	--	--	--	--	--	S	Function unknown	PREDICTED: uncharacterized protein LOC102609981 [Citrus sinensis]
Cs1g13480	4	0	-1.26	-1.5	6.8493	2.86973	2.42859	--	K13459|0|cit:102630981|probable disease resistance protein At5g63020-like; K13459 disease resistance protein RPS2 (A)	Plant-pathogen interaction (ko04626)	[T]	Signal transduction mechanisms	NB-ARC domain;; Leucine Rich repeats (2 copies);; Leucine rich repeat	Probable disease resistance protein At5g63020 GN=At5g63020 OS=Arabidopsis thaliana (Mouse-ear cress) PE=2 SV=2	T	Signal transduction mechanisms	PREDICTED: probable disease resistance protein At5g63020-like [Citrus sinensis]
Cs1g08190	4	0	-0.91	-1.07	5.51269	2.93046	2.62789	--	--	--	--	--	--	--	--	--	hypothetical protein CICLE_v10010568mg, partial [Citrus clementina]
orange1.1t03775	0	0	-1.01	-1.26	5.97836	2.96459	2.49028	Molecular Function: iron ion binding (GO:0005506);; Molecular Function: linoleate 13S-lipoxygenase activity (GO:0016165);; Biological Process: oxylipin biosynthetic process (GO:0031408);; Biological Process: oxidation-reduction process (GO:0055114);;	K00454|0|cit:102625997|linoleate 13S-lipoxygenase 2-1, chloroplastic-like; K00454 lipoxygenase [EC:1.13.11.12] (A)	Linoleic acid metabolism (ko00591);; alpha-Linolenic acid metabolism (ko00592)	--	--	Lipoxygenase;; PLAT/LH2 domain	Linoleate 13S-lipoxygenase 2-1, chloroplastic (Precursor) GN=LOX2.1 OS=Solanum tuberosum (Potato) PE=1 SV=1	E	Amino acid transport and metabolism	hypothetical protein CICLE_v10014202mg [Citrus clementina]
orange1.1t05511	0	0	-0.71	-1.07	4.8471	2.96929	2.3033	Molecular Function: zinc ion binding (GO:0008270);; Biological Process: photoperiodism, flowering (GO:0048573);;	K10640|1.02062e-22|cic:CICLE_v10020918mg|hypothetical protein; K10640 E3 ubiquitin-protein ligase RNF25 [EC:6.3.2.19] (A)	--	--	--	RWD domain	--	O	Posttranslational modification, protein turnover, chaperones	hypothetical protein CICLE_v10020918mg [Citrus clementina]
Cs7g18675	3	0	-0.64	-1.35	4.69194	3.00138	1.83534	--	--	--	--	--	--	--	--	--	--
Cs3g18580	0	0	-1.2	-1.63	7.10418	3.0843	2.29534	--	--	--	--	--	--	--	S	Function unknown	hypothetical protein CICLE_v10033757mg [Citrus clementina]
Cs4g06410	0	0	-2.86	-4.52	22.3841	3.09167	0.977747	--	--	--	--	--	AP2 domain	Ethylene-responsive transcription factor ERF017 GN=ERF017 OS=Arabidopsis thaliana (Mouse-ear cress) PE=2 SV=1	K	Transcription	PREDICTED: ethylene-responsive transcription factor ERF017-like [Citrus sinensis]
Cs1g09150	4	0	-0.91	-0.74	5.90825	3.1363	3.52857	--	--	--	--	--	--	--	--	--	--
orange1.1t00742	4	0	-1.7	-1.78	10.2303	3.15324	2.9695	--	--	--	--	--	--	--	--	--	hypothetical protein CICLE_v10006294mg [Citrus clementina]
Cs3g22340	4	0	-0.98	-1.05	6.29712	3.20093	3.04968	Molecular Function: ATP binding (GO:0005524);; Cellular Component: plasma membrane (GO:0005886);; Biological Process: ATP catabolic process (GO:0006200);; Biological Process: response to abscisic acid (GO:0009737);; Molecular Function: ATPase activity, coupled to transmembrane movement of substances (GO:0042626);; Biological Process: abscisic acid transport (GO:0080168);;	--	--	[Q]	Secondary metabolites biosynthesis, transport and catabolism	ABC-2 type transporter;; ABC transporter;; ABC-2 family transporter protein;; AAA domain	ABC transporter G family member 25 GN=F17M19.11 OS=Arabidopsis thaliana (Mouse-ear cress) PE=2 SV=1	Q	Secondary metabolites biosynthesis, transport and catabolism	PREDICTED: ABC transporter G family member 25-like [Citrus sinensis]
Cs5g33090	3	0	-0.68	-1.28	5.14547	3.21413	2.11637	--	--	--	--	--	Auxin responsive protein	Indole-3-acetic acid-induced protein ARG7 GN=ARG7 OS=Vigna radiata var. radiata (Mung bean) PE=2 SV=1	S	Function unknown	hypothetical protein CISIN_1g041682mg [Citrus sinensis]
Cs5g09050	3	0	-0.63	-1.38	4.99082	3.23301	1.92181	Biological Process: oligopeptide transport (GO:0006857);; Biological Process: response to water deprivation (GO:0009414);; Biological Process: response to nitrate (GO:0010167);; Molecular Function: nitrate transmembrane transporter activity (GO:0015112);; Biological Process: nitrate transport (GO:0015706);; Cellular Component: integral component of membrane (GO:0016021);; Biological Process: ster…	K14638|0|cit:102617282|nitrate transporter 1.1-like; K14638 solute carrier family 15 (peptide/histidine transporter), member 3/4 (A)	--	[E]	Amino acid transport and metabolism	POT family;; BT1 family	Protein NRT1/ PTR FAMILY 6.3 OS=Arabidopsis thaliana (Mouse-ear cress) PE=1 SV=1	P	Inorganic ion transport and metabolism	PREDICTED: nitrate transporter 1.1-like [Citrus sinensis]
Cs2g16490	3	0	-0.54	-1.23	4.69844	3.23853	2.00775	--	--	--	--	--	--	--	S	Function unknown	hypothetical protein CICLE_v10030435mg [Citrus clementina]
Cs5g02520	3	0	-0.63	-1.25	5.00614	3.23987	2.09877	--	--	--	--	--	Protein of unknown function (DUF3133)	Extra-large guanine nucleotide-binding protein 1 GN=F26B6.11 OS=Arabidopsis thaliana (Mouse-ear cress) PE=1 SV=2	S	Function unknown	PREDICTED: uncharacterized protein LOC102617481 [Citrus sinensis]
orange1.1t00462	0	0	-0.86	-1.3	5.89652	3.24282	2.39504	--	--	--	--	--	--	--	--	--	--
Cs4g18380	0	0	-0.65	-0.9	5.11451	3.2507	2.73412	--	--	--	--	--	Protein kinase domain;; Protein tyrosine kinase;; Leucine Rich repeats (2 copies);; Leucine rich repeat;; Leucine Rich Repeat;; Leucine Rich repeat;; Leucine rich repeat	Probable LRR receptor-like serine/threonine-protein kinase At4g08850 (Precursor) GN=At4g08850 OS=Arabidopsis thaliana (Mouse-ear cress) PE=2 SV=3	T	Signal transduction mechanisms	PREDICTED: probable leucine-rich repeat receptor-like protein kinase At1g35710-like isoform X1 [Citrus sinensis]
Cs2g22810	4	0	-2.03	-1.58	13.5081	3.31644	4.51631	--	--	--	--	--	Wound-induced protein	--	R	General function prediction only	hypothetical protein CICLE_v10017300mg [Citrus clementina]
Cs9g15490	0	0	-1.17	-1.55	7.50472	3.33049	2.57129	--	--	--	[R]	General function prediction only	Ankyrin repeats (3 copies);; Ankyrin repeats (many copies);; Ankyrin repeats (many copies);; Ankyrin repeat;; Ankyrin repeat;; Domain of unknown function	--	R	General function prediction only	PREDICTED: uncharacterized protein LOC102624733 [Citrus sinensis]
orange1.1t06038	0	0	-0.94	-1.29	6.38263	3.33666	2.61839	--	--	--	--	--	--	--	--	--	--
Cs6g09570	4	0	-0.89	-1.06	6.22904	3.35217	2.98882	--	--	--	--	--	Tubby C 2	Protein LURP-one-related 15 GN=At5g01750 OS=Arabidopsis thaliana (Mouse-ear cress) PE=1 SV=1	S	Function unknown	hypothetical protein CICLE_v10012677mg [Citrus clementina]
orange1.1t03534	4	0	-1.69	-1.99	10.8767	3.36324	2.73433	--	--	--	[T]	Signal transduction mechanisms	NB-ARC domain	Putative disease resistance RPP13-like protein 1 GN=RPPL1 OS=Arabidopsis thaliana (Mouse-ear cress) PE=3 SV=1	T	Signal transduction mechanisms	hypothetical protein CICLE_v10018708mg [Citrus clementina]
Cs6g15035	4	0	-0.84	-0.76	6.05581	3.38069	3.58476	Cellular Component: nucleus (GO:0005634);; Biological Process: autophagy (GO:0006914);; Biological Process: fatty acid catabolic process (GO:0009062);; Biological Process: adaxial/abaxial axis specification (GO:0009943);; Biological Process: regulation of meristem growth (GO:0010075);; Biological Process: leaf vascular tissue pattern formation (GO:0010305);; Biological Process: leaf shaping (GO:0…	--	--	--	--	--	--	S	Function unknown	PREDICTED: uncharacterized protein LOC102630060 [Citrus sinensis]
Cs8g03700	3	0	-0.64	-1.28	5.30282	3.39635	2.18242	--	K10293|1.86539e-174|cit:102621422|F-box protein SKIP22-like; K10293 F-box protein 7 (A)	--	--	--	F-box-like;; F-box domain	Putative F-box protein At1g23770 GN=At1g23770 OS=Arabidopsis thaliana (Mouse-ear cress) PE=3 SV=1	R	General function prediction only	hypothetical protein CISIN_1g038588mg [Citrus sinensis]
Cs5g33720	3	0	-0.6	-1.12	5.17713	3.41986	2.3882	Biological Process: response to stress (GO:0006950);; Biological Process: response to abiotic stimulus (GO:0009628);; Biological Process: primary metabolic process (GO:0044238);; Biological Process: cellular biosynthetic process (GO:0044249);; Biological Process: cellular macromolecule metabolic process (GO:0044260);; Biological Process: organic substance biosynthetic process (GO:1901576);;	--	--	--	--	--	--	S	Function unknown	PREDICTED: uncharacterized protein LOC102622761 [Citrus sinensis]
Cs6g06640	4	0	-0.94	-1.11	6.64448	3.46763	3.08751	--	--	--	[G]	Carbohydrate transport and metabolism	Protein of unknown function, DUF604;; Fringe-like	--	G	Carbohydrate transport and metabolism	hypothetical protein CICLE_v10011508mg [Citrus clementina]
Cs9g04520	0	0	-1.94	-2.36	13.3497	3.49075	2.60223	--	--	--	--	--	C2 domain	--	R	General function prediction only	PREDICTED: uncharacterized protein LOC102622800 isoform X1 [Citrus sinensis]
Cs5g19420	4	0	-0.89	-0.79	6.57233	3.54	3.80927	--	--	--	--	--	--	--	--	--	hypothetical protein CICLE_v10023258mg [Citrus clementina]
Cs9g05170	4	0	-0.95	-0.89	6.89875	3.57885	3.71977	Molecular Function: ATP binding (GO:0005524);; Biological Process: ATP catabolic process (GO:0006200);; Cellular Component: integral component of membrane (GO:0016021);; Molecular Function: 2-alkenal reductase [NAD(P)] activity (GO:0032440);; Molecular Function: ATPase activity, coupled to transmembrane movement of substances (GO:0042626);; Biological Process: transmembrane transport (GO:0055085)…	--	--	[Q]	Secondary metabolites biosynthesis, transport and catabolism	ABC transporter transmembrane region;; ABC transporter	ABC transporter C family member 10 GN=F17J16.190 OS=Arabidopsis thaliana (Mouse-ear cress) PE=2 SV=2	Q	Secondary metabolites biosynthesis, transport and catabolism	PREDICTED: ABC transporter C family member 10-like [Citrus sinensis]
Cs8g15140	0	0	-0.98	-1.26	7.15491	3.61935	2.99282	Molecular Function: UDP-N-acetylmuramate dehydrogenase activity (GO:0008762);; Molecular Function: reticuline oxidase activity (GO:0050468);; Molecular Function: flavin adenine dinucleotide binding (GO:0050660);; Biological Process: oxidation-reduction process (GO:0055114);;	--	--	--	--	--	Tetrahydrocannabinolic acid synthase (Precursor) OS=Cannabis sativa (Hemp) PE=1 SV=1	R	General function prediction only	hypothetical protein CISIN_1g047970mg [Citrus sinensis]
Cs7g26710	4	0	-2.48	-2.28	20.4806	3.66416	4.21447	--	--	--	--	--	Protein of unknown function DUF260	LOB domain-containing protein 41 GN=F16B3.18 OS=Arabidopsis thaliana (Mouse-ear cress) PE=2 SV=1	S	Function unknown	PREDICTED: LOB domain-containing protein 41-like [Citrus sinensis]
Cs6g08810	4	0	-0.87	-1.04	6.69947	3.67781	3.25583	Cellular Component: endoplasmic reticulum lumen (GO:0005788);; Biological Process: protein folding (GO:0006457);; Cellular Component: plasmodesma (GO:0009506);; Biological Process: response to high light intensity (GO:0009644);; Biological Process: abscisic acid biosynthetic process (GO:0009688);; Biological Process: pollen tube growth (GO:0009860);; Biological Process: heat acclimation (GO:00102…	--	--	[O]	Posttranslational modification, protein turnover, chaperones	DnaJ domain;; Thioredoxin-like domain	DnaJ protein ERDJ3A (Precursor) GN=T16O11.7 OS=Arabidopsis thaliana (Mouse-ear cress) PE=1 SV=1	R	General function prediction only	PREDICTED: uncharacterized protein LOC102617203 [Citrus sinensis]
Cs1g09640	4	0	-0.96	-1.09	7.2037	3.70114	3.38605	--	--	--	--	--	No apical meristem (NAM) protein	Protein NTM1-like 8 {ECO:0000303|PubMed:19704545} OS=Arabidopsis thaliana (Mouse-ear cress) PE=1 SV=1	S	Function unknown	PREDICTED: NAC domain-containing protein 4-like isoform X1 [Citrus sinensis]
Cs9g04050	0	0	-0.54	-0.93	5.40572	3.70925	2.84333	Biological Process: metabolic process (GO:0008152);; Molecular Function: hydrolase activity (GO:0016787);;	--	--	[I]	Lipid transport and metabolism	Alpha/beta hydrolase family;; Alpha/beta hydrolase family;; alpha/beta hydrolase fold;; Chlorophyllase;; Chlorophyllase enzyme;; Dienelactone hydrolase family	--	S	Function unknown	PREDICTED: bifunctional epoxide hydrolase 2-like [Citrus sinensis]
Cs7g29660	3	0	-0.63	-1.32	5.9483	3.8408	2.38117	Molecular Function: phosphorelay response regulator activity (GO:0000156);; Biological Process: phosphorelay signal transduction system (GO:0000160);; Cellular Component: mitochondrion (GO:0005739);; Biological Process: regulation of transcription, DNA-templated (GO:0006355);; Cellular Component: plastid (GO:0009536);; Biological Process: response to cytokinin (GO:0009735);; Molecular Function: k…	K14492|8.99249e-86|cit:102610311|two-component response regulator ARR17-like; K14492 two-component response regulator ARR-A family (A)	Plant hormone signal transduction (ko04075)	[K]	Transcription	Response regulator receiver domain	Two-component response regulator ARR17 GN=ARR17 OS=Arabidopsis thaliana (Mouse-ear cress) PE=2 SV=1	K	Transcription	hypothetical protein CICLE_v10032983mg [Citrus clementina]
Cs1g18680	4	0	-2.51	-1.83	22.1206	3.89569	6.20097	--	--	--	--	--	--	--	S	Function unknown	hypothetical protein CISIN_1g034102mg [Citrus sinensis]
Cs2g07040	3	0	-0.67	-1.31	6.19878	3.90076	2.4931	Molecular Function: DNA binding (GO:0003677);; Molecular Function: chromatin binding (GO:0003682);;	K09422|0|cit:102611036|myb-related protein Myb4-like; K09422 myb proto-oncogene protein, plant (A)	--	[K]	Transcription	Myb-like DNA-binding domain;; Myb-like DNA-binding domain	Myb-related protein Myb4 GN=OSJNBa0073E02.6 OS=Oryza sativa subsp. japonica (Rice) PE=2 SV=2	K	Transcription	PREDICTED: myb-related protein Myb4-like [Citrus sinensis]
orange1.1t04211	4	0	-0.81	-0.63	6.84882	3.90197	4.43349	--	--	--	[T]	Signal transduction mechanisms	NB-ARC domain	Disease resistance protein RGA2 GN=RGA2 OS=Solanum bulbocastanum (Wild potato) PE=1 SV=1	T	Signal transduction mechanisms	PREDICTED: putative disease resistance protein At3g14460-like isoform X1 [Citrus sinensis]
Cs1g06240	4	0	-1.92	-1.86	14.8445	3.92486	4.08426	Cellular Component: nucleus (GO:0005634);; Biological Process: response to wounding (GO:0009611);;	--	--	--	--	Wound-induced protein	--	R	General function prediction only	hypothetical protein CICLE_v10010020mg [Citrus clementina]
Cs8g18790	0	0	-1.78	-2.92	13.4986	3.92639	1.77988	--	--	--	--	--	--	--	S	Function unknown	hypothetical protein CICLE_v10029728mg [Citrus clementina]
Cs2g16290	3	0	-0.45	-0.83	5.37809	3.9495	3.03389	Molecular Function: transferase activity (GO:0016740);;	--	--	[GC]	Carbohydrate transport and metabolism;; Energy production and conversion	UDP-glucoronosyl and UDP-glucosyl transferase	7-deoxyloganetic acid glucosyltransferase GN=UGT709C2 OS=Catharanthus roseus (Madagascar periwinkle) PE=1 SV=1	CG	Energy production and conversion;; Carbohydrate transport and metabolism	hypothetical protein CICLE_v10030404mg [Citrus clementina]
Cs5g22260	0	0	-2.04	-2.56	16.2399	3.95756	2.76013	Molecular Function: calmodulin-dependent protein kinase activity (GO:0004683);; Molecular Function: ATP binding (GO:0005524);; Cellular Component: plasma membrane (GO:0005886);; Biological Process: protein phosphorylation (GO:0006468);; Biological Process: positive regulation of cell death (GO:0010942);; Biological Process: positive regulation of defense response (GO:0031349);; Biological Process…	--	--	--	--	Protein kinase domain;; Protein tyrosine kinase	Leucine-rich repeat receptor-like serine/threonine/tyrosine-protein kinase SOBIR1 (Precursor) GN=F20M17.8 OS=Arabidopsis thaliana (Mouse-ear cress) PE=1 SV=1	T	Signal transduction mechanisms	PREDICTED: leucine-rich repeat receptor-like serine/threonine/tyrosine-protein kinase SOBIR1-like [Citrus sinensis]
Cs3g13920	4	0	-2.12	-1.63	17.2004	3.9603	5.55667	--	--	--	--	--	--	--	--	--	hypothetical protein CICLE_v10003071mg [Citrus clementina]
Cs6g01900	4	0	-1.35	-1.09	10.1357	3.96726	4.76033	--	--	--	--	--	--	--	S	Function unknown	hypothetical protein CICLE_v10013801mg [Citrus clementina]
Citrus_sinensis_newGene_1182	4	0	-0.95	-1.05	7.64767	3.96902	3.68435	--	--	--	--	--	--	--	--	--	--
orange1.1t01790	3	0	-0.93	-1.74	7.55567	3.9768	2.25958	--	--	--	--	--	--	--	S	Function unknown	PREDICTED: uncharacterized protein LOC102609729 [Citrus sinensis]
Cs6g18110	0	0	-0.9	-1.09	7.4055	3.97921	3.47676	Cellular Component: nucleus (GO:0005634);; Biological Process: chromatin assembly or disassembly (GO:0006333);; Biological Process: DNA mediated transformation (GO:0009294);;	K10753|5.76427e-103|cit:102619413|histone chaperone ASF1B-like; K10753 histone chaperone ASF1 (A)	--	[KB]	Transcription;; Chromatin structure and dynamics	ASF1 like histone chaperone	Histone chaperone ASF1B GN=F16F17.110 OS=Arabidopsis thaliana (Mouse-ear cress) PE=1 SV=1	BK	Chromatin structure and dynamics;; Transcription	PREDICTED: histone chaperone ASF1B-like [Citrus sinensis]
Cs1g19290	3	0	-0.56	-1.03	5.86217	3.98962	2.88014	Molecular Function: nucleotide binding (GO:0000166);; Molecular Function: protein kinase activity (GO:0004672);;	--	--	--	--	Protein kinase domain;; Protein tyrosine kinase;; D-mannose binding lectin	G-type lectin S-receptor-like serine/threonine-protein kinase At5g35370 (Precursor) GN=At5g35370 OS=Arabidopsis thaliana (Mouse-ear cress) PE=2 SV=2	T	Signal transduction mechanisms	PREDICTED: G-type lectin S-receptor-like serine/threonine-protein kinase At5g35370-like isoform X1 [Citrus sinensis]
Cs3g18760	4	0	-0.8	-0.64	7.15949	4.11098	4.60274	--	--	--	--	--	--	--	--	--	PREDICTED: uncharacterized protein LOC102624581 [Citrus sinensis]
Cs2g06590	3	0	-0.48	-0.86	5.78564	4.15567	3.18973	--	--	--	--	--	Bromodomain;; Myb-like DNA-binding domain	--	R	General function prediction only	PREDICTED: uncharacterized protein LOC102619838 isoform X2 [Citrus sinensis]
Cs9g16620	3	0	-0.43	-0.83	5.75269	4.27237	3.23108	Biological Process: alcohol metabolic process (GO:0006066);; Molecular Function: choline dehydrogenase activity (GO:0008812);; Molecular Function: mandelonitrile lyase activity (GO:0046593);; Molecular Function: flavin adenine dinucleotide binding (GO:0050660);; Biological Process: oxidation-reduction process (GO:0055114);;	--	--	[R]	General function prediction only	GMC oxidoreductase;; GMC oxidoreductase	Protein HOTHEAD (Precursor) GN=F3N23.17 OS=Arabidopsis thaliana (Mouse-ear cress) PE=1 SV=1	R	General function prediction only	hypothetical protein CICLE_v10006541mg [Citrus clementina]
Cs9g12490	0	0	-0.84	-1.35	7.86738	4.38636	3.08522	--	--	--	--	--	--	--	S	Function unknown	hypothetical protein CISIN_1g043428mg [Citrus sinensis]
Cs7g26010	4	0	-2.78	-2.14	30.1256	4.39652	6.83547	--	--	--	--	--	--	--	--	--	--
Cs8g18800	3	0	-0.5	-1.15	6.21589	4.40809	2.80116	Molecular Function: copper ion binding (GO:0005507);; Biological Process: response to water deprivation (GO:0009414);; Biological Process: lignin catabolic process (GO:0046274);; Cellular Component: apoplast (GO:0048046);; Molecular Function: hydroquinone:oxygen oxidoreductase activity (GO:0052716);; Biological Process: oxidation-reduction process (GO:0055114);;	--	--	[Q]	Secondary metabolites biosynthesis, transport and catabolism	Multicopper oxidase;; Multicopper oxidase;; Multicopper oxidase	Laccase-17 (Precursor) GN=LAC17 OS=Arabidopsis thaliana (Mouse-ear cress) PE=2 SV=1	Q	Secondary metabolites biosynthesis, transport and catabolism	PREDICTED: laccase-17-like [Citrus sinensis]
Cs1g08450	0	0	-0.74	-1.05	7.42149	4.43191	3.58807	Molecular Function: peptidase activity (GO:0008233);;	--	--	[O]	Posttranslational modification, protein turnover, chaperones	Xylanase inhibitor N-terminal;; Eukaryotic aspartyl protease;; Xylanase inhibitor C-terminal	Aspartic proteinase Asp1 (Precursor) GN=OsJ_031884 OS=Oryza sativa subsp. japonica (Rice) PE=2 SV=1	S	Function unknown	hypothetical protein CICLE_v10001122mg [Citrus clementina]
Cs7g26860	3	0	-0.54	-1.07	6.46754	4.45106	3.07935	--	--	--	[K]	Transcription	SRF-type transcription factor (DNA-binding and dimerisation domain)	Agamous-like MADS-box protein AGL61 GN=F27C12.24 OS=Arabidopsis thaliana (Mouse-ear cress) PE=1 SV=1	K	Transcription	PREDICTED: agamous-like MADS-box protein AGL61-like [Citrus sinensis]
Cs3g11620	0	0	-0.95	-1.54	8.62204	4.47248	2.96354	Molecular Function: helicase activity (GO:0004386);; Biological Process: virus induced gene silencing (GO:0009616);;	K18422|0|cit:102619574|probable RNA helicase SDE3-like; K18422 helicase MOV-10 [EC:3.6.4.13] (A)	--	[A]	RNA processing and modification	AAA domain;; AAA domain;; Part of AAA domain;; AAA domain;; UvrD/REP helicase N-terminal domain;; UvrD-like helicase C-terminal domain;; Viral (Superfamily 1) RNA helicase	Probable RNA helicase SDE3 GN=SDE3 OS=Arabidopsis thaliana (Mouse-ear cress) PE=1 SV=1	A	RNA processing and modification	PREDICTED: probable RNA helicase SDE3-like [Citrus sinensis]
Cs3g03540	4	0	-0.93	-0.95	8.54119	4.47777	4.41646	--	--	--	[T]	Signal transduction mechanisms	NB-ARC domain;; Leucine Rich repeats (2 copies);; Leucine rich repeat;; Leucine Rich Repeat	Putative disease resistance RPP13-like protein 1 GN=RPPL1 OS=Arabidopsis thaliana (Mouse-ear cress) PE=3 SV=1	T	Signal transduction mechanisms	PREDICTED: putative disease resistance protein At3g14460-like isoform X2 [Citrus sinensis]
Cs2g28040	0	0	-1.25	-1.53	10.6719	4.48073	3.70212	--	--	--	--	--	Protein of unknown function (DUF1645)	--	S	Function unknown	PREDICTED: lisH domain-containing protein C1711.05-like [Citrus sinensis]
Cs4g03370	4	0	-1.14	-1.24	10.0043	4.54664	4.24392	--	--	--	--	--	Cotton fibre expressed protein	--	S	Function unknown	hypothetical protein CICLE_v10009891mg [Citrus clementina]
Cs2g19750	3	0	-0.91	-1.7	8.58506	4.5756	2.64957	--	--	--	--	--	--	--	S	Function unknown	hypothetical protein CICLE_v10017620mg [Citrus clementina]
Cs9g15540	0	0	-1.2	-1.99	10.6632	4.62734	2.6867	--	--	--	--	--	--	--	--	--	hypothetical protein CISIN_1g041974mg [Citrus sinensis]
Cs6g11630	3	0	-0.41	-0.83	6.17362	4.63046	3.47127	Molecular Function: protein serine/threonine kinase activity (GO:0004674);; Molecular Function: non-membrane spanning protein tyrosine kinase activity (GO:0004715);; Molecular Function: ATP binding (GO:0005524);; Biological Process: protein phosphorylation (GO:0006468);;	K04733|0|cit:102606885|putative serine/threonine-protein kinase-like; K04733 interleukin-1 receptor-associated kinase 4 [EC:2.7.11.1] (A)	--	[T]	Signal transduction mechanisms	Protein kinase domain;; Protein tyrosine kinase	Putative serine/threonine-protein kinase {ECO:0000250|UniProtKB:Q9FE20, ECO:0000303|Ref.2} (Fragment) OS=Helianthus annuus (Common sunflower) PE=1 SV=1	T	Signal transduction mechanisms	PREDICTED: putative serine/threonine-protein kinase-like [Citrus sinensis]
Cs8g05910	0	0	-1.89	-2.76	17.3062	4.66719	2.5584	--	--	--	--	--	AP2 domain	Ethylene-responsive transcription factor ERF109 GN=ERF109 OS=Arabidopsis thaliana (Mouse-ear cress) PE=1 SV=1	K	Transcription	PREDICTED: ethylene-responsive transcription factor ERF109-like [Citrus sinensis]
orange1.1t05893	4	0	-0.88	-0.96	8.59932	4.68119	4.41513	--	--	--	--	--	--	--	--	--	--
Cs5g20500	0	0	-1.15	-1.43	10.4038	4.68835	3.85907	--	--	--	[T]	Signal transduction mechanisms	NB-ARC domain;; Leucine rich repeat;; Leucine Rich repeats (2 copies);; Leucine Rich Repeat	Putative disease resistance RPP13-like protein 1 GN=RPPL1 OS=Arabidopsis thaliana (Mouse-ear cress) PE=3 SV=1	T	Signal transduction mechanisms	PREDICTED: putative disease resistance RPP13-like protein 1-like isoform X1 [Citrus sinensis]
Cs9g11285	3	0	-0.64	-1.28	7.34901	4.70841	3.03341	Molecular Function: calcium ion binding (GO:0005509);; Cellular Component: extracellular region (GO:0005576);; Cellular Component: cell wall (GO:0005618);; Cellular Component: cytosol (GO:0005829);; Biological Process: proteolysis (GO:0006508);; Molecular Function: cysteine-type peptidase activity (GO:0008234);; Biological Process: gibberellin biosynthetic process (GO:0009686);; Biological Proces…	--	--	[T]	Signal transduction mechanisms	EF-hand domain pair;; EF hand;; EF hand	--	T	Signal transduction mechanisms	PREDICTED: probable calcium-binding protein CML10-like [Citrus sinensis]
Cs5g13670	4	0	-0.84	-0.91	8.46458	4.72218	4.4895	--	--	--	--	--	--	--	--	--	hypothetical protein CICLE_v10023104mg [Citrus clementina]
Cs2g04820	3	0	-0.75	-1.31	8.01634	4.77979	3.23122	--	--	--	--	--	Protein of unknown function (DUF640)	Protein LIGHT-DEPENDENT SHORT HYPOCOTYLS 10 GN=F14N22 OS=Arabidopsis thaliana (Mouse-ear cress) PE=1 SV=1	S	Function unknown	PREDICTED: uncharacterized protein LOC102611919 [Citrus sinensis]
Cs1g23970	0	0	-1.3	-1.73	11.8103	4.78879	3.55289	Molecular Function: G-protein coupled receptor kinase activity (GO:0004703);; Molecular Function: ATP binding (GO:0005524);; Biological Process: protein phosphorylation (GO:0006468);;	--	--	[T]	Signal transduction mechanisms	Protein tyrosine kinase;; Protein kinase domain	Proline-rich receptor-like protein kinase PERK4 GN=PERK4 OS=Arabidopsis thaliana (Mouse-ear cress) PE=1 SV=1	T	Signal transduction mechanisms	hypothetical protein CICLE_v10025093mg [Citrus clementina]
Cs1g09995	3	0	-0.39	-0.92	6.33795	4.82821	3.34621	--	--	--	--	--	--	--	--	--	--
Cs4g04460	0	0	-0.85	-1.33	8.7296	4.83028	3.47784	Biological Process: potassium ion transport (GO:0006813);; Biological Process: sodium ion transport (GO:0006814);; Biological Process: response to osmotic stress (GO:0006970);; Molecular Function: monovalent inorganic cation transmembrane transporter activity (GO:0015077);; Cellular Component: membrane (GO:0016020);; Biological Process: ion transmembrane transport (GO:0034220);; Molecular Functio…	--	--	[P]	Inorganic ion transport and metabolism	Cation transport protein	Sodium transporter HKT1 GN=HKT1 OS=Arabidopsis thaliana (Mouse-ear cress) PE=1 SV=1	P	Inorganic ion transport and metabolism	PREDICTED: probable cation transporter HKT6-like [Citrus sinensis]
Cs6g07080	0	0	-0.93	-1.52	9.24185	4.85175	3.22897	--	--	--	--	--	F-box domain;; F-box-like;; F-box associated domain	Putative F-box/LRR-repeat/kelch-repeat protein At1g11620 GN=At1g11620 OS=Arabidopsis thaliana (Mouse-ear cress) PE=3 SV=1	R	General function prediction only	hypothetical protein CICLE_v10011932mg [Citrus clementina]
Cs4g13880	3	0	-0.6	-1.14	7.3478	4.86083	3.3238	--	--	--	--	--	Fanconi Anaemia group E protein FANCE	--	S	Function unknown	hypothetical protein CICLE_v10010231mg [Citrus clementina]
Cs3g08740	4	0	-0.96	-0.93	9.52484	4.88473	5.01179	--	--	--	[R]	General function prediction only	Domain of unknown function;; Ankyrin repeats (3 copies);; Ankyrin repeats (many copies);; Ankyrin repeats (many copies);; Ankyrin repeat;; Ankyrin repeat	--	S	Function unknown	hypothetical protein CICLE_v10000862mg [Citrus clementina]
Cs6g20060	3	0	-0.7	-1.49	7.94797	4.89124	2.83143	--	--	--	--	--	NmrA-like family;; NADH(P)-binding;; NAD dependent epimerase/dehydratase family;; 3-beta hydroxysteroid dehydrogenase/isomerase family	Isoflavone reductase-like protein OS=Olea europaea (Common olive) PE=1 SV=1	R	General function prediction only	PREDICTED: isoflavone reductase-like protein-like [Citrus sinensis]
Cs8g07260	0	0	-1.65	-2.2	15.896	5.052	3.45597	--	--	--	--	--	Gamma-thionin family	Defensin-like protein 19 (Precursor) GN=F14P1.6 OS=Arabidopsis thaliana (Mouse-ear cress) PE=3 SV=2	R	General function prediction only	hypothetical protein CISIN_1g043728mg [Citrus sinensis]
Cs2g29030	4	0	-1.36	-1.36	13.0354	5.07316	5.08242	Molecular Function: calcium ion binding (GO:0005509);; Biological Process: detection of calcium ion (GO:0005513);; Molecular Function: protein binding (GO:0005515);; Cellular Component: vacuole (GO:0005773);; Cellular Component: cytosol (GO:0005829);; Cellular Component: plasma membrane (GO:0005886);; Biological Process: acetyl-CoA metabolic process (GO:0006084);; Biological Process: response to …	K02183|1.02682e-103|brp:103864746|calmodulin-7-like; K02183 calmodulin (A)	Phosphatidylinositol signaling system (ko04070);; Plant-pathogen interaction (ko04626)	[T]	Signal transduction mechanisms	EF hand;; EF-hand domain pair;; EF-hand domain pair;; EF-hand domain;; EF hand;; EF-hand domain;; Cytoskeletal-regulatory complex EF hand;; Secreted protein acidic and rich in cysteine Ca binding region;; Uncharacterised protein family (UPF0154);; Ca2+ insensitive EF hand	Calmodulin OS=Lilium longiflorum (Trumpet lily) PE=2 SV=2	T	Signal transduction mechanisms	PREDICTED: calmodulin-7 isoform X1 [Vitis vinifera]
Cs6g10490	3	0	-0.76	-1.81	8.63066	5.08226	2.46638	--	--	--	--	--	--	--	--	--	hypothetical protein CICLE_v10013104mg [Citrus clementina]
Cs7g02340	0	0	-1.71	-2.43	16.6481	5.08639	3.08291	Molecular Function: DNA binding (GO:0003677);; Molecular Function: sequence-specific DNA binding transcription factor activity (GO:0003700);; Cellular Component: nucleus (GO:0005634);; Biological Process: regulation of transcription, DNA-templated (GO:0006355);; Molecular Function: protein dimerization activity (GO:0046983);;	--	--	[K]	Transcription	SRF-type transcription factor (DNA-binding and dimerisation domain);; K-box region	Agamous-like MADS-box protein AGL15 GN=AGL15 OS=Arabidopsis thaliana (Mouse-ear cress) PE=1 SV=1	K	Transcription	PREDICTED: agamous-like MADS-box protein AGL15-like [Citrus sinensis]
Cs7g20880	0	0	-0.71	-0.88	8.35136	5.09832	4.53219	--	--	--	--	--	Protein kinase domain;; Leucine Rich repeats (2 copies);; Protein tyrosine kinase	LRR receptor-like serine/threonine-protein kinase EFR (Precursor) GN=EFR OS=Arabidopsis thaliana (Mouse-ear cress) PE=1 SV=1	T	Signal transduction mechanisms	hypothetical protein CISIN_1g041467mg, partial [Citrus sinensis]
Cs1g16630	4	0	-1.43	-1.1	13.7813	5.1015	6.44189	--	--	--	--	--	Late embryogenesis abundant protein	--	R	General function prediction only	hypothetical protein CICLE_v10026853mg [Citrus clementina]
orange1.1t01277	4	0	-1.75	-2.01	17.1663	5.10726	4.26044	--	--	--	--	--	--	--	--	--	hypothetical protein CICLE_v10023135mg [Citrus clementina]
Cs1g26340	4	0	-1.02	-0.99	10.4309	5.1548	5.24179	Biological Process: metabolic process (GO:0008152);; Molecular Function: ligase activity (GO:0016874);;	--	--	[I]	Lipid transport and metabolism	AMP-binding enzyme;; AMP-binding enzyme C-terminal domain	Probable acyl-activating enzyme 1, peroxisomal GN=F5M15.12 OS=Arabidopsis thaliana (Mouse-ear cress) PE=2 SV=1	I	Lipid transport and metabolism	PREDICTED: probable acyl-activating enzyme 1, peroxisomal-like [Citrus sinensis]
Cs3g16370	0	0	-0.94	-1.58	10.3217	5.38623	3.44827	Cellular Component: integral component of membrane (GO:0016021);;	--	--	[E]	Amino acid transport and metabolism	Transmembrane amino acid transporter protein;; Tryptophan/tyrosine permease family	--	E	Amino acid transport and metabolism	PREDICTED: sodium-coupled neutral amino acid transporter 4-like [Citrus sinensis]
Cs6g13800	0	0	-0.77	-1.12	9.28247	5.42985	4.25829	Molecular Function: zinc ion binding (GO:0008270);; Molecular Function: oxidoreductase activity (GO:0016491);; Biological Process: oxidation-reduction process (GO:0055114);;	--	--	[R]	General function prediction only	PPR repeat;; PPR repeat family;; Pentatricopeptide repeat domain;; PPR repeat;; Late embryogenesis abundant protein	Pentatricopeptide repeat-containing protein At2g22410, mitochondrial (Precursor) GN=PCMP-E28 OS=Arabidopsis thaliana (Mouse-ear cress) PE=2 SV=1	R	General function prediction only	PREDICTED: pentatricopeptide repeat-containing protein At5g66520-like [Citrus sinensis]
Cs2g02870	4	0	-1.17	-1.05	12.2532	5.46071	5.904	--	--	--	--	--	Petal formation-expressed	Probable F-box protein At4g22030 GN=At4g22030 OS=Arabidopsis thaliana (Mouse-ear cress) PE=4 SV=1	R	General function prediction only	PREDICTED: probable F-box protein At4g22030-like [Citrus sinensis]
Cs5g17510	0	0	-1.06	-1.43	11.7526	5.61861	4.34789	Molecular Function: nucleotide binding (GO:0000166);; Molecular Function: protein kinase activity (GO:0004672);; Biological Process: cellular metabolic process (GO:0044237);; Biological Process: organic substance metabolic process (GO:0071704);;	--	--	[T]	Signal transduction mechanisms	Protein kinase domain;; Protein tyrosine kinase;; Regulator of chromosome condensation (RCC1) repeat	Serine/threonine-protein kinase-like protein CCR4 (Precursor) GN=MCA23.19 OS=Arabidopsis thaliana (Mouse-ear cress) PE=1 SV=1	T	Signal transduction mechanisms	PREDICTED: serine/threonine-protein kinase-like protein CCR4-like [Citrus sinensis]
orange1.1t01728	4	0	-1.82	-1.7	19.8621	5.6193	6.10583	Molecular Function: binding (GO:0005488);; Biological Process: response to hormone (GO:0009725);;	K09422|0|cit:102615104|transcription factor MYB108-like; K09422 myb proto-oncogene protein, plant (A)	--	[K]	Transcription	Myb-like DNA-binding domain;; Myb-like DNA-binding domain	Transcription factor MYB108 GN=F5E6.18 OS=Arabidopsis thaliana (Mouse-ear cress) PE=1 SV=1	K	Transcription	PREDICTED: transcription factor MYB108-like [Citrus sinensis]
Cs3g26080	4	0	-0.92	-0.8	10.752	5.69192	6.17266	--	--	--	--	--	Gibberellin regulated protein	Snakin-2 (Precursor) GN=SN2 OS=Solanum tuberosum (Potato) PE=1 SV=1	T	Signal transduction mechanisms	hypothetical protein CISIN_1g035679mg [Citrus sinensis]
Cs6g08900	4	0	-1.05	-1.07	11.9691	5.78327	5.68693	Molecular Function: phosphatidylethanolamine binding (GO:0008429);; Biological Process: seed dormancy process (GO:0010162);; Biological Process: myo-inositol hexakisphosphate biosynthetic process (GO:0010264);; Biological Process: positive regulation of transcription, DNA-templated (GO:0045893);;	K06910|3.99497e-132|cit:102620461|uncharacterized LOC102620461; K06910 (A)	--	--	--	Phosphatidylethanolamine-binding protein	--	R	General function prediction only	PREDICTED: uncharacterized protein LOC102620461 [Citrus sinensis]
Cs7g11550	0	0	-0.68	-0.94	9.36289	5.85184	4.87245	Molecular Function: nucleotide binding (GO:0000166);; Molecular Function: protein kinase activity (GO:0004672);; Biological Process: embryo development ending in seed dormancy (GO:0009793);; Biological Process: axis specification (GO:0009798);; Cellular Component: membrane (GO:0016020);; Biological Process: phosphorylation (GO:0016310);; Biological Process: single-organism metabolic process (GO:0…	--	--	--	--	Leucine Rich repeats (2 copies);; Protein kinase domain;; Protein tyrosine kinase;; Leucine rich repeat;; Leucine Rich Repeat;; Leucine Rich repeat;; Leucine rich repeat N-terminal domain;; Leucine rich repeat	LRR receptor-like serine/threonine-protein kinase RPK2 (Precursor) OS=Arabidopsis thaliana (Mouse-ear cress) PE=2 SV=1	T	Signal transduction mechanisms	PREDICTED: LRR receptor-like serine/threonine-protein kinase RPK2-like [Citrus sinensis]
Cs9g08460	4	0	-1.89	-2.04	21.8449	5.90967	5.32621	--	--	--	--	--	Helix-loop-helix DNA-binding domain	Transcription factor bHLH92 GN=K9D7.15 OS=Arabidopsis thaliana (Mouse-ear cress) PE=2 SV=1	K	Transcription	PREDICTED: transcription factor bHLH92-like [Citrus sinensis]
orange1.1t00561	3	0	-0.46	-0.83	8.18864	5.94457	4.60665	Molecular Function: DNA binding (GO:0003677);; Biological Process: regulation of transcription, DNA-templated (GO:0006355);; Biological Process: dehiscence (GO:0009900);;	--	--	--	--	No apical meristem (NAM) protein	NAC domain-containing protein 43 GN=F19D11.5 OS=Arabidopsis thaliana (Mouse-ear cress) PE=2 SV=2	K	Transcription	PREDICTED: NAC domain-containing protein 43-like [Citrus sinensis]
Cs4g02480	0	0	-0.68	-0.87	9.7342	6.07778	5.31461	--	--	--	--	--	--	--	--	--	--
Cs1g11120	4	0	-0.91	-0.9	11.4942	6.10971	6.16957	--	--	--	--	--	--	--	--	--	hypothetical protein CICLE_v10005919mg [Citrus clementina]
Cs1g06220	4	0	-1.11	-0.97	13.3325	6.17009	6.79264	Molecular Function: DNA binding (GO:0003677);; Molecular Function: chromatin binding (GO:0003682);;	K09422|0|cit:102621894|transcription factor MYB39-like; K09422 myb proto-oncogene protein, plant (A)	--	[K]	Transcription	Myb-like DNA-binding domain;; Myb-like DNA-binding domain	Transcription factor MYB32 GN=MYB32 OS=Arabidopsis thaliana (Mouse-ear cress) PE=2 SV=1	K	Transcription	PREDICTED: transcription factor MYB39-like [Citrus sinensis]
orange1.1t01548	4	0	-0.86	-0.78	11.3241	6.24312	6.59244	--	--	--	--	--	Protein kinase domain;; Protein tyrosine kinase;; Leucine Rich repeats (2 copies);; Leucine rich repeat;; Leucine Rich Repeat;; Leucine Rich repeat;; Leucine rich repeat N-terminal domain;; Leucine rich repeat	Probable LRR receptor-like serine/threonine-protein kinase At3g47570 (Precursor) GN=At3g47570 OS=Arabidopsis thaliana (Mouse-ear cress) PE=2 SV=1	T	Signal transduction mechanisms	PREDICTED: probable LRR receptor-like serine/threonine-protein kinase At3g47570-like isoform X1 [Citrus sinensis]
Cs3g03020	4	0	-1.09	-1.05	13.2862	6.26108	6.39803	--	--	--	[T]	Signal transduction mechanisms	NB-ARC domain;; Leucine Rich repeats (2 copies);; Leucine rich repeat;; Leucine Rich Repeat;; AAA ATPase domain	Putative disease resistance RPP13-like protein 1 GN=RPPL1 OS=Arabidopsis thaliana (Mouse-ear cress) PE=3 SV=1	T	Signal transduction mechanisms	PREDICTED: putative disease resistance protein At3g14460-like [Citrus sinensis]
Cs3g24210	0	0	-0.64	-1.02	9.81701	6.30204	4.843	--	--	--	--	--	--	--	S	Function unknown	hypothetical protein CISIN_1g045894mg [Citrus sinensis]
Cs4g07060	4	0	-0.83	-0.89	11.6184	6.53785	6.28376	Molecular Function: DNA binding (GO:0003677);; Molecular Function: sequence-specific DNA binding transcription factor activity (GO:0003700);; Cellular Component: nucleus (GO:0005634);; Biological Process: regulation of transcription, DNA-templated (GO:0006355);;	--	--	--	--	AP2 domain	Ethylene-responsive transcription factor ERF016 GN=ERF016 OS=Arabidopsis thaliana (Mouse-ear cress) PE=2 SV=1	K	Transcription	hypothetical protein CICLE_v10009827mg [Citrus clementina]
Cs1g05770	3	0	-1.09	-2.39	14.1987	6.66045	2.71611	--	--	--	--	--	--	--	S	Function unknown	hypothetical protein CICLE_v10002949mg [Citrus clementina]
Cs7g12750	4	0	-0.89	-0.72	12.3262	6.66255	7.46942	--	--	--	--	--	--	CLE12p (Precursor) GN=CLE12 OS=Arabidopsis thaliana (Mouse-ear cress) PE=2 SV=1	T	Signal transduction mechanisms	hypothetical protein CICLE_v10033717mg [Citrus clementina]
Cs9g05850	3	0	-0.49	-0.89	9.39134	6.66947	5.07046	Molecular Function: hydrolase activity (GO:0016787);;	--	--	[R]	General function prediction only	Dienelactone hydrolase family;; Alpha/beta hydrolase family;; Alpha/beta hydrolase family	Endo-1,3;1,4-beta-D-glucanase (Precursor) OS=Zea mays (Maize) PE=1 SV=1	R	General function prediction only	PREDICTED: endo-1,3;1,4-beta-D-glucanase-like [Citrus sinensis]
orange1.1t03161	4	0	-0.88	-1.05	12.3207	6.69655	5.95046	--	--	--	--	--	--	--	S	Function unknown	PREDICTED: uncharacterized protein LOC102622140 isoform X1 [Citrus sinensis]
Cs7g30485	3	0	-0.61	-1.26	10.2979	6.72478	4.28904	Molecular Function: DNA binding (GO:0003677);; Molecular Function: sequence-specific DNA binding transcription factor activity (GO:0003700);; Cellular Component: nucleus (GO:0005634);; Biological Process: regulation of transcription, DNA-templated (GO:0006355);;	--	--	--	--	AP2 domain	Dehydration-responsive element-binding protein 2A GN=K18I23.22 OS=Arabidopsis thaliana (Mouse-ear cress) PE=1 SV=1	K	Transcription	hypothetical protein CICLE_v10032029mg [Citrus clementina]
Cs1g03260	4	0	-1.54	-1.43	19.6119	6.73289	7.2928	--	K09286|9.16166e-139|cit:102627191|ethylene-responsive transcription factor 13-like; K09286 EREBP-like factor (A)	--	--	--	AP2 domain	Ethylene-responsive transcription factor 13 GN=T13E15.15 OS=Arabidopsis thaliana (Mouse-ear cress) PE=2 SV=2	K	Transcription	hypothetical protein CICLE_v10021995mg [Citrus clementina]
Cs7g27685	3	0	-1.75	-3.24	22.9903	6.82795	2.42999	--	--	--	[R]	General function prediction only	--	Low temperature-induced protein lt101.2 GN=LT101.2 OS=Hordeum vulgare (Barley) PE=2 SV=1	S	Function unknown	conserved hypothetical protein [Ricinus communis]
Cs1g21430	0	0	-1.16	-1.46	15.3855	6.88194	5.60442	Molecular Function: calcium-transporting ATPase activity (GO:0005388);; Molecular Function: calmodulin binding (GO:0005516);; Molecular Function: ATP binding (GO:0005524);; Cellular Component: integral component of membrane (GO:0016021);; Molecular Function: metal ion binding (GO:0046872);; Biological Process: calcium ion transmembrane transport (GO:0070588);;	K01537|0|cit:102620594|calcium-transporting ATPase 2, plasma membrane-type-like; K01537 Ca2+-transporting ATPase [EC:3.6.3.8] (A)	--	[P]	Inorganic ion transport and metabolism	E1-E2 ATPase;; Cation transporting ATPase, C-terminus;; haloacid dehalogenase-like hydrolase;; haloacid dehalogenase-like hydrolase;; Putative hydrolase of sodium-potassium ATPase alpha subunit;; Cation transporter/ATPase, N-terminus;; haloacid dehalogenase-like hydrolase	Calcium-transporting ATPase 2, plasma membrane-type GN=ACA2 OS=Arabidopsis thaliana (Mouse-ear cress) PE=1 SV=1	P	Inorganic ion transport and metabolism	hypothetical protein CISIN_1g001775mg [Citrus sinensis]
orange1.1t01589	0	0	-1.22	-1.68	16.0522	6.89437	4.99469	--	K12581|0|cic:CICLE_v10016106mg|hypothetical protein; K12581 CCR4-NOT transcription complex subunit 7/8 (A)	RNA degradation (ko03018)	[A]	RNA processing and modification	CAF1 family ribonuclease	Putative CCR4-associated factor 1 homolog 8 GN=CAF1-8 OS=Arabidopsis thaliana (Mouse-ear cress) PE=3 SV=1	K	Transcription	hypothetical protein CICLE_v10016106mg [Citrus clementina]
Cs2g13230	0	0	-0.53	-0.82	10.0236	6.92082	5.66284	--	--	--	--	--	CCT motif	Putative zinc finger protein At1g68190 GN=At1g68190 OS=Arabidopsis thaliana (Mouse-ear cress) PE=2 SV=1	R	General function prediction only	PREDICTED: putative zinc finger protein At1g68190-like isoform X1 [Citrus sinensis]
Cs4g09440	0	0	-0.66	-0.84	10.935	6.94027	6.12555	--	K06911|0|cit:102627150|pirin-like protein At1g50590-like; K06911 (A)	--	--	--	Pirin;; Pirin C-terminal cupin domain;; Cupin domain	Pirin-like protein At1g50590 GN=At1g50590 OS=Arabidopsis thaliana (Mouse-ear cress) PE=2 SV=1	S	Function unknown	hypothetical protein CICLE_v10009028mg [Citrus clementina]
Cs4g07200	3	0	-1.05	-1.85	14.3777	6.94914	3.99537	--	--	--	--	--	--	--	S	Function unknown	PREDICTED: uncharacterized protein LOC102614440 [Citrus sinensis]
orange1.1t00589	4	0	-0.79	-0.96	12.0699	6.97107	6.19458	--	--	--	--	--	No apical meristem (NAM) protein	NAC domain-containing protein 68 GN=F11O4.4 OS=Arabidopsis thaliana (Mouse-ear cress) PE=1 SV=1	S	Function unknown	PREDICTED: uncharacterized protein LOC102606720 isoform X1 [Citrus sinensis]
Cs9g10460	3	0	-0.76	-1.33	11.9453	7.05102	4.75479	--	K12819|0|cit:102607788|pre-mRNA-splicing factor SLU7-like; K12819 pre-mRNA-processing factor SLU7 (A)	Spliceosome (ko03040)	[A]	RNA processing and modification	Pre-mRNA splicing Prp18-interacting factor	Pre-mRNA-splicing factor SLU7 OS=Oryza sativa subsp. japonica (Rice) PE=2 SV=1	A	RNA processing and modification	PREDICTED: LOW QUALITY PROTEIN: pre-mRNA-splicing factor SLU7-like [Citrus sinensis]
Cs1g22570	0	0	-0.93	-1.21	13.4435	7.0585	5.79893	Molecular Function: triglyceride lipase activity (GO:0004806);; Biological Process: lipid metabolic process (GO:0006629);; Cellular Component: membrane (GO:0016020);;	--	--	[I]	Lipid transport and metabolism	Lipase (class 3);; Protein of unknown function (DUF2974)	Phospholipase A1-IIbeta GN=At2g31100 OS=Arabidopsis thaliana (Mouse-ear cress) PE=1 SV=2	I	Lipid transport and metabolism	PREDICTED: uncharacterized protein LOC102620308 [Citrus sinensis]
Cs5g34430	3	0	-0.87	-1.64	12.9115	7.07363	4.14595	Molecular Function: lactoylglutathione lyase activity (GO:0004462);; Molecular Function: transferase activity (GO:0016740);;	K00799|0|cic:CICLE_v10023959mg|hypothetical protein; K00799 glutathione S-transferase [EC:2.5.1.18] (A)	Glutathione metabolism (ko00480)	[O]	Posttranslational modification, protein turnover, chaperones	Glutathione S-transferase, N-terminal domain;; Glutathione S-transferase, N-terminal domain;; Glutathione S-transferase, N-terminal domain;; Glutathione S-transferase, C-terminal domain;; Glutathione S-transferase, C-terminal domain;; Glutathione S-transferase, C-terminal domain	Probable glutathione S-transferase OS=Nicotiana tabacum (Common tobacco) PE=2 SV=1	O	Posttranslational modification, protein turnover, chaperones	hypothetical protein CICLE_v10023959mg [Citrus clementina]
Cs8g05300	0	0	-0.59	-0.85	10.6849	7.11903	5.91825	Molecular Function: abscisic acid glucosyltransferase activity (GO:0010294);; Molecular Function: anthocyanidin 3-O-glucosyltransferase activity (GO:0047213);; Molecular Function: flavonol 3-O-glucosyltransferase activity (GO:0047893);; Biological Process: flavonol biosynthetic process (GO:0051555);; Biological Process: response to other organism (GO:0051707);; Molecular Function: quercetin 3-O-g…	--	--	[GC]	Carbohydrate transport and metabolism;; Energy production and conversion	UDP-glucoronosyl and UDP-glucosyl transferase	Scopoletin glucosyltransferase GN=TOGT1 OS=Nicotiana tabacum (Common tobacco) PE=1 SV=1	CG	Energy production and conversion;; Carbohydrate transport and metabolism	PREDICTED: scopoletin glucosyltransferase-like [Citrus sinensis]
Cs1g01250	3	0	-0.57	-1.09	10.6095	7.13918	4.98861	--	--	--	--	--	Domain of unknown function (DUF966)	Protein UPSTREAM OF FLC GN=UFC OS=Arabidopsis thaliana (Mouse-ear cress) PE=2 SV=1	S	Function unknown	hypothetical protein CICLE_v10027553mg [Citrus clementina]
Cs8g20110	4	0	-1.04	-0.86	14.6848	7.16597	8.11382	Molecular Function: transferase activity, transferring alkyl or aryl (other than methyl) groups (GO:0016765);;	K11778|1.04759e-75|mdm:103418815|dehydrodolichyl diphosphate synthase 2-like; K11778 ditrans,polycis-polyprenyl diphosphate synthase [EC:2.5.1.87] (A)	Terpenoid backbone biosynthesis (ko00900)	[I]	Lipid transport and metabolism	Putative undecaprenyl diphosphate synthase	Dehydrodolichyl diphosphate synthase 2 GN=At5g58770 OS=Arabidopsis thaliana (Mouse-ear cress) PE=2 SV=2	I	Lipid transport and metabolism	PREDICTED: dehydrodolichyl diphosphate synthase 2 [Beta vulgaris subsp. vulgaris]
Cs5g31660	0	0	-1.48	-2.03	19.9302	7.16632	4.86672	--	--	--	--	--	Glutamyl-tRNAGlu reductase, dimerisation domain	--	--	--	hypothetical protein CICLE_v10022509mg [Citrus clementina]
orange1.1t03648	4	0	-1.11	-1.24	15.4584	7.16832	6.5309	--	--	--	[T]	Signal transduction mechanisms	NB-ARC domain;; Leucine rich repeat;; Leucine Rich repeats (2 copies);; Leucine Rich Repeat	Putative disease resistance RPP13-like protein 1 GN=RPPL1 OS=Arabidopsis thaliana (Mouse-ear cress) PE=3 SV=1	T	Signal transduction mechanisms	PREDICTED: putative disease resistance RPP13-like protein 1-like isoform X1 [Citrus sinensis]
Cs1g09240	0	0	-1.1	-1.58	15.4617	7.19894	5.16536	--	--	--	--	--	Protein kinase domain;; Leucine Rich repeats (2 copies);; Protein tyrosine kinase;; Leucine rich repeat;; Leucine Rich Repeat;; Leucine Rich repeat;; Leucine rich repeat N-terminal domain;; Leucine rich repeat	Probable LRR receptor-like serine/threonine-protein kinase At3g47570 (Precursor) GN=At3g47570 OS=Arabidopsis thaliana (Mouse-ear cress) PE=2 SV=1	T	Signal transduction mechanisms	hypothetical protein CICLE_v10004039mg, partial [Citrus clementina]
Cs5g33380	3	0	-0.72	-1.24	11.9321	7.26776	5.06677	--	--	--	[O]	Posttranslational modification, protein turnover, chaperones	Ring finger domain;; RING-H2 zinc finger;; Zinc finger, C3HC4 type (RING finger);; Zinc finger, C3HC4 type (RING finger);; Zinc finger, C3HC4 type (RING finger);; Anaphase-promoting complex subunit 11 RING-H2 finger	RING-H2 finger protein ATL64 GN=ATL64 OS=Arabidopsis thaliana (Mouse-ear cress) PE=2 SV=1	O	Posttranslational modification, protein turnover, chaperones	PREDICTED: RING-H2 finger protein ATL64-like [Citrus sinensis]
orange1.1t05862	4	0	-1.18	-1.07	16.5827	7.33461	7.89764	--	--	--	--	--	--	--	--	--	--
Cs4g06340	4	0	-1.32	-1.44	18.3422	7.34755	6.77935	--	--	--	--	--	Protein of unknown function (DUF1677)	--	S	Function unknown	PREDICTED: uncharacterized protein LOC102623547 isoform X1 [Citrus sinensis]
Cs3g16650	0	0	-0.68	-0.97	11.9517	7.44476	6.10064	Biological Process: regulation of organ formation (GO:0003156);; Biological Process: drug transmembrane transport (GO:0006855);; Molecular Function: drug transmembrane transporter activity (GO:0015238);; Molecular Function: antiporter activity (GO:0015297);; Cellular Component: membrane (GO:0016020);; Cellular Component: Golgi transport complex (GO:0017119);; Biological Process: iron ion homeosta…	K03327|0|cit:102621942|MATE efflux family protein 5-like; K03327 multidrug resistance protein, MATE family (A)	--	[R]	General function prediction only	MatE	MATE efflux family protein DTX1 GN=F3L12.13 OS=Arabidopsis thaliana (Mouse-ear cress) PE=2 SV=1	R	General function prediction only	PREDICTED: MATE efflux family protein 5-like [Citrus sinensis]
orange1.1t00311	0	0	-0.79	-1.15	12.9134	7.44902	5.80592	Molecular Function: metal ion binding (GO:0046872);;	--	--	[O]	Posttranslational modification, protein turnover, chaperones	Ring finger domain;; Zinc finger, C3HC4 type (RING finger)	E3 ubiquitin-protein ligase At4g11680 GN=At4g11680 OS=Arabidopsis thaliana (Mouse-ear cress) PE=2 SV=1	O	Posttranslational modification, protein turnover, chaperones	PREDICTED: E3 ubiquitin-protein ligase At1g63170-like [Citrus sinensis]
orange1.1t05586	0	0	-1.32	-1.92	18.6549	7.48339	4.94071	--	--	--	--	--	Domain of unknown function	--	R	General function prediction only	PREDICTED: ankyrin repeat-containing protein At5g02620-like [Citrus sinensis]
Cs4g05920	4	0	-1.11	-0.96	16.2313	7.49841	8.36015	Cellular Component: mitochondrial inner membrane (GO:0005743);; Biological Process: mitochondrial transport (GO:0006839);; Cellular Component: integral component of membrane (GO:0016021);; Biological Process: transmembrane transport (GO:0055085);;	K15121|0|cit:102609468|solute carrier family 25 member 44-like; K15121 solute carrier family 25, member 44 (A)	--	[C]	Energy production and conversion	Mitochondrial carrier protein	Probable S-adenosylmethionine carrier 2, chloroplastic (Precursor) GN=SAMC2 OS=Arabidopsis thaliana (Mouse-ear cress) PE=2 SV=1	C	Energy production and conversion	PREDICTED: solute carrier family 25 member 44-like isoform X2 [Citrus sinensis]
Cs6g22230	0	0	-0.89	-1.4	13.9517	7.5241	5.29057	--	--	--	--	--	Protein of unknown function (DUF1675)	Ninja-family protein AFP3 GN=AFP3 OS=Arabidopsis thaliana (Mouse-ear cress) PE=1 SV=1	S	Function unknown	PREDICTED: ninja-family protein AFP3-like isoform X5 [Citrus sinensis]
Cs2g08310	0	0	-2.56	-3.14	44.9726	7.61414	5.11853	--	--	--	[I]	Lipid transport and metabolism	Lipase (class 3)	Phospholipase A1-Igamma1, chloroplastic (Precursor) GN=At1g06800 OS=Arabidopsis thaliana (Mouse-ear cress) PE=1 SV=2	I	Lipid transport and metabolism	PREDICTED: phospholipase A1-Igamma3, chloroplastic-like [Citrus sinensis]
Cs5g07155	3	0	-0.58	-1.3	11.4055	7.64652	4.6305	--	--	--	--	--	--	--	--	--	--
Cs1g09170	3	0	-0.41	-0.92	10.2322	7.67873	5.41256	--	--	--	--	--	Protein kinase domain;; Protein tyrosine kinase;; Leucine Rich repeats (2 copies);; Leucine rich repeat;; Leucine Rich Repeat;; Leucine Rich repeat;; Leucine rich repeat N-terminal domain;; Leucine rich repeat	Probable LRR receptor-like serine/threonine-protein kinase At3g47570 (Precursor) GN=At3g47570 OS=Arabidopsis thaliana (Mouse-ear cress) PE=2 SV=1	T	Signal transduction mechanisms	PREDICTED: probable LRR receptor-like serine/threonine-protein kinase At3g47570-like isoform X1 [Citrus sinensis]
orange1.1t00514	0	0	-0.75	-0.93	13.031	7.74428	6.85503	Cellular Component: plasma membrane (GO:0005886);;	--	--	[Z]	Cytoskeleton	Tetratricopeptide repeat;; Tetratricopeptide repeat;; Tetratricopeptide repeat;; TPR repeat;; Tetratricopeptide repeat;; Tetratricopeptide repeat;; Tetratricopeptide repeat;; Tetratricopeptide repeat;; Tetratricopeptide repeat;; Tetratricopeptide repeat;; Soluble NSF attachment protein, SNAP;; Anaphase-promoting complex, cyclosome, subunit 3;; Tetratricopeptide repeat;; Tetratricopeptide repeat	--	Z	Cytoskeleton	PREDICTED: nephrocystin-3-like [Citrus sinensis]
Cs9g07580	3	0	-0.97	-2.15	15.223	7.78892	3.43991	Molecular Function: secondary active sulfate transmembrane transporter activity (GO:0008271);; Biological Process: sulfate transport (GO:0008272);; Cellular Component: integral component of membrane (GO:0016021);; Biological Process: transmembrane transport (GO:0055085);;	K17471|0|cit:102622416|sulfate transporter 3.1-like; K17471 sulfate transporter 3 (A)	--	[P]	Inorganic ion transport and metabolism	Sulfate transporter family;; STAS domain;; Sulfate transporter N-terminal domain with GLY motif	Sulfate transporter 3.1 OS=Arabidopsis thaliana (Mouse-ear cress) PE=2 SV=1	P	Inorganic ion transport and metabolism	PREDICTED: sulfate transporter 3.1-like [Citrus sinensis]
Cs5g23210	4	0	-1.15	-0.92	17.808	8.01519	9.42638	Biological Process: regulation of transcription, DNA-templated (GO:0006355);;	--	--	--	--	GRAS domain family	Protein SHORT-ROOT GN=F19F18.140 OS=Arabidopsis thaliana (Mouse-ear cress) PE=1 SV=1	K	Transcription	hypothetical protein CICLE_v10020072mg [Citrus clementina]
orange1.1t04475	4	0	-1.06	-1.16	16.8752	8.12145	7.53227	--	--	--	--	--	SAM dependent carboxyl methyltransferase	Probable S-adenosylmethionine-dependent methyltransferase At5g37990 GN=At5g37990 OS=Arabidopsis thaliana (Mouse-ear cress) PE=3 SV=2	R	General function prediction only	hypothetical protein CISIN_1g040907mg, partial [Citrus sinensis]
Cs5g10480	4	0	-2.55	-3.09	47.9265	8.15555	5.64629	--	--	--	--	--	C2 domain	BON1-associated protein 2 GN=F4I18.26 OS=Arabidopsis thaliana (Mouse-ear cress) PE=1 SV=1	R	General function prediction only	hypothetical protein CICLE_v10022388mg [Citrus clementina]
Cs9g19150	3	0	-0.69	-1.22	13.3509	8.2785	5.71376	Biological Process: metal ion transport (GO:0030001);; Molecular Function: metal ion binding (GO:0046872);;	--	--	[P]	Inorganic ion transport and metabolism	Heavy-metal-associated domain	--	P	Inorganic ion transport and metabolism	hypothetical protein CICLE_v10006246mg [Citrus clementina]
Cs7g17470	3	0	-0.49	-0.91	11.647	8.27948	6.20959	Cellular Component: integral component of membrane (GO:0016021);;	--	--	[T]	Signal transduction mechanisms	Eukaryotic cytochrome b561	Cytochrome b561 domain-containing protein At2g30890 (Precursor) GN=At2g30890 OS=Arabidopsis thaliana (Mouse-ear cress) PE=2 SV=1	T	Signal transduction mechanisms	hypothetical protein CISIN_1g026424mg [Citrus sinensis]
Cs9g05270	0	0	-0.7	-0.92	13.5093	8.2988	7.14884	Molecular Function: hydrolase activity (GO:0016787);;	--	--	[F]	Nucleotide transport and metabolism	Inosine-uridine preferring nucleoside hydrolase	--	F	Nucleotide transport and metabolism	PREDICTED: uncharacterized protein LOC102620115 [Citrus sinensis]
Cs5g07160	0	0	-2.38	-3.2	43.2944	8.33394	4.72684	Molecular Function: calcium ion binding (GO:0005509);;	K13448|3.84301e-94|cit:102607242|calcium-binding protein CML37-like; K13448 calcium-binding protein CML (A)	Plant-pathogen interaction (ko04626)	[T]	Signal transduction mechanisms	EF hand;; EF-hand domain pair;; EF-hand domain;; EF hand;; EF-hand domain pair	Putative calcium-binding protein CML19 OS=Oryza sativa subsp. japonica (Rice) PE=3 SV=1	T	Signal transduction mechanisms	hypothetical protein CICLE_v10022753mg [Citrus clementina]
orange1.1t05963	3	0	-0.67	-1.51	13.3426	8.37863	4.69005	--	K01187|1.27792e-33|cic:CICLE_v10011016mg|hypothetical protein; K01187 alpha-glucosidase [EC:3.2.1.20] (A)	Galactose metabolism (ko00052);; Starch and sucrose metabolism (ko00500)	--	--	--	--	GMO	Carbohydrate transport and metabolism;; Cell wall/membrane/envelope biogenesis;; Posttranslational modification, protein turnover, chaperones	hypothetical protein CICLE_v10011016mg [Citrus clementina]
Cs6g06650	0	0	-1.24	-1.6	19.8971	8.43302	6.54479	--	--	--	--	--	Protein of unknown function (DUF668);; Domain of unknown function (DUF3475)	--	S	Function unknown	hypothetical protein CISIN_1g011199mg [Citrus sinensis]
orange1.1t05165	0	0	-1.58	-2.64	25.2558	8.43956	4.03962	--	--	--	--	--	--	--	--	--	hypothetical protein CICLE_v10002547mg [Citrus clementina]
Cs2g04540	4	0	-1.71	-2.06	27.6159	8.46792	6.61736	--	--	--	--	--	Protein of unknown function (DUF1685)	--	S	Function unknown	PREDICTED: uncharacterized protein LOC102628675 [Citrus sinensis]
Cs1g11040	4	0	-0.86	-0.74	15.3569	8.48523	9.22429	--	K13459|0|cic:CICLE_v10024820mg|hypothetical protein; K13459 disease resistance protein RPS2 (A)	Plant-pathogen interaction (ko04626)	[T]	Signal transduction mechanisms	NB-ARC domain;; Leucine rich repeat;; Leucine Rich repeats (2 copies);; AAA domain;; Leucine Rich Repeat	Disease resistance protein At4g27190 GN=At4g27190 OS=Arabidopsis thaliana (Mouse-ear cress) PE=2 SV=1	S	Function unknown	hypothetical protein CICLE_v10024820mg [Citrus clementina]
Cs1g02440	4	0	-0.98	-1.15	16.8097	8.5046	7.57304	--	--	--	--	--	Domain of unknown function (DUF4220);; Protein of unknown function, DUF594	--	S	Function unknown	hypothetical protein CICLE_v10027546mg [Citrus clementina]
Cs6g18700	4	0	-2.04	-1.88	34.8875	8.50849	9.45121	--	--	--	--	--	Protein of unknown function DUF260	LOB domain-containing protein 41 GN=F16B3.18 OS=Arabidopsis thaliana (Mouse-ear cress) PE=2 SV=1	R	General function prediction only	PREDICTED: LOB domain-containing protein 41-like [Citrus sinensis]
Cs1g09270	0	0	-0.91	-1.21	16.0026	8.54175	6.92055	--	--	--	--	--	--	--	S	Function unknown	hypothetical protein CICLE_v10003463mg [Citrus clementina]
Cs5g21110	3	0	-0.37	-0.83	11.1376	8.5957	6.25101	Molecular Function: zinc ion binding (GO:0008270);; Molecular Function: oxidoreductase activity (GO:0016491);; Cellular Component: intracellular part (GO:0044424);; Biological Process: response to stimulus (GO:0050896);; Biological Process: oxidation-reduction process (GO:0055114);;	K07119|5.4352e-15|cit:102617769|2-alkenal reductase (NADP(+)-dependent)-like; K07119 (A)	--	[R]	General function prediction only	--	2-alkenal reductase (NADP(+)-dependent) GN=DBR OS=Nicotiana tabacum (Common tobacco) PE=1 SV=1	R	General function prediction only	PREDICTED: 2-alkenal reductase (NADP(+)-dependent)-like [Prunus mume]
Cs6g09600	4	0	-1.16	-1.27	19.3337	8.66201	8.02658	--	--	--	--	--	Tubby C 2	Protein LURP-one-related 15 GN=At5g01750 OS=Arabidopsis thaliana (Mouse-ear cress) PE=1 SV=1	R	General function prediction only	PREDICTED: protein LURP-one-related 15-like [Citrus sinensis]
Cs4g15560	4	0	-1.21	-1.22	20.1391	8.68785	8.63531	Cellular Component: cytoplasm (GO:0005737);; Biological Process: response to UV (GO:0009411);; Cellular Component: plant-type cell wall (GO:0009505);; Biological Process: flavonoid biosynthetic process (GO:0009813);; Molecular Function: pectinesterase activity (GO:0030599);; Biological Process: cell wall modification (GO:0042545);; Molecular Function: aspartyl esterase activity (GO:0045330);;	K01051|0|cit:102630750|probable pectinesterase 53-like; K01051 pectinesterase [EC:3.1.1.11] (A)	Pentose and glucuronate interconversions (ko00040);; Starch and sucrose metabolism (ko00500)	--	--	Pectinesterase	Probable pectinesterase 53 (Precursor) GN=T29J13.150 OS=Arabidopsis thaliana (Mouse-ear cress) PE=2 SV=1	G	Carbohydrate transport and metabolism	PREDICTED: probable pectinesterase 53-like isoform X1 [Citrus sinensis]
Cs8g01860	3	0	-0.71	-1.51	14.2459	8.72126	4.98674	Molecular Function: DNA binding (GO:0003677);; Biological Process: regulation of transcription, DNA-templated (GO:0006355);;	--	--	--	--	No apical meristem (NAM) protein	Putative NAC domain-containing protein 94 GN=ANAC094 OS=Arabidopsis thaliana (Mouse-ear cress) PE=3 SV=1	S	Function unknown	hypothetical protein CICLE_v10029007mg [Citrus clementina]
Cs5g09630	0	0	-1.19	-1.59	20.232	8.89543	6.73045	--	--	--	[R]	General function prediction only	--	Uncharacterized protein At4g22758 GN=At4g22758 OS=Arabidopsis thaliana (Mouse-ear cress) PE=2 SV=1	R	General function prediction only	PREDICTED: uncharacterized protein At4g22758-like [Citrus sinensis]
Cs3g01320	4	0	-0.95	-0.98	17.3915	8.98572	8.80934	--	--	--	[T]	Signal transduction mechanisms	NB-ARC domain	Putative disease resistance RPP13-like protein 1 GN=RPPL1 OS=Arabidopsis thaliana (Mouse-ear cress) PE=3 SV=1	T	Signal transduction mechanisms	PREDICTED: putative disease resistance RPP13-like protein 1-like [Citrus sinensis]
Cs6g18290	0	0	-0.71	-0.88	14.6781	8.98658	7.98136	Molecular Function: protein kinase activity (GO:0004672);; Biological Process: metabolic process (GO:0008152);; Cellular Component: chloroplast (GO:0009507);; Cellular Component: membrane (GO:0016020);; Molecular Function: oxidoreductase activity (GO:0016491);; Cellular Component: cell periphery (GO:0071944);;	--	--	--	--	Protein kinase domain;; Protein tyrosine kinase;; Leucine Rich repeats (2 copies);; Leucine rich repeat;; Leucine rich repeat N-terminal domain;; Leucine Rich Repeat;; Leucine Rich repeat	Probable inactive leucine-rich repeat receptor-like protein kinase At1g66830 (Precursor) GN=At1g66830 OS=Arabidopsis thaliana (Mouse-ear cress) PE=2 SV=1	T	Signal transduction mechanisms	PREDICTED: probable inactive leucine-rich repeat receptor-like protein kinase At1g66830-like [Citrus sinensis]
Cs9g04870	3	0	-0.42	-0.98	12.0936	9.03227	6.1519	Molecular Function: nucleic acid binding (GO:0003676);; Cellular Component: cytoplasm (GO:0005737);; Biological Process: DNA repair (GO:0006281);; Biological Process: DNA recombination (GO:0006310);; Molecular Function: hydrolase activity, acting on ester bonds (GO:0016788);;	K07447|1.33808e-110|cit:102610643|uncharacterized LOC102610643; K07447 putative holliday junction resolvase [EC:3.1.-.-] (A)	--	--	--	Uncharacterised protein family (UPF0081)	--	S	Function unknown	hypothetical protein CICLE_v10006013mg [Citrus clementina]
Cs4g16770	3	0	-0.81	-1.76	16.2861	9.31175	4.8028	Molecular Function: secondary active sulfate transmembrane transporter activity (GO:0008271);; Biological Process: sulfate transport (GO:0008272);; Cellular Component: integral component of membrane (GO:0016021);; Biological Process: transmembrane transport (GO:0055085);;	K17471|0|cit:102577937|SULF; SULF protein; K17471 sulfate transporter 3 (A)	--	[P]	Inorganic ion transport and metabolism	Sulfate transporter family;; Sulfate transporter N-terminal domain with GLY motif;; STAS domain	Probable sulfate transporter 3.5 GN=SULTR3;5 OS=Arabidopsis thaliana (Mouse-ear cress) PE=2 SV=1	P	Inorganic ion transport and metabolism	hypothetical protein CICLE_v10007732mg [Citrus clementina]
[truncated: 2,131 more rows]

## Sheet: Genes of Pt  passing filter 
Table of genes of Pt passing filter and clustered by STEM
Gene ID	Profile ID	Log2(Pt1/Pt1)	Log2(Pt2/Pt1)	Log2(Pt3/Pt1)	Pt1_FPKM	Pt2_FPKM	Pt3_FPKM	GO_annotation	KEGG_annotation	KEGG_pathway_annotation	KOG_class	KOG_class_annotation	Pfam_annotation	Swiss_Prot_annotation	eggNOG_class	eggNOG_class_annotation	NR_annotation
Citrus_sinensis_newGene_1000	6	0	-0.94	0.69	0.833462	0.434432	1.34173	--	--	--	--	--	--	--	--	--	hypothetical protein CICLE_v10034003mg [Citrus clementina]
[truncated: 2,718 more rows]

## Sheet: TFs of Cj
Transcriptional factors up- and down-regulated in the root tissue of Cj under different alkaline stress
[truncated: 67 more rows]

[truncated: 2 more sheets: TFs of Pt, TFs in both Cj and Pt]
