# Supplementary material for: Genome-wide comprehensive analysis of transcriptomes and small RNAs offers insights into the molecular mechanism of alkaline stress tolerance in a citrus rootstock
Source: Hortic Res. 2019 Mar 1;6:33. doi: 10.1038/s41438-018-0116-0 (PMC6395741; doi:10.1038/s41438-018-0116-0)
Supplement: Supplementary file 15 — Table S4 [file 41438_2018_116_MOESM15_ESM.xlsx]

## Sheet: Cj up KEGG
KEGG Pathway	ID	Input number	Background number	P-Value	Corrected P-Value	Input	Hyperlink
Carbon fixation in photosynthetic organisms	cit00710	6	58	0.000813855	0.0447951	Cs7g31640|Cs2g14940|Cs8g08710|Cs6g18680|Cs1g02150|Cs3g08480	http://www.genome.jp/kegg-bin/show_pathway?cit00710/cit:102621511%09red/cit:102612988%09red/cit:102606603%09red/cit:102614495%09red/cit:102612734%09red/cit:102611457%09red
Metabolic pathways	cit01100	52	1938	0.00179127	0.0447951	Cs7g06090|Cs7g30160|Cs9g19030|Cs7g31640|Cs9g06360|orange1.1t05926|Cs5g32440|Cs1g24850|Cs6g07840|Cs6g18680|orange1.1t03668|Cs3g08480|Cs2g07740|Cs6g15320|Cs7g20700|orange1.1t03054|Cs1g15970|orange1.1t04376|Cs7g29080|Cs7g19180|Cs2g07600|Cs7g16560|Cs7g29940|Cs1g02150|Cs5g24900|orange1.1t03118|Cs4g04630|Cs4g02110|Cs2g14940|Cs1g03800|orange1.1t05018|Cs1g18540|Cs2g14720|Cs1g20710|Cs1g08010|Cs5g15000|Cs6…	http://www.genome.jp/kegg-bin/show_pathway?cit01100/cit:102625757%09red/cit:102620619%09red/cit:102621724%09red/cit:102624399%09red/cit:102613874%09red/cit:102618363%09red/cit:102618121%09red/cit:102617885%09red/cit:102612734%09red/cit:102611457%09red/cit:102626673%09red/cit:102614944%09red/cit:102617863%09red/cit:102621511%09red/cit:102616816%09red/cit:102615515%09red/cit:102620711%09red/cit:102…
Photosynthesis	cit00195	6	76	0.00293428	0.0447951	Cs1g25510|Cs2g10970|Cs5g29040|Cs3g19650|orange1.1t00831|Cs2g03080	http://www.genome.jp/kegg-bin/show_pathway?cit00195/cit:102630024%09red/cit:102629991%09red/cit:102621724%09red/cit:102615667%09red/cit:102611091%09red/cit:102617522%09red
Biosynthesis of secondary metabolites	cit01110	33	1129	0.00363331	0.0447951	Cs7g06090|Cs9g19030|Cs9g06360|Cs1g24850|Cs7g30160|Cs4g11180|Cs2g07740|Cs6g15320|Cs7g20700|Cs1g15970|orange1.1t04376|Cs7g29080|Cs7g16560|Cs7g29940|Cs1g02150|Cs5g24900|Cs7g31430|Cs4g04630|Cs1g03800|orange1.1t05018|Cs2g14720|Cs1g20710|Cs1g08010|Cs5g15000|Cs6g08630|orange1.1t02800|Cs2g07550|Cs8g08710|orange1.1t02059|Cs4g08990|Cs4g05200|Cs3g19360|Cs1g03730	http://www.genome.jp/kegg-bin/show_pathway?cit01110/cit:102625757%09red/cit:102620619%09red/cit:102614944%09red/cit:102624399%09red/cit:102613874%09red/cit:102618363%09red/cit:102617885%09red/cit:102611457%09red/cit:102625856%09red/cit:102617863%09red/cit:102616816%09red/cit:102615515%09red/cit:102612220%09red/cit:102617008%09red/cit:102627492%09red/cit:102608376%09red/cit:102619425%09red/cit:102…
Carbon metabolism	cit01200	11	234	0.00367438	0.0447951	Cs1g15970|Cs4g01490|Cs7g31640|Cs5g15000|Cs2g14940|Cs8g08710|Cs6g18680|Cs4g08990|Cs1g20710|Cs1g02150|Cs3g08480	http://www.genome.jp/kegg-bin/show_pathway?cit01200/cit:102617863%09red/cit:102621511%09red/cit:102611457%09red/cit:102623854%09red/cit:102616327%09red/cit:102612988%09red/cit:102615316%09red/cit:102606603%09red/cit:102614495%09red/cit:102612734%09red/cit:102610270%09red
Phenylpropanoid biosynthesis	cit00940	10	203	0.00402395	0.0447951	Cs7g20700|orange1.1t02800|Cs9g19030|Cs7g29080|Cs7g30160|Cs1g03800|orange1.1t02059|Cs5g24900|orange1.1t05018|Cs2g07740	http://www.genome.jp/kegg-bin/show_pathway?cit00940/cit:102625757%09red/cit:102628607%09red/cit:102610356%09red/cit:102618363%09red/cit:102624908%09red/cit:102607919%09red/cit:102611686%09red/cit:102608376%09red/cit:102619425%09red
Peroxisome	cit04146	6	83	0.00440525	0.0447951	Cs7g19240|orange1.1t05976|Cs9g09740|orange1.1t01288|Cs5g15000|Cs6g08630	http://www.genome.jp/kegg-bin/show_pathway?cit04146/cit:102616545%09red/cit:102617863%09red/cit:102615515%09red/cit:102612585%09red/cit:102617138%09red/cit:107176236%09red
Flavonoid biosynthesis	cit00941	5	59	0.00490905	0.0447951	Cs2g14720|orange1.1t02800|Cs3g19360|Cs7g29080|Cs9g19030	http://www.genome.jp/kegg-bin/show_pathway?cit00941/cit:102607309%09red/cit:102618363%09red/cit:102620619%09red/cit:102610356%09red/cit:102628607%09red
Stilbenoid, diarylheptanoid and gingerol biosynthesis	cit00945	4	54	0.0177255	0.140277	Cs7g29080|orange1.1t02800|Cs9g19030|Cs7g29940	http://www.genome.jp/kegg-bin/show_pathway?cit00945/cit:102628607%09red/cit:102616816%09red/cit:102610356%09red/cit:102618363%09red
Plant hormone signal transduction	cit04075	9	222	0.019216	0.140277	Cs5g29870|orange1.1t04221|orange1.1t04220|Cs6g12010|orange1.1t01850|Cs8g03500|Cs9g10650|Cs8g08010|Cs9g08100	http://www.genome.jp/kegg-bin/show_pathway?cit04075/cit:102611538%09red/cit:102607514%09red/cit:102630281%09red/cit:102618338%09red/cit:102612823%09red/cit:102613791%09red/cit:102630276%09red/cit:102628768%09red/cit:102619520%09red
Circadian rhythm - plant	cit04712	3	43	0.0446465	0.296291	Cs2g14720|Cs9g17160|Cs3g19360	http://www.genome.jp/kegg-bin/show_pathway?cit04712/cit:102607309%09red/cit:102620619%09red/cit:102607013%09red
Glycolysis / Gluconeogenesis	cit00010	5	111	0.0504704	0.307028	Cs4g01490|Cs8g08710|Cs1g02150|Cs1g15970|Cs1g24850	http://www.genome.jp/kegg-bin/show_pathway?cit00010/cit:102627492%09red/cit:102606603%09red/cit:102623854%09red/cit:102611457%09red/cit:102616327%09red
Pentose phosphate pathway	cit00030	3	49	0.0603438	0.311563	Cs8g08710|Cs1g15970|Cs4g01490	http://www.genome.jp/kegg-bin/show_pathway?cit00030/cit:102606603%09red/cit:102623854%09red/cit:102616327%09red
alpha-Linolenic acid metabolism	cit00592	3	53	0.0720484	0.311563	Cs7g31430|Cs6g08630|orange1.1t04376	http://www.genome.jp/kegg-bin/show_pathway?cit00592/cit:102614914%09red/cit:102617008%09red/cit:102615515%09red
Limonene and pinene degradation	cit00903	2	24	0.0733058	0.311563	Cs7g29940|Cs1g24850	http://www.genome.jp/kegg-bin/show_pathway?cit00903/cit:102627492%09red/cit:102616816%09red
Biosynthesis of amino acids	cit01230	7	205	0.0749794	0.311563	Cs1g08010|Cs1g15970|Cs8g08710|Cs1g02150|Cs4g08990|Cs4g05200|Cs1g20710	http://www.genome.jp/kegg-bin/show_pathway?cit01230/cit:102610270%09red/cit:102617885%09red/cit:102615316%09red/cit:102611864%09red/cit:102616327%09red/cit:102606603%09red/cit:102611457%09red
Fructose and mannose metabolism	cit00051	3	57	0.0846818	0.311563	orange1.1t03054|Cs8g08710|Cs1g15970	http://www.genome.jp/kegg-bin/show_pathway?cit00051/cit:102618121%09red/cit:102616327%09red/cit:102606603%09red
Cutin, suberine and wax biosynthesis	cit00073	2	28	0.0938685	0.311563	Cs7g06190|Cs2g17850	http://www.genome.jp/kegg-bin/show_pathway?cit00073/cit:107175679%09red/cit:102625549%09red
Diterpenoid biosynthesis	cit00904	2	28	0.0938685	0.311563	Cs2g07550|Cs4g11180	http://www.genome.jp/kegg-bin/show_pathway?cit00904/cit:102628526%09red/cit:102625856%09red
Glycerolipid metabolism	cit00561	3	60	0.0947302	0.311563	orange1.1t03054|Cs6g07840|Cs1g24850	http://www.genome.jp/kegg-bin/show_pathway?cit00561/cit:102627492%09red/cit:102618121%09red/cit:102615235%09red
Glyoxylate and dicarboxylate metabolism	cit00630	3	60	0.0947302	0.311563	Cs1g20710|Cs6g18680|Cs5g15000	http://www.genome.jp/kegg-bin/show_pathway?cit00630/cit:102610270%09red/cit:102612988%09red/cit:102617863%09red
Acridone alkaloid biosynthesis	cit01058	1	5	0.0989741	0.311563	Cs1g03730	http://www.genome.jp/kegg-bin/show_pathway?cit01058/cit:102611283%09red
Ubiquinone and other terpenoid-quinone biosynthesis	cit00130	3	62	0.101687	0.311563	Cs7g06090|Cs1g08010|Cs5g24900	http://www.genome.jp/kegg-bin/show_pathway?cit00130/cit:102617885%09red/cit:102611686%09red/cit:102619418%09red
Glutathione metabolism	cit00480	4	99	0.102432	0.311563	orange1.1t03628|orange1.1t05339|Cs7g17630|orange1.1t03462	http://www.genome.jp/kegg-bin/show_pathway?cit00480/cit:102626323%09red/cit:102606849%09red/cit:102623713%09red/cit:102613773%09red
Tryptophan metabolism	cit00380	2	31	0.110236	0.32189	Cs5g32440|Cs1g24850	http://www.genome.jp/kegg-bin/show_pathway?cit00380/cit:102627492%09red/cit:102627458%09red
Isoquinoline alkaloid biosynthesis	cit00950	2	32	0.115848	0.325266	Cs1g08010|Cs7g16560	http://www.genome.jp/kegg-bin/show_pathway?cit00950/cit:102613874%09red/cit:102617885%09red
Thiamine metabolism	cit00730	1	11	0.188171	0.487012	Cs2g07600	http://www.genome.jp/kegg-bin/show_pathway?cit00730/cit:102629135%09red
Fatty acid degradation	cit00071	2	45	0.19387	0.487012	Cs1g24850|Cs6g08630	http://www.genome.jp/kegg-bin/show_pathway?cit00071/cit:102627492%09red/cit:102615515%09red
beta-Alanine metabolism	cit00410	2	45	0.19387	0.487012	Cs6g15870|Cs1g24850	http://www.genome.jp/kegg-bin/show_pathway?cit00410/cit:102627492%09red/cit:102624788%09red
Phenylalanine, tyrosine and tryptophan biosynthesis	cit00400	2	46	0.200142	0.487012	Cs1g08010|Cs4g05200	http://www.genome.jp/kegg-bin/show_pathway?cit00400/cit:102611864%09red/cit:102617885%09red
Linoleic acid metabolism	cit00591	1	13	0.2159	0.497687	orange1.1t04376	http://www.genome.jp/kegg-bin/show_pathway?cit00591/cit:102614914%09red
Phenylalanine metabolism	cit00360	2	49	0.219087	0.497687	Cs1g08010|Cs5g24900	http://www.genome.jp/kegg-bin/show_pathway?cit00360/cit:102611686%09red/cit:102617885%09red
Vitamin B6 metabolism	cit00750	1	14	0.229408	0.497687	Cs1g18540	http://www.genome.jp/kegg-bin/show_pathway?cit00750/cit:102617018%09red
Arginine and proline metabolism	cit00330	2	51	0.2318	0.497687	Cs6g15870|Cs1g24850	http://www.genome.jp/kegg-bin/show_pathway?cit00330/cit:102627492%09red/cit:102624788%09red
Starch and sucrose metabolism	cit00500	6	236	0.239667	0.499876	Cs9g06360|Cs7g19180|orange1.1t03668|orange1.1t03473|Cs2g07740|Cs6g15320	http://www.genome.jp/kegg-bin/show_pathway?cit00500/cit:102614944%09red/cit:102610921%09red/cit:102614911%09red/cit:102612220%09red/cit:102608376%09red/cit:102626673%09red
Histidine metabolism	cit00340	1	16	0.255732	0.507723	Cs1g24850	http://www.genome.jp/kegg-bin/show_pathway?cit00340/cit:102627492%09red
Cyanoamino acid metabolism	cit00460	2	55	0.257339	0.507723	Cs1g20710|Cs2g07740	http://www.genome.jp/kegg-bin/show_pathway?cit00460/cit:102608376%09red/cit:102610270%09red
Galactose metabolism	cit00052	2	58	0.276526	0.516325	orange1.1t03054|Cs1g15970	http://www.genome.jp/kegg-bin/show_pathway?cit00052/cit:102618121%09red/cit:102616327%09red
Photosynthesis - antenna proteins	cit00196	1	18	0.281158	0.516325	Cs4g07150	http://www.genome.jp/kegg-bin/show_pathway?cit00196/cit:102607051%09red
Tyrosine metabolism	cit00350	2	59	0.282918	0.516325	Cs1g08010|Cs7g16560	http://www.genome.jp/kegg-bin/show_pathway?cit00350/cit:102613874%09red/cit:102617885%09red
One carbon pool by folate	cit00670	1	19	0.293544	0.522651	Cs1g20710	http://www.genome.jp/kegg-bin/show_pathway?cit00670/cit:102610270%09red
Pentose and glucuronate interconversions	cit00040	3	114	0.327296	0.55928	orange1.1t03054|Cs7g19180|Cs1g24850	http://www.genome.jp/kegg-bin/show_pathway?cit00040/cit:102627492%09red/cit:102618121%09red/cit:102610921%09red
Glycosylphosphatidylinositol(GPI)-anchor biosynthesis	cit00563	1	22	0.329439	0.55928	orange1.1t05926	http://www.genome.jp/kegg-bin/show_pathway?cit00563/cit:102617421%09red
ABC transporters	cit02010	1	24	0.352352	0.584584	Cs3g09820	http://www.genome.jp/kegg-bin/show_pathway?cit02010/cit:102613142%09red
Plant-pathogen interaction	cit04626	4	175	0.371366	0.602438	Cs2g02670|Cs7g19320|Cs5g30610|Cs8g03500	http://www.genome.jp/kegg-bin/show_pathway?cit04626/cit:107175779%09red/cit:102630276%09red/cit:102615056%09red/cit:102615508%09red
Lysine degradation	cit00310	1	28	0.395861	0.620513	Cs1g24850	http://www.genome.jp/kegg-bin/show_pathway?cit00310/cit:102627492%09red
Glycerophospholipid metabolism	cit00564	2	80	0.413714	0.620513	Cs7g05030|Cs3g16250	http://www.genome.jp/kegg-bin/show_pathway?cit00564/cit:102607629%09red/cit:102626093%09red
Sulfur metabolism	cit00920	1	30	0.416509	0.620513	Cs4g08990	http://www.genome.jp/kegg-bin/show_pathway?cit00920/cit:102615316%09red
Biosynthesis of unsaturated fatty acids	cit01040	1	30	0.416509	0.620513	Cs6g08630	http://www.genome.jp/kegg-bin/show_pathway?cit01040/cit:102615515%09red
Nitrogen metabolism	cit00910	1	31	0.426567	0.621581	Cs2g28060	http://www.genome.jp/kegg-bin/show_pathway?cit00910/cit:102616455%09red
Amino sugar and nucleotide sugar metabolism	cit00520	3	137	0.434255	0.621581	Cs9g06360|orange1.1t03118|Cs5g21860	http://www.genome.jp/kegg-bin/show_pathway?cit00520/cit:102612220%09red/cit:102578024%09red
Mismatch repair	cit03430	1	36	0.474322	0.653408	orange1.1t00038	http://www.genome.jp/kegg-bin/show_pathway?cit03430/cit:102616157%09red
Cysteine and methionine metabolism	cit00270	2	92	0.4831	0.653408	Cs1g08010|Cs4g08990	http://www.genome.jp/kegg-bin/show_pathway?cit00270/cit:102615316%09red/cit:102617885%09red
Steroid biosynthesis	cit00100	1	37	0.483386	0.653408	Cs4g04630	http://www.genome.jp/kegg-bin/show_pathway?cit00100/cit:102624399%09red
Tropane, piperidine and pyridine alkaloid biosynthesis	cit00960	1	38	0.492293	0.653408	Cs1g08010	http://www.genome.jp/kegg-bin/show_pathway?cit00960/cit:102617885%09red
Carotenoid biosynthesis	cit00906	1	41	0.518108	0.67284	Cs3g23530	http://www.genome.jp/kegg-bin/show_pathway?cit00906/cit:102611561%09red
RNA polymerase	cit03020	1	42	0.526418	0.67284	Cs8g08930	http://www.genome.jp/kegg-bin/show_pathway?cit03020/cit:102629790%09red
Ascorbate and aldarate metabolism	cit00053	1	43	0.534585	0.67284	Cs1g24850	http://www.genome.jp/kegg-bin/show_pathway?cit00053/cit:102627492%09red
Oxidative phosphorylation	cit00190	2	113	0.59148	0.723991	Cs2g03080|Cs4g02110	http://www.genome.jp/kegg-bin/show_pathway?cit00190/cit:102620711%09red/cit:102629991%09red
Valine, leucine and isoleucine degradation	cit00280	1	51	0.595061	0.723991	Cs1g24850	http://www.genome.jp/kegg-bin/show_pathway?cit00280/cit:102627492%09red
Phosphatidylinositol signaling system	cit04070	1	56	0.628808	0.752508	Cs5g30610	http://www.genome.jp/kegg-bin/show_pathway?cit04070/cit:102615508%09red
Protein processing in endoplasmic reticulum	cit04141	3	195	0.665381	0.783433	Cs4g10050|Cs7g32260|Cs2g07920	http://www.genome.jp/kegg-bin/show_pathway?cit04141/cit:102612820%09red/cit:102617602%09red/cit:102621108%09red
Glycine, serine and threonine metabolism	cit00260	1	67	0.693498	0.803577	Cs1g20710	http://www.genome.jp/kegg-bin/show_pathway?cit00260/cit:102610270%09red
Fatty acid metabolism	cit01212	1	73	0.723906	0.809332	Cs6g08630	http://www.genome.jp/kegg-bin/show_pathway?cit01212/cit:102615515%09red
Pyruvate metabolism	cit00620	1	73	0.723906	0.809332	Cs1g24850	http://www.genome.jp/kegg-bin/show_pathway?cit00620/cit:102627492%09red
Phagosome	cit04145	1	76	0.737962	0.809332	Cs4g02110	http://www.genome.jp/kegg-bin/show_pathway?cit04145/cit:102620711%09red
Ribosome	cit03010	4	288	0.742812	0.809332	Cs9g06870|Cs4g01380|Cs6g09700|Cs5g25250	http://www.genome.jp/kegg-bin/show_pathway?cit03010/cit:102617787%09red/cit:102626702%09red/cit:102623342%09red/cit:102627216%09red
Pyrimidine metabolism	cit00240	1	111	0.857624	0.904385	Cs8g08930	http://www.genome.jp/kegg-bin/show_pathway?cit00240/cit:102629790%09red
RNA degradation	cit03018	1	111	0.857624	0.904385	Cs1g15970	http://www.genome.jp/kegg-bin/show_pathway?cit03018/cit:102616327%09red
Ubiquitin mediated proteolysis	cit04120	1	115	0.867219	0.904385	Cs9g17160	http://www.genome.jp/kegg-bin/show_pathway?cit04120/cit:102607013%09red
RNA transport	cit03013	1	148	0.925356	0.938208	Cs8g17000	http://www.genome.jp/kegg-bin/show_pathway?cit03013/cit:102617424%09red
Purine metabolism	cit00230	1	148	0.925356	0.938208	Cs8g08930	http://www.genome.jp/kegg-bin/show_pathway?cit00230/cit:102629790%09red
Spliceosome	cit03040	1	167	0.946441	0.946441	Cs4g03430	http://www.genome.jp/kegg-bin/show_pathway?cit03040/cit:102616591%09red

## Sheet: Cj down KEGG
KEGG Pathway	ID	Input number	Background number	P-Value	Corrected P-Value	Input	Hyperlink
Galactose metabolism	cit00052	7	58	0.0020549	0.11302	Cs1g15840|Cs2g12290|Cs5g10530|Cs5g09220|Cs2g27610|Cs6g14340|Cs3g15460	http://www.genome.jp/kegg-bin/show_pathway?cit00052/cit:102612701%09red/cit:102621775%09red/cit:102621116%09red/cit:102608882%09red/cit:102616117%09red/cit:102625978%09red/cit:102611429%09red
Plant-pathogen interaction	cit04626	11	175	0.0145376	0.399785	Cs9g02100|Cs1g11040|Cs2g29030|Cs1g23590|orange1.1t04034|orange1.1t00419|Cs6g10520|Cs4g11340|orange1.1t03802|Cs5g07160|Cs6g17590	http://www.genome.jp/kegg-bin/show_pathway?cit04626/cit:102615552%09red/cit:102620646%09red/cit:102619846%09red/cit:102607242%09red/cit:102625955%09red/cit:102630407%09red/cit:107176729%09red/cit:102622218%09red/cit:102620326%09red/cit:102613838%09red/cit:102610464%09red
Sesquiterpenoid and triterpenoid biosynthesis	cit00909	3	21	0.0275026	0.504214	Cs2g08540|Cs8g03530|Cs8g03350	http://www.genome.jp/kegg-bin/show_pathway?cit00909/cit:102622201%09red/cit:102610644%09red
Linoleic acid metabolism	cit00591	2	13	0.0629435	0.834757	Cs1g17380|orange1.1t03775	http://www.genome.jp/kegg-bin/show_pathway?cit00591/cit:102625997%09red/cit:102622489%09red
Stilbenoid, diarylheptanoid and gingerol biosynthesis	cit00945	4	54	0.075887	0.834757	Cs7g11300|Cs4g02390|Cs4g04530|Cs5g18930	http://www.genome.jp/kegg-bin/show_pathway?cit00945/cit:102577934%09red/cit:102616979%09red/cit:102629694%09red/cit:102628417%09red
Carotenoid biosynthesis	cit00906	3	41	0.120927	0.89089	Cs5g14370|Cs2g03270|Cs9g11260	http://www.genome.jp/kegg-bin/show_pathway?cit00906/cit:102612016%09red/cit:102578064%09red/cit:102578070%09red
Plant hormone signal transduction	cit04075	9	222	0.190025	0.89089	Cs7g31880|Cs7g29660|orange1.1t01148|Cs1g13960|Cs4g18240|orange1.1t02620|orange1.1t02550|Cs5g30390|orange1.1t01021	http://www.genome.jp/kegg-bin/show_pathway?cit04075/cit:102629828%09red/cit:102626457%09red/cit:102627134%09red/cit:107178838%09red/cit:102610311%09red/cit:102629888%09red/cit:102607547%09red/cit:102606903%09red/cit:102617957%09red
Cutin, suberine and wax biosynthesis	cit00073	2	28	0.200201	0.89089	orange1.1t02250|Cs5g03440	http://www.genome.jp/kegg-bin/show_pathway?cit00073/cit:102627840%09red/cit:102629259%09red
Monoterpenoid biosynthesis	cit00902	1	7	0.200536	0.89089	orange1.1t00328	http://www.genome.jp/kegg-bin/show_pathway?cit00902/cit:102610031%09red
Regulation of autophagy	cit04140	2	29	0.210348	0.89089	Cs2g09400|Cs7g02620	http://www.genome.jp/kegg-bin/show_pathway?cit04140/cit:102623752%09red/cit:102608674%09red
Phenylpropanoid biosynthesis	cit00940	8	203	0.228859	0.89089	Cs9g02030|Cs1g21860|Cs4g02390|Cs5g18930|orange1.1t05423|Cs1g19890|Cs1g22960|Cs4g04530	http://www.genome.jp/kegg-bin/show_pathway?cit00940/cit:102577934%09red/cit:102608175%09red/cit:102611532%09red/cit:102622610%09red/cit:102616979%09red/cit:102610429%09red/cit:102625353%09red/cit:102628417%09red
Sphingolipid metabolism	cit00600	2	31	0.230781	0.89089	Cs2g06230|Cs2g12290	http://www.genome.jp/kegg-bin/show_pathway?cit00600/cit:102611429%09red/cit:102607890%09red
Starch and sucrose metabolism	cit00500	9	236	0.237085	0.89089	Cs1g15840|Cs4g15560|Cs3g18450|Cs4g02450|Cs5g09220|Cs9g05550|Cs2g07660|Cs2g27910|Cs6g14340	http://www.genome.jp/kegg-bin/show_pathway?cit00500/cit:102612701%09red/cit:102621775%09red/cit:102630750%09red/cit:102630639%09red/cit:102616117%09red/cit:102622113%09red/cit:102613435%09red/cit:102609721%09red/cit:102630292%09red
Taurine and hypotaurine metabolism	cit00430	1	9	0.244048	0.89089	Cs5g27130	http://www.genome.jp/kegg-bin/show_pathway?cit00430/cit:102609978%09red
Flavonoid biosynthesis	cit00941	3	59	0.244303	0.89089	Cs4g02390|Cs4g04530|Cs5g18930	http://www.genome.jp/kegg-bin/show_pathway?cit00941/cit:102577934%09red/cit:102616979%09red/cit:102628417%09red
Terpenoid backbone biosynthesis	cit00900	3	61	0.259168	0.89089	Cs8g01160|Cs4g10240|Cs8g20110	http://www.genome.jp/kegg-bin/show_pathway?cit00900/cit:102629783%09red/cit:102627355%09red/cit:102617131%09red
Steroid biosynthesis	cit00100	2	37	0.292495	0.891332	Cs8g03530|Cs8g03350	http://www.genome.jp/kegg-bin/show_pathway?cit00100/cit:102622201%09red
N-Glycan biosynthesis	cit00510	2	38	0.302754	0.891332	Cs2g27200|Cs7g09410	http://www.genome.jp/kegg-bin/show_pathway?cit00510/cit:102613133%09red/cit:102616219%09red
Brassinosteroid biosynthesis	cit00905	1	13	0.324104	0.891332	Cs2g26960	http://www.genome.jp/kegg-bin/show_pathway?cit00905/cit:102607509%09red
Protein processing in endoplasmic reticulum	cit04141	7	195	0.324121	0.891332	Cs4g05880|orange1.1t04206|Cs2g21180|Cs5g11910|Cs7g23510|Cs1g19425|Cs7g29040	http://www.genome.jp/kegg-bin/show_pathway?cit04141/cit:102629814%09red/cit:102607094%09red/cit:102617797%09red/cit:102612142%09red/cit:102608938%09red/cit:102609758%09red/cit:102608313%09red
Glycosphingolipid biosynthesis - globo series	cit00603	1	16	0.378539	0.986112	Cs2g12290	http://www.genome.jp/kegg-bin/show_pathway?cit00603/cit:102611429%09red
Pentose and glucuronate interconversions	cit00040	4	114	0.410613	0.986112	Cs2g27910|Cs9g05550|Cs2g07660|Cs4g15560	http://www.genome.jp/kegg-bin/show_pathway?cit00040/cit:102630750%09red/cit:102609721%09red/cit:102630292%09red/cit:102622113%09red
Selenocompound metabolism	cit00450	1	18	0.412374	0.986112	Cs1g26810	http://www.genome.jp/kegg-bin/show_pathway?cit00450/cit:102619252%09red
alpha-Linolenic acid metabolism	cit00592	2	53	0.450485	0.999705	Cs1g17380|orange1.1t03775	http://www.genome.jp/kegg-bin/show_pathway?cit00592/cit:102625997%09red/cit:102622489%09red
Folate biosynthesis	cit00790	1	22	0.474624	0.999705	Cs5g13800	http://www.genome.jp/kegg-bin/show_pathway?cit00790/cit:102625524%09red
Phosphatidylinositol signaling system	cit04070	2	56	0.477963	0.999705	Cs2g29030|Cs9g02100	http://www.genome.jp/kegg-bin/show_pathway?cit04070/cit:102615552%09red/cit:102620326%09red
Limonene and pinene degradation	cit00903	1	24	0.503234	0.999705	Cs7g11300	http://www.genome.jp/kegg-bin/show_pathway?cit00903/cit:102629694%09red
Amino sugar and nucleotide sugar metabolism	cit00520	4	137	0.547607	0.999705	Cs5g10530|Cs4g02450|Cs5g12250|Cs1g15840	http://www.genome.jp/kegg-bin/show_pathway?cit00520/cit:102630639%09red/cit:102612701%09red/cit:102610688%09red/cit:102621116%09red
SNARE interactions in vesicular transport	cit04130	1	39	0.673631	0.999705	Cs6g13590	http://www.genome.jp/kegg-bin/show_pathway?cit04130/cit:102629306%09red
Porphyrin and chlorophyll metabolism	cit00860	1	42	0.69994	0.999705	Cs4g18730	http://www.genome.jp/kegg-bin/show_pathway?cit00860/cit:102610167%09red
Fatty acid degradation	cit00071	1	45	0.72413	0.999705	Cs5g28880	http://www.genome.jp/kegg-bin/show_pathway?cit00071/cit:102629862%09red
beta-Alanine metabolism	cit00410	1	45	0.72413	0.999705	Cs7g18840	http://www.genome.jp/kegg-bin/show_pathway?cit00410/cit:102627867%09red
Biosynthesis of secondary metabolites	cit01110	29	1129	0.730801	0.999705	Cs9g02030|Cs8g01160|Cs7g06370|Cs8g20110|Cs5g14370|Cs8g03530|Cs2g26960|Cs1g21860|Cs2g03270|Cs1g17380|Cs7g11300|Cs4g10240|Cs5g18930|Cs5g28880|orange1.1t05423|orange1.1t01972|Cs4g04530|Cs1g19890|Cs4g02390|Cs9g11260|Cs4g18730|orange1.1t01984|Cs5g03060|orange1.1t03775|Cs8g03350|Cs1g15840|orange1.1t00328|Cs2g08540|Cs1g22960	http://www.genome.jp/kegg-bin/show_pathway?cit01110/cit:102622610%09red/cit:102617131%09red/cit:102608175%09red/cit:102611532%09red/cit:102614629%09red/cit:102621842%09red/cit:102629783%09red/cit:102578070%09red/cit:102610031%09red/cit:102610644%09red/cit:102610429%09red/cit:102577934%09red/cit:102628417%09red/cit:102622201%09red/cit:102610167%09red/cit:102627355%09red/cit:102625997%09red/cit:102…
Phenylalanine, tyrosine and tryptophan biosynthesis	cit00400	1	46	0.731753	0.999705	Cs7g06370	http://www.genome.jp/kegg-bin/show_pathway?cit00400/cit:102628351%09red
Cysteine and methionine metabolism	cit00270	2	92	0.7361	0.999705	Cs5g03060|Cs3g03500	http://www.genome.jp/kegg-bin/show_pathway?cit00270/cit:102627621%09red/cit:102614629%09red
Phenylalanine metabolism	cit00360	1	49	0.753382	0.999705	Cs4g04530	http://www.genome.jp/kegg-bin/show_pathway?cit00360/cit:102577934%09red
Arginine and proline metabolism	cit00330	1	51	0.766825	0.999705	Cs7g18840	http://www.genome.jp/kegg-bin/show_pathway?cit00330/cit:102627867%09red
Glutathione metabolism	cit00480	2	99	0.771384	0.999705	Cs5g34430|orange1.1t03456	http://www.genome.jp/kegg-bin/show_pathway?cit00480/cit:102617095%09red/cit:102607424%09red
Endocytosis	cit04144	3	144	0.774716	0.999705	Cs6g18760|Cs8g02770|Cs7g29040	http://www.genome.jp/kegg-bin/show_pathway?cit04144/cit:102617797%09red/cit:102608259%09red/cit:102615153%09red
Fructose and mannose metabolism	cit00051	1	57	0.802919	0.999705	Cs1g15840	http://www.genome.jp/kegg-bin/show_pathway?cit00051/cit:102612701%09red
Tyrosine metabolism	cit00350	1	59	0.813665	0.999705	Cs5g28880	http://www.genome.jp/kegg-bin/show_pathway?cit00350/cit:102629862%09red
Glycerolipid metabolism	cit00561	1	60	0.818816	0.999705	Cs2g12290	http://www.genome.jp/kegg-bin/show_pathway?cit00561/cit:102611429%09red
Glycolysis / Gluconeogenesis	cit00010	2	111	0.822339	0.999705	Cs5g28880|Cs1g15840	http://www.genome.jp/kegg-bin/show_pathway?cit00010/cit:102612701%09red/cit:102629862%09red
RNA degradation	cit03018	2	111	0.822339	0.999705	orange1.1t01589|Cs6g12480	http://www.genome.jp/kegg-bin/show_pathway?cit03018/cit:102630158%09red/cit:107174345%09red
Ubiquinone and other terpenoid-quinone biosynthesis	cit00130	1	62	0.828696	0.999705	Cs4g04530	http://www.genome.jp/kegg-bin/show_pathway?cit00130/cit:102577934%09red
Spliceosome	cit03040	3	167	0.851254	0.999705	Cs4g16750|Cs7g29040|Cs9g10460	http://www.genome.jp/kegg-bin/show_pathway?cit03040/cit:102617797%09red/cit:102616591%09red/cit:102618425%09red
Peroxisome	cit04146	1	83	0.904948	0.999705	orange1.1t02250	http://www.genome.jp/kegg-bin/show_pathway?cit04146/cit:102629259%09red
Pyrimidine metabolism	cit00240	1	111	0.956691	0.999705	Cs1g26810	http://www.genome.jp/kegg-bin/show_pathway?cit00240/cit:102619252%09red
mRNA surveillance pathway	cit03015	1	114	0.960191	0.999705	Cs5g31440	http://www.genome.jp/kegg-bin/show_pathway?cit03015/cit:102622131%09red
Ubiquitin mediated proteolysis	cit04120	1	115	0.961294	0.999705	Cs1g19425	http://www.genome.jp/kegg-bin/show_pathway?cit04120/cit:102607094%09red
RNA transport	cit03013	1	148	0.984692	0.999705	Cs4g10310	http://www.genome.jp/kegg-bin/show_pathway?cit03013/cit:102629754%09red
Carbon metabolism	cit01200	2	234	0.989767	0.999705	Cs5g28880|Cs1g15840	http://www.genome.jp/kegg-bin/show_pathway?cit01200/cit:102612701%09red/cit:102629862%09red
Metabolic pathways	cit01100	39	1938	0.991357	0.999705	Cs9g02030|Cs8g01160|Cs3g03500|Cs7g06370|Cs4g02450|Cs5g14370|Cs8g03530|Cs7g09410|Cs2g27910|Cs2g06230|Cs2g26960|Cs1g21860|Cs2g03270|Cs5g27130|Cs7g11300|Cs4g10240|Cs5g18930|Cs5g28880|Cs5g09220|orange1.1t05423|Cs1g19890|Cs2g07660|Cs4g04530|Cs9g05550|Cs4g15560|Cs4g02390|Cs9g11260|Cs4g18730|Cs5g10530|Cs5g03060|Cs1g17380|orange1.1t03775|Cs8g03350|Cs1g15840|Cs6g14340|Cs5g03440|Cs3g18450|Cs2g27200|Cs1g229…	http://www.genome.jp/kegg-bin/show_pathway?cit01100/cit:102630639%09red/cit:102627621%09red/cit:102608175%09red/cit:102630750%09red/cit:102611532%09red/cit:102629862%09red/cit:102625997%09red/cit:102607890%09red/cit:102613133%09red/cit:102629783%09red/cit:102578070%09red/cit:102627840%09red/cit:102616219%09red/cit:102610429%09red/cit:102577934%09red/cit:102628417%09red/cit:102609721%09red/cit:102…
Biosynthesis of amino acids	cit01230	1	205	0.996924	0.999705	Cs7g06370	http://www.genome.jp/kegg-bin/show_pathway?cit01230/cit:102628351%09red
Ribosome	cit03010	1	288	0.999705	0.999705	Cs6g21070	http://www.genome.jp/kegg-bin/show_pathway?cit03010/cit:102630672%09red

## Sheet: Pt up KEGG
KEGG Pathway	ID	Input number	Background number	P-Value	Corrected P-Value	Input	Hyperlink
Plant-pathogen interaction	cit04626	13	175	0.00760463	0.390838	Cs4g10490|Cs4g11300|orange1.1t00071|Cs1g11040|orange1.1t04493|Cs3g20300|Cs1g23590|Cs4g10520|orange1.1t04034|orange1.1t00485|orange1.1t03802|Cs5g07160|Cs6g17590	http://www.genome.jp/kegg-bin/show_pathway?cit04626/cit:102628611%09red/cit:102619846%09red/cit:102607242%09red/cit:102625955%09red/cit:107176729%09red/cit:107176547%09red/cit:102624972%09red/cit:102613838%09red/cit:102610464%09red/cit:102618760%09red/cit:102630343%09red/cit:102608031%09red
Phenylpropanoid biosynthesis	cit00940	14	203	0.0102852	0.390838	Cs1g04910|Cs5g24990|Cs1g20610|Cs1g23720|Cs7g01340|Cs8g02120|Cs1g22450|Cs5g13580|Cs5g27410|Cs1g03800|orange1.1t05423|orange1.1t03484|Cs5g25010|Cs5g25000	http://www.genome.jp/kegg-bin/show_pathway?cit00940/cit:107177175%09red/cit:102606992%09red/cit:102609895%09red/cit:102617232%09red/cit:102621517%09red/cit:102629109%09red/cit:102608531%09red/cit:102620276%09red/cit:102613962%09red/cit:102625353%09red/cit:102621806%09red/cit:102609976%09red/cit:102619425%09red
Vitamin B6 metabolism	cit00750	3	14	0.0157987	0.400233	Cs1g14960|Cs1g14970|Cs1g18540	http://www.genome.jp/kegg-bin/show_pathway?cit00750/cit:102609687%09red/cit:102617018%09red/cit:102610004%09red
Monoterpenoid biosynthesis	cit00902	2	7	0.0315983	0.580901	orange1.1t00330|Cs2g07250	http://www.genome.jp/kegg-bin/show_pathway?cit00902/cit:102617908%09red/cit:102610350%09red
Amino sugar and nucleotide sugar metabolism	cit00520	9	137	0.0450195	0.580901	orange1.1t01956|Cs5g11560|Cs5g21870|Cs9g14710|orange1.1t03119|Cs2g18800|Cs8g02600|Cs8g07230|Cs8g01850	http://www.genome.jp/kegg-bin/show_pathway?cit00520/cit:102613529%09red/cit:102607011%09red/cit:102628073%09red/cit:102615500%09red/cit:102625409%09red/cit:102607842%09red/cit:102610864%09red/cit:102628172%09red/cit:102629211%09red
Biosynthesis of secondary metabolites	cit01110	48	1129	0.0504449	0.580901	Cs7g06090|Cs8g05320|Cs8g01160|Cs1g23670|Cs1g20610|Cs1g04910|Cs7g06370|Cs3g16350|Cs5g24990|Cs1g22450|Cs1g25280|orange1.1t03484|Cs2g20590|Cs3g20330|Cs2g07250|Cs4g11180|Cs6g15320|Cs9g06720|Cs2g08650|Cs1g17380|Cs7g17390|Cs5g11570|Cs8g02120|Cs5g25010|Cs2g18800|orange1.1t05423|Cs8g02600|orange1.1t04155|Cs3g23880|orange1.1t00330|Cs4g18730|Cs7g22820|Cs5g09470|Cs7g08450|Cs5g27410|Cs1g03800|Cs2g14720|Cs5g1…	http://www.genome.jp/kegg-bin/show_pathway?cit01110/cit:107177175%09red/cit:102614944%09red/cit:102629211%09red/cit:102613483%09red/cit:102614948%09red/cit:102625353%09red/cit:102611458%09red/cit:102613962%09red/cit:102608060%09red/cit:102613777%09red/cit:102626778%09red/cit:102617908%09red/cit:102628073%09red/cit:102577997%09red/cit:102629783%09red/cit:102617232%09red/cit:102621517%09red/cit:102…
Flavonoid biosynthesis	cit00941	5	59	0.053504	0.580901	Cs2g14720|Cs3g20330|Cs8g02120|Cs1g25280|Cs1g22450	http://www.genome.jp/kegg-bin/show_pathway?cit00941/cit:102607309%09red/cit:102617426%09red/cit:102617232%09red/cit:102626778%09red/cit:102609895%09red
Ascorbate and aldarate metabolism	cit00053	4	43	0.0625386	0.594117	Cs1g16030|Cs8g02600|Cs5g11560|Cs7g08450	http://www.genome.jp/kegg-bin/show_pathway?cit00053/cit:102618274%09red/cit:102608060%09red/cit:102615500%09red/cit:102628073%09red
Diterpenoid biosynthesis	cit00904	3	28	0.0753499	0.636288	Cs7g22830|Cs4g11180|Cs7g22820	http://www.genome.jp/kegg-bin/show_pathway?cit00904/cit:102613483%09red/cit:102613777%09red/cit:102628526%09red
AGE-RAGE signaling pathway in diabetic complications	cit04933	2	15	0.101034	0.767855	Cs8g20240|Cs7g14760	http://www.genome.jp/kegg-bin/show_pathway?cit04933/cit:102623883%09red/cit:102612191%09red
Plant hormone signal transduction	cit04075	11	222	0.128343	0.886733	Cs5g33560|Cs7g05540|Cs2g10790|Cs4g18240|Cs1g15760|Cs9g18020|orange1.1t01148|Cs3g06950|Cs7g18810|Cs9g08850|orange1.1t01021	http://www.genome.jp/kegg-bin/show_pathway?cit04075/cit:102578044%09red/cit:102626817%09red/cit:102621444%09red/cit:102609900%09red/cit:102621158%09red/cit:102578028%09red/cit:102626457%09red/cit:107178838%09red/cit:102577971%09red/cit:102625468%09red/cit:102617957%09red
Sesquiterpenoid and triterpenoid biosynthesis	cit00909	2	21	0.166281	0.983292	Cs2g08650|Cs3g16350	http://www.genome.jp/kegg-bin/show_pathway?cit00909/cit:102610049%09red/cit:102626251%09red
Porphyrin and chlorophyll metabolism	cit00860	3	42	0.173144	0.983292	Cs5g16830|Cs3g23880|Cs4g18730	http://www.genome.jp/kegg-bin/show_pathway?cit00860/cit:102622450%09red/cit:102610167%09red/cit:102621972%09red
Circadian rhythm - plant	cit04712	3	43	0.181133	0.983292	Cs2g14720|Cs3g20330|Cs6g05520	http://www.genome.jp/kegg-bin/show_pathway?cit04712/cit:102607309%09red/cit:102626778%09red/cit:102616595%09red
beta-Alanine metabolism	cit00410	3	45	0.197395	0.999529	Cs9g06720|Cs5g09470|Cs7g08450	http://www.genome.jp/kegg-bin/show_pathway?cit00410/cit:102608060%09red/cit:102623979%09red/cit:102628236%09red
Phenylalanine metabolism	cit00360	3	49	0.230869	0.999529	Cs9g06720|Cs1g22450|Cs5g09470	http://www.genome.jp/kegg-bin/show_pathway?cit00360/cit:102628236%09red/cit:102617232%09red/cit:102623979%09red
Lysine degradation	cit00310	2	28	0.248532	0.999529	Cs7g08450|Cs7g07120	http://www.genome.jp/kegg-bin/show_pathway?cit00310/cit:102608060%09red/cit:102622287%09red
Nitrogen metabolism	cit00910	2	31	0.284364	0.999529	Cs2g28060|Cs8g16000	http://www.genome.jp/kegg-bin/show_pathway?cit00910/cit:102613013%09red/cit:102616455%09red
Phosphatidylinositol signaling system	cit04070	3	56	0.291456	0.999529	Cs5g11570|Cs8g20240|Cs7g14760	http://www.genome.jp/kegg-bin/show_pathway?cit04070/cit:102612191%09red/cit:102623883%09red/cit:102615805%09red
Isoquinoline alkaloid biosynthesis	cit00950	2	32	0.296284	0.999529	Cs9g06720|Cs5g09470	http://www.genome.jp/kegg-bin/show_pathway?cit00950/cit:102628236%09red/cit:102623979%09red
Thiamine metabolism	cit00730	1	11	0.322654	0.999529	Cs2g07600	http://www.genome.jp/kegg-bin/show_pathway?cit00730/cit:102629135%09red
Glycerolipid metabolism	cit00561	3	60	0.326599	0.999529	Cs7g18040|Cs5g11570|Cs7g08450	http://www.genome.jp/kegg-bin/show_pathway?cit00561/cit:102608065%09red/cit:102608060%09red/cit:102615805%09red
Inositol phosphate metabolism	cit00562	3	60	0.326599	0.999529	Cs1g16030|Cs8g20240|Cs7g14760	http://www.genome.jp/kegg-bin/show_pathway?cit00562/cit:102618274%09red/cit:102623883%09red/cit:102612191%09red
Terpenoid backbone biosynthesis	cit00900	3	61	0.335394	0.999529	Cs8g01160|Cs1g23670|Cs6g19040	http://www.genome.jp/kegg-bin/show_pathway?cit00900/cit:102626905%09red/cit:102629783%09red/cit:102628942%09red
Steroid biosynthesis	cit00100	2	37	0.355233	0.999529	Cs3g16350|orange1.1t04155	http://www.genome.jp/kegg-bin/show_pathway?cit00100/cit:102624206%09red/cit:102610049%09red
Linoleic acid metabolism	cit00591	1	13	0.365247	0.999529	Cs1g17380	http://www.genome.jp/kegg-bin/show_pathway?cit00591/cit:102622489%09red
Tropane, piperidine and pyridine alkaloid biosynthesis	cit00960	2	38	0.366829	0.999529	Cs9g06720|Cs5g09470	http://www.genome.jp/kegg-bin/show_pathway?cit00960/cit:102628236%09red/cit:102623979%09red
Starch and sucrose metabolism	cit00500	9	236	0.382428	0.999529	Cs7g01340|Cs3g26820|Cs5g11560|Cs4g06710|Cs2g18800|Cs3g18450|Cs8g07230|Cs4g06650|Cs6g15320	http://www.genome.jp/kegg-bin/show_pathway?cit00500/cit:102625798%09red/cit:102610266%09red/cit:102614944%09red/cit:102615500%09red/cit:102625409%09red/cit:102629109%09red/cit:102609095%09red/cit:102613435%09red/cit:102629211%09red
Glycine, serine and threonine metabolism	cit00260	3	67	0.387887	0.999529	Cs9g06720|Cs5g09470|Cs7g07120	http://www.genome.jp/kegg-bin/show_pathway?cit00260/cit:102628236%09red/cit:102623979%09red/cit:102622287%09red
Carotenoid biosynthesis	cit00906	2	41	0.401101	0.999529	Cs8g05320|Cs3g23530	http://www.genome.jp/kegg-bin/show_pathway?cit00906/cit:102578000%09red/cit:102611561%09red
Glutathione metabolism	cit00480	4	99	0.418475	0.999529	orange1.1t05889|Cs6g03820|orange1.1t03618|Cs9g10430	http://www.genome.jp/kegg-bin/show_pathway?cit00480/cit:102606611%09red/cit:102611781%09red/cit:102626779%09red/cit:102627921%09red
Histidine metabolism	cit00340	1	16	0.424172	0.999529	Cs7g08450	http://www.genome.jp/kegg-bin/show_pathway?cit00340/cit:102608060%09red
Selenocompound metabolism	cit00450	1	18	0.460387	0.999529	Cs1g26810	http://www.genome.jp/kegg-bin/show_pathway?cit00450/cit:102619252%09red
Protein processing in endoplasmic reticulum	cit04141	7	195	0.467181	0.999529	Cs9g10080|Cs2g21180|Cs7g16730|Cs1g17360|Cs5g05840|orange1.1t01849|Cs7g29040	http://www.genome.jp/kegg-bin/show_pathway?cit04141/cit:102629814%09red/cit:102617797%09red/cit:102609758%09red/cit:102617305%09red/cit:107178464%09red/cit:102621322%09red/cit:102622192%09red
Glycerophospholipid metabolism	cit00564	3	80	0.497089	0.999529	Cs5g11570|Cs7g02400|orange1.1t05197	http://www.genome.jp/kegg-bin/show_pathway?cit00564/cit:102614948%09red/cit:102615805%09red/cit:102626093%09red
Pentose and glucuronate interconversions	cit00040	4	114	0.522957	0.999529	Cs5g11560|Cs4g06710|Cs4g06650|Cs7g08450	http://www.genome.jp/kegg-bin/show_pathway?cit00040/cit:102610266%09red/cit:102608060%09red/cit:102615500%09red/cit:102609095%09red
Stilbenoid, diarylheptanoid and gingerol biosynthesis	cit00945	2	54	0.537781	0.999529	Cs8g02120|Cs1g22450	http://www.genome.jp/kegg-bin/show_pathway?cit00945/cit:102617232%09red/cit:102609895%09red
Limonene and pinene degradation	cit00903	1	24	0.555944	0.999529	Cs7g08450	http://www.genome.jp/kegg-bin/show_pathway?cit00903/cit:102608060%09red
Galactose metabolism	cit00052	2	58	0.575308	0.999529	orange1.1t01956|orange1.1t01729	http://www.genome.jp/kegg-bin/show_pathway?cit00052/cit:102613529%09red/cit:102616851%09red
Tyrosine metabolism	cit00350	2	59	0.584335	0.999529	Cs9g06720|Cs5g09470	http://www.genome.jp/kegg-bin/show_pathway?cit00350/cit:102628236%09red/cit:102623979%09red
Fatty acid elongation	cit00062	1	27	0.597182	0.999529	Cs4g17260	http://www.genome.jp/kegg-bin/show_pathway?cit00062/cit:102609752%09red
Ubiquinone and other terpenoid-quinone biosynthesis	cit00130	2	62	0.610559	0.999529	Cs7g06090|Cs7g17390	http://www.genome.jp/kegg-bin/show_pathway?cit00130/cit:102614569%09red/cit:102619418%09red
Regulation of autophagy	cit04140	1	29	0.622526	0.999529	Cs7g02620	http://www.genome.jp/kegg-bin/show_pathway?cit04140/cit:102623752%09red
Biosynthesis of unsaturated fatty acids	cit01040	1	30	0.634595	0.999529	Cs3g15530	http://www.genome.jp/kegg-bin/show_pathway?cit01040/cit:102609460%09red
Tryptophan metabolism	cit00380	1	31	0.646278	0.999529	Cs7g08450	http://www.genome.jp/kegg-bin/show_pathway?cit00380/cit:102608060%09red
Sphingolipid metabolism	cit00600	1	31	0.646278	0.999529	Cs2g06230	http://www.genome.jp/kegg-bin/show_pathway?cit00600/cit:102607890%09red
SNARE interactions in vesicular transport	cit04130	1	39	0.727262	0.999529	Cs5g33650	http://www.genome.jp/kegg-bin/show_pathway?cit04130/cit:102621573%09red
Ubiquitin mediated proteolysis	cit04120	3	115	0.731295	0.999529	Cs1g17360|Cs7g16730|Cs9g10080	http://www.genome.jp/kegg-bin/show_pathway?cit04120/cit:102617305%09red/cit:102622192%09red/cit:107178464%09red
Homologous recombination	cit03440	1	41	0.74443	0.999529	Cs5g07600	http://www.genome.jp/kegg-bin/show_pathway?cit03440/cit:102613667%09red
Base excision repair	cit03410	1	42	0.752604	0.999529	orange1.1t04790	http://www.genome.jp/kegg-bin/show_pathway?cit03410/cit:102617365%09red
Peroxisome	cit04146	2	83	0.759435	0.999529	orange1.1t05976|Cs7g07120	http://www.genome.jp/kegg-bin/show_pathway?cit04146/cit:107176236%09red/cit:102622287%09red
Fatty acid degradation	cit00071	1	45	0.775593	0.999529	Cs7g08450	http://www.genome.jp/kegg-bin/show_pathway?cit00071/cit:102608060%09red
Phenylalanine, tyrosine and tryptophan biosynthesis	cit00400	1	46	0.782772	0.999529	Cs7g06370	http://www.genome.jp/kegg-bin/show_pathway?cit00400/cit:102628351%09red
Fatty acid biosynthesis	cit00061	1	49	0.802961	0.999529	Cs3g15530	http://www.genome.jp/kegg-bin/show_pathway?cit00061/cit:102609460%09red
Pentose phosphate pathway	cit00030	1	49	0.802961	0.999529	Cs3g19080	http://www.genome.jp/kegg-bin/show_pathway?cit00030/cit:102611458%09red
Valine, leucine and isoleucine degradation	cit00280	1	51	0.815368	0.999529	Cs7g08450	http://www.genome.jp/kegg-bin/show_pathway?cit00280/cit:102608060%09red
Arginine and proline metabolism	cit00330	1	51	0.815368	0.999529	Cs7g08450	http://www.genome.jp/kegg-bin/show_pathway?cit00330/cit:102608060%09red
alpha-Linolenic acid metabolism	cit00592	1	53	0.826994	0.999529	Cs1g17380	http://www.genome.jp/kegg-bin/show_pathway?cit00592/cit:102622489%09red
Metabolic pathways	cit01100	57	1938	0.829518	0.999529	Cs7g06090|Cs8g05320|Cs8g01160|Cs1g23670|Cs1g20610|Cs7g14760|Cs3g26820|Cs7g06370|Cs3g16350|Cs5g24990|Cs1g22450|Cs1g25280|orange1.1t03484|Cs2g20590|Cs3g20330|Cs8g20240|Cs2g06230|Cs6g15320|Cs9g06720|Cs1g17380|Cs7g17390|orange1.1t01956|Cs5g11570|Cs2g07600|Cs5g25010|Cs2g18800|orange1.1t05423|Cs8g02600|Cs7g07120|orange1.1t04155|orange1.1t03119|Cs3g23880|Cs1g04910|Cs4g18730|Cs5g21870|Cs7g22820|Cs4g06710…	http://www.genome.jp/kegg-bin/show_pathway?cit01100/cit:107177175%09red/cit:102614944%09red/cit:102629211%09red/cit:102613483%09red/cit:102609095%09red/cit:102625353%09red/cit:102611458%09red/cit:102607890%09red/cit:102613962%09red/cit:102608060%09red/cit:102613777%09red/cit:102626778%09red/cit:102628172%09red/cit:102615599%09red/cit:102625798%09red/cit:102613529%09red/cit:102610266%09red/cit:102…
Nucleotide excision repair	cit03420	1	54	0.83253	0.999529	Cs1g17360	http://www.genome.jp/kegg-bin/show_pathway?cit03420/cit:102622192%09red
Cyanoamino acid metabolism	cit00460	1	55	0.83789	0.999529	Cs7g01340	http://www.genome.jp/kegg-bin/show_pathway?cit00460/cit:102629109%09red
Fructose and mannose metabolism	cit00051	1	57	0.848099	0.999529	orange1.1t00612	http://www.genome.jp/kegg-bin/show_pathway?cit00051/cit:102615869%09red
Endocytosis	cit04144	3	144	0.852256	0.999529	Cs8g18410|Cs8g02770|Cs7g29040	http://www.genome.jp/kegg-bin/show_pathway?cit04144/cit:102617797%09red/cit:102608259%09red/cit:102614672%09red
RNA degradation	cit03018	2	111	0.879789	0.999529	orange1.1t01589|Cs6g12480	http://www.genome.jp/kegg-bin/show_pathway?cit03018/cit:102630158%09red/cit:107174345%09red
Fatty acid metabolism	cit01212	1	73	0.909744	0.999529	Cs3g15530	http://www.genome.jp/kegg-bin/show_pathway?cit01212/cit:102609460%09red
Pyruvate metabolism	cit00620	1	73	0.909744	0.999529	Cs7g08450	http://www.genome.jp/kegg-bin/show_pathway?cit00620/cit:102608060%09red
Phagosome	cit04145	1	76	0.91814	0.999529	Cs9g02840	http://www.genome.jp/kegg-bin/show_pathway?cit04145/cit:102628404%09red
Cysteine and methionine metabolism	cit00270	1	92	0.951378	0.999529	Cs2g20590	http://www.genome.jp/kegg-bin/show_pathway?cit00270/cit:102577997%09red
Spliceosome	cit03040	2	167	0.973048	0.999529	Cs4g16750|Cs7g29040	http://www.genome.jp/kegg-bin/show_pathway?cit03040/cit:102617797%09red/cit:102618425%09red
Glycolysis / Gluconeogenesis	cit00010	1	111	0.973819	0.999529	Cs7g08450	http://www.genome.jp/kegg-bin/show_pathway?cit00010/cit:102608060%09red
Pyrimidine metabolism	cit00240	1	111	0.973819	0.999529	Cs1g26810	http://www.genome.jp/kegg-bin/show_pathway?cit00240/cit:102619252%09red
Oxidative phosphorylation	cit00190	1	113	0.975471	0.999529	Cs6g20570	http://www.genome.jp/kegg-bin/show_pathway?cit00190/cit:102617102%09red
RNA transport	cit03013	1	148	0.992167	0.999529	Cs4g10310	http://www.genome.jp/kegg-bin/show_pathway?cit03013/cit:102629754%09red
Ribosome	cit03010	3	288	0.995672	0.999529	orange1.1t05673|Cs9g06870|Cs1g18675	http://www.genome.jp/kegg-bin/show_pathway?cit03010/cit:102622374%09red/cit:102612866%09red/cit:102627216%09red
Biosynthesis of amino acids	cit01230	1	205	0.998783	0.999529	Cs7g06370	http://www.genome.jp/kegg-bin/show_pathway?cit01230/cit:102628351%09red
Carbon metabolism	cit01200	1	234	0.999529	0.999529	Cs3g19080	http://www.genome.jp/kegg-bin/show_pathway?cit01200/cit:102611458%09red

## Sheet: Pt down KEGG
KEGG Pathway	ID	Input number	Background number	P-Value	Corrected P-Value	Input	Hyperlink
Phenylpropanoid biosynthesis	cit00940	36	203	6.22474e-10	5.85125e-08	Cs3g20650|Cs3g02310|Cs9g19030|Cs2g30570|orange1.1t02036|Cs2g05220|Cs3g10450|Cs8g13800|Cs9g05130|Cs5g32270|Cs3g26600|Cs4g01910|Cs8g08620|Cs3g25300|Cs9g15660|Cs1g19890|orange1.1t02045|orange1.1t02044|Cs7g23860|Cs6g09680|orange1.1t02043|Cs1g15010|Cs3g10460|Cs1g25930|Cs3g02260|Cs4g16680|Cs2g09310|Cs9g05140|Cs2g21810|Cs7g30160|Cs7g11210|orange1.1t02059|Cs5g34200|Cs7g12370|Cs6g11950|Cs7g25030	http://www.genome.jp/kegg-bin/show_pathway?cit00940/cit:102625757%09red/cit:102614874%09red/cit:102622610%09red/cit:102620173%09red/cit:102606727%09red/cit:102619134%09red/cit:107174216%09red/cit:102611127%09red/cit:102614517%09red/cit:102616942%09red/cit:102615475%09red/cit:102617846%09red/cit:102619551%09red/cit:102614227%09red/cit:102617281%09red/cit:102613137%09red/cit:102613152%09red/cit:102…
Biosynthesis of secondary metabolites	cit01110	98	1129	1.8262e-07	8.58316e-06	Cs3g20650|Cs3g22910|Cs4g01910|orange1.1t02036|Cs2g05220|Cs8g08620|Cs3g02310|Cs9g15960|orange1.1t01339|Cs3g20810|Cs3g12230|orange1.1t01725|Cs4g13980|orange1.1t01512|Cs7g29770|orange1.1t01456|Cs6g18910|Cs4g09870|Cs8g09830|Cs3g02260|Cs2g09310|Cs4g02920|Cs7g11210|Cs7g29760|Cs6g11950|Cs4g12120|Cs2g03380|Cs7g12820|orange1.1t03535|Cs3g26600|Cs2g03270|Cs6g17300|Cs7g16560|Cs5g24820|Cs1g19890|Cs6g09680|Cs4…	http://www.genome.jp/kegg-bin/show_pathway?cit01110/cit:102625757%09red/cit:102614874%09red/cit:102625997%09red/cit:102619134%09red/cit:102613196%09red/cit:102628113%09red/cit:102616942%09red/cit:102613293%09red/cit:102615554%09red/cit:102614067%09red/cit:102612895%09red/cit:102628190%09red/cit:102608214%09red/cit:102622450%09red/cit:102626970%09red/cit:102620909%09red/cit:102616375%09red/cit:102…
Metabolic pathways	cit01100	130	1938	0.000357664	0.0112068	Cs3g20650|Cs3g02310|Cs4g01910|orange1.1t02036|Cs2g05220|Cs8g08620|Cs5g11730|Cs1g01330|Cs8g12085|Cs9g15960|orange1.1t01339|Cs5g21900|Cs9g14600|Cs3g12230|Cs7g05570|Cs3g25300|orange1.1t00435|Cs5g20320|Cs9g14170|Cs3g20810|orange1.1t01512|Cs4g15560|Cs3g21240|Cs6g18910|Cs4g09870|orange1.1t00214|Cs5g10530|Cs8g09830|Cs3g02260|Cs2g09310|Cs7g22230|Cs4g02920|Cs7g11210|Cs5g33420|Cs6g11950|Cs4g12120|orange1.1…	http://www.genome.jp/kegg-bin/show_pathway?cit01100/cit:102625757%09red/cit:102614874%09red/cit:102619237%09red/cit:102615875%09red/cit:102630750%09red/cit:102609368%09red/cit:102625997%09red/cit:102623400%09red/cit:102619134%09red/cit:102627325%09red/cit:102628113%09red/cit:102614571%09red/cit:102625853%09red/cit:102616942%09red/cit:102614067%09red/cit:102607007%09red/cit:102628190%09red/cit:102…
Galactose metabolism	cit00052	10	58	0.00120605	0.0254218	Cs2g10900|Cs1g15840|Cs5g04100|Cs2g12290|Cs2g12350|Cs5g10530|Cs5g09220|Cs7g29970|orange1.1t01707|Cs2g27610	http://www.genome.jp/kegg-bin/show_pathway?cit00052/cit:102612701%09red/cit:102623935%09red/cit:102621775%09red/cit:102620382%09red/cit:102621116%09red/cit:102607007%09red/cit:102611645%09red/cit:102611429%09red/cit:102625978%09red/cit:102625116%09red
Flavonoid biosynthesis	cit00941	10	59	0.00135223	0.0254218	Cs5g11730|Cs9g19030|Cs2g30570|Cs3g10460|Cs4g01910|Cs3g10450|Cs7g12820|Cs9g15660|Cs8g09830|Cs3g20680	http://www.genome.jp/kegg-bin/show_pathway?cit00941/cit:102620909%09red/cit:102610356%09red/cit:102616623%09red/cit:102621411%09red/cit:102617991%09red/cit:102613437%09red/cit:102621938%09red
Starch and sucrose metabolism	cit00500	23	236	0.00262487	0.0369253	Cs2g10900|orange1.1t05805|Cs8g13800|Cs1g01330|Cs9g14600|Cs2g17090|Cs5g09220|Cs5g20320|Cs5g02900|Cs3g06900|Cs7g23860|orange1.1t02512|orange1.1t02511|Cs4g15560|orange1.1t00214|Cs2g07660|Cs5g33390|Cs1g15840|Cs7g22230|orange1.1t02484|Cs7g11210|Cs5g33420|Cs5g07550	http://www.genome.jp/kegg-bin/show_pathway?cit00500/cit:102614874%09red/cit:102615875%09red/cit:102630750%09red/cit:107176763%09red/cit:102619134%09red/cit:102625736%09red/cit:102614571%09red/cit:102577989%09red/cit:102626910%09red/cit:102607007%09red/cit:102614800%09red/cit:102630292%09red/cit:102620120%09red/cit:102621775%09red/cit:102620821%09red/cit:102613865%09red/cit:102577993%09red/cit:102…
Pentose and glucuronate interconversions	cit00040	14	114	0.00274976	0.0369253	Cs7g09860|Cs8g11330|orange1.1t02512|orange1.1t02511|Cs4g15560|orange1.1t00214|Cs5g06600|Cs5g33420|Cs2g07660|Cs2g23970|Cs5g33390|Cs3g06900|Cs5g34710|Cs7g21940	http://www.genome.jp/kegg-bin/show_pathway?cit00040/cit:102622327%09red/cit:102620983%09red/cit:102620696%09red/cit:102612467%09red/cit:102615875%09red/cit:102630750%09red/cit:102613865%09red/cit:102629596%09red/cit:102625736%09red/cit:102577945%09red/cit:102626426%09red/cit:102624695%09red/cit:102609426%09red/cit:102630292%09red
Cutin, suberine and wax biosynthesis	cit00073	6	28	0.00455864	0.053564	Cs2g25720|Cs6g05260|Cs1g02760|Cs8g19970|orange1.1t00377|Cs6g05130	http://www.genome.jp/kegg-bin/show_pathway?cit00073/cit:102619952%09red/cit:102610181%09red/cit:102631431%09red/cit:102613603%09red/cit:102610308%09red/cit:102606780%09red
Plant hormone signal transduction	cit04075	21	222	0.00535587	0.0559391	Cs7g17540|Cs2g08570|Cs5g30380|Cs8g12780|Cs6g16070|Cs3g01890|Cs2g06880|orange1.1t00825|Cs7g29660|Cs5g04810|orange1.1t01850|Cs1g13960|Cs7g13010|Cs8g08080|orange1.1t01026|Cs6g14390|orange1.1t04215|Cs5g30390|Cs8g08010|Cs9g08100|Cs8g03490	http://www.genome.jp/kegg-bin/show_pathway?cit04075/cit:102607514%09red/cit:102630281%09red/cit:102612713%09red/cit:102628109%09red/cit:102610011%09red/cit:102629980%09red/cit:102607251%09red/cit:107174953%09red/cit:102613332%09red/cit:102607547%09red/cit:102612823%09red/cit:102617764%09red/cit:102622257%09red/cit:102628768%09red/cit:102610311%09red/cit:102630291%09red/cit:102627577%09red/cit:102…
Glycosphingolipid biosynthesis - globo series	cit00603	4	16	0.0127462	0.119815	Cs6g08040|Cs7g29970|Cs2g12290|Cs2g12350	http://www.genome.jp/kegg-bin/show_pathway?cit00603/cit:102620382%09red/cit:102611429%09red/cit:102612578%09red/cit:102625116%09red
Stilbenoid, diarylheptanoid and gingerol biosynthesis	cit00945	7	54	0.0235348	0.184343	Cs9g19030|Cs3g05310|Cs2g30570|Cs3g10460|Cs4g01910|Cs3g10450|Cs9g15660	http://www.genome.jp/kegg-bin/show_pathway?cit00945/cit:102624569%09red/cit:102621938%09red/cit:102610356%09red/cit:102617991%09red
Glucosinolate biosynthesis	cit00966	3	11	0.0253666	0.184343	orange1.1t01456|Cs7g29760|Cs7g29770	http://www.genome.jp/kegg-bin/show_pathway?cit00966/cit:102626076%09red/cit:102612895%09red/cit:102613196%09red
Cyanoamino acid metabolism	cit00460	7	55	0.0254942	0.184343	orange1.1t01456|Cs7g11210|Cs8g13800|Cs7g29760|Cs7g29770|Cs1g02370|Cs7g23860	http://www.genome.jp/kegg-bin/show_pathway?cit00460/cit:102614874%09red/cit:102619237%09red/cit:102626910%09red/cit:102626076%09red/cit:102612895%09red/cit:102619134%09red/cit:102613196%09red
Isoquinoline alkaloid biosynthesis	cit00950	5	32	0.0281549	0.18904	Cs3g22910|Cs2g08300|Cs9g06750|Cs2g30610|Cs7g16560	http://www.genome.jp/kegg-bin/show_pathway?cit00950/cit:102624545%09red/cit:102612126%09red/cit:102628190%09red/cit:102613874%09red/cit:102616375%09red
Brassinosteroid biosynthesis	cit00905	3	13	0.0364121	0.228182	Cs6g19630|Cs2g18810|Cs7g11890	http://www.genome.jp/kegg-bin/show_pathway?cit00905/cit:102625685%09red/cit:102622879%09red/cit:102613870%09red
Diterpenoid biosynthesis	cit00904	4	28	0.0609389	0.337372	orange1.1t01725|Cs5g15530|Cs2g03380|Cs1g13840	http://www.genome.jp/kegg-bin/show_pathway?cit00904/cit:102623063%09red/cit:102628466%09red/cit:102614515%09red/cit:102614198%09red
Carotenoid biosynthesis	cit00906	5	41	0.063012	0.337372	orange1.1t02108|Cs2g03270|Cs9g11260|Cs4g19460|Cs4g19470	http://www.genome.jp/kegg-bin/show_pathway?cit00906/cit:102612016%09red/cit:102628113%09red/cit:102612266%09red/cit:102578070%09red/cit:102611969%09red
Zeatin biosynthesis	cit00908	3	17	0.0646032	0.337372	Cs6g18720|Cs2g12620|orange1.1t02341	http://www.genome.jp/kegg-bin/show_pathway?cit00908/cit:102614067%09red/cit:102629740%09red/cit:102626258%09red
Tyrosine metabolism	cit00350	6	59	0.0835102	0.413156	Cs3g22910|Cs3g20810|Cs9g06750|Cs7g16560|Cs2g08300|Cs2g30610	http://www.genome.jp/kegg-bin/show_pathway?cit00350/cit:102616862%09red/cit:102616375%09red/cit:102613874%09red/cit:102624545%09red/cit:102628190%09red/cit:102612126%09red
alpha-Linolenic acid metabolism	cit00592	5	53	0.134907	0.634065	orange1.1t03770|Cs2g28680|Cs6g18910|Cs3g20810|orange1.1t03775	http://www.genome.jp/kegg-bin/show_pathway?cit00592/cit:102610448%09red/cit:102616862%09red/cit:102629931%09red/cit:102622584%09red/cit:102625997%09red
Linoleic acid metabolism	cit00591	2	13	0.154197	0.690217	orange1.1t03770|orange1.1t03775	http://www.genome.jp/kegg-bin/show_pathway?cit00591/cit:102629931%09red/cit:102625997%09red
Fatty acid elongation	cit00062	3	27	0.164297	0.701995	Cs8g17800|Cs7g13310|Cs7g04850	http://www.genome.jp/kegg-bin/show_pathway?cit00062/cit:102613293%09red/cit:102631264%09red/cit:102617526%09red
Glycerolipid metabolism	cit00561	5	60	0.188373	0.76987	orange1.1t01718|Cs2g12350|Cs7g29970|Cs2g12290|Cs7g31730	http://www.genome.jp/kegg-bin/show_pathway?cit00561/cit:102620382%09red/cit:102611429%09red/cit:102625116%09red/cit:102625378%09red/cit:102614224%09red
Sphingolipid metabolism	cit00600	3	31	0.212253	0.831326	Cs7g29970|Cs2g12290|Cs2g12350	http://www.genome.jp/kegg-bin/show_pathway?cit00600/cit:102620382%09red/cit:102611429%09red/cit:102625116%09red
Glutathione metabolism	cit00480	7	99	0.229129	0.861525	orange1.1t01512|orange1.1t03535|Cs5g32780|Cs6g07260|Cs1g02370|orange1.1t03605|Cs7g15790	http://www.genome.jp/kegg-bin/show_pathway?cit00480/cit:102622836%09red/cit:102619237%09red/cit:102631326%09red/cit:102624034%09red/cit:102618160%09red/cit:102623072%09red
Photosynthesis - antenna proteins	cit00196	2	18	0.240537	0.869635	Cs1g06360|Cs2g03780	http://www.genome.jp/kegg-bin/show_pathway?cit00196/cit:102625853%09red/cit:102625194%09red
Sesquiterpenoid and triterpenoid biosynthesis	cit00909	2	21	0.293498	0.995496	Cs2g05890|Cs4g12120	http://www.genome.jp/kegg-bin/show_pathway?cit00909/cit:102622201%09red/cit:102606948%09red
Glycosylphosphatidylinositol(GPI)-anchor biosynthesis	cit00563	2	22	0.311077	0.995496	orange1.1t05926|Cs1g20340	http://www.genome.jp/kegg-bin/show_pathway?cit00563/cit:102608462%09red/cit:102617421%09red
Glycolysis / Gluconeogenesis	cit00010	7	111	0.316679	0.995496	Cs3g20810|Cs1g15840|Cs5g04100|Cs5g02660|Cs3g18540|Cs9g18120|Cs9g15960	http://www.genome.jp/kegg-bin/show_pathway?cit00010/cit:102616862%09red/cit:102612701%09red/cit:102623935%09red/cit:102623503%09red/cit:102616660%09red/cit:102624498%09red/cit:102622213%09red
C5-Branched dibasic acid metabolism	cit00660	1	7	0.318892	0.995496	Cs5g35310	http://www.genome.jp/kegg-bin/show_pathway?cit00660/cit:102623451%09red
2-Oxocarboxylic acid metabolism	cit01210	4	58	0.331035	0.995496	orange1.1t01456|Cs7g29760|Cs7g29770|Cs5g35310	http://www.genome.jp/kegg-bin/show_pathway?cit01210/cit:102626076%09red/cit:102612895%09red/cit:102613196%09red/cit:102623451%09red
ABC transporters	cit02010	2	24	0.345922	0.995496	Cs6g20290|Cs9g01170	http://www.genome.jp/kegg-bin/show_pathway?cit02010/cit:102609700%09red/cit:102610185%09red
Circadian rhythm - plant	cit04712	3	43	0.366397	0.995496	Cs9g17160|Cs8g09830|Cs3g20680	http://www.genome.jp/kegg-bin/show_pathway?cit04712/cit:102613437%09red/cit:102616623%09red/cit:102607013%09red
Plant-pathogen interaction	cit04626	10	175	0.367948	0.995496	Cs8g12000|Cs2g17400|Cs5g28300|Cs5g30610|Cs8g03490|Cs5g11890|orange1.1t03800|Cs6g13320|orange1.1t02465|Cs5g03010	http://www.genome.jp/kegg-bin/show_pathway?cit04626/cit:102612567%09red/cit:102629980%09red/cit:102615508%09red/cit:102623408%09red/cit:102609173%09red/cit:102625824%09red/cit:102628300%09red/cit:102613753%09red/cit:102616720%09red/cit:102617682%09red
Ubiquinone and other terpenoid-quinone biosynthesis	cit00130	4	62	0.374082	0.995496	Cs2g07170|Cs9g17840|orange1.1t01324|orange1.1t01339	http://www.genome.jp/kegg-bin/show_pathway?cit00130/cit:102630921%09red/cit:102609264%09red/cit:102615554%09red
Taurine and hypotaurine metabolism	cit00430	1	9	0.381254	0.995496	Cs1g02370	http://www.genome.jp/kegg-bin/show_pathway?cit00430/cit:102619237%09red
Phenylalanine, tyrosine and tryptophan biosynthesis	cit00400	3	46	0.404918	0.999231	Cs3g12230|Cs3g07770|Cs4g05200	http://www.genome.jp/kegg-bin/show_pathway?cit00400/cit:102618210%09red/cit:102608214%09red/cit:102611864%09red
Biotin metabolism	cit00780	2	29	0.430014	0.999231	Cs9g15120|orange1.1t05897	http://www.genome.jp/kegg-bin/show_pathway?cit00780/cit:102613445%09red/cit:102615964%09red
Thiamine metabolism	cit00730	1	11	0.43791	0.999231	Cs4g02920	http://www.genome.jp/kegg-bin/show_pathway?cit00730/cit:102618368%09red
Phenylalanine metabolism	cit00360	3	49	0.442721	0.999231	Cs6g11950|Cs9g06750|Cs7g25030	http://www.genome.jp/kegg-bin/show_pathway?cit00360/cit:102624545%09red/cit:102620173%09red
Nitrogen metabolism	cit00910	2	31	0.462039	0.999231	Cs9g05680|Cs2g27650	http://www.genome.jp/kegg-bin/show_pathway?cit00910/cit:102610338%09red/cit:102627329%09red
Arginine and proline metabolism	cit00330	3	51	0.467394	0.999231	Cs7g23670|orange1.1t01512|orange1.1t03535	http://www.genome.jp/kegg-bin/show_pathway?cit00330/cit:102631326%09red/cit:102606898%09red
Cysteine and methionine metabolism	cit00270	5	92	0.479212	0.999231	Cs3g03500|Cs3g01520|Cs3g03490|Cs3g08350|Cs4g13870	http://www.genome.jp/kegg-bin/show_pathway?cit00270/cit:102617543%09red/cit:102609368%09red/cit:102627621%09red/cit:102609002%09red/cit:107175987%09red
Arachidonic acid metabolism	cit00590	1	13	0.489382	0.999231	Cs1g02370	http://www.genome.jp/kegg-bin/show_pathway?cit00590/cit:102619237%09red
Phosphatidylinositol signaling system	cit04070	3	56	0.526772	0.999231	orange1.1t01650|Cs5g25570|Cs5g30610	http://www.genome.jp/kegg-bin/show_pathway?cit04070/cit:102629950%09red/cit:102623400%09red/cit:102615508%09red
Mismatch repair	cit03430	2	36	0.537219	0.999231	Cs5g11980|Cs1g02620	http://www.genome.jp/kegg-bin/show_pathway?cit03430/cit:102626798%09red/cit:102625196%09red
Steroid biosynthesis	cit00100	2	37	0.551361	0.999231	Cs2g05890|Cs2g20470	http://www.genome.jp/kegg-bin/show_pathway?cit00100/cit:102622201%09red/cit:102607995%09red
Glyoxylate and dicarboxylate metabolism	cit00630	3	60	0.571521	0.999231	Cs9g05680|Cs4g18520|Cs2g21745	http://www.genome.jp/kegg-bin/show_pathway?cit00630/cit:102615372%09red/cit:102610338%09red/cit:102627653%09red
Butanoate metabolism	cit00650	1	17	0.578626	0.999231	Cs5g35310	http://www.genome.jp/kegg-bin/show_pathway?cit00650/cit:102623451%09red
Valine, leucine and isoleucine biosynthesis	cit00290	1	18	0.598386	0.999231	Cs5g35310	http://www.genome.jp/kegg-bin/show_pathway?cit00290/cit:102623451%09red
Selenocompound metabolism	cit00450	1	18	0.598386	0.999231	Cs3g01530	http://www.genome.jp/kegg-bin/show_pathway?cit00450/cit:102615293%09red
Base excision repair	cit03410	2	42	0.617421	0.999231	orange1.1t03672|Cs1g24190	http://www.genome.jp/kegg-bin/show_pathway?cit03410/cit:102616863%09red/cit:102629620%09red
DNA replication	cit03030	2	44	0.641667	0.999231	Cs5g11980|Cs1g02620	http://www.genome.jp/kegg-bin/show_pathway?cit03030/cit:102626798%09red/cit:102625196%09red
Glycine, serine and threonine metabolism	cit00260	3	67	0.643185	0.999231	Cs3g18540|Cs4g18520|Cs9g06750	http://www.genome.jp/kegg-bin/show_pathway?cit00260/cit:102624545%09red/cit:102627653%09red/cit:102616660%09red
Proteasome	cit03050	2	45	0.653328	0.999231	Cs2g24920|Cs2g11740	http://www.genome.jp/kegg-bin/show_pathway?cit03050/cit:102616176%09red/cit:102620341%09red
beta-Alanine metabolism	cit00410	2	45	0.653328	0.999231	Cs7g23670|Cs9g06750	http://www.genome.jp/kegg-bin/show_pathway?cit00410/cit:102624545%09red/cit:102606898%09red
Other glycan degradation	cit00511	1	24	0.69895	0.999231	Cs7g09500	http://www.genome.jp/kegg-bin/show_pathway?cit00511/cit:102618259%09red
Limonene and pinene degradation	cit00903	1	24	0.69895	0.999231	Cs3g05310	http://www.genome.jp/kegg-bin/show_pathway?cit00903/cit:102624569%09red
Photosynthesis	cit00195	3	76	0.722248	0.999231	Cs1g09310|Cs2g10970|Cs7g05570	http://www.genome.jp/kegg-bin/show_pathway?cit00195/cit:102617522%09red/cit:102626417%09red/cit:4271131%09red
Pantothenate and CoA biosynthesis	cit00770	1	27	0.739358	0.999231	Cs5g35310	http://www.genome.jp/kegg-bin/show_pathway?cit00770/cit:102623451%09red
Nucleotide excision repair	cit03420	2	54	0.744979	0.999231	Cs5g11980|Cs1g02620	http://www.genome.jp/kegg-bin/show_pathway?cit03420/cit:102626798%09red/cit:102625196%09red
Regulation of autophagy	cit04140	1	29	0.763239	0.999231	Cs2g04720	http://www.genome.jp/kegg-bin/show_pathway?cit04140/cit:102618378%09red
Biosynthesis of unsaturated fatty acids	cit01040	1	30	0.774347	0.999231	Cs3g20840	http://www.genome.jp/kegg-bin/show_pathway?cit01040/cit:102618601%09red
Arginine biosynthesis	cit00220	1	30	0.774347	0.999231	Cs9g05680	http://www.genome.jp/kegg-bin/show_pathway?cit00220/cit:102610338%09red
Tryptophan metabolism	cit00380	1	31	0.784934	0.999231	Cs5g34410	http://www.genome.jp/kegg-bin/show_pathway?cit00380/cit:102616113%09red
Biosynthesis of amino acids	cit01230	8	205	0.785653	0.999231	Cs3g12230|Cs5g35310|Cs3g18540|Cs4g05200|Cs9g18120|Cs9g05680|Cs3g07770|Cs9g15960	http://www.genome.jp/kegg-bin/show_pathway?cit01230/cit:102618210%09red/cit:102623451%09red/cit:102622213%09red/cit:102623503%09red/cit:102610338%09red/cit:102608214%09red/cit:102616660%09red/cit:102611864%09red
Inositol phosphate metabolism	cit00562	2	60	0.793848	0.999231	orange1.1t01650|Cs5g25570	http://www.genome.jp/kegg-bin/show_pathway?cit00562/cit:102629950%09red/cit:102623400%09red
Amino sugar and nucleotide sugar metabolism	cit00520	5	137	0.800498	0.999231	orange1.1t02484|Cs5g10530|Cs5g21900|Cs1g15840|orange1.1t00435	http://www.genome.jp/kegg-bin/show_pathway?cit00520/cit:102627325%09red/cit:102621116%09red/cit:102620134%09red/cit:102612701%09red/cit:102608623%09red
Terpenoid backbone biosynthesis	cit00900	2	61	0.801138	0.999231	Cs6g17300|Cs4g02920	http://www.genome.jp/kegg-bin/show_pathway?cit00900/cit:107175997%09red/cit:102618368%09red
Oxidative phosphorylation	cit00190	4	113	0.803736	0.999231	Cs3g21240|Cs1g16160|Cs8g12085|Cs7g05570	http://www.genome.jp/kegg-bin/show_pathway?cit00190/cit:4271143%09red/cit:102618564%09red/cit:102626417%09red/cit:102619542%09red
Tropane, piperidine and pyridine alkaloid biosynthesis	cit00960	1	38	0.846372	0.999231	Cs9g06750	http://www.genome.jp/kegg-bin/show_pathway?cit00960/cit:102624545%09red
Homologous recombination	cit03440	1	41	0.867003	0.999231	Cs5g11980	http://www.genome.jp/kegg-bin/show_pathway?cit03440/cit:102626798%09red
Porphyrin and chlorophyll metabolism	cit00860	1	42	0.873245	0.999231	Cs4g13980	http://www.genome.jp/kegg-bin/show_pathway?cit00860/cit:102622450%09red
Alanine, aspartate and glutamate metabolism	cit00250	1	43	0.879194	0.999231	Cs9g05680	http://www.genome.jp/kegg-bin/show_pathway?cit00250/cit:102610338%09red
Ascorbate and aldarate metabolism	cit00053	1	43	0.879194	0.999231	Cs4g09870	http://www.genome.jp/kegg-bin/show_pathway?cit00053/cit:102617187%09red
Basal transcription factors	cit03022	1	44	0.884865	0.999231	Cs7g27410	http://www.genome.jp/kegg-bin/show_pathway?cit03022/cit:102610310%09red
Phagosome	cit04145	2	76	0.885927	0.999231	Cs8g03680|Cs5g21755	http://www.genome.jp/kegg-bin/show_pathway?cit04145/cit:102629392%09red/cit:102620663%09red
Fatty acid degradation	cit00071	1	45	0.890269	0.999231	Cs3g20810	http://www.genome.jp/kegg-bin/show_pathway?cit00071/cit:102616862%09red
Protein export	cit03060	1	46	0.89542	0.999231	Cs5g28170	http://www.genome.jp/kegg-bin/show_pathway?cit03060/cit:102629863%09red
Glycerophospholipid metabolism	cit00564	2	80	0.902065	0.999231	orange1.1t01718|Cs7g31730	http://www.genome.jp/kegg-bin/show_pathway?cit00564/cit:102625378%09red/cit:102614224%09red
Fatty acid biosynthesis	cit00061	1	49	0.909468	0.999231	Cs3g20840	http://www.genome.jp/kegg-bin/show_pathway?cit00061/cit:102618601%09red
Peroxisome	cit04146	2	83	0.912742	0.999231	Cs3g12000|Cs8g15520	http://www.genome.jp/kegg-bin/show_pathway?cit04146/cit:102628406%09red/cit:102626642%09red
Ubiquitin mediated proteolysis	cit04120	3	115	0.918939	0.999231	Cs9g17160|Cs8g15610|Cs8g08180	http://www.genome.jp/kegg-bin/show_pathway?cit04120/cit:102625845%09red/cit:102627698%09red/cit:102607013%09red
Endocytosis	cit04144	4	144	0.920392	0.999231	Cs8g05090|Cs9g09410|Cs6g18760|Cs7g29230	http://www.genome.jp/kegg-bin/show_pathway?cit04144/cit:102620192%09red/cit:102615153%09red/cit:102609439%09red/cit:102610509%09red
Fructose and mannose metabolism	cit00051	1	57	0.938381	0.999231	Cs1g15840	http://www.genome.jp/kegg-bin/show_pathway?cit00051/cit:102612701%09red
Carbon metabolism	cit01200	6	234	0.970998	0.999231	Cs1g15840|Cs4g18520|Cs3g18540|Cs9g18120|Cs9g15960|Cs2g21745	http://www.genome.jp/kegg-bin/show_pathway?cit01200/cit:102612701%09red/cit:102622213%09red/cit:102623503%09red/cit:102615372%09red/cit:102627653%09red/cit:102616660%09red
Pyruvate metabolism	cit00620	1	73	0.971464	0.999231	Cs9g18120	http://www.genome.jp/kegg-bin/show_pathway?cit00620/cit:102623503%09red
Fatty acid metabolism	cit01212	1	73	0.971464	0.999231	Cs3g20840	http://www.genome.jp/kegg-bin/show_pathway?cit01212/cit:102618601%09red
Ribosome biogenesis in eukaryotes	cit03008	1	77	0.976461	0.999231	Cs6g12820	http://www.genome.jp/kegg-bin/show_pathway?cit03008/cit:102619249%09red
Protein processing in endoplasmic reticulum	cit04141	4	195	0.985166	0.999231	Cs5g28170|Cs1g07110|Cs7g06910|Cs5g21755	http://www.genome.jp/kegg-bin/show_pathway?cit04141/cit:102629392%09red/cit:102620748%09red/cit:102626183%09red/cit:102629863%09red
Purine metabolism	cit00230	2	148	0.993837	0.999231	Cs9g18120|Cs5g09110	http://www.genome.jp/kegg-bin/show_pathway?cit00230/cit:102619309%09red/cit:102623503%09red
Pyrimidine metabolism	cit00240	1	111	0.995423	0.999231	Cs2g12080	http://www.genome.jp/kegg-bin/show_pathway?cit00240/cit:102620771%09red
RNA degradation	cit03018	1	111	0.995423	0.999231	Cs9g15960	http://www.genome.jp/kegg-bin/show_pathway?cit03018/cit:102622213%09red
RNA transport	cit03013	1	148	0.999231	0.999231	orange1.1t02456	http://www.genome.jp/kegg-bin/show_pathway?cit03013/cit:102626769%09red
