# Supplementary material for: Genome-wide comprehensive analysis of transcriptomes and small RNAs offers insights into the molecular mechanism of alkaline stress tolerance in a citrus rootstock
Source: Hortic Res. 2019 Mar 1;6:33. doi: 10.1038/s41438-018-0116-0 (PMC6395741; doi:10.1038/s41438-018-0116-0)
Supplement: Supplementary file 16 — Table S5 [file 41438_2018_116_MOESM16_ESM.xlsx]

## Sheet: Cj DEG
Gene ID	FPKM				Cj1 vs Cj2			Cj1 vs Cj3			Cj2 vs Cj3		GO_annotation	KEGG_annotation	KEGG_pathway_annotation	KOG_class	KOG_class_annotation	Pfam_annotation	Swiss_Prot_annotation	eggNOG_class	eggNOG_class_annotation	NR_annotation
	Cj1	Cj2	Cj3		log2FC	FDR		log2FC	FDR		log2FC	FDR
Cs8g09390	0.0485755	1.07632	0.185648		5.90402	6.84e-07					-2.73073	0.00423622	--	--	--	[Q]	Secondary metabolites biosynthesis, transport and catabolism	Cytochrome P450	Geraniol 8-hydroxylase GN=CYP76B6 OS=Catharanthus roseus (Madagascar periwinkle) PE=1 SV=1	Q	Secondary metabolites biosynthesis, transport and catabolism	PREDICTED: geraniol 8-hydroxylase-like [Citrus sinensis]
Cs9g06360	0.0407499	1.00321	0.678987		5.50302	3.27e-07		4.94812	1.69e-06				Biological Process: glycogen biosynthetic process (GO:0005978);; Biological Process: pentose-phosphate shunt (GO:0006098);; Biological Process: rRNA processing (GO:0006364);; Molecular Function: glucose-1-phosphate adenylyltransferase activity (GO:0008878);; Cellular Component: chloroplast stroma (GO:0009570);; Biological Process: response to blue light (GO:0009637);; Biological Process: chloropl…	K00975|0|cit:102612220|glucose-1-phosphate adenylyltransferase large subunit 1, chloroplastic-like; K00975 glucose-1-phosphate adenylyltransferase [EC:2.7.7.27] (A)	Starch and sucrose metabolism (ko00500);; Amino sugar and nucleotide sugar metabolism (ko00520)	[M]	Cell wall/membrane/envelope biogenesis	Nucleotidyl transferase	Glucose-1-phosphate adenylyltransferase large subunit 1, chloroplastic (Precursor) GN=T24G5.120 OS=Arabidopsis thaliana (Mouse-ear cress) PE=1 SV=3	M	Cell wall/membrane/envelope biogenesis	PREDICTED: glucose-1-phosphate adenylyltransferase large subunit 1, chloroplastic-like [Citrus sinensis]
orange1.1t00382	0.0645623	1.29884	1.17178		4.7521	1.92e-05		4.61048	9.26e-05				Cellular Component: chloroplast stroma (GO:0009570);; Biological Process: photosystem II assembly (GO:0010207);; Biological Process: myo-inositol hexakisphosphate biosynthetic process (GO:0010264);;	--	--	--	--	--	--	S	Function unknown	hypothetical protein CICLE_v10021689mg [Citrus clementina]
Citrus_sinensis_newGene_42	0.225569	2.45945	1.18805		4.31685	1.03e-05							--	--	--	[O]	Posttranslational modification, protein turnover, chaperones	--	RING-H2 finger protein ATL10 GN=ATL10 OS=Arabidopsis thaliana (Mouse-ear cress) PE=2 SV=1	O	Posttranslational modification, protein turnover, chaperones	hypothetical protein CICLE_v10027045mg, partial [Citrus clementina]
Cs2g30100	23.6094	330.189	162.381		3.78466	1.41e-167		2.77334	7.3e-127		-1.00188	2.58e-24	--	--	--	--	--	Extensin-like region	--	R	General function prediction only	hypothetical protein glysoja_005385 [Glycine soja]
Cs8g09730	0.205315	1.72282	1.08505		3.2692	6.23e-07		2.6186	0.000158743				--	--	--	[Q]	Secondary metabolites biosynthesis, transport and catabolism	Cytochrome P450	Geraniol 8-hydroxylase GN=CYP76B6 OS=Catharanthus roseus (Madagascar periwinkle) PE=1 SV=1	Q	Secondary metabolites biosynthesis, transport and catabolism	PREDICTED: geraniol 8-hydroxylase-like isoform X1 [Citrus sinensis]
orange1.1t04376	0.275518	2.38248	2.14141		3.17498	2.77e-18		3.03266	3.26e-19				Molecular Function: iron ion binding (GO:0005506);; Molecular Function: linoleate 13S-lipoxygenase activity (GO:0016165);; Biological Process: oxylipin biosynthetic process (GO:0031408);; Biological Process: oxidation-reduction process (GO:0055114);;	K00454|0|cit:102614914|linoleate 13S-lipoxygenase 2-1, chloroplastic-like; K00454 lipoxygenase [EC:1.13.11.12] (A)	Linoleic acid metabolism (ko00591);; alpha-Linolenic acid metabolism (ko00592)	--	--	Lipoxygenase;; PLAT/LH2 domain	Linoleate 13S-lipoxygenase 2-1, chloroplastic (Precursor) GN=LOX2.1 OS=Solanum tuberosum (Potato) PE=1 SV=1	E	Amino acid transport and metabolism	PREDICTED: linoleate 13S-lipoxygenase 2-1, chloroplastic-like [Citrus sinensis]
Cs6g15410	1.06217	7.37153	5.34315		2.90174	8.31e-08		2.47683	0.00717923				Biological Process: regulation of transcription, DNA-templated (GO:0006355);;	--	--	--	--	AP2 domain	Ethylene-responsive transcription factor ERF024 GN=ERF024 OS=Arabidopsis thaliana (Mouse-ear cress) PE=2 SV=1	K	Transcription	PREDICTED: ethylene-responsive transcription factor ERF024-like [Citrus sinensis]
Cs2g10720	1.28614	9.05145	68.0781		2.88003	2.29e-19		5.81123	9.51e-274		2.94032	1.73e-133	Molecular Function: zinc ion transmembrane transporter activity (GO:0005385);; Cellular Component: integral component of membrane (GO:0016021);; Molecular Function: 2-alkenal reductase [NAD(P)] activity (GO:0032440);; Biological Process: oxidation-reduction process (GO:0055114);; Biological Process: zinc ion transmembrane transport (GO:0071577);;	K14709|0|cit:102618469|probable zinc transporter 10-like; K14709 solute carrier family 39 (zinc transporter), member 1/2/3 (A)	--	[P]	Inorganic ion transport and metabolism	ZIP Zinc transporter	Probable zinc transporter 10 (Precursor) GN=ZIP10 OS=Arabidopsis thaliana (Mouse-ear cress) PE=1 SV=2	P	Inorganic ion transport and metabolism	PREDICTED: probable zinc transporter 10-like [Citrus sinensis]
orange1.1t03118	1.87867	12.5545	9.33963		2.86405	0.00985065							Molecular Function: chitinase activity (GO:0004568);; Biological Process: carbohydrate metabolic process (GO:0005975);; Biological Process: chitin catabolic process (GO:0006032);; Molecular Function: chitin binding (GO:0008061);; Biological Process: cell wall macromolecule catabolic process (GO:0016998);;	K01183|3.11777e-147|cic:CICLE_v10003750mg|hypothetical protein; K01183 chitinase [EC:3.2.1.14] (A)	Amino sugar and nucleotide sugar metabolism (ko00520)	[R]	General function prediction only	Chitinase class I	Chitinase 4 (Precursor) OS=Oryza sativa subsp. japonica (Rice) PE=2 SV=2	G	Carbohydrate transport and metabolism	hypothetical protein CICLE_v10003750mg [Citrus clementina]
Cs8g13820	0.132667	0.709889	0.696817		2.70731	0.00111684		2.68017	0.00367454				Biological Process: MAPK cascade (GO:0000165);; Molecular Function: nucleotide binding (GO:0000166);; Molecular Function: protein serine/threonine kinase activity (GO:0004674);; Biological Process: protein phosphorylation (GO:0006468);; Molecular Function: ion binding (GO:0043167);;	--	--	--	--	Protein kinase domain;; Protein tyrosine kinase;; Wall-associated receptor kinase galacturonan-binding	Wall-associated receptor kinase 2 (Precursor) GN=WAK2 OS=Arabidopsis thaliana (Mouse-ear cress) PE=1 SV=1	T	Signal transduction mechanisms	PREDICTED: wall-associated receptor kinase 2-like [Citrus sinensis]
Cs8g07250	125.445	690.216	680.414		2.48792	3.76e-148		2.50787	1.49e-281				--	--	--	--	--	Gamma-thionin family	Defensin-like protein 19 (Precursor) GN=F14P1.6 OS=Arabidopsis thaliana (Mouse-ear cress) PE=3 SV=2	R	General function prediction only	hypothetical protein CICLE_v10029711mg [Citrus clementina]
orange1.1t04221	1.00094	4.71885	4.746		2.48097	0.00332659		2.55509	0.0016635				--	K14488|5.80868e-62|cit:102618413|auxin-induced protein 15A-like; K14488 SAUR family protein (A)	Plant hormone signal transduction (ko04075)	--	--	Auxin responsive protein	Auxin-induced protein 15A OS=Glycine max (Soybean) PE=2 SV=1	S	Function unknown	hypothetical protein CICLE_v10029685mg [Citrus clementina]
orange1.1t06054	0.436472	2.26194	0.827588		2.48032	9.42e-05							--	K03327|4.15804e-24|cic:CICLE_v10032663mg|hypothetical protein; K03327 multidrug resistance protein, MATE family (A)	--	[R]	General function prediction only	--	--	V	Defense mechanisms	hypothetical protein CICLE_v10032663mg [Citrus clementina]
orange1.1t02796	3.72416	19.3091	14.0908		2.38231	0.00173099		1.9583	6.19e-32				--	--	--	[Q]	Secondary metabolites biosynthesis, transport and catabolism	Cytochrome P450	Cytochrome P450 83B1 GN=At4g31500 OS=Arabidopsis thaliana (Mouse-ear cress) PE=1 SV=1	Q	Secondary metabolites biosynthesis, transport and catabolism	PREDICTED: cytochrome P450 83B1-like [Citrus sinensis]
Cs8g19450	4.2504	20.5885	4.82463		2.30837	4.71e-25					-2.06124	1.72e-19	--	K14686|5.92701e-103|cit:102619442|copper transporter 1-like; K14686 solute carrier family 31 (copper transporter), member 1 (A)	--	[P]	Inorganic ion transport and metabolism	Ctr copper transporter family	Copper transporter 1 GN=COPT1 OS=Arabidopsis thaliana (Mouse-ear cress) PE=2 SV=2	P	Inorganic ion transport and metabolism	hypothetical protein CICLE_v10029506mg [Citrus clementina]
Cs2g07600	2.26059	11.0927	11.8124		2.30477	4.43e-38		2.4074	9e-48				Cellular Component: cytosol (GO:0005829);; Biological Process: response to stress (GO:0006950);; Biological Process: thiamine biosynthetic process (GO:0009228);; Cellular Component: chloroplast stroma (GO:0009570);; Molecular Function: metal ion binding (GO:0046872);; Biological Process: thiazole biosynthetic process (GO:0052837);;	K03146|0|cit:102629135|thiamine thiazole synthase 2, chloroplastic-like; K03146 thiamine thiazole synthase (A)	Thiamine metabolism (ko00730)	[R]	General function prediction only	Thi4 family;; FAD dependent oxidoreductase;; FAD binding domain;; NAD(P)-binding Rossmann-like domain;; Lycopene cyclase protein	Thiamine thiazole synthase 2, chloroplastic {ECO:0000255|HAMAP-Rule:MF_03158} (Precursor) GN=VIT_10s0116g00530 OS=Vitis vinifera (Grape) PE=3 SV=1	R	General function prediction only	PREDICTED: thiamine thiazole synthase 2, chloroplastic-like [Citrus sinensis]
Cs7g05030	0.308847	1.3367	0.964435		2.29031	0.00743132							Molecular Function: carboxylic ester hydrolase activity (GO:0004091);; Molecular Function: retinyl-palmitate esterase activity (GO:0050253);; Molecular Function: methyl indole-3-acetate esterase activity (GO:0080030);; Molecular Function: methyl salicylate esterase activity (GO:0080031);; Molecular Function: methyl jasmonate esterase activity (GO:0080032);;	K06130|3.94258e-144|cic:CICLE_v10009080mg|hypothetical protein; K06130 lysophospholipase II [EC:3.1.1.5] (A)	Glycerophospholipid metabolism (ko00564)	[I]	Lipid transport and metabolism	Phospholipase/Carboxylesterase;; Alpha/beta hydrolase family;; Alpha/beta hydrolase family;; Serine hydrolase (FSH1);; Secretory lipase	--	I	Lipid transport and metabolism	hypothetical protein CISIN_1g022847mg [Citrus sinensis]
Cs1g01520	4.92237	23.1596	29.3492		2.26306	3.05e-27		2.63711	1.45e-46				--	--	--	--	--	--	--	R	General function prediction only	hypothetical protein CICLE_v10027277mg [Citrus clementina]
Cs4g03300	1.1862	5.44777	17.1795		2.25087	1.78e-06		3.94829	1.07e-30		1.70709	1e-11	Molecular Function: nicotianamine synthase activity (GO:0030410);; Biological Process: nicotianamine biosynthetic process (GO:0030418);;	K05953|0|cit:102609958|nicotianamine synthase-like; K05953 nicotianamine synthase [EC:2.5.1.43] (A)	--	--	--	Nicotianamine synthase protein;; Methyltransferase domain;; Methyltransferase domain	Nicotianamine synthase GN=CHLN OS=Solanum lycopersicum (Tomato) PE=2 SV=1	S	Function unknown	hypothetical protein CICLE_v10010369mg [Citrus clementina]
Cs3g23810	0.719299	3.25063	2.81303		2.23074	8.77e-07		2.01066	0.00205215				Molecular Function: phospholipase A2 activity (GO:0004623);; Biological Process: lipid metabolic process (GO:0006629);; Molecular Function: galactolipase activity (GO:0047714);;	--	--	[I]	Lipid transport and metabolism	Patatin-like phospholipase	Patatin-like protein 2 GN=PLP2 OS=Arabidopsis thaliana (Mouse-ear cress) PE=1 SV=1	I	Lipid transport and metabolism	PREDICTED: patatin-05-like [Citrus sinensis]
Cs1g05040	2.94518	12.7938	18.8364		2.22934	1.46e-08		2.84502	1.01e-08				--	--	--	[O]	Posttranslational modification, protein turnover, chaperones	Ring finger domain;; RING-H2 zinc finger;; Zinc finger, C3HC4 type (RING finger);; Zinc finger, C3HC4 type (RING finger)	RING-H2 finger protein ATL78 GN=ATL78 OS=Arabidopsis thaliana (Mouse-ear cress) PE=2 SV=1	O	Posttranslational modification, protein turnover, chaperones	hypothetical protein CICLE_v10026409mg [Citrus clementina]
Cs9g10650	0.588902	2.40267	2.27612		2.18387	0.00260565		2.12904	0.00250968				Molecular Function: DNA binding (GO:0003677);; Molecular Function: sequence-specific DNA binding transcription factor activity (GO:0003700);; Cellular Component: nucleus (GO:0005634);; Biological Process: regulation of transcription, DNA-templated (GO:0006355);;	K14516|4.50858e-109|cit:102611538|ethylene-responsive transcription factor 1B-like; K14516 ethylene-responsive transcription factor 1 (A)	Plant hormone signal transduction (ko04075)	--	--	AP2 domain	Ethylene-responsive transcription factor 1B GN=K14B15.15 OS=Arabidopsis thaliana (Mouse-ear cress) PE=1 SV=2	K	Transcription	hypothetical protein CICLE_v10005820mg [Citrus clementina]
Cs2g29210	0.438573	1.84274	1.03323		2.1824	0.000515969							Biological Process: amino acid transmembrane transport (GO:0003333);; Molecular Function: amine transmembrane transporter activity (GO:0005275);; Biological Process: purine nucleobase transport (GO:0006863);; Cellular Component: chloroplast inner membrane (GO:0009706);; Biological Process: amine transport (GO:0015837);;	K03834|0|cit:102619274|uncharacterized LOC102619274; K03834 tyrosine-specific transport protein (A)	--	--	--	Tryptophan/tyrosine permease family;; Transmembrane amino acid transporter protein	--	S	Function unknown	PREDICTED: uncharacterized protein LOC102619274 [Citrus sinensis]
Cs7g06790	3.64945	15.7764	10.178		2.0986	4.82e-25		1.50655	3.33e-08				--	--	--	[O]	Posttranslational modification, protein turnover, chaperones	Xylanase inhibitor N-terminal;; Xylanase inhibitor C-terminal;; Eukaryotic aspartyl protease	Protein ASPARTIC PROTEASE IN GUARD CELL 1 (Precursor) GN=ASPG1 OS=Arabidopsis thaliana (Mouse-ear cress) PE=1 SV=1	S	Function unknown	hypothetical protein CISIN_1g011746mg [Citrus sinensis]
Cs4g14510	0.756699	3.0098	2.84968		2.09074	0.00144632		2.01544	1.17e-08				--	--	--	--	--	Helix-loop-helix DNA-binding domain;; bHLH-MYC and R2R3-MYB transcription factors N-terminal	Putative transcription factor bHLH041 GN=MHM17.7 OS=Arabidopsis thaliana (Mouse-ear cress) PE=3 SV=1	K	Transcription	hypothetical protein CISIN_1g008967mg [Citrus sinensis]
Cs3g19650	10.8069	42.9843	31.1478		2.05608	2.02e-72		1.64188	1.95e-45				Biological Process: maltose metabolic process (GO:0000023);; Biological Process: rRNA processing (GO:0006364);; Cellular Component: PSII associated light-harvesting complex II (GO:0009517);; Biological Process: thylakoid membrane organization (GO:0010027);; Biological Process: stomatal complex morphogenesis (GO:0010103);; Biological Process: nonphotochemical quenching (GO:0010196);; Biological Pr…	K03542|1.53972e-147|cit:102630024|photosystem II 22 kDa protein, chloroplastic-like; K03542 photosystem II 22kDa protein (A)	Photosynthesis (ko00195)	--	--	Chlorophyll A-B binding protein	Photosystem II 22 kDa protein, chloroplastic (Precursor) GN=PSBS OS=Spinacia oleracea (Spinach) PE=1 SV=1	R	General function prediction only	PREDICTED: photosystem II 22 kDa protein, chloroplastic-like [Citrus sinensis]
Citrus_sinensis_newGene_1573	525	2060.04	1706.07		2.02092	1.06e-169		1.83684	3.14e-184				--	--	--	--	--	Gamma-thionin family	Defensin-like protein 19 (Precursor) GN=F14P1.6 OS=Arabidopsis thaliana (Mouse-ear cress) PE=3 SV=2	R	General function prediction only	PREDICTED: defensin-like protein 19-like [Citrus sinensis]
Cs5g30790	0.935815	3.48283	2.06513		1.95808	0.00527582							Cellular Component: chloroplast (GO:0009507);; Biological Process: chlorophyll catabolic process (GO:0015996);; Molecular Function: chlorophyllase activity (GO:0047746);;	K08099|0|cic:CICLE_v10021103mg|hypothetical protein; K08099 chlorophyllase [EC:3.1.1.14] (A)	Porphyrin and chlorophyll metabolism (ko00860)	--	--	Chlorophyllase;; Chlorophyllase enzyme;; Alpha/beta hydrolase family;; Alpha/beta hydrolase family;; Platelet-activating factor acetylhydrolase, isoform II;; Dienelactone hydrolase family	Chlorophyllase-1, chloroplastic (Precursor) GN=CHLASE1 OS=Citrus sinensis (Sweet orange) PE=1 SV=1	H	Coenzyme transport and metabolism	hypothetical protein CICLE_v10021103mg [Citrus clementina]
Cs5g14230	1.91621	7.1751	3.7346		1.91884	4.57e-20							--	--	--	--	--	Cupin;; Cupin domain	Germin-like protein subfamily 1 member 17 (Precursor) GN=At5g39150 OS=Arabidopsis thaliana (Mouse-ear cress) PE=2 SV=1	R	General function prediction only	PREDICTED: germin-like protein subfamily 1 member 15-like [Citrus sinensis]
Cs4g13780	1.36621	4.86795	2.75321		1.9167	0.0045068							Molecular Function: iron ion binding (GO:0005506);; Molecular Function: electron carrier activity (GO:0009055);; Molecular Function: heme binding (GO:0020037);; Molecular Function: licodione synthase activity (GO:0033771);; Biological Process: oxidation-reduction process (GO:0055114);;	--	--	[Q]	Secondary metabolites biosynthesis, transport and catabolism	Cytochrome P450	Licodione synthase GN=CYP93B1 OS=Glycyrrhiza echinata (Licorice) PE=1 SV=2	Q	Secondary metabolites biosynthesis, transport and catabolism	hypothetical protein CISIN_1g047663mg, partial [Citrus sinensis]
Cs1g02690	0.561792	2.06317	6.5077		1.90371	6.53e-08		3.54836	4.57e-55		1.65413	6.08e-17	Cellular Component: plasma membrane (GO:0005886);; Biological Process: oligopeptide transport (GO:0006857);; Biological Process: response to nitrate (GO:0010167);; Molecular Function: nitrate transmembrane transporter activity (GO:0015112);; Biological Process: nitrate transport (GO:0015706);; Biological Process: response to cadmium ion (GO:0046686);;	K14638|0|cit:102630786|nitrate transporter 1.5-like; K14638 solute carrier family 15 (peptide/histidine transporter), member 3/4 (A)	--	[E]	Amino acid transport and metabolism	POT family;; Major Facilitator Superfamily	Protein NRT1/ PTR FAMILY 7.3 GN=F5D14.23 OS=Arabidopsis thaliana (Mouse-ear cress) PE=1 SV=2	P	Inorganic ion transport and metabolism	PREDICTED: nitrate transporter 1.5-like [Citrus sinensis]
Cs7g26690	2.67056	9.51844	7.64278		1.8416	1.07e-27		1.52044	8.35e-19				--	--	--	[K]	Transcription	CCT motif;; B-box zinc finger	Zinc finger protein CONSTANS-LIKE 16 GN=COL16 OS=Arabidopsis thaliana (Mouse-ear cress) PE=2 SV=2	K	Transcription	PREDICTED: zinc finger protein CONSTANS-LIKE 16-like [Citrus sinensis]
Cs5g16360	9.65369	35.0044	23.1039		1.83603	8.74e-107		1.24228	2.53e-50				--	K12130|0|cit:102631246|two-component response regulator-like APRR5-like; K12130 pseudo-response regulator 5 (A)	Circadian rhythm - plant (ko04712)	[K]	Transcription	CCT motif	Two-component response regulator-like APRR5 GN=APRR5 OS=Arabidopsis thaliana (Mouse-ear cress) PE=1 SV=2	K	Transcription	PREDICTED: two-component response regulator-like APRR5-like isoform X1 [Citrus sinensis]
orange1.1t00179	1.27954	4.15028	3.9978		1.82032	3.64e-06		1.71667	0.00135153				Molecular Function: structural molecule activity (GO:0005198);; Cellular Component: chloroplast (GO:0009507);;	--	--	--	--	PAP_fibrillin	Probable plastid-lipid-associated protein 11 GN=F6N15.13 OS=Arabidopsis thaliana (Mouse-ear cress) PE=2 SV=1	S	Function unknown	PREDICTED: probable plastid-lipid-associated protein 11-like isoform X1 [Citrus sinensis]
Cs3g26860	10.354	35.6497	52.7322		1.81465	1.85e-13		2.42625	8.55e-231				--	--	--	--	--	--	--	--	--	--
Cs3g21075	6.40369	19.5095	19.4153		1.78372	0.00567203		1.89115	0.00167143				--	--	--	--	--	--	--	--	--	Uncharacterized protein TCM_035479 [Theobroma cacao]
Cs2g12700	0.523179	1.73457	2.00581		1.7675	0.00929715		2.00751	0.00020688				--	K09422|0|cit:102622211|transcription factor MYB108-like; K09422 myb proto-oncogene protein, plant (A)	--	[K]	Transcription	Myb-like DNA-binding domain;; Myb-like DNA-binding domain	Transcription factor MYB108 GN=F5E6.18 OS=Arabidopsis thaliana (Mouse-ear cress) PE=1 SV=1	K	Transcription	PREDICTED: transcription factor MYB108-like [Citrus sinensis]
Cs4g17870	19.4362	66.9649	71.5071		1.76436	1.08e-71		2.01019	1.08e-127				Cellular Component: nucleus (GO:0005634);; Biological Process: phosphate ion transport (GO:0006817);; Biological Process: galactolipid biosynthetic process (GO:0019375);; Biological Process: negative regulation of transcription, DNA-templated (GO:0045892);; Biological Process: positive regulation of cellular response to phosphate starvation (GO:0080040);;	--	--	[P]	Inorganic ion transport and metabolism	SPX domain	SPX domain-containing protein 1 GN=SPX1 OS=Arabidopsis thaliana (Mouse-ear cress) PE=2 SV=2	P	Inorganic ion transport and metabolism	PREDICTED: SPX domain-containing protein 2-like [Citrus sinensis]
orange1.1t02024	0.476517	1.56831	1.07602		1.7607	0.00309278							Biological Process: lipid metabolic process (GO:0006629);; Molecular Function: oxidoreductase activity, acting on paired donors, with oxidation of a pair of donors resulting in the reduction of molecular oxygen to two molecules of water (GO:0016717);; Molecular Function: delta12-fatty acid dehydrogenase activity (GO:0016720);; Biological Process: oxidation-reduction process (GO:0055114);;	K10256|0|cit:102611163|omega-6 fatty acid desaturase, endoplasmic reticulum isozyme 2-like; K10256 omega-6 fatty acid desaturase (delta-12 desaturase) [EC:1.14.19.-] (A)	Biosynthesis of unsaturated fatty acids (ko01040);; Fatty acid metabolism (ko01212)	--	--	Fatty acid desaturase;; Domain of unknown function (DUF3474)	Omega-6 fatty acid desaturase, endoplasmic reticulum isozyme 2 GN=FAD2-2 OS=Glycine max (Soybean) PE=2 SV=1	I	Lipid transport and metabolism	PREDICTED: omega-6 fatty acid desaturase, endoplasmic reticulum isozyme 2-like isoform X2 [Citrus sinensis]
Cs3g21660	0.610262	1.99381	2.25454		1.7284	2.02e-05		1.91193	2.31e-07				--	--	--	--	--	AP2 domain	Ethylene-responsive transcription factor ERF110 GN=ERF110 OS=Arabidopsis thaliana (Mouse-ear cress) PE=2 SV=2	K	Transcription	PREDICTED: ethylene-responsive transcription factor ABR1-like isoform X1 [Citrus sinensis]
Cs6g07890	1.16674	3.69597	6.78466		1.70622	5.15e-06		2.62805	3.19e-29				--	K14638|0|cic:CICLE_v10013636mg|hypothetical protein; K14638 solute carrier family 15 (peptide/histidine transporter), member 3/4 (A)	--	[E]	Amino acid transport and metabolism	POT family	Protein NRT1/ PTR FAMILY 5.5 GN=NPF5.5 OS=Arabidopsis thaliana (Mouse-ear cress) PE=2 SV=1	S	Function unknown	hypothetical protein CICLE_v10013636mg [Citrus clementina]
Cs3g20630	5.27903	16.202	16.9002		1.69382	5.98e-15		1.76922	3.19e-18				Molecular Function: protein disulfide isomerase activity (GO:0003756);; Biological Process: protein folding (GO:0006457);; Biological Process: glycerol ether metabolic process (GO:0006662);; Molecular Function: electron carrier activity (GO:0009055);; Molecular Function: protein disulfide oxidoreductase activity (GO:0015035);; Biological Process: cell redox homeostasis (GO:0045454);;	K03671|4.64733e-109|cit:102612554|thioredoxin M-type, chloroplastic-like; K03671 thioredoxin 1 (A)	--	[O]	Posttranslational modification, protein turnover, chaperones	Thioredoxin;; Thioredoxin-like domain;; Thioredoxin-like;; Thioredoxin;; Redoxin	Thioredoxin M-type, chloroplastic (Precursor) OS=Pisum sativum (Garden pea) PE=2 SV=1	O	Posttranslational modification, protein turnover, chaperones	PREDICTED: thioredoxin M-type, chloroplastic-like [Citrus sinensis]
Cs7g03160	31.9222	98.6568	166.647		1.69323	3.27e-05		2.45506	1.01e-302				Biological Process: double-strand break repair via homologous recombination (GO:0000724);; Cellular Component: cell wall (GO:0005618);; Biological Process: sister chromatid cohesion (GO:0007062);; Biological Process: synapsis (GO:0007129);; Biological Process: reciprocal meiotic recombination (GO:0007131);; Biological Process: male meiosis (GO:0007140);; Biological Process: response to gamma radi…	K06694|9.45576e-160|cit:102617699|serine/threonine-protein phosphatase 6 regulatory ankyrin repeat subunit C-like; K06694 26S proteasome non-ATPase regulatory subunit 10 (A)	--	[O]	Posttranslational modification, protein turnover, chaperones	Ankyrin repeats (3 copies);; Ankyrin repeat;; Ankyrin repeat;; Ankyrin repeats (many copies);; Ankyrin repeats (many copies)	Protein S-acyltransferase 24 GN=F5O24.240 OS=Arabidopsis thaliana (Mouse-ear cress) PE=2 SV=1	O	Posttranslational modification, protein turnover, chaperones	hypothetical protein CICLE_v10032613mg [Citrus clementina]
Citrus_sinensis_newGene_676	1256.41	3825.03	2387.55		1.69174	3.19e-08		1.24122	6.16e-13				--	--	--	--	--	--	--	--	--	PREDICTED: wound-induced proteinase inhibitor 1-like [Citrus sinensis]
Cs3g06840	40.524	127.118	100.412		1.65112	1.68e-113		1.3097	2.53e-89				--	--	--	--	--	--	3-oxo-Delta(4,5)-steroid 5-beta-reductase GN=T22A6.50 OS=Arabidopsis thaliana (Mouse-ear cress) PE=1 SV=1	R	General function prediction only	hypothetical protein CICLE_v10001422mg [Citrus clementina]
Cs2g05350	0.783076	2.35899	2.0083		1.62971	9.75e-06		1.39907	0.000298138				Biological Process: metabolic process (GO:0008152);; Molecular Function: anthocyanidin 3-O-glucosyltransferase activity (GO:0047213);;	--	--	[GC]	Carbohydrate transport and metabolism;; Energy production and conversion	UDP-glucoronosyl and UDP-glucosyl transferase	Anthocyanidin 3-O-glucoside 2&apos;&apos;-O-glucosyltransferase GN=3GGT OS=Ipomoea purpurea (Common morning glory) PE=2 SV=1	CG	Energy production and conversion;; Carbohydrate transport and metabolism	PREDICTED: anthocyanidin 3-O-glucoside 2&apos;&apos;-O-glucosyltransferase-like [Citrus sinensis]
Cs2g10220	0.991067	2.99579	3.31313		1.62418	2.48e-06		1.77999	0.000230772				Molecular Function: UDP-N-acetylmuramate dehydrogenase activity (GO:0008762);; Molecular Function: reticuline oxidase activity (GO:0050468);; Molecular Function: flavin adenine dinucleotide binding (GO:0050660);; Biological Process: oxidation-reduction process (GO:0055114);;	--	--	--	--	FAD binding domain;; Berberine and berberine like	Reticuline oxidase-like protein (Precursor) GN=At4g20830 OS=Arabidopsis thaliana (Mouse-ear cress) PE=1 SV=2	R	General function prediction only	PREDICTED: reticuline oxidase-like protein-like [Citrus sinensis]
Cs2g28060	6.72448	20.4757	19.8543		1.59913	4.33e-07		1.50287	2.74e-39				Molecular Function: carbonate dehydratase activity (GO:0004089);; Molecular Function: zinc ion binding (GO:0008270);; Biological Process: carbon utilization (GO:0015976);;	K01673|0|cit:102616455|carbonic anhydrase, chloroplastic-like; K01673 carbonic anhydrase [EC:4.2.1.1] (A)	Nitrogen metabolism (ko00910)	[P]	Inorganic ion transport and metabolism	Carbonic anhydrase	Beta carbonic anhydrase 1, chloroplastic {ECO:0000303|PubMed:17407539} (Precursor) OS=Arabidopsis thaliana (Mouse-ear cress) PE=1 SV=2	P	Inorganic ion transport and metabolism	PREDICTED: carbonic anhydrase, chloroplastic-like isoform X1 [Citrus sinensis]
Cs2g20140	2.56138	7.43603	1.86902		1.56883	0.00186075					-2.00939	0.000227492	--	--	--	--	--	Glycine rich protein family	--	--	--	hypothetical protein CICLE_v10017145mg [Citrus clementina]
Cs7g29940	1.13433	3.23892	2.72921		1.5616	6.19e-05		1.32517	0.00129028				--	--	--	[Q]	Secondary metabolites biosynthesis, transport and catabolism	Cytochrome P450	Cytochrome P450 82C4 GN=CYP82C4 OS=Arabidopsis thaliana (Mouse-ear cress) PE=2 SV=1	Q	Secondary metabolites biosynthesis, transport and catabolism	PREDICTED: cytochrome P450 82C4-like isoform X1 [Citrus sinensis]
Cs5g14330	0.981194	2.79808	1.62935		1.56026	0.000137291							--	--	--	--	--	Cupin;; Cupin domain;; ARD/ARD' family	Germin-like protein subfamily 1 member 15 (Precursor) GN=At5g39120 OS=Arabidopsis thaliana (Mouse-ear cress) PE=2 SV=1	R	General function prediction only	PREDICTED: uncharacterized protein LOC100256308 [Vitis vinifera]
Cs9g19030	0.758814	2.14854	1.67002		1.54975	0.00484583							--	--	--	--	--	Transferase family	BAHD acyltransferase At5g47980 GN=BAHD1 OS=Arabidopsis thaliana (Mouse-ear cress) PE=2 SV=1	S	Function unknown	hypothetical protein CICLE_v10006464mg [Citrus clementina]
Cs2g11860	0.888778	2.50646	2.03087		1.54617	0.00877277							Biological Process: protein peptidyl-prolyl isomerization (GO:0000413);; Molecular Function: peptidyl-prolyl cis-trans isomerase activity (GO:0003755);; Molecular Function: protein binding (GO:0005515);; Molecular Function: FK506 binding (GO:0005528);; Biological Process: protein folding (GO:0006457);; Biological Process: unsaturated fatty acid biosynthetic process (GO:0006636);; Cellular Compone…	--	--	[O]	Posttranslational modification, protein turnover, chaperones	FKBP-type peptidyl-prolyl cis-trans isomerase	Peptidyl-prolyl cis-trans isomerase FKBP13, chloroplastic (Precursor) GN=MRA19.7 OS=Arabidopsis thaliana (Mouse-ear cress) PE=1 SV=2	O	Posttranslational modification, protein turnover, chaperones	PREDICTED: peptidyl-prolyl cis-trans isomerase FKBP13, chloroplastic-like [Citrus sinensis]
Cs7g10200	3.86254	11.1436	19.9115		1.54512	5.58e-06		2.38368	2.45e-160				Molecular Function: ATP binding (GO:0005524);; Biological Process: ATP catabolic process (GO:0006200);; Cellular Component: integral component of membrane (GO:0016021);; Molecular Function: 2-alkenal reductase [NAD(P)] activity (GO:0032440);; Molecular Function: ATPase activity, coupled to transmembrane movement of substances (GO:0042626);; Biological Process: transmembrane transport (GO:0055085)…	--	--	[Q]	Secondary metabolites biosynthesis, transport and catabolism	ABC transporter;; ABC transporter transmembrane region;; Miro-like protein;; AAA ATPase domain;; P-loop containing region of AAA domain;; 50S ribosome-binding GTPase;; Molybdopterin guanine dinucleotide synthesis protein B;; Dynamin family;; Type II/IV secretion system protein	ABC transporter C family member 3 GN=MJG19.3 OS=Arabidopsis thaliana (Mouse-ear cress) PE=1 SV=1	Q	Secondary metabolites biosynthesis, transport and catabolism	PREDICTED: ABC transporter C family member 3-like isoform X1 [Citrus sinensis]
Cs3g03970	3.20059	9.30438	12.3953		1.54356	0.000137281		1.97494	2.3e-08				--	--	--	--	--	Transferase family	BAHD acyltransferase At5g47980 GN=BAHD1 OS=Arabidopsis thaliana (Mouse-ear cress) PE=2 SV=1	S	Function unknown	PREDICTED: BAHD acyltransferase At5g47980-like [Citrus sinensis]
Cs1g10925	4.7124	13.2733	8.1563		1.5412	0.000174881							--	--	--	--	--	--	--	--	--	--
Cs2g10200	2.38075	6.81367	6.55668		1.52295	0.00231746		1.47157	2.73e-06				--	--	--	--	--	FAD binding domain;; Berberine and berberine like	Cannabidiolic acid synthase (Precursor) GN=CBDAS OS=Cannabis sativa (Hemp) PE=1 SV=1	R	General function prediction only	hypothetical protein CISIN_1g042207mg, partial [Citrus sinensis]
Citrus_sinensis_newGene_351	5.23908	14.8111	11.4882		1.50247	9.76e-15		1.16064	3.63e-09				--	--	--	--	--	--	--	--	--	hypothetical protein CICLE_v10003732mg [Citrus clementina]
Cs1g21740	3.53451	9.84325	13.4882		1.48906	3.36e-18		1.93703	3.48e-40				Molecular Function: transcription cofactor activity (GO:0003712);; Molecular Function: histone acetyltransferase activity (GO:0004402);; Cellular Component: nucleus (GO:0005634);; Biological Process: regulation of transcription, DNA-templated (GO:0006355);; Molecular Function: zinc ion binding (GO:0008270);; Biological Process: histone acetylation (GO:0016573);;	--	--	[K]	Transcription	TAZ zinc finger;; BTB/POZ domain	BTB/POZ and TAZ domain-containing protein 4 GN=BT4 OS=Arabidopsis thaliana (Mouse-ear cress) PE=1 SV=1	K	Transcription	PREDICTED: BTB/POZ and TAZ domain-containing protein 4-like isoform X1 [Citrus sinensis]
orange1.1t01764	38.4802	107.197	54.6698		1.48076	7.67e-59							--	--	--	--	--	--	--	--	--	--
Cs3g08480	20.3237	56.7919	53.9461		1.47949	2.64e-74		1.41347	5.22e-81				Biological Process: MAPK cascade (GO:0000165);; Molecular Function: ATP binding (GO:0005524);; Biological Process: pentose-phosphate shunt (GO:0006098);; Biological Process: rRNA processing (GO:0006364);; Biological Process: protein targeting to membrane (GO:0006612);; Molecular Function: phosphoribulokinase activity (GO:0008974);; Biological Process: response to cold (GO:0009409);; Cellular Comp…	K00855|0|cit:102612734|phosphoribulokinase, chloroplastic-like; K00855 phosphoribulokinase [EC:2.7.1.19] (A)	Carbon fixation in photosynthetic organisms (ko00710);; Carbon metabolism (ko01200)	[TZ]	Signal transduction mechanisms;; Cytoskeleton	Phosphoribulokinase / Uridine kinase family	Phosphoribulokinase, chloroplastic (Precursor) OS=Mesembryanthemum crystallinum (Common ice plant) PE=2 SV=1	TZ	Signal transduction mechanisms;; Cytoskeleton	hypothetical protein CICLE_v10001344mg [Citrus clementina]
Cs7g07000	1.04236	2.86781	3.71933		1.4713	2.45e-05		1.84444	3.41e-13				Molecular Function: extracellular ligand-gated ion channel activity (GO:0005230);; Biological Process: transport (GO:0006810);; Cellular Component: membrane (GO:0016020);; Biological Process: single-organism process (GO:0044699);;	K05387|0|cic:CICLE_v100073702m|hypothetical protein; K05387 glutamate receptor, ionotropic, plant (A)	--	[PET]	Inorganic ion transport and metabolism;; Amino acid transport and metabolism;; Signal transduction mechanisms	Ligand-gated ion channel;; Bacterial extracellular solute-binding proteins, family 3;; Receptor family ligand binding region	Glutamate receptor 2.8 (Precursor) GN=T9I4.19 OS=Arabidopsis thaliana (Mouse-ear cress) PE=2 SV=2	P	Inorganic ion transport and metabolism	hypothetical protein CICLE_v100073702mg, partial [Citrus clementina]
Cs1g05090	1.47847	4.01667	4.69797		1.46901	3.51e-06		1.72508	8.84e-10				--	--	--	[O]	Posttranslational modification, protein turnover, chaperones	Ring finger domain;; RING-H2 zinc finger;; Zinc finger, C3HC4 type (RING finger);; Anaphase-promoting complex subunit 11 RING-H2 finger	RING-H2 finger protein ATL75 GN=ATL75 OS=Arabidopsis thaliana (Mouse-ear cress) PE=2 SV=1	O	Posttranslational modification, protein turnover, chaperones	hypothetical protein CICLE_v10026452mg [Citrus clementina]
Cs5g25820	308.645	845.288	525.897		1.46557	6.29e-23							--	--	--	--	--	Cupin;; Cupin domain	Germin-like protein subfamily 1 member 17 (Precursor) GN=At5g39150 OS=Arabidopsis thaliana (Mouse-ear cress) PE=2 SV=1	R	General function prediction only	hypothetical protein CICLE_v10022118mg [Citrus clementina]
orange1.1t00825	0.743191	2.02257	1.53399		1.46485	9.44e-05							Biological Process: response to light stimulus (GO:0009416);; Cellular Component: chloroplast (GO:0009507);; Biological Process: response to salt stress (GO:0009651);; Biological Process: response to auxin (GO:0009733);; Biological Process: response to abscisic acid (GO:0009737);;	K14487|0|cit:102613332|probable indole-3-acetic acid-amido synthetase GH3.5-like; K14487 auxin responsive GH3 gene family (A)	Plant hormone signal transduction (ko04075)	--	--	GH3 auxin-responsive promoter	Probable indole-3-acetic acid-amido synthetase GH3.5 GN=OSJNBa0009C07.16 OS=Oryza sativa subsp. japonica (Rice) PE=2 SV=1	R	General function prediction only	hypothetical protein CICLE_v10014670mg [Citrus clementina]
Cs3g14740	3.003	7.60484	11.7332		1.45956	2.11e-05		2.36283	2.16e-20				--	--	--	--	--	Phloem protein 2;; F-box domain	F-box protein PP2-B15 GN=PP2B15 OS=Arabidopsis thaliana (Mouse-ear cress) PE=2 SV=2	R	General function prediction only	hypothetical protein CICLE_v10002074mg [Citrus clementina]
orange1.1t01694	2.07774	5.72292	8.06117		1.45714	1.11e-06		1.94422	7.2e-15				--	--	--	--	--	--	--	S	Function unknown	PREDICTED: uncharacterized protein LOC102608396 [Citrus sinensis]
Cs5g18660	3.18433	8.62925	6.45214		1.45323	6.97e-10		1.0422	1.4e-07				Molecular Function: oxidoreductase activity (GO:0016491);; Molecular Function: metal ion binding (GO:0046872);;	--	--	[Q]	Secondary metabolites biosynthesis, transport and catabolism	Cytochrome P450	Licodione synthase GN=CYP93B1 OS=Glycyrrhiza echinata (Licorice) PE=1 SV=2	Q	Secondary metabolites biosynthesis, transport and catabolism	PREDICTED: licodione synthase-like [Citrus sinensis]
Cs1g15880	13.4461	37.5044	26.3191		1.4489	3.55e-18							--	--	--	[K]	Transcription	--	--	K	Transcription	hypothetical protein CICLE_v10026542mg [Citrus clementina]
orange1.1t03327	1.22641	3.28255	2.48455		1.44668	0.00986583							Biological Process: pentose-phosphate shunt (GO:0006098);; Cellular Component: chloroplast thylakoid (GO:0009534);;	--	--	--	--	--	--	S	Function unknown	hypothetical protein CICLE_v10026110mg [Citrus clementina]
Cs4g01490	7.39247	20.0337	16.9019		1.4448	2.9e-39		1.19025	3.66e-28				Molecular Function: oxidoreductase activity, acting on the aldehyde or oxo group of donors, NAD or NADP as acceptor (GO:0016620);; Biological Process: oxidation-reduction process (GO:0055114);;	K00131|0|cit:102577940|NADP-dependent glyceraldehyde-3-phosphate dehydrogenase; K00131 glyceraldehyde-3-phosphate dehydrogenase (NADP+) [EC:1.2.1.9] (A)	Glycolysis / Gluconeogenesis (ko00010);; Pentose phosphate pathway (ko00030);; Carbon metabolism (ko01200)	[C]	Energy production and conversion	Aldehyde dehydrogenase family	NADP-dependent glyceraldehyde-3-phosphate dehydrogenase GN=GAPN OS=Nicotiana plumbaginifolia (Leadwort-leaved tobacco) PE=2 SV=1	C	Energy production and conversion	PREDICTED: NADP-dependent glyceraldehyde-3-phosphate dehydrogenase [Citrus sinensis]
Cs3g14680	61.0832	164.992	335.331		1.44327	0.000266946		2.50629	2.16e-298		1.07278	4.1e-11	--	--	--	--	--	Phloem protein 2;; F-box domain;; F-box-like	F-box protein PP2-B15 GN=PP2B15 OS=Arabidopsis thaliana (Mouse-ear cress) PE=2 SV=2	R	General function prediction only	PREDICTED: F-box protein PP2-B15-like [Citrus sinensis]
Cs6g08500	1.86507	5.00967	3.02599		1.43621	1.11e-07							Molecular Function: iron ion binding (GO:0005506);; Molecular Function: oxidoreductase activity, acting on single donors with incorporation of molecular oxygen, incorporation of two atoms of oxygen (GO:0016702);; Molecular Function: leucocyanidin oxygenase activity (GO:0050589);; Biological Process: oxidation-reduction process (GO:0055114);; Biological Process: response to karrikin (GO:0080167);;	--	--	[QR]	Secondary metabolites biosynthesis, transport and catabolism;; General function prediction only	non-haem dioxygenase in morphine synthesis N-terminal;; 2OG-Fe(II) oxygenase superfamily	Leucoanthocyanidin dioxygenase GN=ANS OS=Malus domestica (Apple) PE=2 SV=1	Q	Secondary metabolites biosynthesis, transport and catabolism	hypothetical protein CICLE_v10012026mg [Citrus clementina]
Cs8g19470	105.382	280.365	146.189		1.43483	3.13e-57							Molecular Function: copper ion transmembrane transporter activity (GO:0005375);; Cellular Component: integral component of membrane (GO:0016021);; Biological Process: copper ion transmembrane transport (GO:0035434);;	K14686|1.21128e-89|cic:CICLE_v10029961mg|hypothetical protein; K14686 solute carrier family 31 (copper transporter), member 1 (A)	--	[P]	Inorganic ion transport and metabolism	Ctr copper transporter family	Copper transporter 1 GN=COPT1 OS=Arabidopsis thaliana (Mouse-ear cress) PE=2 SV=2	P	Inorganic ion transport and metabolism	hypothetical protein CICLE_v10029961mg [Citrus clementina]
Cs5g28190	0.939061	2.47534	2.04948		1.42542	3.98e-05		1.15789	0.000176854				Biological Process: drug transmembrane transport (GO:0006855);; Molecular Function: drug transmembrane transporter activity (GO:0015238);; Molecular Function: antiporter activity (GO:0015297);; Cellular Component: membrane (GO:0016020);;	K03327|0|cit:102611493|protein TRANSPARENT TESTA 12-like; K03327 multidrug resistance protein, MATE family (A)	--	[R]	General function prediction only	MatE;; Polysaccharide biosynthesis C-terminal domain	Protein TRANSPARENT TESTA 12 GN=F17J16_80 OS=Arabidopsis thaliana (Mouse-ear cress) PE=2 SV=1	S	Function unknown	hypothetical protein CICLE_v10028264mg [Citrus clementina]
Cs6g03210	9.45672	25.1835	24.1362		1.42444	5.76e-17		1.35878	2.16e-13				Biological Process: defense response (GO:0006952);; Biological Process: response to biotic stimulus (GO:0009607);;	--	--	--	--	Pathogenesis-related protein Bet v I family	S-norcoclaurine synthase (Precursor) OS=Thalictrum flavum subsp. glaucum (Yellow meadow rue) PE=1 SV=1	S	Function unknown	PREDICTED: S-norcoclaurine synthase-like [Citrus sinensis]
Cs7g27540	2.02104	5.31782	4.85668		1.41696	4.57e-07		1.28474	9.99e-05				--	--	--	--	--	Alpha/beta hydrolase family;; Alpha/beta hydrolase family;; alpha/beta hydrolase fold	Methylesterase 1 GN=MES1 OS=Arabidopsis thaliana (Mouse-ear cress) PE=1 SV=1	R	General function prediction only	hypothetical protein CICLE_v10032328mg [Citrus clementina]
Cs1g22430	48.5796	128.327	226.895		1.40872	1.83e-05		2.22756	6.71e-233				Molecular Function: ligase activity (GO:0016874);;	--	--	[R]	General function prediction only	Leucine Rich repeat;; F-box-like	F-box protein At5g67140 GN=At5g67140 OS=Arabidopsis thaliana (Mouse-ear cress) PE=2 SV=1	R	General function prediction only	hypothetical protein CICLE_v10026421mg [Citrus clementina]
orange1.1t05415	1.2879	3.31943	2.24566		1.40037	0.00858362							Molecular Function: binding (GO:0005488);; Biological Process: cellular process (GO:0009987);; Molecular Function: kinase activity (GO:0016301);;	--	--	--	--	Wall-associated receptor kinase galacturonan-binding	Wall-associated receptor kinase 2 (Precursor) GN=WAK2 OS=Arabidopsis thaliana (Mouse-ear cress) PE=1 SV=1	T	Signal transduction mechanisms	PREDICTED: wall-associated receptor kinase 5-like, partial [Citrus sinensis]
Cs9g19350	12.0803	32.0795	20.9714		1.39528	1.15e-53							Cellular Component: integral component of membrane (GO:0016021);; Molecular Function: NAD(P)H oxidase activity (GO:0016174);; Biological Process: oxidation-reduction process (GO:0055114);;	--	--	[PQ]	Inorganic ion transport and metabolism;; Secondary metabolites biosynthesis, transport and catabolism	Protein of unknown function (DUF819);; Ferric reductase NAD binding domain;; FAD-binding domain;; Ferric reductase like transmembrane component;; Oxidoreductase NAD-binding domain	Ferric reduction oxidase 4 GN=FRO4 OS=Arabidopsis thaliana (Mouse-ear cress) PE=2 SV=1	PQ	Inorganic ion transport and metabolism;; Secondary metabolites biosynthesis, transport and catabolism	unnamed protein product [Vitis vinifera]
Cs6g15610	1.50825	3.94929	4.91943		1.39254	3.62e-09		1.71707	9.69e-17				Molecular Function: iron ion binding (GO:0005506);; Molecular Function: electron carrier activity (GO:0009055);; Molecular Function: heme binding (GO:0020037);; Molecular Function: flavonoid 3',5'-hydroxylase activity (GO:0033772);; Biological Process: oxidation-reduction process (GO:0055114);;	--	--	[Q]	Secondary metabolites biosynthesis, transport and catabolism	Cytochrome P450	Cytochrome P450 76A2 GN=CYP76A2 OS=Solanum melongena (Eggplant) PE=2 SV=1	Q	Secondary metabolites biosynthesis, transport and catabolism	PREDICTED: cytochrome P450 76A2-like [Citrus sinensis]
Cs6g08350	5.55944	14.4807	18.97		1.38733	1.65e-12		1.78442	4.49e-26				--	--	--	--	--	--	--	--	--	PREDICTED: uncharacterized protein LOC102629866 isoform X1 [Citrus sinensis]
Cs3g03630	1.53273	3.90984	2.30502		1.37388	0.000560107							Molecular Function: oxidoreductase activity (GO:0016491);; Molecular Function: transferase activity (GO:0016740);; Biological Process: single-organism metabolic process (GO:0044710);;	K13789|0|cit:102616261|geranylgeranyl pyrophosphate synthase, chloroplastic/chromoplastic-like; K13789 geranylgeranyl diphosphate synthase, type II [EC:2.5.1.1 2.5.1.10 2.5.1.29] (A)	Terpenoid backbone biosynthesis (ko00900)	[H]	Coenzyme transport and metabolism	Polyprenyl synthetase	Geranylgeranyl pyrophosphate synthase, chloroplastic (Precursor) GN=GGPS OS=Hevea brasiliensis (Para rubber tree) PE=1 SV=1	H	Coenzyme transport and metabolism	PREDICTED: geranylgeranyl pyrophosphate synthase, chloroplastic/chromoplastic-like [Citrus sinensis]
Cs3g09820	0.243604	0.609171	0.598977		1.37068	0.00563432		1.34264	0.00554552				Molecular Function: ATP binding (GO:0005524);; Biological Process: ATP catabolic process (GO:0006200);; Cellular Component: integral component of membrane (GO:0016021);; Molecular Function: ATPase activity, coupled to transmembrane movement of substances (GO:0042626);; Biological Process: transmembrane transport (GO:0055085);;	K05658|0|cit:102613142|ABC transporter B family member 2-like; K05658 ATP-binding cassette, subfamily B (MDR/TAP), member 1 [EC:3.6.3.44] (A)	ABC transporters (ko02010)	[Q]	Secondary metabolites biosynthesis, transport and catabolism	ABC transporter transmembrane region;; ABC transporter;; P-loop containing region of AAA domain;; AAA domain;; Protein of unknown function, DUF258;; Part of AAA domain;; Predicted ATPase of the ABC class	ABC transporter B family member 2 (Precursor) GN=F20B18.70 OS=Arabidopsis thaliana (Mouse-ear cress) PE=1 SV=3	Q	Secondary metabolites biosynthesis, transport and catabolism	PREDICTED: ABC transporter B family member 2-like isoform X1 [Citrus sinensis]
Cs4g06690	6.59917	16.8878	14.8163		1.3628	5.95e-27		1.18342	6.36e-22				Molecular Function: enzyme inhibitor activity (GO:0004857);; Cellular Component: cell wall (GO:0005618);; Molecular Function: pectinesterase activity (GO:0030599);; Biological Process: cell wall modification (GO:0042545);; Biological Process: negative regulation of catalytic activity (GO:0043086);; Molecular Function: aspartyl esterase activity (GO:0045330);; Biological Process: pectin catabolic …	--	--	--	--	Pectinesterase;; Plant invertase/pectin methylesterase inhibitor	Pectinesterase 12 (Precursor) GN=T9J22.11 OS=Arabidopsis thaliana (Mouse-ear cress) PE=2 SV=1	R	General function prediction only	PREDICTED: probable pectinesterase/pectinesterase inhibitor 12-like [Citrus sinensis]
Cs7g08030	11.3105	28.8925	28.0269		1.35467	3.91e-13		1.34021	5.53e-10				--	--	--	--	--	--	Zinc finger protein 5 GN=ZFP5 OS=Arabidopsis thaliana (Mouse-ear cress) PE=2 SV=1	K	Transcription	PREDICTED: zinc finger protein 5-like [Citrus sinensis]
Cs5g15000	33.895	86.1564	82.5705		1.35083	1.65e-75		1.2805	4.85e-86				Molecular Function: FMN binding (GO:0010181);; Molecular Function: oxidoreductase activity (GO:0016491);; Biological Process: oxidation-reduction process (GO:0055114);;	K11517|0|cit:102617863|peroxisomal (S)-2-hydroxy-acid oxidase GLO1-like; K11517 (S)-2-hydroxy-acid oxidase [EC:1.1.3.15] (A)	Glyoxylate and dicarboxylate metabolism (ko00630);; Peroxisome (ko04146)	[C]	Energy production and conversion	FMN-dependent dehydrogenase;; IMP dehydrogenase / GMP reductase domain;; Dihydroorotate dehydrogenase;; Thiazole biosynthesis protein ThiG;; Nitronate monooxygenase	Peroxisomal (S)-2-hydroxy-acid oxidase GLO1 GN=GLO1 OS=Arabidopsis thaliana (Mouse-ear cress) PE=1 SV=1	S	Function unknown	hypothetical protein CICLE_v10020692mg [Citrus clementina]
Cs6g15290	16.4461	41.8051	34.0658		1.34135	8.7e-79		1.04658	5.83e-06				--	--	--	[Q]	Secondary metabolites biosynthesis, transport and catabolism	ABC-2 type transporter;; ABC transporter;; Plant PDR ABC transporter associated;; AAA domain;; AAA domain;; ATPase family associated with various cellular activities (AAA)	ABC transporter G family member 39 OS=Arabidopsis thaliana (Mouse-ear cress) PE=3 SV=1	Q	Secondary metabolites biosynthesis, transport and catabolism	PREDICTED: ABC transporter G family member 34-like [Citrus sinensis]
Cs9g07000	3.76463	9.38166	8.52788		1.33008	2.02e-06		1.22555	1.84e-05				--	--	--	--	--	Transcriptional repressor, ovate	Transcription repressor OFP12 GN=OFP12 OS=Arabidopsis thaliana (Mouse-ear cress) PE=1 SV=1	S	Function unknown	hypothetical protein CICLE_v10006578mg [Citrus clementina]
orange1.1t05863	4.35411	10.8109	48.2971		1.32531	1.76e-07		3.50892	1.62e-15		2.19306	5.44e-08	--	--	--	--	--	--	--	--	--	PREDICTED: cucumisin-like [Citrus sinensis]
Cs8g14980	3.58088	8.9434	8.09228		1.32435	0.00972401		1.19966	2.24e-05				--	--	--	--	--	--	--	S	Function unknown	PREDICTED: uncharacterized protein LOC102609694 [Citrus sinensis]
Cs5g04980	3.49003	8.75521	8.01891		1.32358	2.17e-07		1.18659	3.21e-06				--	--	--	--	--	Gibberellin regulated protein	Snakin-2 (Precursor) GN=SN2 OS=Solanum tuberosum (Potato) PE=1 SV=1	R	General function prediction only	PREDICTED: snakin-2-like [Citrus sinensis]
orange1.1t00231	1.46816	3.52939	6.71801		1.31114	0.00261561		2.25906	2.12e-13				--	--	--	--	--	Protein of unknown function (DUF1442)	--	S	Function unknown	hypothetical protein CICLE_v10022126mg [Citrus clementina]
orange1.1t03684	10.0625	24.8606	22.6608		1.3108	7.21e-10		1.18009	8.11e-20				Molecular Function: oxidoreductase activity, acting on paired donors, with incorporation or reduction of molecular oxygen, NAD(P)H as one donor, and incorporation of one atom of oxygen (GO:0016709);; Molecular Function: metal ion binding (GO:0046872);;	--	--	[Q]	Secondary metabolites biosynthesis, transport and catabolism	Cytochrome P450	Cytochrome P450 71A26 GN=CYP71A26 OS=Arabidopsis thaliana (Mouse-ear cress) PE=3 SV=1	Q	Secondary metabolites biosynthesis, transport and catabolism	PREDICTED: cytochrome P450 71A26-like [Citrus sinensis]
Cs6g02270	2.05198	4.29064	3.06233		1.3083	1.66e-06							--	--	--	--	--	--	--	S	Function unknown	PREDICTED: uncharacterized protein LOC102607955 isoform X1 [Citrus sinensis]
Cs2g15390	2.7226	6.59435	4.98839		1.30739	9.94e-07							--	--	--	--	--	Myb-like DNA-binding domain	Putative Myb family transcription factor At1g14600 GN=At1g14600 OS=Arabidopsis thaliana (Mouse-ear cress) PE=2 SV=2	S	Function unknown	PREDICTED: uncharacterized protein LOC102628788 [Citrus sinensis]
Cs8g08710	99.2744	242.001	217.848		1.29508	3.57e-61		1.1442	7.73e-62				Molecular Function: fructose-bisphosphate aldolase activity (GO:0004332);; Biological Process: glycolytic process (GO:0006096);;	K01623|0|cit:102606603|probable fructose-bisphosphate aldolase 2, chloroplastic-like; K01623 fructose-bisphosphate aldolase, class I [EC:4.1.2.13] (A)	Glycolysis / Gluconeogenesis (ko00010);; Pentose phosphate pathway (ko00030);; Fructose and mannose metabolism (ko00051);; Carbon fixation in photosynthetic organisms (ko00710);; Carbon metabolism (ko01200);; Biosynthesis of amino acids (ko01230)	[G]	Carbohydrate transport and metabolism	Fructose-bisphosphate aldolase class-I	Probable fructose-bisphosphate aldolase 2, chloroplastic (Precursor) GN=FBA2 OS=Arabidopsis thaliana (Mouse-ear cress) PE=1 SV=2	G	Carbohydrate transport and metabolism	PREDICTED: probable fructose-bisphosphate aldolase 2, chloroplastic-like [Citrus sinensis]
orange1.1t00194	5.44185	13.3134	19.5464		1.29288	3.18e-07		1.85352	1.83e-33				--	--	--	[P]	Inorganic ion transport and metabolism	SPX domain	SPX domain-containing protein 3 GN=SPX3 OS=Arabidopsis thaliana (Mouse-ear cress) PE=2 SV=1	P	Inorganic ion transport and metabolism	hypothetical protein CICLE_v10021781mg [Citrus clementina]
Cs9g17160	0.936772	2.2523	1.90707		1.2924	0.000361271		1.04245	0.00693655				--	K10143|0|cit:102607013|WD repeat-containing protein RUP2-like; K10143 E3 ubiquitin-protein ligase RFWD2 [EC:6.3.2.19] (A)	Ubiquitin mediated proteolysis (ko04120);; Circadian rhythm - plant (ko04712)	--	--	WD domain, G-beta repeat	WD repeat-containing protein RUP2 GN=MRO11.23 OS=Arabidopsis thaliana (Mouse-ear cress) PE=1 SV=1	R	General function prediction only	PREDICTED: WD repeat-containing protein RUP2-like [Citrus sinensis]
Cs1g16220	13.3912	32.526	29.997		1.29077	0.000259222		1.20788	2.86e-15				--	--	--	--	--	VQ motif	Sigma factor binding protein 1, chloroplastic (Precursor) GN=SIB1 OS=Arabidopsis thaliana (Mouse-ear cress) PE=1 SV=1	S	Function unknown	PREDICTED: sigma factor binding protein 1, chloroplastic-like [Citrus sinensis]
Cs1g09020	2.07709	5.06796	5.03328		1.28888	8.51e-06		1.2921	8.07e-06				--	--	--	--	--	Transferase family	Salutaridinol 7-O-acetyltransferase GN=SALAT OS=Papaver somniferum (Opium poppy) PE=1 SV=1	S	Function unknown	PREDICTED: salutaridinol 7-O-acetyltransferase-like [Citrus sinensis]
Cs2g14720	92.4383	223.732	187.722		1.28748	8.33e-27		1.07439	4.24e-25				Molecular Function: 8-amino-7-oxononanoate synthase activity (GO:0008710);; Biological Process: flavonoid biosynthetic process (GO:0009813);; Molecular Function: naringenin-chalcone synthase activity (GO:0016210);;	K00660|0|cit:102607309|chalcone synthase 2-like; K00660 chalcone synthase [EC:2.3.1.74] (A)	Flavonoid biosynthesis (ko00941);; Circadian rhythm - plant (ko04712)	--	--	Chalcone and stilbene synthases, N-terminal domain;; Chalcone and stilbene synthases, C-terminal domain;; 3-Oxoacyl-[acyl-carrier-protein (ACP)] synthase III C terminal;; 3-Oxoacyl-[acyl-carrier-protein (ACP)] synthase III;; FAE1/Type III polyketide synthase-like protein	Chalcone synthase 2 GN=CHS2 OS=Citrus sinensis (Sweet orange) PE=2 SV=1	H	Coenzyme transport and metabolism	PREDICTED: chalcone synthase 2-like [Citrus sinensis]
Cs2g06290	8.43842	19.5865	16.1101		1.28417	0.000633171		1.14769	0.000146573				--	--	--	--	--	Aluminium induced protein	Stem-specific protein TSJT1 GN=TSJT1 OS=Nicotiana tabacum (Common tobacco) PE=2 SV=1	S	Function unknown	PREDICTED: uncharacterized protein LOC102609704 isoform X2 [Citrus sinensis]
Cs4g01240	1.64619	3.92341	2.72045		1.27839	3.69e-05							Biological Process: protein peptidyl-prolyl isomerization (GO:0000413);; Molecular Function: peptidyl-prolyl cis-trans isomerase activity (GO:0003755);; Biological Process: protein folding (GO:0006457);; Cellular Component: chloroplast (GO:0009507);; Cellular Component: thylakoid lumen (GO:0031977);;	K03768|7.75396e-173|cic:CICLE_v10009009mg|hypothetical protein; K03768 peptidyl-prolyl cis-trans isomerase B (cyclophilin B) [EC:5.2.1.8] (A)	--	[O]	Posttranslational modification, protein turnover, chaperones	Cyclophilin type peptidyl-prolyl cis-trans isomerase/CLD	Peptidyl-prolyl cis-trans isomerase CYP28, chloroplastic (Precursor) GN=CYP28 OS=Arabidopsis thaliana (Mouse-ear cress) PE=1 SV=1	O	Posttranslational modification, protein turnover, chaperones	hypothetical protein CICLE_v10009009mg [Citrus clementina]
Cs8g16025	1.43895	3.49961	1.8983		1.26829	0.00837919							--	--	--	--	--	--	--	--	--	--
Cs2g07470	13.142	31.394	20.7915		1.26821	1.17e-09							--	--	--	--	--	Salt stress response/antifungal	Cysteine-rich receptor-like protein kinase 25 (Precursor) GN=CRK25 OS=Arabidopsis thaliana (Mouse-ear cress) PE=3 SV=1	T	Signal transduction mechanisms	PREDICTED: cysteine-rich receptor-like protein kinase 25-like [Citrus sinensis]
Cs7g22280	4.97257	12.6312	14.1086		1.2674	4.62e-07		1.48042	2.39e-07				Cellular Component: extracellular region (GO:0005576);;	--	--	--	--	Rare lipoprotein A (RlpA)-like double-psi beta-barrel;; Pollen allergen	Expansin-like B1 (Precursor) OS=Oryza sativa subsp. japonica (Rice) PE=2 SV=2	R	General function prediction only	hypothetical protein CICLE_v10032508mg [Citrus clementina]
Cs2g12790	2.31092	5.33382	7.35406		1.25983	0.00177224		1.77316	4.13e-08				Molecular Function: binding (GO:0005488);;	--	--	--	--	--	Zinc finger protein 6 OS=Arabidopsis thaliana (Mouse-ear cress) PE=2 SV=1	R	General function prediction only	PREDICTED: zinc finger protein 6-like [Citrus sinensis]
orange1.1t03616	2.12791	4.98264	3.43118		1.25382	0.000183127							--	K03327|0|cit:102631135|MATE efflux family protein 8-like; K03327 multidrug resistance protein, MATE family (A)	--	[R]	General function prediction only	MatE	MATE efflux family protein 5 GN=F3L12.12 OS=Arabidopsis thaliana (Mouse-ear cress) PE=3 SV=1	S	Function unknown	PREDICTED: MATE efflux family protein 8-like [Citrus sinensis]
Cs9g09750	1.26538	2.91159	1.6455		1.24816	0.0025482							--	K06892|0|cit:102617433|protein SRG1-like; K06892 feruloyl-CoA ortho-hydroxylase [EC:1.14.11.-] (A)	--	[QR]	Secondary metabolites biosynthesis, transport and catabolism;; General function prediction only	non-haem dioxygenase in morphine synthesis N-terminal;; 2OG-Fe(II) oxygenase superfamily	Protein SRG1 GN=SRG1 OS=Arabidopsis thaliana (Mouse-ear cress) PE=2 SV=1	Q	Secondary metabolites biosynthesis, transport and catabolism	PREDICTED: protein SRG1-like [Citrus sinensis]
Cs6g18680	262.041	618.771	572.272		1.24502	2.48e-39		1.14561	1.18e-39				Molecular Function: monooxygenase activity (GO:0004497);; Molecular Function: copper ion binding (GO:0005507);; Cellular Component: cell wall (GO:0005618);; Biological Process: response to cold (GO:0009409);; Cellular Component: chloroplast thylakoid membrane (GO:0009535);; Cellular Component: chloroplast stroma (GO:0009570);; Biological Process: response to blue light (GO:0009637);; Biological P…	K01602|2.56108e-134|cit:102612988|ribulose bisphosphate carboxylase small chain, chloroplastic-like; K01602 ribulose-bisphosphate carboxylase small chain [EC:4.1.1.39] (A)	Glyoxylate and dicarboxylate metabolism (ko00630);; Carbon fixation in photosynthetic organisms (ko00710);; Carbon metabolism (ko01200)	--	--	Ribulose bisphosphate carboxylase, small chain;; Ribulose-1,5-bisphosphate carboxylase small subunit	Ribulose bisphosphate carboxylase small chain, chloroplastic (Precursor) GN=RBCS OS=Lactuca sativa (Garden lettuce) PE=2 SV=1	G	Carbohydrate transport and metabolism	PREDICTED: ribulose bisphosphate carboxylase small chain, chloroplastic-like isoform X1 [Citrus sinensis]
Cs1g07380	17.7447	40.6685	34.0705		1.21093	9.26e-06							Molecular Function: nucleotide binding (GO:0000166);; Molecular Function: protein kinase activity (GO:0004672);; Biological Process: phosphorylation (GO:0016310);;	--	--	--	--	Legume lectin domain	Lectin-like protein At3g16530 (Precursor) GN=At3g16530 OS=Arabidopsis thaliana (Mouse-ear cress) PE=1 SV=1	T	Signal transduction mechanisms	hypothetical protein CICLE_v10009223mg [Citrus clementina]
Cs7g04900	5.90202	13.3454	8.10518		1.20279	3.41e-05							Cellular Component: plant-type cell wall (GO:0009505);; Biological Process: response to karrikin (GO:0080167);;	--	--	--	--	Protein of unknown function (DUF642)	--	R	General function prediction only	PREDICTED: uncharacterized protein LOC102608149 [Citrus sinensis]
Cs3g24285	30.0456	63.8768	51.2327		1.20056	1.76e-21							--	--	--	--	--	--	--	--	--	PREDICTED: uncharacterized protein LOC102625991 [Citrus sinensis]
Cs1g08270	4.86911	11.5555	10.2617		1.20045	5.56e-10		1.06141	3.33e-12				Biological Process: amino acid transmembrane transport (GO:0003333);; Molecular Function: amino acid transmembrane transporter activity (GO:0015171);; Cellular Component: integral component of membrane (GO:0016021);;	--	--	[E]	Amino acid transport and metabolism	Amino acid permease;; Amino acid permease	Amino-acid permease BAT1 GN=F10A8.5 OS=Arabidopsis thaliana (Mouse-ear cress) PE=2 SV=2	E	Amino acid transport and metabolism	hypothetical protein CICLE_v10003745mg [Citrus clementina]
Cs5g29870	3.91224	8.79123	11.4502		1.19398	8.62e-05		1.61412	4.47e-18				--	K14516|1.08371e-135|cit:102618338|ethylene-responsive transcription factor 1B-like; K14516 ethylene-responsive transcription factor 1 (A)	Plant hormone signal transduction (ko04075)	--	--	AP2 domain;; Tis11B like protein, N terminus	Ethylene-responsive transcription factor 1B GN=K14B15.15 OS=Arabidopsis thaliana (Mouse-ear cress) PE=1 SV=2	K	Transcription	hypothetical protein CICLE_v10021622mg [Citrus clementina]
Cs5g27580	3.0046	6.76289	5.25005		1.18605	4.67e-09							Molecular Function: iron ion binding (GO:0005506);; Molecular Function: electron carrier activity (GO:0009055);; Molecular Function: flavonoid 3'-monooxygenase activity (GO:0016711);; Molecular Function: heme binding (GO:0020037);; Biological Process: terpene biosynthetic process (GO:0046246);; Biological Process: oxidation-reduction process (GO:0055114);;	K17961|0|cit:102626017|cytochrome P450 82G1-like; K17961 cytochrome P450, family 82, subfamily G, polypeptide 1 [EC:1.14.-.-] (A)	Diterpenoid biosynthesis (ko00904)	[Q]	Secondary metabolites biosynthesis, transport and catabolism	Cytochrome P450	Cytochrome P450 82G1 GN=CYP82G1 OS=Arabidopsis thaliana (Mouse-ear cress) PE=1 SV=1	Q	Secondary metabolites biosynthesis, transport and catabolism	hypothetical protein CICLE_v10019727mg [Citrus clementina]
orange1.1t05715	151.148	330.496	288.845		1.18517	1.31e-11		1.11185	1.31e-21				Cellular Component: integral component of membrane (GO:0016021);; Molecular Function: substrate-specific transmembrane transporter activity (GO:0022891);; Biological Process: transmembrane transport (GO:0055085);;	--	--	[R]	General function prediction only	Sugar (and other) transporter	Polyol transporter 5 GN=PLT5 OS=Arabidopsis thaliana (Mouse-ear cress) PE=1 SV=2	R	General function prediction only	hypothetical protein CICLE_v10028170mg [Citrus clementina]
Cs6g09800	7.58625	17.2002	16.6942		1.181	3.79e-15		1.1717	8.15e-17				--	--	--	--	--	Transcriptional repressor, ovate;; DNA-binding domain	Transcription repressor OFP2 GN=OFP2 OS=Arabidopsis thaliana (Mouse-ear cress) PE=1 SV=1	R	General function prediction only	hypothetical protein CICLE_v10011867mg [Citrus clementina]
Cs1g17550	2.25299	4.89339	5.70628		1.17413	0.00230926		1.42734	1.42e-06				Cellular Component: extracellular region (GO:0005576);; Molecular Function: manganese ion binding (GO:0030145);; Molecular Function: nutrient reservoir activity (GO:0045735);;	--	--	--	--	Cupin;; Cupin domain	Auxin-binding protein ABP19a (Precursor) GN=ABP19A OS=Prunus persica (Peach) PE=3 SV=1	R	General function prediction only	PREDICTED: auxin-binding protein ABP19a-like [Citrus sinensis]
Cs6g21640	1.42226	3.18245	3.78187		1.17207	0.00274471		1.41568	3.28e-05				Biological Process: transcription, DNA-templated (GO:0006351);;	K09286|0|cit:102624900|dehydration-responsive element-binding protein 2B-like; K09286 EREBP-like factor (A)	--	--	--	AP2 domain	Ethylene-responsive transcription factor RAP2-11 GN=T29J13.210 OS=Arabidopsis thaliana (Mouse-ear cress) PE=2 SV=1	S	Function unknown	PREDICTED: dehydration-responsive element-binding protein 2B-like [Citrus sinensis]
Cs1g23760	17.113	38.5991	25.39		1.16953	1.19e-21							Molecular Function: DNA binding (GO:0003677);; Biological Process: response to auxin (GO:0009733);;	K09338|3.35677e-170|cit:102614585|homeobox-leucine zipper protein ATHB-40-like; K09338 homeobox-leucine zipper protein (A)	--	[K]	Transcription	Homeobox domain	Homeobox-leucine zipper protein ATHB-40 GN=ATHB-40 OS=Arabidopsis thaliana (Mouse-ear cress) PE=2 SV=3	R	General function prediction only	hypothetical protein CICLE_v10026414mg [Citrus clementina]
Cs1g05220	1.87819	4.1708	2.32994		1.16859	0.000442124							Molecular Function: transferase activity, transferring glycosyl groups (GO:0016757);;	--	--	[GC]	Carbohydrate transport and metabolism;; Energy production and conversion	UDP-glucoronosyl and UDP-glucosyl transferase	UDP-glucose iridoid glucosyltransferase GN=UGT76A2 OS=Catharanthus roseus (Madagascar periwinkle) PE=1 SV=1	CG	Energy production and conversion;; Carbohydrate transport and metabolism	hypothetical protein CICLE_v10027296mg [Citrus clementina]
Cs4g13350	4.71145	10.4055	13.4372		1.15911	2.04e-10		1.55229	2.11e-12				--	--	--	--	--	Transferase family	Malonyl-CoA:anthocyanidin 5-O-glucoside-6&apos;&apos;-O-malonyltransferase GN=5MAT OS=Arabidopsis thaliana (Mouse-ear cress) PE=1 SV=1	R	General function prediction only	PREDICTED: phenolic glucoside malonyltransferase 1-like [Citrus sinensis]
Cs5g30640	2.75781	6.15943	5.70158		1.15655	7.53e-07		1.04593	0.000166622				--	K01537|0|cit:102616894|calcium-transporting ATPase 12, plasma membrane-type-like; K01537 Ca2+-transporting ATPase [EC:3.6.3.8] (A)	--	[P]	Inorganic ion transport and metabolism	E1-E2 ATPase;; Cation transporting ATPase, C-terminus;; haloacid dehalogenase-like hydrolase;; haloacid dehalogenase-like hydrolase;; Putative hydrolase of sodium-potassium ATPase alpha subunit;; Cation transporter/ATPase, N-terminus	Calcium-transporting ATPase 12, plasma membrane-type GN=ACA12 OS=Arabidopsis thaliana (Mouse-ear cress) PE=2 SV=1	P	Inorganic ion transport and metabolism	hypothetical protein CICLE_v10018645mg [Citrus clementina]
Cs2g02310	4.08828	9.08413	15.7877		1.15225	9.62e-09		1.95012	7.65e-43				--	--	--	--	--	Protein of unknown function (DUF506)	--	S	Function unknown	PREDICTED: uncharacterized protein LOC102630800 [Citrus sinensis]
Cs7g31640	21.5183	48.7542	45.1095		1.14875	2.26e-32		1.09271	4.05e-38				Biological Process: maltose metabolic process (GO:0000023);; Biological Process: MAPK cascade (GO:0000165);; Biological Process: sucrose biosynthetic process (GO:0005986);; Biological Process: pentose-phosphate shunt (GO:0006098);; Biological Process: rRNA processing (GO:0006364);; Biological Process: protein targeting to membrane (GO:0006612);; Biological Process: response to cold (GO:0009409);;…	K01100|0|cit:102621511|sedoheptulose-1,7-bisphosphatase, chloroplastic-like; K01100 sedoheptulose-bisphosphatase [EC:3.1.3.37] (A)	Carbon fixation in photosynthetic organisms (ko00710);; Carbon metabolism (ko01200)	[G]	Carbohydrate transport and metabolism	Fructose-1-6-bisphosphatase	Sedoheptulose-1,7-bisphosphatase, chloroplastic (Precursor) GN=At3g55800 OS=Arabidopsis thaliana (Mouse-ear cress) PE=1 SV=1	G	Carbohydrate transport and metabolism	hypothetical protein CICLE_v10031765mg [Citrus clementina]
Cs5g10280	3.58013	7.82623	8.02787		1.14572	5.71e-07		1.20895	1.06e-07				--	--	--	[T]	Signal transduction mechanisms	BAG domain;; Ubiquitin family	BAG family molecular chaperone regulator 1 GN=BAG1 OS=Arabidopsis thaliana (Mouse-ear cress) PE=1 SV=1	T	Signal transduction mechanisms	PREDICTED: BAG family molecular chaperone regulator 1-like isoform X1 [Citrus sinensis]
Cs1g08280	6.22918	13.7031	9.48658		1.14424	1.06e-15							Biological Process: signal transduction (GO:0007165);; Biological Process: response to bacterium (GO:0009617);; Biological Process: response to endogenous stimulus (GO:0009719);; Biological Process: regulation of cell death (GO:0010941);; Molecular Function: hydrolase activity (GO:0016787);; Biological Process: regulation of cellular metabolic process (GO:0031323);; Biological Process: regulation…	--	--	--	--	Lipase (class 3)	Lipase-like PAD4 GN=F22O6.190 OS=Arabidopsis thaliana (Mouse-ear cress) PE=1 SV=1	R	General function prediction only	hypothetical protein CICLE_v10000576mg [Citrus clementina]
Cs6g22150	1.95022	4.25442	6.32472		1.14098	0.000158006		1.71499	8.39e-06				--	--	--	[GC]	Carbohydrate transport and metabolism;; Energy production and conversion	UDP-glucoronosyl and UDP-glucosyl transferase	UDP-glycosyltransferase 83A1 GN=UGT83A1 OS=Arabidopsis thaliana (Mouse-ear cress) PE=2 SV=1	CG	Energy production and conversion;; Carbohydrate transport and metabolism	PREDICTED: UDP-glycosyltransferase 83A1-like [Citrus sinensis]
Cs7g21920	17.7713	38.7312	23.7903		1.1396	1.47e-07							--	--	--	--	--	Protein of unknown function (DUF1635)	--	S	Function unknown	hypothetical protein CICLE_v10032527mg [Citrus clementina]
orange1.1t01385	4.34299	9.73138	10.9971		1.13932	1.37e-16		1.33917	1.77e-21				--	--	--	[R]	General function prediction only	Leucine Rich repeats (2 copies);; Leucine rich repeat;; Leucine Rich Repeat;; Leucine Rich repeat;; Leucine rich repeat;; Leucine rich repeat N-terminal domain	LRR receptor-like serine/threonine-protein kinase GSO1 (Precursor) GN=GSO1 OS=Arabidopsis thaliana (Mouse-ear cress) PE=2 SV=1	R	General function prediction only	PREDICTED: LRR receptor-like serine/threonine-protein kinase GSO1-like [Citrus sinensis]
Cs8g15800	2.01909	4.3738	3.41974		1.13808	0.00157834							Molecular Function: ligase activity (GO:0016874);; Molecular Function: Photinus-luciferin 4-monooxygenase (ATP-hydrolyzing) activity (GO:0047077);; Biological Process: oxidation-reduction process (GO:0055114);;	K01904|0|cit:102609336|4-coumarate--CoA ligase-like 7-like; K01904 4-coumarate--CoA ligase [EC:6.2.1.12] (A)	Ubiquinone and other terpenoid-quinone biosynthesis (ko00130);; Phenylalanine metabolism (ko00360);; Phenylpropanoid biosynthesis (ko00940)	[I]	Lipid transport and metabolism	AMP-binding enzyme;; AMP-binding enzyme C-terminal domain	4-coumarate--CoA ligase-like 7 GN=4CLL7 OS=Arabidopsis thaliana (Mouse-ear cress) PE=1 SV=1	I	Lipid transport and metabolism	PREDICTED: 4-coumarate--CoA ligase-like 7-like [Citrus sinensis]
Cs7g12710	9.68909	21.0159	19.5402		1.11192	4.51e-43		1.02038	2.46e-41				Biological Process: rRNA processing (GO:0006364);; Cellular Component: chloroplast outer membrane (GO:0009707);; Biological Process: chloroplast relocation (GO:0009902);; Biological Process: thylakoid membrane organization (GO:0010027);; Biological Process: photosystem II assembly (GO:0010207);; Biological Process: regulation of protein dephosphorylation (GO:0035304);; Biological Process: transcr…	--	--	--	--	--	Protein CHUP1, chloroplastic GN=CHUP1 OS=Arabidopsis thaliana (Mouse-ear cress) PE=1 SV=1	R	General function prediction only	PREDICTED: protein CHUP1, chloroplastic-like isoform X1 [Citrus sinensis]
Cs5g22660	7.13647	15.3823	12.2761		1.10889	1.52e-12							Biological Process: pentose-phosphate shunt (GO:0006098);; Biological Process: rRNA processing (GO:0006364);; Biological Process: aromatic amino acid family biosynthetic process (GO:0009073);; Biological Process: leaf morphogenesis (GO:0009965);; Biological Process: chloroplast-nucleus signaling pathway (GO:0010019);; Biological Process: photosystem II assembly (GO:0010207);; Biological Process: …	--	--	--	--	GUN4-like	Tetrapyrrole-binding protein, chloroplastic (Precursor) GN=GUN4 OS=Arabidopsis thaliana (Mouse-ear cress) PE=1 SV=1	S	Function unknown	hypothetical protein CICLE_v10021505mg [Citrus clementina]
Cs7g22860	24.177	51.4151	39.5106		1.10571	2.48e-15							Cellular Component: glycine cleavage complex (GO:0005960);; Biological Process: glycine decarboxylation via glycine cleavage system (GO:0019464);;	K02437|7.1579e-116|cit:102614363|glycine cleavage system H protein, mitochondrial-like; K02437 glycine cleavage system H protein (A)	Glycine, serine and threonine metabolism (ko00260);; Glyoxylate and dicarboxylate metabolism (ko00630)	[E]	Amino acid transport and metabolism	Glycine cleavage H-protein	Glycine cleavage system H protein, mitochondrial (Precursor) GN=GDCSH OS=Flaveria anomala (Yellowtops) PE=2 SV=1	E	Amino acid transport and metabolism	hypothetical protein CICLE_v10032942mg [Citrus clementina]
orange1.1t03205	1.45543	3.00417	2.80758		1.10374	0.000490335							Molecular Function: protein binding (GO:0005515);; Cellular Component: nucleoid (GO:0009295);; Cellular Component: chloroplast thylakoid (GO:0009534);;	--	--	--	--	Putative peptidoglycan binding domain	--	S	Function unknown	PREDICTED: uncharacterized protein LOC102613832 isoform X2 [Citrus sinensis]
Cs9g02640	3.25714	6.99882	5.22765		1.10035	5.13e-07							--	K09422|0|cit:102628375|myb-related protein Myb4-like; K09422 myb proto-oncogene protein, plant (A)	--	[K]	Transcription	Myb-like DNA-binding domain;; Myb-like DNA-binding domain	Transcription factor MYB12 GN=T30B22.24 OS=Arabidopsis thaliana (Mouse-ear cress) PE=2 SV=1	K	Transcription	PREDICTED: myb-related protein Myb4-like isoform X1 [Citrus sinensis]
Cs1g12420	0.783738	1.64789	1.27527		1.1001	0.00157464							Cellular Component: chloroplast stroma (GO:0009570);; Cellular Component: thylakoid (GO:0009579);; Biological Process: chlororespiration (GO:0010478);;	--	--	--	--	--	--	S	Function unknown	PREDICTED: uncharacterized protein LOC102621225 [Citrus sinensis]
Cs1g11190	4.63214	9.85198	12.339		1.09938	5.02e-05		1.46952	2.01e-10				Biological Process: transcription, DNA-templated (GO:0006351);;	--	--	--	--	--	Zinc finger protein 1 GN=ZFP1 OS=Arabidopsis thaliana (Mouse-ear cress) PE=2 SV=1	R	General function prediction only	PREDICTED: zinc finger protein 1-like [Citrus sinensis]
Cs6g18930	2.24625	4.84788	6.08878		1.09905	3.98e-05		1.4222	1.41e-05				Biological Process: transcription, DNA-templated (GO:0006351);;	K09287|0|cit:102623456|AP2/ERF and B3 domain-containing transcription repressor RAV2-like; K09287 RAV-like factor (A)	--	--	--	B3 DNA binding domain;; AP2 domain	AP2/ERF and B3 domain-containing transcription repressor RAV2 OS=Arabidopsis thaliana (Mouse-ear cress) PE=2 SV=1	K	Transcription	PREDICTED: AP2/ERF and B3 domain-containing transcription repressor RAV2-like [Citrus sinensis]
Cs2g14940	84.2121	178.533	158.802		1.09289	1.43e-51							Molecular Function: glyceraldehyde-3-phosphate dehydrogenase (NAD+) (phosphorylating) activity (GO:0004365);; Biological Process: glucose metabolic process (GO:0006006);; Biological Process: response to cold (GO:0009409);; Biological Process: response to light stimulus (GO:0009416);; Cellular Component: chloroplast thylakoid membrane (GO:0009535);; Cellular Component: chloroplast stroma (GO:00095…	K05298|0|cit:102614495|glyceraldehyde-3-phosphate dehydrogenase A, chloroplastic-like; K05298 glyceraldehyde-3-phosphate dehydrogenase (NADP+) (phosphorylating) [EC:1.2.1.13] (A)	Carbon fixation in photosynthetic organisms (ko00710);; Carbon metabolism (ko01200)	[G]	Carbohydrate transport and metabolism	Glyceraldehyde 3-phosphate dehydrogenase, C-terminal domain;; Glyceraldehyde 3-phosphate dehydrogenase, NAD binding domain	Glyceraldehyde-3-phosphate dehydrogenase A, chloroplastic (Precursor) GN=GAPA OS=Pisum sativum (Garden pea) PE=2 SV=2	G	Carbohydrate transport and metabolism	hypothetical protein CISIN_1g013492mg [Citrus sinensis]
Cs6g13230	1.02597	2.16188	2.93787		1.08833	0.0047851		1.54569	6.52e-07				Biological Process: metabolic process (GO:0008152);; Molecular Function: hydrolase activity (GO:0016787);;	--	--	[V]	Defense mechanisms	alpha/beta hydrolase fold;; Alpha/beta hydrolase family;; Alpha/beta hydrolase family;; Carboxylesterase family;; Protein of unknown function (DUF2424)	Probable carboxylesterase 15 GN=CXE15 OS=Arabidopsis thaliana (Mouse-ear cress) PE=2 SV=1	V	Defense mechanisms	PREDICTED: probable carboxylesterase 15-like [Citrus sinensis]
Cs4g08930	52.7016	110.938	76.303		1.08179	1.34e-29							Cellular Component: membrane (GO:0016020);; Biological Process: metal ion transport (GO:0030001);; Molecular Function: 2-alkenal reductase [NAD(P)] activity (GO:0032440);; Molecular Function: metal ion transmembrane transporter activity (GO:0046873);; Biological Process: transmembrane transport (GO:0055085);; Biological Process: oxidation-reduction process (GO:0055114);;	K14709|0|cit:102613261|zinc transporter 2-like; K14709 solute carrier family 39 (zinc transporter), member 1/2/3 (A)	--	[P]	Inorganic ion transport and metabolism	ZIP Zinc transporter	Zinc transporter 2 (Precursor) GN=ZIP2 OS=Oryza sativa subsp. japonica (Rice) PE=2 SV=1	P	Inorganic ion transport and metabolism	PREDICTED: zinc transporter 2-like [Citrus sinensis]
orange1.1t00831	8.64604	18.2136	15.1583		1.08119	8.24e-08							Cellular Component: chloroplast thylakoid membrane (GO:0009535);; Cellular Component: chloroplast thylakoid lumen (GO:0009543);; Biological Process: photosystem II repair (GO:0010206);;	K08902|1.1275e-111|cit:102615667|photosystem II repair protein PSB27-H1, chloroplastic-like; K08902 photosystem II Psb27 protein (A)	Photosynthesis (ko00195)	--	--	Photosystem II Pbs27	Photosystem II repair protein PSB27-H1, chloroplastic (Precursor) OS=Arabidopsis thaliana (Mouse-ear cress) PE=1 SV=1	H	Coenzyme transport and metabolism	hypothetical protein CICLE_v10016927mg [Citrus clementina]
Cs7g11020	3.36155	7.07889	5.52267		1.0766	0.000111743							Molecular Function: sequence-specific DNA binding transcription factor activity (GO:0003700);; Biological Process: regulation of transcription, DNA-templated (GO:0006355);; Molecular Function: sequence-specific DNA binding (GO:0043565);;	--	--	--	--	WRKY DNA -binding domain	Probable WRKY transcription factor 75 GN=WRKY75 OS=Arabidopsis thaliana (Mouse-ear cress) PE=2 SV=1	K	Transcription	hypothetical protein CICLE_v10032816mg [Citrus clementina]
Cs7g16260	2.25464	4.76606	3.22807		1.06447	0.00203669							Biological Process: drug transmembrane transport (GO:0006855);; Molecular Function: drug transmembrane transporter activity (GO:0015238);; Molecular Function: antiporter activity (GO:0015297);; Cellular Component: membrane (GO:0016020);;	K03327|1.04361e-170|cit:102630566|protein TRANSPARENT TESTA 12-like; K03327 multidrug resistance protein, MATE family (A)	--	[R]	General function prediction only	MatE	Protein TRANSPARENT TESTA 12 GN=F17J16_80 OS=Arabidopsis thaliana (Mouse-ear cress) PE=2 SV=1	R	General function prediction only	PREDICTED: protein TRANSPARENT TESTA 12-like [Citrus sinensis]
Cs5g29370	4.77802	9.93071	8.0157		1.06403	8.3e-08							--	--	--	--	--	Alpha/beta hydrolase family;; Alpha/beta hydrolase family;; alpha/beta hydrolase fold	Methylesterase 17 GN=MES17 OS=Arabidopsis thaliana (Mouse-ear cress) PE=1 SV=1	R	General function prediction only	hypothetical protein CICLE_v10021442mg [Citrus clementina]
Cs7g05210	4.24805	8.8741	9.86823		1.05761	2.89e-11		1.18874	7.25e-14				--	K14638|0|cit:102617586|nitrate transporter 1.4-like; K14638 solute carrier family 15 (peptide/histidine transporter), member 3/4 (A)	--	[E]	Amino acid transport and metabolism	POT family	Protein NRT1/ PTR FAMILY 6.2 GN=F18A8.6 OS=Arabidopsis thaliana (Mouse-ear cress) PE=1 SV=1	P	Inorganic ion transport and metabolism	PREDICTED: nitrate transporter 1.4-like isoform X1 [Citrus sinensis]
Cs6g15150	2.0366	4.17963	2.84459		1.04939	0.00253002							--	--	--	--	--	--	F-box protein At3g44326 GN=At3g44326 OS=Arabidopsis thaliana (Mouse-ear cress) PE=2 SV=1	S	Function unknown	hypothetical protein CISIN_1g040393mg [Citrus sinensis]
Cs1g16026	44.188	89.0332	99.9142		1.04516	7.69e-08		1.29485	1.4e-08				--	--	--	--	--	--	--	--	--	hypothetical protein CICLE_v10026830mg [Citrus clementina]
Cs3g06440	12.2354	25.1665	22.8049		1.0449	3.26e-22							--	--	--	[R]	General function prediction only	Major Facilitator Superfamily;; Sugar (and other) transporter	Protein ZINC INDUCED FACILITATOR-LIKE 1 GN=ZIFL1 OS=Arabidopsis thaliana (Mouse-ear cress) PE=2 SV=1	R	General function prediction only	PREDICTED: protein ZINC INDUCED FACILITATOR-LIKE 1-like isoform X1 [Citrus sinensis]
Cs2g02500	188.504	387.94	282.576		1.04261	1.83e-08							Molecular Function: copper ion binding (GO:0005507);; Cellular Component: cell wall (GO:0005618);; Cellular Component: plasma membrane (GO:0005886);; Biological Process: response to fungus (GO:0009620);; Biological Process: response to salt stress (GO:0009651);; Biological Process: ethylene biosynthetic process (GO:0009693);; Biological Process: detection of ethylene stimulus (GO:0009727);; Molec…	K05933|0|cit:102611528|1-aminocyclopropane-1-carboxylate oxidase-like; K05933 aminocyclopropanecarboxylate oxidase [EC:1.14.17.4] (A)	Cysteine and methionine metabolism (ko00270)	[QR]	Secondary metabolites biosynthesis, transport and catabolism;; General function prediction only	2OG-Fe(II) oxygenase superfamily;; non-haem dioxygenase in morphine synthesis N-terminal	1-aminocyclopropane-1-carboxylate oxidase GN=ACO OS=Actinidia deliciosa (Kiwi) PE=2 SV=1	Q	Secondary metabolites biosynthesis, transport and catabolism	hypothetical protein CICLE_v10015965mg [Citrus clementina]
Cs3g26210	5.69905	11.5502	10.2076		1.04189	1.59e-14							--	--	--	--	--	Protein of unknown function (DUF668);; Domain of unknown function (DUF3475)	--	S	Function unknown	PREDICTED: uncharacterized protein LOC102606854 isoform X1 [Citrus sinensis]
Cs1g11880	3.03219	6.11881	7.75222		1.04044	0.00686155		1.41532	7.89e-06				Molecular Function: DNA binding (GO:0003677);; Molecular Function: sequence-specific DNA binding transcription factor activity (GO:0003700);; Cellular Component: nucleus (GO:0005634);; Biological Process: regulation of transcription, DNA-templated (GO:0006355);;	--	--	--	--	AP2 domain	Ethylene-responsive transcription factor ERF003 GN=ERF003 OS=Arabidopsis thaliana (Mouse-ear cress) PE=2 SV=1	K	Transcription	hypothetical protein CISIN_1g030482mg [Citrus sinensis]
Cs7g12100	29.6934	60.7773	65.1805		1.03851	6.11e-08		1.12719	1.25e-06				--	--	--	[QR]	Secondary metabolites biosynthesis, transport and catabolism;; General function prediction only	non-haem dioxygenase in morphine synthesis N-terminal;; 2OG-Fe(II) oxygenase superfamily	Codeine O-demethylase GN=CODM OS=Papaver somniferum (Opium poppy) PE=1 SV=1	Q	Secondary metabolites biosynthesis, transport and catabolism	hypothetical protein CICLE_v10031958mg [Citrus clementina]
Cs1g17440	1.7065	3.45532	6.55797		1.03561	0.00162438		1.96043	5.97e-22				--	K03549|0|cit:102616138|potassium transporter 5-like; K03549 KUP system potassium uptake protein (A)	--	--	--	K+ potassium transporter	Potassium transporter 5 GN=T9E8.160 OS=Arabidopsis thaliana (Mouse-ear cress) PE=1 SV=1	P	Inorganic ion transport and metabolism	PREDICTED: potassium transporter 5-like [Citrus sinensis]
Cs3g20450	3.42127	6.92409	4.67112		1.03467	3.32e-05							Biological Process: chloroplast organization (GO:0009658);;	--	--	--	--	Staygreen protein	Protein STAY-GREEN LIKE, chloroplastic (Precursor) GN=SGRL OS=Arabidopsis thaliana (Mouse-ear cress) PE=2 SV=1	S	Function unknown	PREDICTED: uncharacterized protein LOC102607042 [Citrus sinensis]
Cs6g08360	12.6539	24.9038	28.6043		1.03091	1.93e-10		1.23788	1.66e-09				--	--	--	--	--	--	--	--	--	hypothetical protein CISIN_1g032953mg [Citrus sinensis]
orange1.1t05396	4.29866	8.79554	7.52072		1.02686	0.00393388							Biological Process: response to stress (GO:0006950);;	--	--	--	--	ABA/WDS induced protein	--	R	General function prediction only	abscisic stress-ripening protein 2-like [Citrus sinensis]
Cs7g28220	34.5787	70.2899	61.2728		1.02409	4.75e-08							Molecular Function: catalytic activity (GO:0003824);; Biological Process: metabolic process (GO:0008152);;	--	--	[I]	Lipid transport and metabolism	Putative lysophospholipase;; Alpha/beta hydrolase family;; Alpha/beta hydrolase family;; Prolyl oligopeptidase family;; alpha/beta hydrolase fold;; Phospholipase/Carboxylesterase	Caffeoylshikimate esterase GN=CSE OS=Arabidopsis thaliana (Mouse-ear cress) PE=1 SV=1	I	Lipid transport and metabolism	hypothetical protein CICLE_v10032149mg [Citrus clementina]
Cs8g01040	11.8341	24.019	19.7624		1.02052	1.93e-36							Biological Process: maltose metabolic process (GO:0000023);; Molecular Function: phosphorelay sensor kinase activity (GO:0000155);; Biological Process: phosphorelay signal transduction system (GO:0000160);; Molecular Function: protein kinase C activity (GO:0004697);; Molecular Function: protein tyrosine kinase activity (GO:0004713);; Molecular Function: ATP binding (GO:0005524);; Cellular Compone…	--	--	--	--	Protein kinase domain;; PAS domain;; Protein tyrosine kinase;; PAS fold;; PAS fold;; PAS fold	Phototropin-2 GN=K21L19.6 OS=Arabidopsis thaliana (Mouse-ear cress) PE=1 SV=2	T	Signal transduction mechanisms	PREDICTED: phototropin-2-like isoform X1 [Citrus sinensis]
Cs9g08100	17.7398	36.1831	35.7117		1.01912	3.68e-09		1.01302	7.68e-26				Cellular Component: nucleus (GO:0005634);; Biological Process: regulation of transcription, DNA-templated (GO:0006355);; Biological Process: auxin-activated signaling pathway (GO:0009734);; Molecular Function: protein dimerization activity (GO:0046983);;	K14484|9.01477e-119|cit:102612823|auxin-induced protein 22D-like; K14484 auxin-responsive protein IAA (A)	Plant hormone signal transduction (ko04075)	--	--	AUX/IAA family	Auxin-induced protein 22B GN=AUX22B OS=Vigna radiata var. radiata (Mung bean) PE=2 SV=1	S	Function unknown	hypothetical protein CICLE_v10006002mg [Citrus clementina]
Cs5g07990	1.91252	3.79879	3.71368		1.01859	9.05e-05							Molecular Function: zeaxanthin epoxidase [overall] activity (GO:0009540);; Molecular Function: zeaxanthin epoxidase activity (GO:0052662);; Molecular Function: antheraxanthin epoxidase activity (GO:0052663);; Biological Process: oxidation-reduction process (GO:0055114);;	--	--	[CR]	Energy production and conversion;; General function prediction only	FAD binding domain;; Squalene epoxidase	Zeaxanthin epoxidase, chloroplastic (Precursor) GN=ZEP OS=Oncidium hybrid cultivar (Orchid) PE=2 SV=1	C	Energy production and conversion	PREDICTED: zeaxanthin epoxidase, chloroplastic-like isoform X1 [Citrus sinensis]
Cs7g22930	3.92358	7.81426	7.85719		1.01246	0.000547854		1.02207	0.000229782				Biological Process: malate transport (GO:0015743);;	--	--	--	--	TLD	--	P	Inorganic ion transport and metabolism	hypothetical protein CICLE_v10032530mg [Citrus clementina]
Cs5g19140	12.1232	23.4969	20.6307		1.01142	4.36e-14							--	--	--	[V]	Defense mechanisms	alpha/beta hydrolase fold;; Carboxylesterase family;; Protein of unknown function (DUF2424);; Alpha/beta hydrolase family	Probable carboxylesterase 18 GN=CXE18 OS=Arabidopsis thaliana (Mouse-ear cress) PE=1 SV=1	V	Defense mechanisms	PREDICTED: probable carboxylesterase 18-like [Citrus sinensis]
orange1.1t03462	14.7009	29.2468	31.6836		1.01102	4.64e-05		1.14791	1.44e-06				--	K00799|6.35041e-159|cit:102623713|probable glutathione S-transferase-like; K00799 glutathione S-transferase [EC:2.5.1.18] (A)	Glutathione metabolism (ko00480)	[O]	Posttranslational modification, protein turnover, chaperones	Glutathione S-transferase, N-terminal domain;; Glutathione S-transferase, N-terminal domain;; Glutathione S-transferase, N-terminal domain;; Glutathione S-transferase, C-terminal domain;; Glutathione S-transferase, C-terminal domain	Probable glutathione S-transferase OS=Nicotiana tabacum (Common tobacco) PE=2 SV=1	O	Posttranslational modification, protein turnover, chaperones	PREDICTED: probable glutathione S-transferase-like [Citrus sinensis]
orange1.1t02662	35.3712	70.3787	70.868		1.00734	6.29e-32		1.05083	1.08e-41				Molecular Function: protein serine/threonine kinase activity (GO:0004674);; Molecular Function: ATP binding (GO:0005524);; Biological Process: protein phosphorylation (GO:0006468);;	--	--	[T]	Signal transduction mechanisms	Protein kinase domain;; Protein tyrosine kinase	Mitogen-activated protein kinase kinase 9 GN=T9L24.32 OS=Arabidopsis thaliana (Mouse-ear cress) PE=1 SV=1	T	Signal transduction mechanisms	PREDICTED: mitogen-activated protein kinase kinase 4-like [Citrus sinensis]
Cs2g31250	19.3869	48.1446	48.4299		1.00652	4.67e-36		1.05025	2.23e-48				Biological Process: metabolic process (GO:0008152);; Molecular Function: pyridoxal phosphate binding (GO:0030170);; Molecular Function: serine-glyoxylate transaminase activity (GO:0050281);;	K00830|0|cit:102610141|serine--glyoxylate aminotransferase-like; K00830 alanine-glyoxylate transaminase / serine-glyoxylate transaminase / serine-pyruvate transaminase [EC:2.6.1.44 2.6.1.45 2.6.1.51] (A)	Alanine, aspartate and glutamate metabolism (ko00250);; Glycine, serine and threonine metabolism (ko00260);; Glyoxylate and dicarboxylate metabolism (ko00630);; Carbon metabolism (ko01200);; Peroxisome (ko04146)	[R]	General function prediction only	Aminotransferase class-V	Serine--glyoxylate aminotransferase GN=AGT1 OS=Arabidopsis thaliana (Mouse-ear cress) PE=1 SV=2	E	Amino acid transport and metabolism	PREDICTED: serine--glyoxylate aminotransferase-like [Citrus sinensis]
orange1.1t05347	14.3078	28.6929	22.7785		1.00361	8.53e-18							--	--	--	--	--	--	--	--	--	--
orange1.1t02083	32.7158	16.312	37.9144		-1.00679	4.7e-05					1.25513	0.000341902	--	--	--	[Q]	Secondary metabolites biosynthesis, transport and catabolism	Cytochrome P450	Cytochrome P450 83B1 GN=At4g31500 OS=Arabidopsis thaliana (Mouse-ear cress) PE=1 SV=1	Q	Secondary metabolites biosynthesis, transport and catabolism	hypothetical protein CICLE_v10018098mg [Citrus clementina]
Cs9g02790	81.3042	40.7949	60.0623		-1.00856	1.01e-08							--	--	--	--	--	--	--	--	--	PREDICTED: cucumisin-like [Citrus sinensis]
Cs5g06920	9.86376	4.9161	1.76116		-1.01009	3.36e-14		-2.49438	1.07e-64		-1.47485	6.73e-13	--	--	--	--	--	--	--	S	Function unknown	PREDICTED: uncharacterized protein LOC102626101 [Citrus sinensis]
Cs3g22340	6.29712	3.20093	3.04968		-1.01398	3.97e-05							Molecular Function: ATP binding (GO:0005524);; Cellular Component: plasma membrane (GO:0005886);; Biological Process: ATP catabolic process (GO:0006200);; Biological Process: response to abscisic acid (GO:0009737);; Molecular Function: ATPase activity, coupled to transmembrane movement of substances (GO:0042626);; Biological Process: abscisic acid transport (GO:0080168);;	--	--	[Q]	Secondary metabolites biosynthesis, transport and catabolism	ABC-2 type transporter;; ABC transporter;; ABC-2 family transporter protein;; AAA domain	ABC transporter G family member 25 GN=F17M19.11 OS=Arabidopsis thaliana (Mouse-ear cress) PE=2 SV=1	Q	Secondary metabolites biosynthesis, transport and catabolism	PREDICTED: ABC transporter G family member 25-like [Citrus sinensis]
Cs5g08600	191.662	93.6722	61.2823		-1.01417	3.77e-19		-1.52986	3.52e-43				--	--	--	--	--	--	--	--	--	--
Cs2g04430	82.1749	40.7029	29.5097		-1.01954	5.13e-46		-1.49694	1.6e-125				Cellular Component: ubiquitin ligase complex (GO:0000151);; Molecular Function: ubiquitin-protein transferase activity (GO:0004842);; Biological Process: plant-type hypersensitive response (GO:0009626);; Biological Process: defense response to fungus, incompatible interaction (GO:0009817);; Biological Process: protein ubiquitination (GO:0016567);;	--	--	[S]	Function unknown	Armadillo/beta-catenin-like repeat;; U-box domain;; Armadillo-like	U-box domain-containing protein 17 GN=PUB17 OS=Arabidopsis thaliana (Mouse-ear cress) PE=2 SV=1	S	Function unknown	PREDICTED: U-box domain-containing protein 17-like [Citrus sinensis]
orange1.1t00292	49.4356	24.368	18.2945		-1.01969	3.84e-22		-1.42643	7.69e-40				--	--	--	--	--	--	--	S	Function unknown	hypothetical protein CICLE_v10020246mg [Citrus clementina]
Cs7g03720	27.1593	13.2639	13.0719		-1.02116	8.09e-24		-1.03611	2.45e-19				Molecular Function: metal ion binding (GO:0046872);;	--	--	[O]	Posttranslational modification, protein turnover, chaperones	Ring finger domain;; RING-H2 zinc finger;; Zinc finger, C3HC4 type (RING finger);; Zinc finger, C3HC4 type (RING finger);; zinc-RING finger domain;; Zinc finger, C3HC4 type (RING finger);; Anaphase-promoting complex subunit 11 RING-H2 finger	E3 ubiquitin-protein ligase RING1-like GN=At3g19950 OS=Arabidopsis thaliana (Mouse-ear cress) PE=1 SV=1	O	Posttranslational modification, protein turnover, chaperones	hypothetical protein CICLE_v10032639mg [Citrus clementina]
Cs5g19420	6.57233	3.54	3.80927		-1.0241	1.13e-06		-1.01277	3.39e-07				--	--	--	--	--	--	--	--	--	hypothetical protein CICLE_v10023258mg [Citrus clementina]
Cs9g12710	40.4628	19.6784	20.2429		-1.02558	6.75e-13							--	--	--	--	--	--	--	S	Function unknown	PREDICTED: uncharacterized protein LOC102626146 [Citrus sinensis]
Cs3g25300	5.77073	2.79802	5.12331		-1.02638	0.003024							Molecular Function: peroxidase activity (GO:0004601);; Cellular Component: extracellular region (GO:0005576);; Biological Process: response to oxidative stress (GO:0006979);; Molecular Function: heme binding (GO:0020037);; Molecular Function: metal ion binding (GO:0046872);; Biological Process: oxidation-reduction process (GO:0055114);;	K00430|0|cit:102626970|peroxidase 9-like; K00430 peroxidase [EC:1.11.1.7] (A)	Phenylalanine metabolism (ko00360);; Phenylpropanoid biosynthesis (ko00940)	--	--	Peroxidase	Peroxidase 9 (Precursor) OS=Arabidopsis thaliana (Mouse-ear cress) PE=1 SV=1	G	Carbohydrate transport and metabolism	PREDICTED: peroxidase 9-like [Citrus sinensis]
Cs1g09710	61.4891	30.7969	24.8289		-1.02782	7.96e-28		-1.63417	3.48e-52				--	--	--	--	--	No apical meristem (NAM) protein	Putative NAC domain-containing protein 94 GN=ANAC094 OS=Arabidopsis thaliana (Mouse-ear cress) PE=3 SV=1	K	Transcription	hypothetical protein CISIN_1g032472mg [Citrus sinensis]
Cs4g03140	795.332	387.622	295.394		-1.02957	6.87e-29		-1.41328	6.38e-65				Molecular Function: hydrolase activity, hydrolyzing O-glycosyl compounds (GO:0004553);; Cellular Component: cell wall (GO:0005618);; Biological Process: cellular glucan metabolic process (GO:0006073);; Molecular Function: xyloglucan:xyloglucosyl transferase activity (GO:0016762);; Cellular Component: apoplast (GO:0048046);;	--	--	--	--	Glycosyl hydrolases family 16;; Xyloglucan endo-transglycosylase (XET) C-terminus	Probable xyloglucan endotransglucosylase/hydrolase protein 23 (Precursor) GN=F14M19.90 OS=Arabidopsis thaliana (Mouse-ear cress) PE=2 SV=1	R	General function prediction only	hypothetical protein CICLE_v10008951mg [Citrus clementina]
Cs9g14240	16.7326	8.18128	11.7853		-1.03467	0.00114487							--	K09422|0|cit:102621734|protein ODORANT1-like; K09422 myb proto-oncogene protein, plant (A)	--	[K]	Transcription	Myb-like DNA-binding domain;; Myb-like DNA-binding domain	Protein ODORANT1 GN=ODO1 OS=Petunia hybrida (Petunia) PE=2 SV=1	K	Transcription	PREDICTED: protein ODORANT1-like [Citrus sinensis]
Cs1g07620	2.94769	1.43601	0.929813		-1.03879	5.41e-06		-1.6638	2.98e-13				--	--	--	--	--	SBP domain	Squamosa promoter-binding protein 2 GN=SBP2 OS=Antirrhinum majus (Garden snapdragon) PE=2 SV=1	K	Transcription	hypothetical protein CICLE_v10009879mg [Citrus clementina]
Cs3g20340	1.50356	0.738031	1.7108		-1.042	0.0073366					1.24151	0.00236336	Biological Process: metabolic process (GO:0008152);; Molecular Function: o-succinylbenzoate-CoA ligase activity (GO:0008756);;	--	--	[I]	Lipid transport and metabolism	AMP-binding enzyme;; AMP-binding enzyme C-terminal domain	Probable acyl-activating enzyme 9 GN=F24J8.1 OS=Arabidopsis thaliana (Mouse-ear cress) PE=2 SV=1	I	Lipid transport and metabolism	PREDICTED: probable acyl-activating enzyme 9-like isoform X1 [Citrus sinensis]
Cs2g07000	9.84033	4.8302	6.30922		-1.04516	1.44e-07							Molecular Function: nucleoside transmembrane transporter activity (GO:0005337);; Biological Process: transport (GO:0006810);; Cellular Component: integral component of membrane (GO:0016021);;	K15014|0|cit:102609436|equilibrative nucleotide transporter 3-like; K15014 solute carrier family 29 (equilibrative nucleoside transporter), member 1/2/3 (A)	--	[F]	Nucleotide transport and metabolism	Nucleoside transporter	Equilibrative nucleotide transporter 3 OS=Arabidopsis thaliana (Mouse-ear cress) PE=1 SV=1	P	Inorganic ion transport and metabolism	PREDICTED: equilibrative nucleotide transporter 3-like [Citrus sinensis]
Cs1g17380	126.198	60.5255	43.4029		-1.04887	6.44e-40		-1.52164	8.02e-102				Molecular Function: iron ion binding (GO:0005506);; Molecular Function: linoleate 13S-lipoxygenase activity (GO:0016165);; Biological Process: oxylipin biosynthetic process (GO:0031408);; Biological Process: oxidation-reduction process (GO:0055114);;	K00454|0|cit:102622489|linoleate 13S-lipoxygenase 3-1, chloroplastic-like; K00454 lipoxygenase [EC:1.13.11.12] (A)	Linoleic acid metabolism (ko00591);; alpha-Linolenic acid metabolism (ko00592)	--	--	Lipoxygenase;; PLAT/LH2 domain	Linoleate 13S-lipoxygenase 3-1, chloroplastic (Precursor) GN=LOX3.1 OS=Solanum tuberosum (Potato) PE=1 SV=1	E	Amino acid transport and metabolism	PREDICTED: linoleate 13S-lipoxygenase 3-1, chloroplastic-like [Citrus sinensis]
Cs5g20960	4.31778	2.0937	5.01084		-1.05371	0.00115405							Molecular Function: zinc ion binding (GO:0008270);; Molecular Function: oxidoreductase activity (GO:0016491);; Biological Process: oxidation-reduction process (GO:0055114);;	K07119|0|cit:102616685|2-alkenal reductase (NADP(+)-dependent)-like; K07119 (A)	--	[R]	General function prediction only	Zinc-binding dehydrogenase	2-alkenal reductase (NADP(+)-dependent) GN=DBR OS=Nicotiana tabacum (Common tobacco) PE=1 SV=1	R	General function prediction only	PREDICTED: 2-alkenal reductase (NADP(+)-dependent)-like [Citrus sinensis]
Cs6g08900	11.9691	5.78327	5.68693		-1.05395	4.75e-08		-1.0782	3.11e-09				Molecular Function: phosphatidylethanolamine binding (GO:0008429);; Biological Process: seed dormancy process (GO:0010162);; Biological Process: myo-inositol hexakisphosphate biosynthetic process (GO:0010264);; Biological Process: positive regulation of transcription, DNA-templated (GO:0045893);;	K06910|3.99497e-132|cit:102620461|uncharacterized LOC102620461; K06910 (A)	--	--	--	Phosphatidylethanolamine-binding protein	--	R	General function prediction only	PREDICTED: uncharacterized protein LOC102620461 [Citrus sinensis]
Cs6g09040	11.0159	5.30853	7.33623		-1.05443	1.21e-11							Biological Process: transcription, DNA-templated (GO:0006351);;	--	--	--	--	GRAS domain family	Nodulation-signaling pathway 2 protein GN=NSP2 OS=Medicago truncatula (Barrel medic) PE=1 SV=1	S	Function unknown	PREDICTED: nodulation-signaling pathway 2 protein-like [Citrus sinensis]
orange1.1t04210	1.88714	0.909604	1.37793		-1.05502	0.00373608							--	--	--	--	--	--	--	T	Signal transduction mechanisms	hypothetical protein CISIN_1g0386581mg, partial [Citrus sinensis]
Cs5g17510	11.7526	5.61861	4.34789		-1.05655	5.96e-18		-1.39565	1.52e-32				Molecular Function: nucleotide binding (GO:0000166);; Molecular Function: protein kinase activity (GO:0004672);; Biological Process: cellular metabolic process (GO:0044237);; Biological Process: organic substance metabolic process (GO:0071704);;	--	--	[T]	Signal transduction mechanisms	Protein kinase domain;; Protein tyrosine kinase;; Regulator of chromosome condensation (RCC1) repeat	Serine/threonine-protein kinase-like protein CCR4 (Precursor) GN=MCA23.19 OS=Arabidopsis thaliana (Mouse-ear cress) PE=1 SV=1	T	Signal transduction mechanisms	PREDICTED: serine/threonine-protein kinase-like protein CCR4-like [Citrus sinensis]
Cs3g20065	172.369	83.6111	57.6739		-1.05794	3.33e-33		-1.57629	2.03e-76				--	--	--	[E]	Amino acid transport and metabolism	Transmembrane amino acid transporter protein	Amino acid permease 3 GN=AAP3 OS=Arabidopsis thaliana (Mouse-ear cress) PE=1 SV=2	E	Amino acid transport and metabolism	hypothetical protein CISIN_1g0115801mg, partial [Citrus sinensis]
orange1.1t00345	185.018	89.2866	67.9169		-1.059	1.39e-30		-1.46114	1.67e-70				--	--	--	--	--	Plant phosphoribosyltransferase C-terminal;; C2 domain	Synaptotagmin-4 GN=T5K6.90 OS=Arabidopsis thaliana (Mouse-ear cress) PE=2 SV=1	R	General function prediction only	hypothetical protein CICLE_v10018672mg [Citrus clementina]
Cs5g34390	22.5344	10.7088	9.07046		-1.06195	1.76e-09		-1.27407	3.76e-12				--	--	--	--	--	--	--	S	Function unknown	PREDICTED: uncharacterized protein LOC102615817 [Citrus sinensis]
Cs3g06900	2.04509	0.997301	3.55515		-1.06297	0.00790805					1.88391	3.62e-09	Molecular Function: enzyme inhibitor activity (GO:0004857);; Cellular Component: cell wall (GO:0005618);; Molecular Function: pectinesterase activity (GO:0030599);; Biological Process: cell wall modification (GO:0042545);; Biological Process: negative regulation of catalytic activity (GO:0043086);; Molecular Function: aspartyl esterase activity (GO:0045330);; Biological Process: pectin catabolic …	K01051|0|cit:102615875|probable pectinesterase/pectinesterase inhibitor 25-like; K01051 pectinesterase [EC:3.1.1.11] (A)	Pentose and glucuronate interconversions (ko00040);; Starch and sucrose metabolism (ko00500)	--	--	Pectinesterase;; Plant invertase/pectin methylesterase inhibitor	Pectinesterase 25 (Precursor) GN=T7M13.20 OS=Arabidopsis thaliana (Mouse-ear cress) PE=2 SV=1	G	Carbohydrate transport and metabolism	hypothetical protein CICLE_v10000705mg [Citrus clementina]
Cs5g15210	5.03339	2.31727	3.31616		-1.06771	6.51e-11							Biological Process: response to molecule of bacterial origin (GO:0002237);; Molecular Function: protein serine/threonine kinase activity (GO:0004674);; Molecular Function: protein tyrosine kinase activity (GO:0004713);; Molecular Function: ATP binding (GO:0005524);; Biological Process: protein phosphorylation (GO:0006468);; Biological Process: signal transduction (GO:0007165);; Biological Process…	--	--	--	--	Leucine Rich repeats (2 copies);; Protein kinase domain;; Protein tyrosine kinase;; Leucine rich repeat;; Leucine Rich Repeat;; Leucine rich repeat N-terminal domain;; Leucine Rich repeat;; Leucine rich repeat	Leucine-rich repeat receptor-like serine/threonine-protein kinase At1g17230 (Precursor) GN=At1g17230 OS=Arabidopsis thaliana (Mouse-ear cress) PE=2 SV=2	T	Signal transduction mechanisms	PREDICTED: leucine-rich repeat receptor-like serine/threonine-protein kinase At1g17230-like [Citrus sinensis]
Cs6g13820	577.628	273.917	187.347		-1.07081	2.5e-38		-1.58855	8.5e-106				--	--	--	--	--	Late embryogenesis abundant protein	Protein YLS9 GN=F11F19.11 OS=Arabidopsis thaliana (Mouse-ear cress) PE=2 SV=1	S	Function unknown	PREDICTED: protein YLS9-like [Citrus sinensis]
Cs9g10460	11.9453	7.05102	4.75479		-1.07097	6.23e-08							--	K12819|0|cit:102607788|pre-mRNA-splicing factor SLU7-like; K12819 pre-mRNA-processing factor SLU7 (A)	Spliceosome (ko03040)	[A]	RNA processing and modification	Pre-mRNA splicing Prp18-interacting factor	Pre-mRNA-splicing factor SLU7 OS=Oryza sativa subsp. japonica (Rice) PE=2 SV=1	A	RNA processing and modification	PREDICTED: LOW QUALITY PROTEIN: pre-mRNA-splicing factor SLU7-like [Citrus sinensis]
Cs1g09610	24.6636	11.8862	8.32461		-1.07137	5.49e-27		-1.5754	5.72e-59				--	--	--	--	--	No apical meristem (NAM) protein	NAC domain-containing protein 78 GN=T32M21.10 OS=Arabidopsis thaliana (Mouse-ear cress) PE=2 SV=2	--	--	PREDICTED: NAC domain-containing protein 78-like [Citrus sinensis]
Cs2g23660	741.736	353.265	227.629		-1.07206	5.74e-23		-1.69965	1.42e-55				Biological Process: regulation of transcription, DNA-templated (GO:0006355);; Cellular Component: membrane (GO:0016020);; Biological Process: single-organism process (GO:0044699);;	--	--	--	--	AP2 domain	Ethylene-responsive transcription factor 9 GN=MLN1.14 OS=Arabidopsis thaliana (Mouse-ear cress) PE=2 SV=1	K	Transcription	PREDICTED: ethylene-responsive transcription factor 4-like [Citrus sinensis]
Cs5g28380	32.2096	15.1662	8.42826		-1.07565	4.42e-12		-1.89084	6.73e-33				--	--	--	--	--	Domain of unknown function (DUF4228)	--	S	Function unknown	hypothetical protein CICLE_v10029512mg [Citrus clementina]
Cs1g18580	44.3108	20.8119	11.5145		-1.07654	0.000532571		-1.92671	2.24e-16				--	--	--	--	--	Dof domain, zinc finger	Dof zinc finger protein DOF1.7 GN=F19C24.9 OS=Arabidopsis thaliana (Mouse-ear cress) PE=2 SV=1	R	General function prediction only	PREDICTED: dof zinc finger protein DOF3.1-like [Citrus sinensis]
Cs3g01540	4.32147	2.04536	2.04884		-1.07865	3.1e-12		-1.0731	1.03e-13				--	--	--	[T]	Signal transduction mechanisms	NB-ARC domain;; Leucine rich repeat;; Leucine Rich repeats (2 copies);; Leucine Rich Repeat;; Leucine rich repeat;; FNIP Repeat	Putative disease resistance RPP13-like protein 1 GN=RPPL1 OS=Arabidopsis thaliana (Mouse-ear cress) PE=3 SV=1	T	Signal transduction mechanisms	PREDICTED: putative disease resistance RPP13-like protein 1-like [Citrus sinensis]
Citrus_sinensis_newGene_44	27.4152	12.8427	16.3146		-1.08053	1.04e-21							Molecular Function: ligase activity (GO:0016874);;	--	--	--	--	U-box domain	U-box domain-containing protein 27 GN=PUB27 OS=Arabidopsis thaliana (Mouse-ear cress) PE=2 SV=1	R	General function prediction only	hypothetical protein CICLE_v10025637mg [Citrus clementina]
Cs5g06510	38.2706	18.0649	15.5963		-1.08062	1.15e-21		-1.27507	8.24e-22				Molecular Function: calmodulin-dependent protein kinase activity (GO:0004683);; Molecular Function: protein tyrosine kinase activity (GO:0004713);; Molecular Function: ATP binding (GO:0005524);; Cellular Component: plasma membrane (GO:0005886);; Biological Process: protein phosphorylation (GO:0006468);; Biological Process: transmembrane receptor protein tyrosine kinase signaling pathway (GO:00071…	--	--	--	--	Protein kinase domain;; Protein tyrosine kinase;; Leucine Rich repeats (2 copies);; Leucine rich repeat;; Leucine Rich Repeat;; Leucine Rich repeat;; Leucine rich repeat	Leucine-rich repeat receptor-like serine/threonine/tyrosine-protein kinase SOBIR1 (Precursor) GN=F20M17.8 OS=Arabidopsis thaliana (Mouse-ear cress) PE=1 SV=1	T	Signal transduction mechanisms	PREDICTED: leucine-rich repeat receptor-like serine/threonine/tyrosine-protein kinase SOBIR1-like [Citrus sinensis]
Cs2g07670	3.5352	1.70653	2.562		-1.08183	0.00605746							--	--	--	--	--	P21-Rho-binding domain	CRIB domain-containing protein RIC10 GN=RIC10 OS=Arabidopsis thaliana (Mouse-ear cress) PE=2 SV=1	S	Function unknown	PREDICTED: CRIB domain-containing protein RIC10-like [Citrus sinensis]
Cs5g24990	10.3709	4.84953	7.54675		-1.08385	0.00311876							--	K13066|0|cic:CICLE_v10020821mg|hypothetical protein; K13066 caffeic acid 3-O-methyltransferase [EC:2.1.1.68] (A)	Phenylpropanoid biosynthesis (ko00940)	[R]	General function prediction only	O-methyltransferase;; Dimerisation domain	Anthranilate N-methyltransferase OS=Ruta graveolens (Common rue) PE=1 SV=1	R	General function prediction only	hypothetical protein CICLE_v10020821mg [Citrus clementina]
Cs3g03020	13.2862	6.26108	6.39803		-1.08441	1.17e-10		-1.0514	4.17e-15				--	--	--	[T]	Signal transduction mechanisms	NB-ARC domain;; Leucine Rich repeats (2 copies);; Leucine rich repeat;; Leucine Rich Repeat;; AAA ATPase domain	Putative disease resistance RPP13-like protein 1 GN=RPPL1 OS=Arabidopsis thaliana (Mouse-ear cress) PE=3 SV=1	T	Signal transduction mechanisms	PREDICTED: putative disease resistance protein At3g14460-like [Citrus sinensis]
Cs7g09240	23.7107	11.1918	9.70057		-1.08483	4.28e-32		-1.29021	2.77e-50				Biological Process: intracellular protein transport (GO:0006886);; Biological Process: vesicle-mediated transport (GO:0016192);; Cellular Component: membrane coat (GO:0030117);;	--	--	--	--	Armadillo/beta-catenin-like repeat;; HEAT repeats;; Adaptin N terminal region	--	S	Function unknown	PREDICTED: ARM REPEAT PROTEIN INTERACTING WITH ABF2-like [Citrus sinensis]
Cs1g05770	14.1987	6.66045	2.71611		-1.08795	0.0014854		-2.37766	7.96e-12		-1.27978	0.00997414	--	--	--	--	--	--	--	S	Function unknown	hypothetical protein CICLE_v10002949mg [Citrus clementina]
Cs7g31620	116.042	54.4637	74.0762		-1.09259	1.31e-05							Molecular Function: copper ion binding (GO:0005507);; Molecular Function: L-ascorbate oxidase activity (GO:0008447);; Biological Process: plant-type secondary cell wall biogenesis (GO:0009834);; Biological Process: lignin catabolic process (GO:0046274);; Cellular Component: apoplast (GO:0048046);; Molecular Function: hydroquinone:oxygen oxidoreductase activity (GO:0052716);; Biological Process: o…	--	--	[Q]	Secondary metabolites biosynthesis, transport and catabolism	Multicopper oxidase;; Multicopper oxidase;; Multicopper oxidase	Laccase-22 (Precursor) GN=OsJ_033548 OS=Oryza sativa subsp. japonica (Rice) PE=2 SV=2	Q	Secondary metabolites biosynthesis, transport and catabolism	hypothetical protein CICLE_v10031134mg [Citrus clementina]
Cs7g13220	337.053	157.624	123.011		-1.09478	3.33e-20		-1.43864	4.49e-29				--	--	--	[A]	RNA processing and modification	--	--	A	RNA processing and modification	hypothetical protein CICLE_v10032842mg [Citrus clementina]
Cs7g05720	3.4694	1.61738	1.99699		-1.10069	0.00281871							--	--	--	--	--	Armadillo/beta-catenin-like repeat	--	S	Function unknown	hypothetical protein CICLE_v10010445mg [Citrus clementina]
Cs8g04280	309.023	144.066	110.135		-1.10154	3.65e-44		-1.4682	1.87e-64				--	--	--	[R]	General function prediction only	C2H2-type zinc finger	Zinc finger protein ZAT10 GN=T22C5.18 OS=Arabidopsis thaliana (Mouse-ear cress) PE=2 SV=1	R	General function prediction only	PREDICTED: zinc finger protein ZAT10-like [Citrus sinensis]
Cs2g19920	2.33106	1.09886	0.769791		-1.10294	3.3e-06		-1.59165	1.15e-11				--	K08272|0|cit:102618581|putative MO25-like protein At5g47540-like; K08272 calcium binding protein 39 (A)	--	[S]	Function unknown	Mo25-like	Putative MO25-like protein At5g47540 GN=At5g47540 OS=Arabidopsis thaliana (Mouse-ear cress) PE=2 SV=1	S	Function unknown	hypothetical protein CICLE_v10015760mg [Citrus clementina]
Cs4g05920	16.2313	7.49841	8.36015		-1.10613	1.05e-18							Cellular Component: mitochondrial inner membrane (GO:0005743);; Biological Process: mitochondrial transport (GO:0006839);; Cellular Component: integral component of membrane (GO:0016021);; Biological Process: transmembrane transport (GO:0055085);;	K15121|0|cit:102609468|solute carrier family 25 member 44-like; K15121 solute carrier family 25, member 44 (A)	--	[C]	Energy production and conversion	Mitochondrial carrier protein	Probable S-adenosylmethionine carrier 2, chloroplastic (Precursor) GN=SAMC2 OS=Arabidopsis thaliana (Mouse-ear cress) PE=2 SV=1	C	Energy production and conversion	PREDICTED: solute carrier family 25 member 44-like isoform X2 [Citrus sinensis]
orange1.1t00730	21.0536	9.31328	16.1395		-1.10632	0.00170504							--	--	--	--	--	Gibberellin regulated protein	Protein GAST1 (Precursor) GN=GAST1 OS=Solanum lycopersicum (Tomato) PE=2 SV=1	R	General function prediction only	PREDICTED: protein GAST1-like [Citrus sinensis]
Cs5g21940	2.41297	1.12837	0.963031		-1.10719	0.00662564		-1.31262	0.00368431				Biological Process: drug transmembrane transport (GO:0006855);; Molecular Function: drug transmembrane transporter activity (GO:0015238);; Molecular Function: antiporter activity (GO:0015297);; Cellular Component: membrane (GO:0016020);;	K03327|0|cit:102609663|protein TRANSPARENT TESTA 12-like; K03327 multidrug resistance protein, MATE family (A)	--	[R]	General function prediction only	MatE	Protein TRANSPARENT TESTA 12 GN=F17J16_80 OS=Arabidopsis thaliana (Mouse-ear cress) PE=2 SV=1	S	Function unknown	PREDICTED: protein TRANSPARENT TESTA 12-like [Citrus sinensis]
Cs4g11870	21.1649	9.85976	8.75846		-1.10801	0.00128637		-1.2831	0.000246011				--	--	--	--	--	--	Transcription factor bHLH123 GN=F3H11.2 OS=Arabidopsis thaliana (Mouse-ear cress) PE=2 SV=1	K	Transcription	hypothetical protein CICLE_v10008228mg [Citrus clementina]
Cs3g09000	62.6411	29.029	15.2091		-1.10816	6.55e-55		-2.05165	5.19e-222				Cellular Component: integral component of membrane (GO:0016021);; Molecular Function: cellulose synthase (UDP-forming) activity (GO:0016760);; Biological Process: cellulose biosynthetic process (GO:0030244);;	--	--	--	--	Cellulose synthase;; RING/Ubox like zinc-binding domain;; Glycosyltransferase like family 2;; Glycosyl transferase family group 2	Cellulose synthase-like protein D3 GN=T17B22.26 OS=Arabidopsis thaliana (Mouse-ear cress) PE=1 SV=1	G	Carbohydrate transport and metabolism	PREDICTED: cellulose synthase-like protein D3-like isoform X1 [Citrus sinensis]
Cs8g20110	14.6848	7.16597	8.11382		-1.10871	9.46e-12							Molecular Function: transferase activity, transferring alkyl or aryl (other than methyl) groups (GO:0016765);;	K11778|1.04759e-75|mdm:103418815|dehydrodolichyl diphosphate synthase 2-like; K11778 ditrans,polycis-polyprenyl diphosphate synthase [EC:2.5.1.87] (A)	Terpenoid backbone biosynthesis (ko00900)	[I]	Lipid transport and metabolism	Putative undecaprenyl diphosphate synthase	Dehydrodolichyl diphosphate synthase 2 GN=At5g58770 OS=Arabidopsis thaliana (Mouse-ear cress) PE=2 SV=2	I	Lipid transport and metabolism	PREDICTED: dehydrodolichyl diphosphate synthase 2 [Beta vulgaris subsp. vulgaris]
orange1.1t03648	15.4584	7.16832	6.5309		-1.11064	1.22e-22		-1.25451	5.01e-18				--	--	--	[T]	Signal transduction mechanisms	NB-ARC domain;; Leucine rich repeat;; Leucine Rich repeats (2 copies);; Leucine Rich Repeat	Putative disease resistance RPP13-like protein 1 GN=RPPL1 OS=Arabidopsis thaliana (Mouse-ear cress) PE=3 SV=1	T	Signal transduction mechanisms	PREDICTED: putative disease resistance RPP13-like protein 1-like isoform X1 [Citrus sinensis]
Cs5g16540	112.8	52.249	48.3712		-1.11165	5.31e-55		-1.21606	1.13e-84				--	--	--	[O]	Posttranslational modification, protein turnover, chaperones	Myb-like DNA-binding domain;; Myb-like DNA-binding domain	Protein REVEILLE 7 GN=F15H18.16 OS=Arabidopsis thaliana (Mouse-ear cress) PE=2 SV=1	K	Transcription	PREDICTED: uncharacterized protein LOC102614255 isoform X1 [Citrus sinensis]
Cs6g07310	21.4246	9.88638	12.5319		-1.11287	1.24e-07							--	K13993|6.7109e-113|cit:102624698|18.1 kDa class I heat shock protein-like; K13993 HSP20 family protein (A)	Protein processing in endoplasmic reticulum (ko04141)	[O]	Posttranslational modification, protein turnover, chaperones	Hsp20/alpha crystallin family	18.1 kDa class I heat shock protein (Fragment) GN=HSP18.1 OS=Medicago sativa (Alfalfa) PE=2 SV=1	O	Posttranslational modification, protein turnover, chaperones	PREDICTED: 18.1 kDa class I heat shock protein-like [Citrus sinensis]
Cs4g07200	14.3777	6.94914	3.99537		-1.11678	2.14e-05		-1.80196	1.61e-10				--	--	--	--	--	--	--	S	Function unknown	PREDICTED: uncharacterized protein LOC102614440 [Citrus sinensis]
Cs1g06220	13.3325	6.17009	6.79264		-1.11881	1.69e-08							Molecular Function: DNA binding (GO:0003677);; Molecular Function: chromatin binding (GO:0003682);;	K09422|0|cit:102621894|transcription factor MYB39-like; K09422 myb proto-oncogene protein, plant (A)	--	[K]	Transcription	Myb-like DNA-binding domain;; Myb-like DNA-binding domain	Transcription factor MYB32 GN=MYB32 OS=Arabidopsis thaliana (Mouse-ear cress) PE=2 SV=1	K	Transcription	PREDICTED: transcription factor MYB39-like [Citrus sinensis]
orange1.1t02332	48.4514	22.4352	15.6032		-1.11914	6.11e-43		-1.63957	5.12e-99				Molecular Function: transferase activity, transferring glycosyl groups (GO:0016757);;	--	--	[S]	Function unknown	Protein of unknown function (DUF563)	--	S	Function unknown	PREDICTED: uncharacterized protein LOC102628603 [Citrus sinensis]
Cs8g05420	3.00359	1.38363	1.43552		-1.12554	0.00125198		-1.04497	0.0016753				--	--	--	[L]	Replication, recombination and repair	DDE superfamily endonuclease	--	L	Replication, recombination and repair	hypothetical protein CISIN_1g013572mg [Citrus sinensis]
Cs7g02050	48.9214	22.0881	14.6416		-1.12636	1.11e-15		-1.72756	3.75e-35				--	--	--	--	--	--	--	S	Function unknown	hypothetical protein CICLE_v10033218mg [Citrus clementina]
orange1.1t03775	5.97836	2.96459	2.49028		-1.13695	1.23e-11		-1.3567	3e-17				Molecular Function: iron ion binding (GO:0005506);; Molecular Function: linoleate 13S-lipoxygenase activity (GO:0016165);; Biological Process: oxylipin biosynthetic process (GO:0031408);; Biological Process: oxidation-reduction process (GO:0055114);;	K00454|0|cit:102625997|linoleate 13S-lipoxygenase 2-1, chloroplastic-like; K00454 lipoxygenase [EC:1.13.11.12] (A)	Linoleic acid metabolism (ko00591);; alpha-Linolenic acid metabolism (ko00592)	--	--	Lipoxygenase;; PLAT/LH2 domain	Linoleate 13S-lipoxygenase 2-1, chloroplastic (Precursor) GN=LOX2.1 OS=Solanum tuberosum (Potato) PE=1 SV=1	E	Amino acid transport and metabolism	hypothetical protein CICLE_v10014202mg [Citrus clementina]
Cs4g03370	10.0043	4.54664	4.24392		-1.14266	7.11e-06		-1.22588	4.87e-07				--	--	--	--	--	Cotton fibre expressed protein	--	S	Function unknown	hypothetical protein CICLE_v10009891mg [Citrus clementina]
Cs2g13610	166.849	74.8947	56.706		-1.1453	2.89e-54		-1.52191	8.12e-43				--	--	--	--	--	Domain of unknown function (DUF4228)	--	S	Function unknown	hypothetical protein CICLE_v10016694mg [Citrus clementina]
Cs1g21430	15.3855	6.88194	5.60442		-1.14642	7.64e-33		-1.45681	1.59e-38				Molecular Function: calcium-transporting ATPase activity (GO:0005388);; Molecular Function: calmodulin binding (GO:0005516);; Molecular Function: ATP binding (GO:0005524);; Cellular Component: integral component of membrane (GO:0016021);; Molecular Function: metal ion binding (GO:0046872);; Biological Process: calcium ion transmembrane transport (GO:0070588);;	K01537|0|cit:102620594|calcium-transporting ATPase 2, plasma membrane-type-like; K01537 Ca2+-transporting ATPase [EC:3.6.3.8] (A)	--	[P]	Inorganic ion transport and metabolism	E1-E2 ATPase;; Cation transporting ATPase, C-terminus;; haloacid dehalogenase-like hydrolase;; haloacid dehalogenase-like hydrolase;; Putative hydrolase of sodium-potassium ATPase alpha subunit;; Cation transporter/ATPase, N-terminus;; haloacid dehalogenase-like hydrolase	Calcium-transporting ATPase 2, plasma membrane-type GN=ACA2 OS=Arabidopsis thaliana (Mouse-ear cress) PE=1 SV=1	P	Inorganic ion transport and metabolism	hypothetical protein CISIN_1g001775mg [Citrus sinensis]
Cs6g09600	19.3337	8.66201	8.02658		-1.14692	4.02e-05		-1.23144	5.85e-05				--	--	--	--	--	Tubby C 2	Protein LURP-one-related 15 GN=At5g01750 OS=Arabidopsis thaliana (Mouse-ear cress) PE=1 SV=1	R	General function prediction only	PREDICTED: protein LURP-one-related 15-like [Citrus sinensis]
Cs7g06130	103.274	46.649	38.89		-1.15269	1.05e-54		-1.39862	1.46e-58				--	--	--	--	--	Plant protein of unknown function (DUF868)	--	S	Function unknown	hypothetical protein CICLE_v10008624mg [Citrus clementina]
Cs9g15490	7.50472	3.33049	2.57129		-1.15269	1.05e-06		-1.51581	5.77e-11				--	--	--	[R]	General function prediction only	Ankyrin repeats (3 copies);; Ankyrin repeats (many copies);; Ankyrin repeats (many copies);; Ankyrin repeat;; Ankyrin repeat;; Domain of unknown function	--	R	General function prediction only	PREDICTED: uncharacterized protein LOC102624733 [Citrus sinensis]
Cs3g16090	42.0114	19.0001	16.1411		-1.1529	2.14e-31		-1.37096	1.48e-48				--	--	--	--	--	--	--	S	Function unknown	PREDICTED: uncharacterized protein LOC102626963 [Citrus sinensis]
Cs3g20070	187.85	83.9348	52.0686		-1.15318	1.46e-58		-1.82133	3.99e-83				Biological Process: basic amino acid transport (GO:0015802);; Cellular Component: integral component of membrane (GO:0016021);;	--	--	[E]	Amino acid transport and metabolism	Transmembrane amino acid transporter protein	Amino acid permease 3 GN=AAP3 OS=Arabidopsis thaliana (Mouse-ear cress) PE=1 SV=2	E	Amino acid transport and metabolism	PREDICTED: amino acid permease 3-like [Citrus sinensis]
Cs1g02450	6.55287	2.97318	4.06545		-1.15452	0.000738729							--	--	--	--	--	--	--	--	--	PREDICTED: uncharacterized protein LOC102620478 [Citrus sinensis]
Cs3g20810	37.3045	16.6103	22.5428		-1.15457	3.45e-27							Molecular Function: zinc ion binding (GO:0008270);; Molecular Function: S-(hydroxymethyl)glutathione dehydrogenase activity (GO:0051903);; Biological Process: oxidation-reduction process (GO:0055114);;	K18857|0|cit:102616862|alcohol dehydrogenase-like; K18857 alcohol dehydrogenase class-P [EC:1.1.1.1] (A)	Glycolysis / Gluconeogenesis (ko00010);; Fatty acid degradation (ko00071);; Tyrosine metabolism (ko00350);; alpha-Linolenic acid metabolism (ko00592)	[Q]	Secondary metabolites biosynthesis, transport and catabolism	Alcohol dehydrogenase GroES-like domain;; Zinc-binding dehydrogenase	Alcohol dehydrogenase GN=ADH OS=Malus domestica (Apple) PE=2 SV=1	Q	Secondary metabolites biosynthesis, transport and catabolism	PREDICTED: alcohol dehydrogenase-like [Citrus sinensis]
Cs3g17810	77.1883	33.5465	59.7214		-1.15956	9.37e-36							Molecular Function: copper ion binding (GO:0005507);; Molecular Function: electron carrier activity (GO:0009055);;	--	--	--	--	Plastocyanin-like domain	Blue copper protein (Precursor) OS=Pisum sativum (Garden pea) PE=2 SV=1	R	General function prediction only	PREDICTED: blue copper protein-like [Citrus sinensis]
Cs5g20500	10.4038	4.68835	3.85907		-1.16049	0.000601773		-1.43935	7.73e-07				--	--	--	[T]	Signal transduction mechanisms	NB-ARC domain;; Leucine rich repeat;; Leucine Rich repeats (2 copies);; Leucine Rich Repeat	Putative disease resistance RPP13-like protein 1 GN=RPPL1 OS=Arabidopsis thaliana (Mouse-ear cress) PE=3 SV=1	T	Signal transduction mechanisms	PREDICTED: putative disease resistance RPP13-like protein 1-like isoform X1 [Citrus sinensis]
Cs5g23210	17.808	8.01519	9.42638		-1.16115	2.4e-14							Biological Process: regulation of transcription, DNA-templated (GO:0006355);;	--	--	--	--	GRAS domain family	Protein SHORT-ROOT GN=F19F18.140 OS=Arabidopsis thaliana (Mouse-ear cress) PE=1 SV=1	K	Transcription	hypothetical protein CICLE_v10020072mg [Citrus clementina]
Cs2g02870	12.2532	5.46071	5.904		-1.16282	2.98e-12		-1.03795	1.83e-11				--	--	--	--	--	Petal formation-expressed	Probable F-box protein At4g22030 GN=At4g22030 OS=Arabidopsis thaliana (Mouse-ear cress) PE=4 SV=1	R	General function prediction only	PREDICTED: probable F-box protein At4g22030-like [Citrus sinensis]
Cs3g26830	2.29102	1.0383	1.66992		-1.16585	0.00513482							--	--	--	--	--	--	--	--	--	--
Cs2g25600	7.8576	3.2943	4.2984		-1.16681	1.46e-08		-1.03969	7.21e-08				--	--	--	--	--	--	--	S	Function unknown	hypothetical protein CICLE_v10018081mg [Citrus clementina]
Cs7g02710	2.49716	1.12557	1.28963		-1.16974	0.00756008							--	--	--	[R]	General function prediction only	Reverse transcriptase-like;; RNase H	--	R	General function prediction only	PREDICTED: uncharacterized protein LOC102627468 [Citrus sinensis]
Cs1g19930	2.37561	1.06742	1.23234		-1.16984	0.0053939							Molecular Function: catalytic activity (GO:0003824);; Biological Process: metabolic process (GO:0008152);;	--	--	[V]	Defense mechanisms	Lanthionine synthetase C-like protein	LanC-like protein GCL1 GN=GCL1 OS=Arabidopsis thaliana (Mouse-ear cress) PE=2 SV=1	V	Defense mechanisms	PREDICTED: lanC-like protein GCL1-like [Citrus sinensis]
Cs4g09620	2.61622	1.18006	1.63742		-1.17057	0.00223164							Molecular Function: jasmonate O-methyltransferase activity (GO:0030795);; Biological Process: methylation (GO:0032259);;	K18848|0|cit:102609472|indole-3-acetate O-methyltransferase 1-like; K18848 indole-3-acetate O-methyltransferase [EC:2.1.1.278] (A)	--	--	--	SAM dependent carboxyl methyltransferase	Indole-3-acetate O-methyltransferase 1 GN=IAMT1 OS=Arabidopsis thaliana (Mouse-ear cress) PE=1 SV=1	R	General function prediction only	hypothetical protein CICLE_v10008599mg [Citrus clementina]
Cs5g04890	155.854	69.4795	64.8233		-1.17064	3.9e-52		-1.25475	5.38e-28				--	--	--	[L]	Replication, recombination and repair	--	--	L	Replication, recombination and repair	hypothetical protein CICLE_v10023101mg [Citrus clementina]
Cs2g22020	18.7723	8.2597	17.3122		-1.17356	3.36e-09							Molecular Function: copper ion binding (GO:0005507);; Molecular Function: electron carrier activity (GO:0009055);; Cellular Component: anchored component of membrane (GO:0031225);; Biological Process: root hair elongation (GO:0048767);;	--	--	--	--	Plastocyanin-like domain	Blue copper protein (Precursor) OS=Pisum sativum (Garden pea) PE=2 SV=1	R	General function prediction only	PREDICTED: early nodulin-20-like [Citrus sinensis]
Cs1g13480	6.8493	2.86973	2.42859		-1.18983	2.54e-11		-1.5241	1.55e-18				--	K13459|0|cit:102630981|probable disease resistance protein At5g63020-like; K13459 disease resistance protein RPS2 (A)	Plant-pathogen interaction (ko04626)	[T]	Signal transduction mechanisms	NB-ARC domain;; Leucine Rich repeats (2 copies);; Leucine rich repeat	Probable disease resistance protein At5g63020 GN=At5g63020 OS=Arabidopsis thaliana (Mouse-ear cress) PE=2 SV=2	T	Signal transduction mechanisms	PREDICTED: probable disease resistance protein At5g63020-like [Citrus sinensis]
Cs5g01700	2.39447	1.05793	0.94682		-1.19476	0.00652501		-1.32761	0.0016791				Biological Process: malate transport (GO:0015743);;	--	--	[R]	General function prediction only	Aluminium activated malate transporter;; Fusaric acid resistance protein family;; Fusaric acid resistance protein-like	Aluminum-activated malate transporter 10 OS=Arabidopsis thaliana (Mouse-ear cress) PE=3 SV=2	R	General function prediction only	hypothetical protein CICLE_v10024452mg [Citrus clementina]
Cs6g18760	5.27783	2.33212	2.87373		-1.19642	4.94e-08							Biological Process: response to stress (GO:0006950);;	--	--	[Z]	Cytoskeleton	Regulator of Vps4 activity in the MVB pathway	--	Z	Cytoskeleton	PREDICTED: lisH domain-containing protein C1711.05-like [Citrus sinensis]
Cs3g18580	7.10418	3.0843	2.29534		-1.19716	1.8e-06		-1.6137	7.41e-11				--	--	--	--	--	--	--	S	Function unknown	hypothetical protein CICLE_v10033757mg [Citrus clementina]
Cs5g24670	978.236	422.613	543.252		-1.1995	7.51e-46							--	--	--	--	--	Probable lipid transfer;; Protease inhibitor/seed storage/LTP family	Putative lipid-transfer protein DIR1 (Precursor) GN=DIR1 OS=Arabidopsis thaliana (Mouse-ear cress) PE=1 SV=1	R	General function prediction only	hypothetical protein CICLE_v10022967mg [Citrus clementina]
Cs9g15540	10.6632	4.62734	2.6867		-1.20359	0.000154415		-1.96824	1.34e-09				--	--	--	--	--	--	--	--	--	hypothetical protein CISIN_1g041974mg [Citrus sinensis]
orange1.1t01589	16.0522	6.89437	4.99469		-1.20418	0.000317759		-1.63306	7.95e-08				--	K12581|0|cic:CICLE_v10016106mg|hypothetical protein; K12581 CCR4-NOT transcription complex subunit 7/8 (A)	RNA degradation (ko03018)	[A]	RNA processing and modification	CAF1 family ribonuclease	Putative CCR4-associated factor 1 homolog 8 GN=CAF1-8 OS=Arabidopsis thaliana (Mouse-ear cress) PE=3 SV=1	K	Transcription	hypothetical protein CICLE_v10016106mg [Citrus clementina]
Cs1g09240	15.4617	7.19894	5.16536		-1.20538	1.56e-13		-1.61645	7.06e-32				--	--	--	--	--	Protein kinase domain;; Leucine Rich repeats (2 copies);; Protein tyrosine kinase;; Leucine rich repeat;; Leucine Rich Repeat;; Leucine Rich repeat;; Leucine rich repeat N-terminal domain;; Leucine rich repeat	Probable LRR receptor-like serine/threonine-protein kinase At3g47570 (Precursor) GN=At3g47570 OS=Arabidopsis thaliana (Mouse-ear cress) PE=2 SV=1	T	Signal transduction mechanisms	hypothetical protein CICLE_v10004039mg, partial [Citrus clementina]
Cs9g10480	39.0369	16.8075	17.4422		-1.21064	1.78e-26		-1.1503	4.37e-28				--	K09422|3.77419e-160|cit:102608382|myb-related protein Myb4-like; K09422 myb proto-oncogene protein, plant (A)	--	[K]	Transcription	Myb-like DNA-binding domain;; Myb-like DNA-binding domain	Myb-related protein Myb4 GN=OSJNBa0073E02.6 OS=Oryza sativa subsp. japonica (Rice) PE=2 SV=2	K	Transcription	PREDICTED: myb-related protein Myb4-like [Citrus sinensis]
Cs8g18430	76.2315	32.6737	27.0276		-1.21134	1.21e-64		-1.47534	9.19e-121				Molecular Function: phosphoprotein phosphatase activity (GO:0004721);; Cellular Component: plasma membrane (GO:0005886);; Biological Process: metabolic process (GO:0008152);; Biological Process: leaf development (GO:0048366);;	--	--	[T]	Signal transduction mechanisms	Protein phosphatase 2C	Probable protein phosphatase 2C 23 GN=PLL4 OS=Arabidopsis thaliana (Mouse-ear cress) PE=2 SV=1	T	Signal transduction mechanisms	hypothetical protein CICLE_v10027924mg [Citrus clementina]
Cs2g16930	7.66284	3.31045	7.45826		-1.21159	0.000695171					1.22273	0.00279216	--	--	--	--	--	Pathogenesis-related protein Bet v I family	MLP-like protein 31 GN=MLP31 OS=Arabidopsis thaliana (Mouse-ear cress) PE=2 SV=2	S	Function unknown	PREDICTED: MLP-like protein 34-like [Citrus sinensis]
Cs7g23090	24.329	10.3415	9.84458		-1.21342	2.89e-10		-1.25979	5.12e-12				Biological Process: amino acid transmembrane transport (GO:0003333);; Cellular Component: plasma membrane (GO:0005886);; Biological Process: response to nematode (GO:0009624);; Molecular Function: amino acid transmembrane transporter activity (GO:0015171);; Cellular Component: integral component of membrane (GO:0016021);;	--	--	[E]	Amino acid transport and metabolism	Amino acid permease;; Amino acid permease;; C-terminus of AA_permease	Cationic amino acid transporter 7, chloroplastic (Precursor) GN=CAT7 OS=Arabidopsis thaliana (Mouse-ear cress) PE=3 SV=1	E	Amino acid transport and metabolism	hypothetical protein CICLE_v10014713mg [Citrus clementina]
Cs9g13620	361.933	154.963	168.66		-1.21703	1.93e-42		-1.095	3.72e-41				--	--	--	--	--	AP2 domain	Ethylene-responsive transcription factor 5 GN=ERF5 OS=Nicotiana tabacum (Common tobacco) PE=2 SV=1	K	Transcription	PREDICTED: ethylene-responsive transcription factor 5-like [Citrus sinensis]
Citrus_sinensis_newGene_693	1.73869	0.749672	1.73487		-1.21984	2.86e-05					1.2393	0.000124992	Biological Process: MAPK cascade (GO:0000165);; Biological Process: response to molecule of bacterial origin (GO:0002237);; Molecular Function: MAP kinase activity (GO:0004707);; Molecular Function: ATP binding (GO:0005524);; Biological Process: protein phosphorylation (GO:0006468);; Biological Process: transmembrane receptor protein tyrosine kinase signaling pathway (GO:0007169);; Biological Pro…	--	--	--	--	Leucine Rich repeats (2 copies);; Protein kinase domain;; Leucine rich repeat;; Protein tyrosine kinase;; Leucine Rich Repeat;; Leucine Rich repeat;; Leucine rich repeat;; Leucine rich repeat N-terminal domain	Leucine-rich repeat receptor-like protein kinase PXL2 (Precursor) GN=PXL2 OS=Arabidopsis thaliana (Mouse-ear cress) PE=2 SV=1	T	Signal transduction mechanisms	PREDICTED: leucine-rich repeat receptor-like protein kinase PXL2-like [Citrus sinensis]
Cs4g15560	20.1391	8.68785	8.63531		-1.22079	3.2e-16		-1.21851	2.53e-18				Cellular Component: cytoplasm (GO:0005737);; Biological Process: response to UV (GO:0009411);; Cellular Component: plant-type cell wall (GO:0009505);; Biological Process: flavonoid biosynthetic process (GO:0009813);; Molecular Function: pectinesterase activity (GO:0030599);; Biological Process: cell wall modification (GO:0042545);; Molecular Function: aspartyl esterase activity (GO:0045330);;	K01051|0|cit:102630750|probable pectinesterase 53-like; K01051 pectinesterase [EC:3.1.1.11] (A)	Pentose and glucuronate interconversions (ko00040);; Starch and sucrose metabolism (ko00500)	--	--	Pectinesterase	Probable pectinesterase 53 (Precursor) GN=T29J13.150 OS=Arabidopsis thaliana (Mouse-ear cress) PE=2 SV=1	G	Carbohydrate transport and metabolism	PREDICTED: probable pectinesterase 53-like isoform X1 [Citrus sinensis]
Cs5g09630	20.232	8.89543	6.73045		-1.22703	6.03e-17		-1.58145	1.06e-28				--	--	--	[R]	General function prediction only	--	Uncharacterized protein At4g22758 GN=At4g22758 OS=Arabidopsis thaliana (Mouse-ear cress) PE=2 SV=1	R	General function prediction only	PREDICTED: uncharacterized protein At4g22758-like [Citrus sinensis]
Cs3g17750	37.2676	15.9925	10.624		-1.22724	2.87e-29		-1.79028	1.92e-61				--	--	--	[TU]	Signal transduction mechanisms;; Intracellular trafficking, secretion, and vesicular transport	ANTH domain	Putative clathrin assembly protein At4g40080 GN=At4g40080 OS=Arabidopsis thaliana (Mouse-ear cress) PE=2 SV=2	TU	Signal transduction mechanisms;; Intracellular trafficking, secretion, and vesicular transport	PREDICTED: putative clathrin assembly protein At4g40080-like [Citrus sinensis]
Cs4g02570	3.46345	1.73389	4.32846		-1.22752	0.000400305					1.33337	0.000372656	Cellular Component: membrane (GO:0016020);;	--	--	--	--	EamA-like transporter family	WAT1-related protein At4g30420 GN=At4g30420 OS=Arabidopsis thaliana (Mouse-ear cress) PE=3 SV=1	S	Function unknown	PREDICTED: WAT1-related protein At4g30420-like [Citrus sinensis]
Cs2g30040	328.501	133.43	241.243		-1.23009	7.45e-10							--	--	--	--	--	Extensin-like region	--	--	--	PREDICTED: uncharacterized protein LOC102622433 [Citrus sinensis]
Cs2g05620	522.776	220.209	138.953		-1.2321	1.17e-44		-1.87314	1.97e-80				--	--	--	--	--	AP2 domain	Ethylene-responsive transcription factor 4 GN=ERF4 OS=Nicotiana sylvestris (Wood tobacco) PE=2 SV=1	K	Transcription	PREDICTED: ethylene-responsive transcription factor 4-like [Citrus sinensis]
Cs6g06650	19.8971	8.43302	6.54479		-1.23268	7.92e-19		-1.57947	1.28e-24				--	--	--	--	--	Protein of unknown function (DUF668);; Domain of unknown function (DUF3475)	--	S	Function unknown	hypothetical protein CISIN_1g011199mg [Citrus sinensis]
Cs7g07900	143.345	60.5046	41.6739		-1.23352	1.62e-67		-1.75294	7.8e-169				Cellular Component: Golgi apparatus (GO:0005794);; Biological Process: carbohydrate biosynthetic process (GO:0016051);; Molecular Function: polygalacturonate 4-alpha-galacturonosyltransferase activity (GO:0047262);;	--	--	--	--	Glycosyl transferase family 8	Probable galacturonosyltransferase-like 9 GN=F20P5.18 OS=Arabidopsis thaliana (Mouse-ear cress) PE=2 SV=1	G	Carbohydrate transport and metabolism	hypothetical protein CICLE_v10031831mg [Citrus clementina]
Cs2g07660	30.6579	13.0362	15.6246		-1.23643	2.11e-05							Molecular Function: enzyme inhibitor activity (GO:0004857);; Cellular Component: cell wall (GO:0005618);; Molecular Function: pectinesterase activity (GO:0030599);; Biological Process: cell wall modification (GO:0042545);; Biological Process: negative regulation of catalytic activity (GO:0043086);; Molecular Function: aspartyl esterase activity (GO:0045330);; Biological Process: pectin catabolic …	K01051|0|cit:102630292|pectinesterase/pectinesterase inhibitor-like; K01051 pectinesterase [EC:3.1.1.11] (A)	Pentose and glucuronate interconversions (ko00040);; Starch and sucrose metabolism (ko00500)	--	--	Pectinesterase;; Plant invertase/pectin methylesterase inhibitor	Pectinesterase (Precursor) OS=Ficus pumila var. awkeotsang (Jelly fig) PE=1 SV=1	G	Carbohydrate transport and metabolism	PREDICTED: pectinesterase/pectinesterase inhibitor-like [Citrus sinensis]
Cs3g27060	5.90851	2.52147	1.50087		-1.24098	0.000536503		-1.96813	6.67e-08				--	--	--	--	--	Arabidopsis protein of unknown function	--	S	Function unknown	PREDICTED: uncharacterized protein LOC102629660 [Citrus sinensis]
Cs7g16760	23.4564	9.88194	9.02702		-1.24459	3.52e-28		-1.35329	1.14e-25				Molecular Function: nucleotide binding (GO:0000166);; Molecular Function: protein serine/threonine kinase activity (GO:0004674);; Biological Process: protein phosphorylation (GO:0006468);; Biological Process: response to oxidative stress (GO:0006979);; Biological Process: response to wounding (GO:0009611);; Biological Process: response to chitin (GO:0010200);; Molecular Function: protein kinase b…	--	--	[R]	General function prediction only	Protein kinase domain;; Protein tyrosine kinase;; Kinase-like	Serine/threonine-protein kinase OXI1 GN=At3g25250 OS=Arabidopsis thaliana (Mouse-ear cress) PE=1 SV=1	T	Signal transduction mechanisms	PREDICTED: serine/threonine-protein kinase OXI1-like [Citrus sinensis]
Cs4g16760	3.6935	1.62116	2.18492		-1.24524	7.78e-06							Molecular Function: secondary active sulfate transmembrane transporter activity (GO:0008271);; Biological Process: sulfate transport (GO:0008272);; Cellular Component: integral component of membrane (GO:0016021);; Biological Process: transmembrane transport (GO:0055085);;	K17471|0|cit:102626010|probable sulfate transporter 3.4-like; K17471 sulfate transporter 3 (A)	--	[P]	Inorganic ion transport and metabolism	Sulfate transporter family;; Sulfate transporter N-terminal domain with GLY motif;; STAS domain	Probable sulfate transporter 3.4 GN=SULTR3;4 OS=Arabidopsis thaliana (Mouse-ear cress) PE=2 SV=1	P	Inorganic ion transport and metabolism	hypothetical protein CISIN_1g005883mg [Citrus sinensis]
Cs5g10560	3.93517	1.69104	2.05037		-1.24538	0.00010397							--	--	--	--	--	Thaumatin family	Thaumatin-like protein (Precursor) GN=tlp OS=Actinidia deliciosa (Kiwi) PE=1 SV=2	R	General function prediction only	hypothetical protein CISIN_1g023881mg [Citrus sinensis]
orange1.1t03275	55.7475	23.1748	43.6976		-1.25339	1.28e-47							Molecular Function: zinc ion transmembrane transporter activity (GO:0005385);; Biological Process: iron ion transport (GO:0006826);; Biological Process: water transport (GO:0006833);; Molecular Function: zinc ion binding (GO:0008270);; Biological Process: response to zinc ion (GO:0010043);; Biological Process: cellular response to iron ion starvation (GO:0010106);; Cellular Component: integral co…	K14709|0|cit:102608591|zinc transporter 1-like; K14709 solute carrier family 39 (zinc transporter), member 1/2/3 (A)	--	[P]	Inorganic ion transport and metabolism	ZIP Zinc transporter	Zinc transporter 1 (Precursor) GN=ZIP1 OS=Arabidopsis thaliana (Mouse-ear cress) PE=2 SV=1	P	Inorganic ion transport and metabolism	hypothetical protein CICLE_v10005306mg [Citrus clementina]
Cs3g18450	61.05	25.8099	18.4858		-1.25511	9.04e-11		-1.71749	1.27e-16				Molecular Function: trehalose-phosphatase activity (GO:0004805);; Biological Process: trehalose biosynthetic process (GO:0005992);; Biological Process: response to cadmium ion (GO:0046686);;	K01087|0|cit:102613435|probable trehalose-phosphate phosphatase D-like; K01087 trehalose 6-phosphate phosphatase [EC:3.1.3.12] (A)	Starch and sucrose metabolism (ko00500)	[G]	Carbohydrate transport and metabolism	Trehalose-phosphatase	Probable trehalose-phosphate phosphatase D GN=TPPD OS=Arabidopsis thaliana (Mouse-ear cress) PE=2 SV=1	G	Carbohydrate transport and metabolism	PREDICTED: probable trehalose-phosphate phosphatase D-like [Citrus sinensis]
Cs5g33640	105.719	66.5037	47.8542		-1.25634	6.27e-53		-1.82685	6.67e-97				--	--	--	--	--	Stress-induced protein Di19, C-terminal;; Drought induced 19 protein (Di19), zinc-binding	Protein DEHYDRATION-INDUCED 19 homolog 4 GN=DI19-4 OS=Arabidopsis thaliana (Mouse-ear cress) PE=1 SV=1	R	General function prediction only	hypothetical protein CICLE_v10022082mg [Citrus clementina]
Cs2g28040	10.6719	4.48073	3.70212		-1.25724	4.23e-13		-1.50388	2.35e-19				--	--	--	--	--	Protein of unknown function (DUF1645)	--	S	Function unknown	PREDICTED: lisH domain-containing protein C1711.05-like [Citrus sinensis]
Cs1g04180	22.1373	9.43614	13.1548		-1.25979	1.72e-11							Molecular Function: sequence-specific DNA binding transcription factor activity (GO:0003700);; Biological Process: regulation of transcription, DNA-templated (GO:0006355);; Molecular Function: sequence-specific DNA binding (GO:0043565);;	--	--	--	--	WRKY DNA -binding domain	Probable WRKY transcription factor 13 GN=WRKY13 OS=Arabidopsis thaliana (Mouse-ear cress) PE=2 SV=1	K	Transcription	PREDICTED: probable WRKY transcription factor 13-like isoform X1 [Citrus sinensis]
Cs2g25010	1.84403	0.771879	0.954382		-1.26445	0.00521593							Molecular Function: transmembrane receptor protein tyrosine kinase activity (GO:0004714);; Molecular Function: ATP binding (GO:0005524);; Biological Process: protein phosphorylation (GO:0006468);; Biological Process: cell wall macromolecule catabolic process (GO:0016998);;	--	--	[T]	Signal transduction mechanisms	Protein kinase domain;; Protein tyrosine kinase;; LysM domain	Protein LYK2 (Precursor) GN=LYK2 OS=Arabidopsis thaliana (Mouse-ear cress) PE=2 SV=1	T	Signal transduction mechanisms	hypothetical protein CICLE_v10017541mg [Citrus clementina]
Cs2g13180	64.7172	26.6253	37.2959		-1.26546	1.82e-13							--	--	--	--	--	--	--	S	Function unknown	hypothetical protein CISIN_1g042163mg [Citrus sinensis]
Cs1g23970	11.8103	4.78879	3.55289		-1.26685	7.85e-17		-1.70244	3.36e-30				Molecular Function: G-protein coupled receptor kinase activity (GO:0004703);; Molecular Function: ATP binding (GO:0005524);; Biological Process: protein phosphorylation (GO:0006468);;	--	--	[T]	Signal transduction mechanisms	Protein tyrosine kinase;; Protein kinase domain	Proline-rich receptor-like protein kinase PERK4 GN=PERK4 OS=Arabidopsis thaliana (Mouse-ear cress) PE=1 SV=1	T	Signal transduction mechanisms	hypothetical protein CICLE_v10025093mg [Citrus clementina]
Citrus_sinensis_newGene_1419	4.16761	1.75258	1.93018		-1.27069	0.00838823							--	--	--	--	--	--	--	--	--	--
Cs9g04030	175.423	72.3767	49.1592		-1.27152	4.29e-27		-1.80556	5.98e-42				Molecular Function: zinc ion binding (GO:0008270);;	--	--	[O]	Posttranslational modification, protein turnover, chaperones	Ring finger domain;; RING-H2 zinc finger;; Zinc finger, C3HC4 type (RING finger);; Zinc finger, C3HC4 type (RING finger)	RING-H2 finger protein ATL2 GN=ATL2 OS=Arabidopsis thaliana (Mouse-ear cress) PE=2 SV=2	O	Posttranslational modification, protein turnover, chaperones	hypothetical protein CICLE_v10005780mg [Citrus clementina]
Cs6g13640	96.9766	39.5614	31.3754		-1.28697	6.09e-35		-1.59581	8.73e-52				Cellular Component: ubiquitin ligase complex (GO:0000151);; Molecular Function: ubiquitin-protein transferase activity (GO:0004842);; Biological Process: protein ubiquitination (GO:0016567);;	--	--	--	--	U-box domain	E3 ubiquitin-protein ligase PUB22 GN=PUB22 OS=Arabidopsis thaliana (Mouse-ear cress) PE=1 SV=1	O	Posttranslational modification, protein turnover, chaperones	PREDICTED: E3 ubiquitin-protein ligase PUB22-like [Citrus sinensis]
Cs9g15610	3.18149	1.26254	1.06975		-1.29661	2.15e-05		-1.4736	6.45e-07				--	--	--	[R]	General function prediction only	Ankyrin repeats (3 copies);; Ankyrin repeats (many copies);; Ankyrin repeats (many copies);; Ankyrin repeat;; Ankyrin repeat	Ankyrin repeat-containing protein At3g12360 GN=At3g12360 OS=Arabidopsis thaliana (Mouse-ear cress) PE=2 SV=1	R	General function prediction only	PREDICTED: ankyrin repeat-containing protein At3g12360-like [Citrus sinensis]
Cs4g16750	47.5427	19.3718	17.2462		-1.29792	1.95e-23		-1.4749	1.53e-29				Molecular Function: RNA binding (GO:0003723);; Molecular Function: ATP binding (GO:0005524);; Molecular Function: ATP-dependent helicase activity (GO:0008026);;	K12818|0|cit:102618425|probable pre-mRNA-splicing factor ATP-dependent RNA helicase-like; K12818 ATP-dependent RNA helicase DHX8/PRP22 [EC:3.6.4.13] (A)	Spliceosome (ko03040)	[A]	RNA processing and modification	Oligonucleotide/oligosaccharide-binding (OB)-fold;; Helicase associated domain (HA2);; Helicase conserved C-terminal domain;; DEAD/DEAH box helicase;; AAA domain	Probable pre-mRNA-splicing factor ATP-dependent RNA helicase GN=At3g26560 OS=Arabidopsis thaliana (Mouse-ear cress) PE=1 SV=2	L	Replication, recombination and repair	hypothetical protein CICLE_v10007378mg [Citrus clementina]
Cs9g01970	11.4838	4.69802	6.53021		-1.29984	5.12e-07							--	--	--	--	--	Plant invertase/pectin methylesterase inhibitor	Cell wall / vacuolar inhibitor of fructosidase 1 (Precursor) GN=T2J15.13 OS=Arabidopsis thaliana (Mouse-ear cress) PE=1 SV=1	R	General function prediction only	PREDICTED: cell wall / vacuolar inhibitor of fructosidase 1-like [Citrus sinensis]
orange1.1t05586	18.6549	7.48339	4.94071		-1.30145	0.000339638		-1.84875	4.05e-09				--	--	--	--	--	Domain of unknown function	--	R	General function prediction only	PREDICTED: ankyrin repeat-containing protein At5g02620-like [Citrus sinensis]
Cs1g20810	3.56193	1.53362	1.34451		-1.30446	2.87e-08		-1.31519	1.13e-06				--	--	--	[K]	Transcription	Bromodomain	Transcription factor GTE2 GN=GTE2 OS=Arabidopsis thaliana (Mouse-ear cress) PE=2 SV=2	K	Transcription	PREDICTED: transcription factor GTE2-like [Citrus sinensis]
Cs3g15460	55.5007	22.5032	10.5103		-1.30557	1.67e-13		-2.39393	3.86e-32		-1.07923	4.55e-09	Cellular Component: cytoplasm (GO:0005737);; Biological Process: galactose metabolic process (GO:0006012);; Biological Process: response to cold (GO:0009409);; Biological Process: response to water deprivation (GO:0009414);; Molecular Function: cellulose synthase (UDP-forming) activity (GO:0016760);; Molecular Function: metal ion binding (GO:0046872);; Molecular Function: inositol 3-alpha-galacto…	K18819|0|cic:CICLE_v10001308mg|hypothetical protein; K18819 inositol 3-alpha-galactosyltransferase [EC:2.4.1.123] (A)	Galactose metabolism (ko00052)	[G]	Carbohydrate transport and metabolism	Glycosyl transferase family 8	Galactinol synthase 2 GN=GOLS2 OS=Solanum lycopersicum (Tomato) PE=2 SV=1	G	Carbohydrate transport and metabolism	hypothetical protein CICLE_v10001308mg [Citrus clementina]
Cs6g09400	156.007	62.9696	38.4481		-1.30584	4.61e-70		-2.0136	1.99e-197				Biological Process: membrane fusion (GO:0006944);; Molecular Function: methyltransferase activity (GO:0008168);; Biological Process: methylation (GO:0032259);; Biological Process: Golgi vesicle transport (GO:0048193);;	--	--	--	--	Methyltransferase FkbM domain;; Methyltransferase domain	--	R	General function prediction only	PREDICTED: uncharacterized protein LOC102608338 [Citrus sinensis]
Cs2g31130	2.93687	1.18807	1.1835		-1.3157	6.88e-06		-1.28906	3.96e-06				--	--	--	--	--	Protein kinase domain;; Protein tyrosine kinase;; Leucine Rich repeats (2 copies);; Leucine rich repeat;; Leucine Rich Repeat;; Leucine Rich repeat;; Leucine rich repeat	Probable LRR receptor-like serine/threonine-protein kinase At4g08850 (Precursor) GN=At4g08850 OS=Arabidopsis thaliana (Mouse-ear cress) PE=2 SV=3	T	Signal transduction mechanisms	PREDICTED: probable LRR receptor-like serine/threonine-protein kinase At4g08850-like isoform X2 [Citrus sinensis]
Cs1g06880	81.224	32.4275	31.1473		-1.31649	4.12e-49		-1.38274	1.82e-77				Biological Process: response to hypoxia (GO:0001666);; Molecular Function: protein binding (GO:0005515);; Cellular Component: nucleus (GO:0005634);; Cellular Component: cytosol (GO:0005829);; Cellular Component: plasma membrane (GO:0005886);; Cellular Component: plasmodesma (GO:0009506);; Biological Process: systemic acquired resistance, salicylic acid mediated signaling pathway (GO:0009862);; Bi…	--	--	--	--	Aluminium induced protein;; Glutamine amidotransferase domain	Stem-specific protein TSJT1 GN=TSJT1 OS=Nicotiana tabacum (Common tobacco) PE=2 SV=1	S	Function unknown	hypothetical protein CICLE_v10009261mg [Citrus clementina]
Cs3g25000	220.003	88.3416	95.932		-1.31815	5.51e-74		-1.19105	3.97e-79				--	--	--	--	--	--	--	S	Function unknown	PREDICTED: uncharacterized protein LOC102616188 [Citrus sinensis]
Cs1g26070	171.329	68.2984	49.6618		-1.31889	1.21e-75		-1.75606	4.84e-164				Cellular Component: plasma membrane (GO:0005886);; Molecular Function: peptide-methionine (R)-S-oxide reductase activity (GO:0033743);; Biological Process: oxidation-reduction process (GO:0055114);;	--	--	--	--	--	Uncharacterized protein At4g08330, chloroplastic (Precursor) GN=At4g08330 OS=Arabidopsis thaliana (Mouse-ear cress) PE=1 SV=1	S	Function unknown	PREDICTED: uncharacterized protein At4g08330, chloroplastic-like [Citrus sinensis]
Cs2g10910	19.6787	7.91694	12.6469		-1.31909	1.44e-16							--	--	--	--	--	Phloem protein 2	Protein PHLOEM PROTEIN 2-LIKE A9 GN=PP2A9 OS=Arabidopsis thaliana (Mouse-ear cress) PE=2 SV=1	R	General function prediction only	PREDICTED: protein PHLOEM PROTEIN 2-LIKE A9-like [Citrus sinensis]
Citrus_sinensis_newGene_1410	5.61119	2.24962	3.08206		-1.32305	0.000326247							--	--	--	--	--	--	--	D	Cell cycle control, cell division, chromosome partitioning	PREDICTED: uncharacterized protein LOC102612597 [Citrus sinensis]
Cs5g27130	56.0077	22.6367	26.3205		-1.32797	9.04e-28		-1.03104	7.09e-15				Molecular Function: cysteamine dioxygenase activity (GO:0047800);; Biological Process: oxidation-reduction process (GO:0055114);;	K10712|0|cit:102609978|2-aminoethanethiol dioxygenase-like; K10712 cysteamine dioxygenase [EC:1.13.11.19] (A)	Taurine and hypotaurine metabolism (ko00430)	[S]	Function unknown	Protein of unknown function (DUF1637)	--	S	Function unknown	hypothetical protein CICLE_v10021575mg [Citrus clementina]
Cs2g30020	83.5253	33.1186	58.7818		-1.33027	5.72e-11							--	--	--	--	--	Extensin-like region	--	R	General function prediction only	PREDICTED: uncharacterized protein LOC102622433 [Citrus sinensis]
Cs5g09060	45.8578	17.9444	28.739		-1.33187	1.88e-20							--	--	--	--	--	Hydrophobic seed protein;; Protease inhibitor/seed storage/LTP family;; Probable lipid transfer	14 kDa proline-rich protein DC2.15 (Precursor) OS=Daucus carota (Wild carrot) PE=2 SV=1	R	General function prediction only	PREDICTED: 14 kDa proline-rich protein DC2.15-like [Citrus sinensis]
Cs4g06340	18.3422	7.34755	6.77935		-1.33599	1.5e-10		-1.55393	1.15e-11				--	--	--	--	--	Protein of unknown function (DUF1677)	--	S	Function unknown	PREDICTED: uncharacterized protein LOC102623547 isoform X1 [Citrus sinensis]
Cs5g08030	30.7318	12.1076	7.68282		-1.34084	2.37e-34		-1.9892	1.71e-64				Molecular Function: triglyceride lipase activity (GO:0004806);; Biological Process: lipid metabolic process (GO:0006629);; Molecular Function: phosphatidylcholine 1-acylhydrolase activity (GO:0008970);; Cellular Component: chloroplast (GO:0009507);; Biological Process: ethylene biosynthetic process (GO:0009693);; Molecular Function: galactolipase activity (GO:0047714);;	--	--	[I]	Lipid transport and metabolism	Lipase (class 3)	Phospholipase A1-Ibeta2, chloroplastic (Precursor) GN=At4g16820 OS=Arabidopsis thaliana (Mouse-ear cress) PE=1 SV=2	I	Lipid transport and metabolism	PREDICTED: phospholipase A1-Ibeta2, chloroplastic-like [Citrus sinensis]
Cs3g15900	282.385	111.059	88.6176		-1.34616	3.09e-14		-1.65346	2.26e-17				Biological Process: response to stress (GO:0006950);; Biological Process: response to abiotic stimulus (GO:0009628);; Biological Process: response to oxygen-containing compound (GO:1901700);;	--	--	[R]	General function prediction only	C2H2-type zinc finger;; Zinc-finger double domain;; Zinc-finger of C2H2 type	Zinc finger protein ZAT10 GN=T22C5.18 OS=Arabidopsis thaliana (Mouse-ear cress) PE=2 SV=1	R	General function prediction only	PREDICTED: zinc finger protein ZAT10-like [Citrus sinensis]
Cs1g18680	22.1206	3.89569	6.20097		-1.34841	0.00027993		-2.05935	5.72e-08				--	--	--	--	--	--	--	S	Function unknown	hypothetical protein CISIN_1g034102mg [Citrus sinensis]
Cs6g12480	828.696	323.647	277.91		-1.35041	2.78e-21		-1.55449	1.22e-23				Molecular Function: nucleic acid binding (GO:0003676);; Cellular Component: nucleus (GO:0005634);;	K12581|0|cit:102630158|probable CCR4-associated factor 1 homolog 11-like; K12581 CCR4-NOT transcription complex subunit 7/8 (A)	RNA degradation (ko03018)	[A]	RNA processing and modification	CAF1 family ribonuclease	Probable CCR4-associated factor 1 homolog 9 GN=CAF1-9 OS=Arabidopsis thaliana (Mouse-ear cress) PE=2 SV=1	K	Transcription	PREDICTED: probable CCR4-associated factor 1 homolog 11-like [Citrus sinensis]
Cs4g11690	62.5526	24.4742	23.1247		-1.35069	2.02e-52		-1.41183	5.88e-60				Molecular Function: calcium ion binding (GO:0005509);;	--	--	[ZD]	Cytoskeleton;; Cell cycle control, cell division, chromosome partitioning	EF-hand domain pair;; Protein kinase domain;; Protein tyrosine kinase	Calcium-binding protein PBP1 GN=F24B18.11 OS=Arabidopsis thaliana (Mouse-ear cress) PE=1 SV=1	DZ	Cell cycle control, cell division, chromosome partitioning;; Cytoskeleton	hypothetical protein CISIN_1g048355mg [Citrus sinensis]
orange1.1t04474	6.21636	2.47098	2.87786		-1.3526	5.5e-05		-1.08699	0.00267673				Biological Process: metabolic process (GO:0008152);; Molecular Function: oxidoreductase activity (GO:0016491);;	--	--	[R]	General function prediction only	SAM dependent carboxyl methyltransferase;; Leucine rich repeat N-terminal domain;; Leucine Rich repeats (2 copies);; Leucine Rich Repeat	Somatic embryogenesis receptor kinase 1 (Precursor) OS=Arabidopsis thaliana (Mouse-ear cress) PE=1 SV=2	T	Signal transduction mechanisms	PREDICTED: somatic embryogenesis receptor kinase 1-like [Citrus sinensis]
Cs6g06830	93.34	35.6775	29.0306		-1.35947	5.32e-49		-1.6647	9.94e-65				Molecular Function: metal ion binding (GO:0046872);;	K11982|0|cit:102609491|E3 ubiquitin-protein ligase RING1-like; K11982 E3 ubiquitin-protein ligase RNF115/126 [EC:6.3.2.19] (A)	--	[O]	Posttranslational modification, protein turnover, chaperones	Protein of unknown function (DUF1117);; zinc-finger;; Ring finger domain;; RING-H2 zinc finger;; Zinc finger, C3HC4 type (RING finger)	E3 ubiquitin-protein ligase RING1 GN=RING1 OS=Gossypium hirsutum (Upland cotton) PE=1 SV=1	O	Posttranslational modification, protein turnover, chaperones	PREDICTED: E3 ubiquitin-protein ligase RING1-like isoform X1 [Citrus sinensis]
Cs5g30390	33.4887	13.1015	4.48898		-1.36469	2.73e-33		-2.90188	3.96e-114		-1.52807	1.25e-10	Cellular Component: nucleus (GO:0005634);; Biological Process: regulation of transcription, DNA-templated (GO:0006355);; Biological Process: auxin-activated signaling pathway (GO:0009734);; Molecular Function: protein dimerization activity (GO:0046983);;	K14484|2.45263e-133|cit:102607547|auxin-induced protein 22D-like; K14484 auxin-responsive protein IAA (A)	Plant hormone signal transduction (ko04075)	--	--	AUX/IAA family	Auxin-induced protein 22D GN=AUX22D OS=Vigna radiata var. radiata (Mung bean) PE=2 SV=1	K	Transcription	hypothetical protein CICLE_v10022370mg [Citrus clementina]
Cs7g22450	24.3327	9.43818	8.10289		-1.36779	9.47e-22		-1.58243	5.16e-24				--	--	--	--	--	No apical meristem (NAM) protein	NAC domain-containing protein 100 GN=NAC100 OS=Arabidopsis thaliana (Mouse-ear cress) PE=2 SV=1	S	Function unknown	hypothetical protein CISIN_1g016435mg [Citrus sinensis]
Cs3g08290	6.7114	2.63145	3.55623		-1.36786	0.000880397							Molecular Function: pinoresinol reductase activity (GO:0010283);; Molecular Function: lariciresinol reductase activity (GO:0010284);; Molecular Function: 2'-hydroxyisoflavone reductase activity (GO:0047526);; Biological Process: oxidation-reduction process (GO:0055114);; Biological Process: (+)-pinoresinol catabolic process (GO:1902125);; Biological Process: (+)-lariciresinol catabolic process (G…	--	--	--	--	NmrA-like family;; NADH(P)-binding;; NAD dependent epimerase/dehydratase family	Bifunctional pinoresinol-lariciresinol reductase 2 GN=PLR_Lu2 OS=Linum usitatissimum (Flax) PE=1 SV=1	R	General function prediction only	hypothetical protein CICLE_v10001909mg [Citrus clementina]
Cs7g08470	30.3638	11.7001	7.09044		-1.37192	7.41e-34		-2.09087	3.11e-106				Cellular Component: ubiquitin ligase complex (GO:0000151);; Molecular Function: ubiquitin-protein transferase activity (GO:0004842);; Molecular Function: zinc ion binding (GO:0008270);; Biological Process: protein ubiquitination (GO:0016567);;	--	--	[S]	Function unknown	Armadillo/beta-catenin-like repeat;; U-box domain;; Zinc-finger of the MIZ type in Nse subunit;; HEAT-like repeat	U-box domain-containing protein 19 GN=PUB19 OS=Arabidopsis thaliana (Mouse-ear cress) PE=2 SV=1	S	Function unknown	PREDICTED: U-box domain-containing protein 18-like [Citrus sinensis]
Cs7g01300	5.23348	2.03742	1.97287		-1.37285	1.45e-12		-1.41853	3.61e-09				Molecular Function: transferase activity, transferring phosphorus-containing groups (GO:0016772);;	--	--	--	--	Protein kinase domain;; Protein tyrosine kinase;; D-mannose binding lectin	G-type lectin S-receptor-like serine/threonine-protein kinase RLK1 (Precursor) GN=RLK1 OS=Arabidopsis thaliana (Mouse-ear cress) PE=2 SV=2	T	Signal transduction mechanisms	PREDICTED: G-type lectin S-receptor-like serine/threonine-protein kinase RLK1-like [Citrus sinensis]
orange1.1t01738	4.58872	1.77876	3.44094		-1.37348	2.51e-08							Molecular Function: polygalacturonase activity (GO:0004650);; Cellular Component: extracellular region (GO:0005576);; Biological Process: carbohydrate metabolic process (GO:0005975);; Molecular Function: galacturan 1,4-alpha-galacturonidase activity (GO:0047911);;	--	--	--	--	Glycosyl hydrolases family 28;; Pectate lyase superfamily protein;; Right handed beta helix region	Polygalacturonase At1g48100 (Precursor) GN=At1g48100 OS=Arabidopsis thaliana (Mouse-ear cress) PE=2 SV=1	R	General function prediction only	PREDICTED: polygalacturonase At1g48100-like [Citrus sinensis]
Cs2g31150	34.5446	13.3932	9.56305		-1.38381	9.97e-13		-1.8338	2.38e-21				--	--	--	--	--	Protein kinase domain;; Protein tyrosine kinase;; Leucine Rich repeats (2 copies);; Leucine rich repeat;; Leucine Rich Repeat;; Leucine Rich repeat;; Leucine rich repeat	Probable LRR receptor-like serine/threonine-protein kinase At4g08850 (Precursor) GN=At4g08850 OS=Arabidopsis thaliana (Mouse-ear cress) PE=2 SV=3	S	Function unknown	PREDICTED: probable LRR receptor-like serine/threonine-protein kinase At4g08850-like [Citrus sinensis]
Cs2g03270	1.41999	0.551446	0.453082		-1.38388	0.00165708		-1.63584	0.000236893				Molecular Function: oxidoreductase activity, acting on single donors with incorporation of molecular oxygen, incorporation of two atoms of oxygen (GO:0016702);;	K09840|0|cit:102578070|9-cis-epoxycarotenoid dioxygenase 2; K09840 9-cis-epoxycarotenoid dioxygenase [EC:1.13.11.51] (A)	Carotenoid biosynthesis (ko00906)	[Q]	Secondary metabolites biosynthesis, transport and catabolism	Retinal pigment epithelial membrane protein	9-cis-epoxycarotenoid dioxygenase NCED1, chloroplastic (Precursor) GN=NCED1 OS=Phaseolus vulgaris (Kidney bean) PE=2 SV=1	Q	Secondary metabolites biosynthesis, transport and catabolism	hypothetical protein CISIN_1g007291mg [Citrus sinensis]
Cs7g20890	1.13538	0.448067	0.538856		-1.38631	0.00858063							Molecular Function: catalytic activity (GO:0003824);;	--	--	--	--	Leucine Rich repeats (2 copies);; Protein kinase domain;; Leucine rich repeat;; Protein tyrosine kinase;; Leucine Rich Repeat;; Leucine rich repeat N-terminal domain	LRR receptor-like serine/threonine-protein kinase EFR (Precursor) GN=EFR OS=Arabidopsis thaliana (Mouse-ear cress) PE=1 SV=1	T	Signal transduction mechanisms	PREDICTED: putative receptor-like protein kinase At3g47110-like [Citrus sinensis]
Cs2g02850	21.297	8.14039	12.0919		-1.38632	9.03e-21							--	--	--	--	--	Petal formation-expressed	Probable F-box protein At4g22030 GN=At4g22030 OS=Arabidopsis thaliana (Mouse-ear cress) PE=4 SV=1	R	General function prediction only	hypothetical protein CISIN_1g014772mg [Citrus sinensis]
Cs3g20580	10.7119	4.07781	8.06085		-1.38887	3.81e-09							Molecular Function: copper ion binding (GO:0005507);; Molecular Function: electron carrier activity (GO:0009055);; Biological Process: pollination (GO:0009856);; Cellular Component: apoplast (GO:0048046);; Biological Process: anther development (GO:0048653);;	--	--	--	--	Plastocyanin-like domain	Basic blue protein (Precursor) GN=ARPN OS=Arabidopsis thaliana (Mouse-ear cress) PE=2 SV=2	R	General function prediction only	PREDICTED: basic blue protein-like [Citrus sinensis]
Cs1g24250	2.17912	0.841511	1.42804		-1.3925	0.00228111							Molecular Function: copper ion binding (GO:0005507);; Biological Process: lignin catabolic process (GO:0046274);; Cellular Component: apoplast (GO:0048046);; Molecular Function: hydroquinone:oxygen oxidoreductase activity (GO:0052716);; Biological Process: oxidation-reduction process (GO:0055114);;	--	--	[Q]	Secondary metabolites biosynthesis, transport and catabolism	Multicopper oxidase;; Multicopper oxidase;; Multicopper oxidase	Laccase-11 (Precursor) OS=Arabidopsis thaliana (Mouse-ear cress) PE=2 SV=1	Q	Secondary metabolites biosynthesis, transport and catabolism	PREDICTED: laccase-11-like [Citrus sinensis]
Cs5g06060	107.412	40.6333	26.5794		-1.39342	7.1e-58		-1.97469	8.46e-79				--	--	--	--	--	PB1 domain	--	S	Function unknown	PREDICTED: uncharacterized protein LOC102620638 [Citrus sinensis]
Cs7g31060	30.9356	11.6584	8.64908		-1.40119	1.33e-61		-1.83284	2.22e-113				--	--	--	[T]	Signal transduction mechanisms	Protein kinase domain;; Protein tyrosine kinase;; Regulator of chromosome condensation (RCC1) repeat	Putative serine/threonine-protein kinase-like protein CCR3 (Precursor) GN=F27K19.130 OS=Arabidopsis thaliana (Mouse-ear cress) PE=2 SV=1	T	Signal transduction mechanisms	hypothetical protein CICLE_v10030732mg [Citrus clementina]
Cs3g17390	143.998	54.0348	38.8628		-1.40733	2.05e-32		-1.8726	2.97e-42				Biological Process: mitochondrial transport (GO:0006839);; Cellular Component: integral component of membrane (GO:0016021);; Cellular Component: mitochondrial membrane (GO:0031966);;	K15104|0|cit:102626775|mitochondrial uncoupling protein 5-like; K15104 solute carrier family 25 (mitochondrial oxoglutarate transporter), member 11 (A)	--	[C]	Energy production and conversion	Mitochondrial carrier protein	Mitochondrial uncoupling protein 5 GN=F14M13.10 OS=Arabidopsis thaliana (Mouse-ear cress) PE=2 SV=1	C	Energy production and conversion	PREDICTED: mitochondrial uncoupling protein 5-like [Citrus sinensis]
Cs5g02420	138.752	52.1194	61.9096		-1.4094	4.7e-21		-1.13179	2.43e-14				--	--	--	--	--	--	--	--	--	hypothetical protein CISIN_1g032053mg [Citrus sinensis]
Cs8g16790	8.79674	3.32145	12.0535		-1.41126	1.67e-09					1.88596	0.00275705	--	--	--	--	--	Root cap	--	R	General function prediction only	hypothetical protein CICLE_v10028722mg [Citrus clementina]
Cs8g18940	2.88048	1.08161	2.49036		-1.41269	2.11e-06					1.21285	0.00824361	Molecular Function: protein kinase activity (GO:0004672);; Molecular Function: binding (GO:0005488);;	--	--	--	--	Legume lectin domain;; Protein kinase domain;; Protein tyrosine kinase	L-type lectin-domain containing receptor kinase I.3 (Precursor) GN=F18N11.170 OS=Arabidopsis thaliana (Mouse-ear cress) PE=1 SV=1	T	Signal transduction mechanisms	PREDICTED: putative L-type lectin-domain containing receptor kinase II.2-like [Citrus sinensis]
Cs5g28400	175.137	66.0861	79.379		-1.41374	2.14e-25		-1.12308	8.32e-19				Molecular Function: oxygen transporter activity (GO:0005344);; Molecular Function: iron ion binding (GO:0005506);; Cellular Component: cell wall (GO:0005618);; Cellular Component: plasma membrane (GO:0005886);; Biological Process: nitrogen fixation (GO:0009399);; Biological Process: oxygen transport (GO:0015671);; Molecular Function: oxygen binding (GO:0019825);; Molecular Function: heme binding …	--	--	[C]	Energy production and conversion	Globin	Hemoglobin-2 GN=HBII OS=Casuarina glauca (Swamp oak) PE=3 SV=1	C	Energy production and conversion	hypothetical protein CICLE_v10029451mg [Citrus clementina]
Cs2g01990	340.783	128.432	77.6774		-1.416	7.2e-54		-2.15051	2.04e-150				Biological Process: respiratory burst involved in defense response (GO:0002679);; Molecular Function: sequence-specific DNA binding transcription factor activity (GO:0003700);; Biological Process: regulation of transcription, DNA-templated (GO:0006355);; Biological Process: protein targeting to membrane (GO:0006612);; Biological Process: ethylene biosynthetic process (GO:0009693);; Biological Pro…	--	--	--	--	GRAS domain family	Scarecrow-like protein 13 GN=SCL13 OS=Arabidopsis thaliana (Mouse-ear cress) PE=2 SV=2	K	Transcription	PREDICTED: scarecrow-like protein 13-like [Citrus sinensis]
orange1.1t05013	1.21597	0.470391	0.274618		-1.42002	0.0084388		-2.19666	6.87e-05				--	--	--	--	--	Plant protein of unknown function (DUF641)	--	S	Function unknown	hypothetical protein CICLE_v10003584mg [Citrus clementina]
Cs6g09130	3.76099	1.42658	1.7785		-1.42719	0.000958585		-1.09459	0.00792463				--	--	--	--	--	--	--	S	Function unknown	hypothetical protein CICLE_v10013473mg [Citrus clementina]
Cs2g06840	72.6339	26.9831	19.8827		-1.43113	1.77e-71		-1.86595	5.07e-124				--	--	--	--	--	--	F-box protein At1g61340 GN=At1g61340 OS=Arabidopsis thaliana (Mouse-ear cress) PE=2 SV=1	R	General function prediction only	PREDICTED: F-box protein At1g61340-like [Citrus sinensis]
Cs3g02990	4.05703	1.50907	2.51308		-1.43271	0.00298277							--	--	--	[T]	Signal transduction mechanisms	NB-ARC domain	Putative disease resistance RPP13-like protein 1 GN=RPPL1 OS=Arabidopsis thaliana (Mouse-ear cress) PE=3 SV=1	T	Signal transduction mechanisms	hypothetical protein CICLE_v10003496mg [Citrus clementina]
Cs4g02670	3.82645	1.46082	1.51199		-1.43517	0.00734925							Cellular Component: cell wall (GO:0005618);; Biological Process: systemic acquired resistance (GO:0009627);; Biological Process: alternative respiration (GO:0010230);; Biological Process: response to endoplasmic reticulum stress (GO:0034976);; Cellular Component: apoplast (GO:0048046);;	--	--	--	--	Rare lipoprotein A (RlpA)-like double-psi beta-barrel	EG45-like domain containing protein 2 (Precursor) GN=MSF3.4 OS=Arabidopsis thaliana (Mouse-ear cress) PE=2 SV=2	R	General function prediction only	hypothetical protein CICLE_v10009878mg [Citrus clementina]
Cs2g01150	79.1855	29.2391	18.6538		-1.43573	2.44e-71		-2.05635	3.77e-155				--	--	--	--	--	Plant protein of unknown function	UPF0481 protein At3g47200 GN=At3g47200 OS=Arabidopsis thaliana (Mouse-ear cress) PE=2 SV=1	S	Function unknown	hypothetical protein CICLE_v10015337mg [Citrus clementina]
Cs6g16980	3.31683	1.23678	0.889652		-1.43701	0.000528274		-1.91875	3.86e-06				Molecular Function: 3-oxoacyl-[acyl-carrier-protein] reductase (NADPH) activity (GO:0004316);; Biological Process: oxidation-reduction process (GO:0055114);;	--	--	[R]	General function prediction only	short chain dehydrogenase;; Enoyl-(Acyl carrier protein) reductase;; KR domain	3-oxoacyl-[acyl-carrier-protein] reductase, chloroplastic (Precursor) GN=CLKR27 OS=Cuphea lanceolata (Cigar flower) PE=2 SV=1	Q	Secondary metabolites biosynthesis, transport and catabolism	PREDICTED: 3-oxoacyl-[acyl-carrier-protein] reductase, chloroplastic-like [Citrus sinensis]
Cs2g09980	97.1804	35.8406	17.4545		-1.44189	5.75e-82		-2.47379	2.19e-248		-1.02277	4.48e-12	--	--	--	--	--	--	--	S	Function unknown	PREDICTED: uncharacterized protein LOC102615656 [Citrus sinensis]
Cs3g18690	95.8255	35.1494	23.6727		-1.45299	1.32e-49		-1.99074	1.46e-93				Biological Process: metal ion transport (GO:0030001);; Molecular Function: metal ion binding (GO:0046872);;	--	--	[P]	Inorganic ion transport and metabolism	Heavy-metal-associated domain	Heavy metal-associated isoprenylated plant protein 26 (Precursor) GN=F20M13.140 OS=Arabidopsis thaliana (Mouse-ear cress) PE=1 SV=1	P	Inorganic ion transport and metabolism	PREDICTED: heavy metal-associated isoprenylated plant protein 26-like [Citrus sinensis]
Cs7g09430	7.14856	2.64681	4.22945		-1.45659	0.00359368							--	--	--	--	--	--	--	--	--	hypothetical protein CISIN_1g032802mg [Citrus sinensis]
Cs1g03310	15.4467	5.61378	9.4983		-1.45947	6.14e-16							Biological Process: respiratory burst involved in defense response (GO:0002679);; Molecular Function: DNA binding (GO:0003677);; Molecular Function: sequence-specific DNA binding transcription factor activity (GO:0003700);; Cellular Component: nucleus (GO:0005634);; Biological Process: regulation of transcription, DNA-templated (GO:0006355);; Biological Process: protein targeting to membrane (GO:…	--	--	--	--	AP2 domain	Ethylene-responsive transcription factor 13 GN=T13E15.15 OS=Arabidopsis thaliana (Mouse-ear cress) PE=2 SV=2	K	Transcription	hypothetical protein CISIN_1g044584mg [Citrus sinensis]
Cs1g17540	2.42155	0.881621	1.37258		-1.46439	1.68e-05							--	--	--	[R]	General function prediction only	Domain of unknown function;; Ankyrin repeats (3 copies)	Ankyrin repeat-containing protein At3g12360 GN=At3g12360 OS=Arabidopsis thaliana (Mouse-ear cress) PE=2 SV=1	S	Function unknown	PREDICTED: uncharacterized protein LOC102626928 [Citrus sinensis]
Cs6g13770	2.00042	0.842646	0.674561		-1.46458	6.03e-05		-1.94208	1.2e-07				--	--	--	--	--	--	--	S	Function unknown	PREDICTED: uncharacterized protein LOC102623077 isoform X1 [Citrus sinensis]
Cs2g02590	24.6669	9.37739	12.734		-1.46685	7.93e-12							Molecular Function: sequence-specific DNA binding transcription factor activity (GO:0003700);; Cellular Component: nucleus (GO:0005634);; Biological Process: regulation of transcription, DNA-templated (GO:0006355);; Molecular Function: sequence-specific DNA binding (GO:0043565);;	--	--	[K]	Transcription	KNOX2 domain;; KNOX1 domain;; Homeobox KN domain;; ELK domain;; Homeobox domain	Homeobox protein SBH1 GN=H1 OS=Glycine max (Soybean) PE=2 SV=1	K	Transcription	PREDICTED: homeobox protein SHOOT MERISTEMLESS-like [Citrus sinensis]
Cs3g27630	4.82114	1.64544	1.11317		-1.46858	4.33e-08		-2.15696	5.11e-18				--	--	--	--	--	No apical meristem (NAM) protein	Protein CUP-SHAPED COTYLEDON 3 OS=Arabidopsis thaliana (Mouse-ear cress) PE=1 SV=1	K	Transcription	PREDICTED: protein CUP-SHAPED COTYLEDON 3-like [Citrus sinensis]
Cs5g31660	19.9302	7.16632	4.86672		-1.47503	2.36e-16		-2.00181	4.91e-23				--	--	--	--	--	Glutamyl-tRNAGlu reductase, dimerisation domain	--	--	--	hypothetical protein CICLE_v10022509mg [Citrus clementina]
Cs7g20260	77.6823	28.0232	56.2982		-1.47523	9.57e-20					1.01109	1.33e-06	--	--	--	[R]	General function prediction only	Strictosidine synthase;; SMP-30/Gluconolaconase/LRE-like region	Protein STRICTOSIDINE SYNTHASE-LIKE 4 {ECO:0000303|PubMed:10777701} (Precursor) OS=Arabidopsis thaliana (Mouse-ear cress) PE=1 SV=1	R	General function prediction only	hypothetical protein CICLE_v10015735mg [Citrus clementina]
Cs9g13790	4.14998	1.51745	1.19004		-1.47654	0.00190736		-1.82939	0.000167435				Molecular Function: transferase activity (GO:0016740);; Biological Process: methylation (GO:0032259);;	--	--	--	--	SAD/SRA domain	Histone-lysine N-methyltransferase, H3 lysine-9 specific SUVH5 GN=T4C15.17 OS=Arabidopsis thaliana (Mouse-ear cress) PE=1 SV=1	B	Chromatin structure and dynamics	PREDICTED: histone-lysine N-methyltransferase, H3 lysine-9 specific SUVH5-like isoform X1 [Citrus sinensis]
Cs5g03180	34.7045	12.5651	14.2905		-1.49072	3.04e-09		-1.28828	4.95e-08				--	K18635|1.98599e-50|cit:102617482|protein SPIRAL1-like 5-like; K18635 protein SPIRAL1 and related proteins (A)	--	--	--	--	Protein SPIRAL1-like 5 GN=SP1L5 OS=Arabidopsis thaliana (Mouse-ear cress) PE=2 SV=1	S	Function unknown	hypothetical protein CICLE_v10023365mg [Citrus clementina]
Cs4g12130	172.126	61.5068	40.9903		-1.49161	6.97e-51		-2.0872	2.93e-88				Biological Process: regulation of transcription, DNA-templated (GO:0006355);;	--	--	--	--	GRAS domain family	Chitin-inducible gibberellin-responsive protein 1 GN=P0006G05.102 OS=Oryza sativa subsp. japonica (Rice) PE=2 SV=1	K	Transcription	hypothetical protein CICLE_v10007843mg [Citrus clementina]
Cs7g16030	85.4715	30.078	19.3125		-1.4937	1.21e-86		-2.12345	4.39e-217				--	--	--	[T]	Signal transduction mechanisms	NB-ARC domain;; Leucine rich repeat;; Leucine Rich repeats (2 copies);; Leucine Rich Repeat	Putative disease resistance protein RGA3 GN=RGA3 OS=Solanum bulbocastanum (Wild potato) PE=2 SV=2	T	Signal transduction mechanisms	PREDICTED: putative disease resistance protein RGA3-like isoform X1 [Citrus sinensis]
Cs5g15220	1.25692	0.451656	0.512188		-1.49975	0.00656312							Molecular Function: protein serine/threonine kinase activity (GO:0004674);; Molecular Function: ATP binding (GO:0005524);; Biological Process: protein phosphorylation (GO:0006468);; Biological Process: auxin polar transport (GO:0009926);; Biological Process: root development (GO:0048364);; Biological Process: cotyledon development (GO:0048825);;	--	--	[R]	General function prediction only	Protein kinase domain;; Protein tyrosine kinase	Serine/threonine-protein kinase WAG1 GN=F22G10.21 OS=Arabidopsis thaliana (Mouse-ear cress) PE=2 SV=1	T	Signal transduction mechanisms	PREDICTED: protein kinase PVPK-1-like [Citrus sinensis]
Cs5g05260	205.944	166.764	148.021		-1.50578	3.16e-97		-2.17978	4.48e-239				Cellular Component: ubiquitin ligase complex (GO:0000151);; Molecular Function: ubiquitin-protein transferase activity (GO:0004842);; Molecular Function: ATP binding (GO:0005524);; Biological Process: protein ubiquitination (GO:0016567);;	--	--	[S]	Function unknown	U-box domain;; Armadillo/beta-catenin-like repeat;; DSS1/SEM1 family;; V-ATPase subunit H;; Neurochondrin	U-box domain-containing protein 19 GN=PUB19 OS=Arabidopsis thaliana (Mouse-ear cress) PE=2 SV=1	S	Function unknown	PREDICTED: U-box domain-containing protein 19-like [Citrus sinensis]
Cs3g21380	422.783	148.118	81.7668		-1.50972	3.46e-52		-2.36622	8.75e-152				--	--	--	--	--	Protein of unknown function (DUF793);; Protein of unknown function (DUF677)	--	S	Function unknown	PREDICTED: uncharacterized protein LOC102615305 [Citrus sinensis]
Cs4g03490	4.7706	1.69338	2.91202		-1.51244	0.00739513							Molecular Function: sequence-specific DNA binding transcription factor activity (GO:0003700);; Cellular Component: nucleus (GO:0005634);; Biological Process: regulation of transcription, DNA-templated (GO:0006355);; Biological Process: auxin-activated signaling pathway (GO:0009734);; Molecular Function: protein dimerization activity (GO:0046983);;	--	--	--	--	AUX/IAA family	Auxin-responsive protein IAA33 GN=IAA33 OS=Arabidopsis thaliana (Mouse-ear cress) PE=2 SV=1	K	Transcription	PREDICTED: auxin-responsive protein IAA33-like [Citrus sinensis]
Cs3g21130	87.6041	30.4094	27.2007		-1.52283	1.1e-46		-1.6721	2.98e-47				Molecular Function: ligase activity (GO:0016874);;	--	--	--	--	U-box domain	U-box domain-containing protein 29 GN=PUB29 OS=Arabidopsis thaliana (Mouse-ear cress) PE=1 SV=1	R	General function prediction only	PREDICTED: U-box domain-containing protein 29-like [Citrus sinensis]
Cs4g01610	1.59877	0.64654	1.23621		-1.52481	0.00893985							Molecular Function: serine-type carboxypeptidase activity (GO:0004185);; Cellular Component: lysosome (GO:0005764);; Biological Process: proteolysis (GO:0006508);; Biological Process: glucosinolate biosynthetic process (GO:0019761);;	K01285|5.0297e-101|tcc:TCM_037095|Alpha/beta-Hydrolases superfamily protein isoform 1; K01285 lysosomal Pro-X carboxypeptidase [EC:3.4.16.2] (A)	--	[OR]	Posttranslational modification, protein turnover, chaperones;; General function prediction only	Serine carboxypeptidase S28	--	O	Posttranslational modification, protein turnover, chaperones	hypothetical protein CISIN_1g044064mg [Citrus sinensis]
Cs5g01150	3.88797	1.39283	2.21526		-1.52542	3.35e-05							Cellular Component: membrane (GO:0016020);;	--	--	--	--	EamA-like transporter family	WAT1-related protein At3g30340 GN=At3g30340 OS=Arabidopsis thaliana (Mouse-ear cress) PE=2 SV=1	S	Function unknown	PREDICTED: WAT1-related protein At3g30340-like [Citrus sinensis]
Cs1g03260	19.6119	6.73289	7.2928		-1.53438	1.27e-11		-1.41932	1.56e-06				--	K09286|9.16166e-139|cit:102627191|ethylene-responsive transcription factor 13-like; K09286 EREBP-like factor (A)	--	--	--	AP2 domain	Ethylene-responsive transcription factor 13 GN=T13E15.15 OS=Arabidopsis thaliana (Mouse-ear cress) PE=2 SV=2	K	Transcription	hypothetical protein CICLE_v10021995mg [Citrus clementina]
Cs2g06200	2.35077	0.829264	2.3814		-1.53885	0.000284324					1.57132	0.00096072	Biological Process: allantoin catabolic process (GO:0000256);; Molecular Function: allantoinase activity (GO:0004038);; Molecular Function: zinc ion binding (GO:0008270);; Molecular Function: cobalt ion binding (GO:0050897);;	K01466|0|cit:102631418|probable allantoinase 1-like; K01466 allantoinase [EC:3.5.2.5] (A)	Purine metabolism (ko00230)	[F]	Nucleotide transport and metabolism	Amidohydrolase;; Amidohydrolase family;; Amidohydrolase;; Amidohydrolase family	Allantoinase GN=ALN OS=Arabidopsis thaliana (Mouse-ear cress) PE=1 SV=1	F	Nucleotide transport and metabolism	PREDICTED: probable allantoinase 1-like [Citrus sinensis]
Cs1g12580	39.1637	13.5978	10.7662		-1.54025	2.09e-32		-1.85916	3.34e-42				Cellular Component: chloroplast (GO:0009507);;	--	--	--	--	--	--	S	Function unknown	PREDICTED: uncharacterized protein LOC102626047 [Citrus sinensis]
Cs3g08570	2.34148	0.811712	0.870879		-1.54717	4.67e-05		-1.42758	8.64e-05				Molecular Function: calcium-transporting ATPase activity (GO:0005388);; Molecular Function: ATP binding (GO:0005524);; Cellular Component: integral component of membrane (GO:0016021);; Molecular Function: metal ion binding (GO:0046872);; Biological Process: calcium ion transmembrane transport (GO:0070588);;	K01537|0|cit:102621937|calcium-transporting ATPase 12, plasma membrane-type-like; K01537 Ca2+-transporting ATPase [EC:3.6.3.8] (A)	--	[P]	Inorganic ion transport and metabolism	Cation transporting ATPase, C-terminus;; haloacid dehalogenase-like hydrolase;; haloacid dehalogenase-like hydrolase	Calcium-transporting ATPase 12, plasma membrane-type GN=ACA12 OS=Arabidopsis thaliana (Mouse-ear cress) PE=2 SV=1	P	Inorganic ion transport and metabolism	PREDICTED: calcium-transporting ATPase 12, plasma membrane-type-like [Citrus sinensis]
Citrus_sinensis_newGene_1196	4.89574	1.67776	3.30455		-1.55196	9.72e-11							--	--	--	[U]	Intracellular trafficking, secretion, and vesicular transport	--	Ras-related protein RABA2a (Precursor) GN=F21M12.2 OS=Arabidopsis thaliana (Mouse-ear cress) PE=2 SV=1	U	Intracellular trafficking, secretion, and vesicular transport	hypothetical protein CICLE_v10003825mg [Citrus clementina]
Cs7g05920	342.834	115.376	61.8699		-1.55984	5.89e-41		-2.38116	1.51e-100				--	--	--	--	--	--	--	S	Function unknown	PREDICTED: uncharacterized protein LOC102614356 [Citrus sinensis]
Cs7g02350	315.717	106.039	76.9155		-1.56182	6.72e-64		-2.00085	5.12e-94				--	--	--	--	--	Protein of unknown function (DUF793)	--	S	Function unknown	hypothetical protein CICLE_v10032181mg [Citrus clementina]
Cs3g01350	2.04788	0.704174	1.36262		-1.56552	0.000904494							--	--	--	--	--	No apical meristem (NAM) protein	Putative NAC domain-containing protein 94 GN=ANAC094 OS=Arabidopsis thaliana (Mouse-ear cress) PE=3 SV=1	S	Function unknown	PREDICTED: protein FEZ-like [Citrus sinensis]
Cs5g01570	5.82932	1.97576	1.29204		-1.56713	2.2e-06		-2.15401	2.6e-12				--	--	--	--	--	--	--	S	Function unknown	PREDICTED: uncharacterized protein LOC102611678 [Citrus sinensis]
Cs8g02390	3.20873	1.11178	0.594573		-1.56798	0.00040293		-2.44358	1.59e-07				--	--	--	--	--	--	--	S	Function unknown	PREDICTED: uncharacterized protein LOC102619920 [Citrus sinensis]
Citrus_sinensis_newGene_1037	5.18717	1.7975	1.56169		-1.5736	0.00705786		-1.78693	0.00185688				--	--	--	--	--	--	--	--	--	--
Cs4g15735	616.932	203.533	144.795		-1.57656	1.47e-107		-2.04608	2.46e-164				Cellular Component: plasma membrane (GO:0005886);; Biological Process: tryptophan catabolic process (GO:0006569);; Biological Process: indoleacetic acid biosynthetic process (GO:0009684);; Cellular Component: anchored component of membrane (GO:0031225);;	--	--	--	--	Protein of unknown function (DUF1070)	Arabinogalactan peptide 16 (Precursor) GN=AGP16 OS=Arabidopsis thaliana (Mouse-ear cress) PE=1 SV=1	R	General function prediction only	hypothetical protein CICLE_v10010340mg [Citrus clementina]
Cs1g16110	1.28549	0.446439	0.917253		-1.5787	0.000633116							Molecular Function: protein kinase activity (GO:0004672);; Molecular Function: ATP binding (GO:0005524);; Cellular Component: plasma membrane (GO:0005886);; Biological Process: protein phosphorylation (GO:0006468);;	--	--	--	--	Carbohydrate-binding protein of the ER;; Protein kinase domain;; Protein tyrosine kinase;; Leucine Rich Repeat	Putative leucine-rich repeat receptor-like protein kinase At2g19210 (Precursor) GN=At2g19210 OS=Arabidopsis thaliana (Mouse-ear cress) PE=3 SV=1	T	Signal transduction mechanisms	hypothetical protein CISIN_1g043526mg [Citrus sinensis]
Cs9g05130	35.2237	11.6022	22.6584		-1.59293	0.00104612							Molecular Function: peroxidase activity (GO:0004601);; Biological Process: response to oxidative stress (GO:0006979);; Molecular Function: heme binding (GO:0020037);; Molecular Function: metal ion binding (GO:0046872);; Biological Process: oxidation-reduction process (GO:0055114);;	K00430|0|cit:102619551|peroxidase 3-like; K00430 peroxidase [EC:1.11.1.7] (A)	Phenylalanine metabolism (ko00360);; Phenylpropanoid biosynthesis (ko00940)	--	--	Peroxidase	Peroxidase 3 (Precursor) GN=YUP8H12.13 OS=Arabidopsis thaliana (Mouse-ear cress) PE=2 SV=1	G	Carbohydrate transport and metabolism	PREDICTED: peroxidase 3-like [Citrus sinensis]
Cs5g14370	59.436	19.4742	7.08069		-1.59456	2.65e-96		-3.02632	8.98e-279		-1.42252	1.62e-32	Biological Process: response to water deprivation (GO:0009414);; Cellular Component: chloroplast thylakoid membrane (GO:0009535);; Cellular Component: chloroplast stroma (GO:0009570);; Biological Process: hyperosmotic salinity response (GO:0042538);; Molecular Function: 9-cis-epoxycarotenoid dioxygenase activity (GO:0045549);;	K09840|0|cic:CICLE_v10019364mg|hypothetical protein; K09840 9-cis-epoxycarotenoid dioxygenase [EC:1.13.11.51] (A)	Carotenoid biosynthesis (ko00906)	[Q]	Secondary metabolites biosynthesis, transport and catabolism	Retinal pigment epithelial membrane protein	9-cis-epoxycarotenoid dioxygenase NCED1, chloroplastic (Precursor) GN=NCED1 OS=Phaseolus vulgaris (Kidney bean) PE=2 SV=1	Q	Secondary metabolites biosynthesis, transport and catabolism	hypothetical protein CISIN_1g007379mg [Citrus sinensis]
Cs7g06460	2.169	0.722774	2.049		-1.5972	5.02e-10					1.51724	5.79e-06	Biological Process: maltose metabolic process (GO:0000023);; Biological Process: polysaccharide catabolic process (GO:0000272);; Biological Process: pentose-phosphate shunt (GO:0006098);; Biological Process: phosphatidylglycerol biosynthetic process (GO:0006655);; Biological Process: plant-type cell wall organization (GO:0009664);; Biological Process: chloroplast relocation (GO:0009902);; Biologi…	--	--	[R]	General function prediction only	PPR repeat family;; PPR repeat;; PPR repeat;; Pentatricopeptide repeat domain;; Evolutionarily conserved signalling intermediate in Toll pathway;; Tetratricopeptide repeat;; Tetratricopeptide repeat;; Tetratricopeptide repeat;; Tetratricopeptide repeat;; Mitochondrial ATPase expression;; Tetratricopeptide repeat;; Bacterial transcriptional activator domain;; Tetratricopeptide repeat;; Replication…	Pentatricopeptide repeat-containing protein At4g31850, chloroplastic (Precursor) GN=PGR3 OS=Arabidopsis thaliana (Mouse-ear cress) PE=1 SV=1	R	General function prediction only	PREDICTED: pentatricopeptide repeat-containing protein At4g31850, chloroplastic-like [Citrus sinensis]
Cs5g31670	38.3964	12.6529	3.69415		-1.60072	2.14e-32		-3.3756	1.01e-90		-1.76542	2.35e-21	--	--	--	[O]	Posttranslational modification, protein turnover, chaperones	--	EID1-like F-box protein 3 GN=EDL3 OS=Arabidopsis thaliana (Mouse-ear cress) PE=2 SV=1	O	Posttranslational modification, protein turnover, chaperones	hypothetical protein CICLE_v10020962mg [Citrus clementina]
Cs4g03145	85.0962	27.8357	25.0269		-1.60232	1.15e-22		-1.72424	1.06e-26				--	--	--	--	--	Glycosyl hydrolases family 16	Probable xyloglucan endotransglucosylase/hydrolase protein 23 (Precursor) GN=F14M19.90 OS=Arabidopsis thaliana (Mouse-ear cress) PE=2 SV=1	G	Carbohydrate transport and metabolism	hypothetical protein CICLE_v10009562mg [Citrus clementina]
Cs3g16450	14.3006	4.85948	8.4499		-1.61795	6.3e-14							Molecular Function: DNA binding (GO:0003677);; Biological Process: transcription, DNA-templated (GO:0006351);;	K09338|2.05885e-146|cit:102615117|homeobox-leucine zipper protein HAT9-like; K09338 homeobox-leucine zipper protein (A)	--	[K]	Transcription	Homeobox domain;; Homeobox associated leucine zipper	Homeobox-leucine zipper protein HAT22 GN=HAT22 OS=Arabidopsis thaliana (Mouse-ear cress) PE=1 SV=1	K	Transcription	PREDICTED: homeobox-leucine zipper protein HAT9-like [Citrus sinensis]
Cs7g02620	60.007	20.5797	14.5189		-1.61831	4.95e-110		-2.11453	2.85e-224				--	K08332|0|cit:102623752|U-box domain-containing protein 44-like; K08332 vacuolar protein 8 (A)	Regulation of autophagy (ko04140)	[S]	Function unknown	Armadillo/beta-catenin-like repeat;; HEAT repeats	U-box domain-containing protein 43 GN=PUB43 OS=Arabidopsis thaliana (Mouse-ear cress) PE=2 SV=1	S	Function unknown	PREDICTED: U-box domain-containing protein 44-like [Citrus sinensis]
Cs5g33820	275.075	87.2824	46.0755		-1.63465	6e-45		-2.51893	7.91e-101				--	--	--	--	--	Cotton fibre expressed protein	--	S	Function unknown	hypothetical protein CICLE_v10022416mg [Citrus clementina]
Cs5g02920	4.50658	1.43236	1.96993		-1.66227	0.00605197							--	--	--	--	--	Late embryogenesis abundant protein	--	S	Function unknown	PREDICTED: uncharacterized protein LOC102619888 [Citrus sinensis]
Cs8g20420	371.17	116.675	68.034		-1.66912	5.53e-44		-2.43331	1.62e-80				Molecular Function: protein serine/threonine phosphatase activity (GO:0004722);; Biological Process: protein dephosphorylation (GO:0006470);; Molecular Function: metal ion binding (GO:0046872);;	--	--	[T]	Signal transduction mechanisms	Protein phosphatase 2C;; Protein phosphatase 2C;; Stage II sporulation protein E (SpoIIE)	Probable protein phosphatase 2C 25 GN=At2g30020 OS=Arabidopsis thaliana (Mouse-ear cress) PE=1 SV=1	T	Signal transduction mechanisms	PREDICTED: probable protein phosphatase 2C 25-like [Citrus sinensis]
Cs3g26610	4.64521	1.4737	4.24999		-1.67025	0.000252177					1.54563	0.000519778	Cellular Component: extracellular region (GO:0005576);; Cellular Component: cell wall (GO:0005618);; Biological Process: unidimensional cell growth (GO:0009826);; Biological Process: plant-type cell wall loosening (GO:0009828);; Biological Process: plant-type cell wall modification involved in multidimensional cell growth (GO:0009831);; Cellular Component: membrane (GO:0016020);;	--	--	--	--	Pollen allergen;; Rare lipoprotein A (RlpA)-like double-psi beta-barrel	Expansin-A1 (Precursor) GN=OSJNBa0065B15.2 OS=Oryza sativa subsp. japonica (Rice) PE=2 SV=2	R	General function prediction only	hypothetical protein CICLE_v10002233mg [Citrus clementina]
Cs7g20480	3.27454	1.06484	3.20365		-1.6749	0.00107723					1.66323	0.00530226	--	--	--	[R]	General function prediction only	Strictosidine synthase;; SMP-30/Gluconolaconase/LRE-like region	Protein STRICTOSIDINE SYNTHASE-LIKE 4 {ECO:0000303|PubMed:10777701} (Precursor) OS=Arabidopsis thaliana (Mouse-ear cress) PE=1 SV=1	R	General function prediction only	PREDICTED: protein YLS2-like [Citrus sinensis]
Cs4g18240	35.4545	11.1657	4.40182		-1.67626	1.52e-32		-3.01581	9.91e-111		-1.33062	0.000885816	--	K14484|0|cit:102617957|auxin-responsive protein IAA29-like; K14484 auxin-responsive protein IAA (A)	Plant hormone signal transduction (ko04075)	--	--	AUX/IAA family	Auxin-responsive protein IAA29 GN=IAA29 OS=Arabidopsis thaliana (Mouse-ear cress) PE=2 SV=2	S	Function unknown	PREDICTED: auxin-responsive protein IAA29-like [Citrus sinensis]
Cs9g14440	1.34544	0.424208	1.89686		-1.67931	0.0051966					2.22527	0.00136822	Molecular Function: enzyme inhibitor activity (GO:0004857);; Cellular Component: cell wall (GO:0005618);; Molecular Function: pectinesterase activity (GO:0030599);; Biological Process: cell wall modification (GO:0042545);; Biological Process: negative regulation of catalytic activity (GO:0043086);; Molecular Function: aspartyl esterase activity (GO:0045330);; Biological Process: pectin catabolic …	K01051|0|cit:102611144|probable pectinesterase/pectinesterase inhibitor 33-like; K01051 pectinesterase [EC:3.1.1.11] (A)	Pentose and glucuronate interconversions (ko00040);; Starch and sucrose metabolism (ko00500)	--	--	Pectinesterase;; Plant invertase/pectin methylesterase inhibitor	Pectinesterase 33 (Precursor) GN=T21L8.150 OS=Arabidopsis thaliana (Mouse-ear cress) PE=2 SV=1	R	General function prediction only	PREDICTED: probable pectinesterase/pectinesterase inhibitor 33-like [Citrus sinensis]
Cs2g28760	113.052	34.7739	21.6426		-1.68413	9.59e-64		-2.35046	8.37e-69				Cellular Component: Golgi apparatus (GO:0005794);; Biological Process: response to oxidative stress (GO:0006979);; Biological Process: abscisic acid-activated signaling pathway (GO:0009738);; Biological Process: carbohydrate biosynthetic process (GO:0016051);; Biological Process: endoplasmic reticulum unfolded protein response (GO:0030968);; Biological Process: intracellular signal transduction (…	--	--	--	--	Glycosyl transferase family 8	Probable galacturonosyltransferase-like 10 GN=MZF16.17 OS=Arabidopsis thaliana (Mouse-ear cress) PE=2 SV=1	G	Carbohydrate transport and metabolism	PREDICTED: probable galacturonosyltransferase-like 10-like [Citrus sinensis]
Cs2g17820	154.367	47.8649	27.4413		-1.68553	1.89e-121		-2.46484	2.11e-206				Biological Process: defense response (GO:0006952);; Biological Process: single-organism cellular process (GO:0044763);; Biological Process: regulation of cellular process (GO:0050794);;	--	--	--	--	--	U-box domain-containing protein 21 GN=PUB21 OS=Arabidopsis thaliana (Mouse-ear cress) PE=2 SV=1	R	General function prediction only	PREDICTED: U-box domain-containing protein 21-like [Citrus sinensis]
Cs7g28270	4.16517	1.31522	1.58618		-1.68767	3.16e-06		-1.3708	0.00313433				Cellular Component: apoplast (GO:0048046);;	--	--	--	--	Dirigent-like protein	Dirigent protein 25 (Precursor) GN=DIR25 OS=Arabidopsis thaliana (Mouse-ear cress) PE=2 SV=1	R	General function prediction only	hypothetical protein CICLE_v10033627mg [Citrus clementina]
Cs2g24730	3.36085	1.05713	0.643678		-1.68775	3.16e-06		-2.43179	1.29e-10				--	--	--	--	--	--	--	S	Function unknown	PREDICTED: uncharacterized protein LOC102614992 isoform X1 [Citrus sinensis]
orange1.1t03534	10.8767	3.36324	2.73433		-1.68842	1.02e-38		-1.98534	7.19e-45				--	--	--	[T]	Signal transduction mechanisms	NB-ARC domain	Putative disease resistance RPP13-like protein 1 GN=RPPL1 OS=Arabidopsis thaliana (Mouse-ear cress) PE=3 SV=1	T	Signal transduction mechanisms	hypothetical protein CICLE_v10018708mg [Citrus clementina]
Cs7g31360	270.773	82.5865	51.1786		-1.70137	1.64e-44		-2.36826	1.09e-71				--	--	--	--	--	Hs1pro-1 protein C-terminus;; Hs1pro-1 N-terminus	Nematode resistance protein-like HSPRO2 GN=HSPRO2 OS=Arabidopsis thaliana (Mouse-ear cress) PE=1 SV=1	S	Function unknown	hypothetical protein CICLE_v10031447mg [Citrus clementina]
Cs7g29980	52.639	16.2597	13.9598		-1.70715	8.43e-33		-1.90886	6.8e-44				--	--	--	--	--	--	--	R	General function prediction only	hypothetical protein CICLE_v10033100mg [Citrus clementina]
Cs7g02340	16.6481	5.08639	3.08291		-1.71062	2.33e-44		-2.42055	1.11e-83				Molecular Function: DNA binding (GO:0003677);; Molecular Function: sequence-specific DNA binding transcription factor activity (GO:0003700);; Cellular Component: nucleus (GO:0005634);; Biological Process: regulation of transcription, DNA-templated (GO:0006355);; Molecular Function: protein dimerization activity (GO:0046983);;	--	--	[K]	Transcription	SRF-type transcription factor (DNA-binding and dimerisation domain);; K-box region	Agamous-like MADS-box protein AGL15 GN=AGL15 OS=Arabidopsis thaliana (Mouse-ear cress) PE=1 SV=1	K	Transcription	PREDICTED: agamous-like MADS-box protein AGL15-like [Citrus sinensis]
Cs2g04540	27.6159	8.46792	6.61736		-1.71494	1.25e-24		-2.03565	2.29e-35				--	--	--	--	--	Protein of unknown function (DUF1685)	--	S	Function unknown	PREDICTED: uncharacterized protein LOC102628675 [Citrus sinensis]
orange1.1t00742	10.2303	3.15324	2.9695		-1.7201	0.000286002		-1.75823	0.000138129				--	--	--	--	--	--	--	--	--	hypothetical protein CICLE_v10006294mg [Citrus clementina]
Cs1g21860	6.94189	2.12627	2.75709		-1.7272	0.000171912		-1.29407	0.00690563				Molecular Function: peroxidase activity (GO:0004601);; Biological Process: response to oxidative stress (GO:0006979);; Molecular Function: heme binding (GO:0020037);; Molecular Function: metal ion binding (GO:0046872);; Biological Process: oxidation-reduction process (GO:0055114);;	K00430|0|cit:102610429|peroxidase 51-like; K00430 peroxidase [EC:1.11.1.7] (A)	Phenylalanine metabolism (ko00360);; Phenylpropanoid biosynthesis (ko00940)	--	--	Peroxidase	Peroxidase 73 (Precursor) GN=K8K14.13 OS=Arabidopsis thaliana (Mouse-ear cress) PE=1 SV=1	G	Carbohydrate transport and metabolism	PREDICTED: peroxidase 51-like [Citrus sinensis]
Cs5g09080	26.6212	8.04913	22.7356		-1.72903	7.61e-18							--	--	--	--	--	Hydrophobic seed protein;; Protease inhibitor/seed storage/LTP family;; Probable lipid transfer	14 kDa proline-rich protein DC2.15 (Precursor) OS=Daucus carota (Wild carrot) PE=2 SV=1	R	General function prediction only	PREDICTED: 14 kDa proline-rich protein DC2.15-like [Citrus sinensis]
Cs8g16380	1.58435	0.450583	1.94269		-1.75276	4.26e-06					2.14402	1.44e-09	Biological Process: biosynthetic process (GO:0009058);; Molecular Function: transferase activity, transferring glycosyl groups (GO:0016757);;	--	--	--	--	Glycosyl transferase family 2	--	S	Function unknown	PREDICTED: uncharacterized protein LOC102606698 [Citrus sinensis]
Cs7g08610	2.81442	0.834694	1.85752		-1.75505	0.000195114							--	--	--	--	--	BURP domain	Probable polygalacturonase non-catalytic subunit JP630 (Precursor) GN=JP630 OS=Arabidopsis thaliana (Mouse-ear cress) PE=2 SV=2	R	General function prediction only	PREDICTED: probable polygalacturonase non-catalytic subunit JP630-like [Citrus sinensis]
Cs2g17810	116.803	34.4496	32.1993		-1.75678	1.24e-130		-1.83653	1.64e-74				Cellular Component: ubiquitin ligase complex (GO:0000151);; Molecular Function: ubiquitin-protein transferase activity (GO:0004842);; Cellular Component: nucleus (GO:0005634);; Biological Process: protein targeting to membrane (GO:0006612);; Biological Process: membrane fusion (GO:0006944);; Biological Process: ethylene biosynthetic process (GO:0009693);; Biological Process: response to chitin (G…	--	--	--	--	U-box domain;; Zinc-finger of the MIZ type in Nse subunit;; Armadillo/beta-catenin-like repeat	U-box domain-containing protein 21 GN=PUB21 OS=Arabidopsis thaliana (Mouse-ear cress) PE=2 SV=1	R	General function prediction only	PREDICTED: U-box domain-containing protein 21-like [Citrus sinensis]
orange1.1t01277	17.1663	5.10726	4.26044		-1.75718	5.01e-09		-2.00727	1.49e-11				--	--	--	--	--	--	--	--	--	hypothetical protein CICLE_v10023135mg [Citrus clementina]
Cs7g08680	58.0009	17.2295	10.8415		-1.761	6.57e-90		-2.40521	3.11e-169				Biological Process: response to stress (GO:0006950);;	--	--	--	--	Protein of unknown function (DUF1645)	--	S	Function unknown	PREDICTED: uncharacterized protein LOC102616997 [Citrus sinensis]
Cs1g05560	4.44212	1.33524	2.57302		-1.78573	5.05e-05							--	--	--	--	--	--	--	S	Function unknown	hypothetical protein CICLE_v10003780mg [Citrus clementina]
orange1.1t01660	232.876	67.7623	39.7119		-1.79215	1.65e-70		-2.54239	3.44e-135				--	--	--	--	--	Domain of unknown function (DUF4228)	--	S	Function unknown	hypothetical protein CICLE_v10022487mg [Citrus clementina]
Cs8g18790	13.4986	3.92639	1.77988		-1.80007	1.21e-08		-2.93617	1.22e-15				--	--	--	--	--	--	--	S	Function unknown	hypothetical protein CICLE_v10029728mg [Citrus clementina]
Cs1g05950	2.10512	0.57432	0.829806		-1.80245	0.00649472							Molecular Function: calmodulin-dependent protein kinase activity (GO:0004683);; Molecular Function: calcium ion binding (GO:0005509);; Molecular Function: ATP binding (GO:0005524);; Cellular Component: plasma membrane (GO:0005886);; Biological Process: protein phosphorylation (GO:0006468);;	K13412|1.22175e-101|cic:CICLE_v10010257mg|hypothetical protein; K13412 calcium-dependent protein kinase [EC:2.7.11.1] (A)	Plant-pathogen interaction (ko04626)	[T]	Signal transduction mechanisms	EF hand;; EF-hand domain pair;; EF-hand domain;; EF hand;; EF-hand domain pair	Calcium-dependent protein kinase 8 GN=F7K24.200 OS=Arabidopsis thaliana (Mouse-ear cress) PE=1 SV=1	T	Signal transduction mechanisms	hypothetical protein CICLE_v10010257mg, partial [Citrus clementina]
orange1.1t00312	317.223	89.3743	55.3738		-1.80573	1.94e-107		-2.43816	5.54e-142				--	--	--	--	--	C2 domain	BON1-associated protein 2 GN=F4I18.26 OS=Arabidopsis thaliana (Mouse-ear cress) PE=1 SV=1	R	General function prediction only	hypothetical protein CICLE_v10022449mg [Citrus clementina]
Cs7g09440	34.0403	9.73458	6.14395		-1.81003	9.26e-64		-2.46429	3.86e-114				Molecular Function: metal ion binding (GO:0046872);;	K16285|1.6778e-77|cit:102616511|hypothetical protein; K16285 RING/U-box domain-containing protein (A)	--	[O]	Posttranslational modification, protein turnover, chaperones	Ring finger domain;; Zinc finger, C3HC4 type (RING finger);; Zinc finger, C3HC4 type (RING finger)	Probable E3 ubiquitin-protein ligase XERICO GN=XERICO OS=Arabidopsis thaliana (Mouse-ear cress) PE=1 SV=1	O	Posttranslational modification, protein turnover, chaperones	PREDICTED: uncharacterized RING finger protein C4G3.12c-like [Citrus sinensis]
orange1.1t01728	19.8621	5.6193	6.10583		-1.81821	3.11e-10		-1.6788	6.42e-09				Molecular Function: binding (GO:0005488);; Biological Process: response to hormone (GO:0009725);;	K09422|0|cit:102615104|transcription factor MYB108-like; K09422 myb proto-oncogene protein, plant (A)	--	[K]	Transcription	Myb-like DNA-binding domain;; Myb-like DNA-binding domain	Transcription factor MYB108 GN=F5E6.18 OS=Arabidopsis thaliana (Mouse-ear cress) PE=1 SV=1	K	Transcription	PREDICTED: transcription factor MYB108-like [Citrus sinensis]
Cs1g21000	7.73333	2.32043	4.60267		-1.83005	9.04e-15							--	--	--	--	--	Helix-loop-helix DNA-binding domain	Transcription factor bHLH25 GN=T28I19.130 OS=Arabidopsis thaliana (Mouse-ear cress) PE=2 SV=2	K	Transcription	PREDICTED: transcription factor bHLH25-like isoform X1 [Citrus sinensis]
Cs2g17370	75.175	21.1868	21.6661		-1.83333	9.11e-81		-1.83094	2.77e-93				Cellular Component: mitochondrion (GO:0005739);; Molecular Function: diphosphoinositol-polyphosphate diphosphatase activity (GO:0008486);; Molecular Function: inositol diphosphate tetrakisphosphate diphosphatase activity (GO:0052840);; Molecular Function: inositol-1-diphosphate-2,3,4,5,6-pentakisphosphate diphosphatase activity (GO:0052843);; Molecular Function: inositol-3-diphosphate-1,2,4,5,6-p…	K07766|5.97238e-129|cit:102625500|nudix hydrolase 17, mitochondrial-like; K07766 diphosphoinositol-polyphosphate diphosphatase [EC:3.6.1.52] (A)	--	[T]	Signal transduction mechanisms	NUDIX domain	Nudix hydrolase 17, mitochondrial (Precursor) GN=T8O11.16 OS=Arabidopsis thaliana (Mouse-ear cress) PE=2 SV=1	L	Replication, recombination and repair	PREDICTED: nudix hydrolase 17, mitochondrial-like [Citrus sinensis]
Citrus_sinensis_newGene_387	14.4613	4.08687	8.24042		-1.83651	2.41e-07							--	--	--	--	--	--	--	--	--	--
Cs6g15680	9.23574	2.59497	3.18255		-1.83957	1.3e-21		-1.54845	3.4e-19				--	--	--	--	--	Myb/SANT-like DNA-binding domain	--	S	Function unknown	PREDICTED: probable serine/threonine-protein kinase mps1-like isoform X1 [Citrus sinensis]
Cs7g14680	1.12949	0.314264	0.636032		-1.84307	1.46e-05							Biological Process: response to molecule of bacterial origin (GO:0002237);; Molecular Function: protein serine/threonine kinase activity (GO:0004674);; Molecular Function: ATP binding (GO:0005524);; Biological Process: protein phosphorylation (GO:0006468);; Biological Process: signal transduction (GO:0007165);; Biological Process: procambium histogenesis (GO:0010067);; Biological Process: stomata…	--	--	--	--	Leucine Rich repeats (2 copies);; Protein kinase domain;; Protein tyrosine kinase;; Leucine rich repeat;; Leucine Rich Repeat;; Leucine Rich repeat;; Leucine rich repeat;; Leucine rich repeat N-terminal domain	Leucine-rich repeat receptor-like protein kinase PXL1 (Precursor) GN=PXL1 OS=Arabidopsis thaliana (Mouse-ear cress) PE=2 SV=1	T	Signal transduction mechanisms	PREDICTED: leucine-rich repeat receptor-like protein kinase PXL1-like [Citrus sinensis]
orange1.1t04039	43.9395	12.0768	8.71472		-1.85172	2.66e-46		-2.29616	8.67e-70				Cellular Component: nucleolus (GO:0005730);; Biological Process: signal transduction (GO:0007165);; Biological Process: response to endogenous stimulus (GO:0009719);; Biological Process: response to organic substance (GO:0010033);; Biological Process: proline transport (GO:0015824);;	--	--	--	--	Domain of unknown function (DUF4228)	--	S	Function unknown	hypothetical protein CICLE_v10002430mg [Citrus clementina]
Cs8g18830	490.652	134.058	89.8381		-1.8612	1.35e-93		-2.41809	2.23e-153				--	K11982|4.3452e-172|cit:102628945|E3 ubiquitin-protein ligase RING1-like; K11982 E3 ubiquitin-protein ligase RNF115/126 [EC:6.3.2.19] (A)	--	[O]	Posttranslational modification, protein turnover, chaperones	Ring finger domain;; zinc-finger;; Zinc finger, C3HC4 type (RING finger);; Protein of unknown function (DUF1117);; Zinc finger, C3HC4 type (RING finger)	E3 ubiquitin-protein ligase RING1 GN=RING1 OS=Gossypium hirsutum (Upland cotton) PE=1 SV=1	O	Posttranslational modification, protein turnover, chaperones	PREDICTED: E3 ubiquitin-protein ligase RING1-like [Citrus sinensis]
Cs4g01950	48.7839	13.2144	11.0935		-1.88001	1.18e-32		-2.09677	2.29e-35				--	--	--	--	--	--	--	--	--	--
Cs8g17960	453.334	122.914	77.673		-1.8831	9.49e-138		-2.53281	4.87e-145				--	--	--	[R]	General function prediction only	C2H2-type zinc finger;; Zinc finger, C2H2 type	Zinc finger protein ZAT12 GN=MMN10.11 OS=Arabidopsis thaliana (Mouse-ear cress) PE=2 SV=1	R	General function prediction only	hypothetical protein CICLE_v10029464mg [Citrus clementina]
Cs4g13870	38.6989	10.4914	15.4847		-1.88808	2.11e-66		-1.31241	5.1e-43				Biological Process: ethylene biosynthetic process (GO:0009693);; Molecular Function: 1-aminocyclopropane-1-carboxylate oxidase activity (GO:0009815);; Biological Process: xylem development (GO:0010089);; Molecular Function: oxidoreductase activity, acting on paired donors, with incorporation or reduction of molecular oxygen, 2-oxoglutarate as one donor, and incorporation of one atom each of oxyge…	K05933|0|cit:102609002|1-aminocyclopropane-1-carboxylate oxidase 1-like; K05933 aminocyclopropanecarboxylate oxidase [EC:1.14.17.4] (A)	Cysteine and methionine metabolism (ko00270)	[QR]	Secondary metabolites biosynthesis, transport and catabolism;; General function prediction only	2OG-Fe(II) oxygenase superfamily;; non-haem dioxygenase in morphine synthesis N-terminal	1-aminocyclopropane-1-carboxylate oxidase 1 GN=ACO1 OS=Arabidopsis thaliana (Mouse-ear cress) PE=2 SV=1	Q	Secondary metabolites biosynthesis, transport and catabolism	hypothetical protein CICLE_v10008993mg [Citrus clementina]
Cs9g08460	21.8449	5.90967	5.32621		-1.88958	9.85e-26		-2.03868	8.02e-32				--	--	--	--	--	Helix-loop-helix DNA-binding domain	Transcription factor bHLH92 GN=K9D7.15 OS=Arabidopsis thaliana (Mouse-ear cress) PE=2 SV=1	K	Transcription	PREDICTED: transcription factor bHLH92-like [Citrus sinensis]
orange1.1t00214	13.8712	3.74491	8.98751		-1.89049	1.66e-21							Molecular Function: enzyme inhibitor activity (GO:0004857);; Cellular Component: extracellular region (GO:0005576);; Cellular Component: cell wall (GO:0005618);; Cellular Component: membrane (GO:0016020);; Molecular Function: pectinesterase activity (GO:0030599);; Biological Process: cell wall modification (GO:0042545);; Biological Process: negative regulation of catalytic activity (GO:0043086);;…	K01051|0|cic:CICLE_v10019773mg|hypothetical protein; K01051 pectinesterase [EC:3.1.1.11] (A)	Pentose and glucuronate interconversions (ko00040);; Starch and sucrose metabolism (ko00500)	--	--	Pectinesterase;; Plant invertase/pectin methylesterase inhibitor	Pectinesterase 2 (Precursor) GN=PECS-2.1 OS=Citrus sinensis (Sweet orange) PE=2 SV=1	G	Carbohydrate transport and metabolism	hypothetical protein CICLE_v10019773mg [Citrus clementina]
Cs8g05910	17.3062	4.66719	2.5584		-1.89457	1.79e-14		-2.75843	3.42e-31				--	--	--	--	--	AP2 domain	Ethylene-responsive transcription factor ERF109 GN=ERF109 OS=Arabidopsis thaliana (Mouse-ear cress) PE=1 SV=1	K	Transcription	PREDICTED: ethylene-responsive transcription factor ERF109-like [Citrus sinensis]
Cs6g07330	1.14385	0.325841	0.168857		-1.9117	0.00343575		-2.91218	3.64e-05				Molecular Function: transferase activity (GO:0016740);;	--	--	[GC]	Carbohydrate transport and metabolism;; Energy production and conversion	UDP-glucoronosyl and UDP-glucosyl transferase	7-deoxyloganetic acid glucosyltransferase GN=UGT709C2 OS=Catharanthus roseus (Madagascar periwinkle) PE=1 SV=1	CG	Energy production and conversion;; Carbohydrate transport and metabolism	PREDICTED: UDP-glycosyltransferase 85A1-like [Citrus sinensis]
Cs6g13760	10.5315	2.83004	2.14358		-1.92151	3.48e-06		-2.29035	4.21e-08				--	--	--	--	--	--	--	S	Function unknown	hypothetical protein CICLE_v10012818mg [Citrus clementina]
Cs1g24890	3.75569	0.998657	1.7138		-1.92722	1.7e-11		-1.10974	0.000151719				Molecular Function: iron ion binding (GO:0005506);; Molecular Function: electron carrier activity (GO:0009055);; Molecular Function: heme binding (GO:0020037);; Biological Process: oxidation-reduction process (GO:0055114);; Molecular Function: aromatase activity (GO:0070330);;	--	--	[Q]	Secondary metabolites biosynthesis, transport and catabolism	Cytochrome P450	Cytochrome P450 711A1 OS=Arabidopsis thaliana (Mouse-ear cress) PE=2 SV=1	Q	Secondary metabolites biosynthesis, transport and catabolism	PREDICTED: cytochrome P450 711A1-like [Citrus sinensis]
Cs1g06240	14.8445	3.92486	4.08426		-1.93154	1.01e-14		-1.84417	1.14e-12				Cellular Component: nucleus (GO:0005634);; Biological Process: response to wounding (GO:0009611);;	--	--	--	--	Wound-induced protein	--	R	General function prediction only	hypothetical protein CICLE_v10010020mg [Citrus clementina]
Cs7g22430	108.067	28.3786	21.6756		-1.93236	4.84e-139		-2.33024	9.5e-234				--	--	--	--	--	No apical meristem (NAM) protein	NAC domain-containing protein 100 GN=NAC100 OS=Arabidopsis thaliana (Mouse-ear cress) PE=2 SV=1	S	Function unknown	hypothetical protein CISIN_1g016435mg [Citrus sinensis]
orange1.1t04179	6.35591	1.67997	5.93021		-1.93347	7.25e-05					1.86067	6.7e-07	--	--	--	[DR]	Cell cycle control, cell division, chromosome partitioning;; General function prediction only	MATH domain	Ubiquitin carboxyl-terminal hydrolase 13 GN=UBP13 OS=Arabidopsis thaliana (Mouse-ear cress) PE=1 SV=1	D	Cell cycle control, cell division, chromosome partitioning	PREDICTED: probable inactive serine/threonine-protein kinase fnkC-like [Citrus sinensis]
orange1.1t04034	141.139	36.7551	26.6017		-1.93404	8.08e-54		-2.38961	2.65e-67				--	K13448|1.31161e-122|cit:102613838|calcium-binding protein CML37-like; K13448 calcium-binding protein CML (A)	Plant-pathogen interaction (ko04626)	[T]	Signal transduction mechanisms	EF hand;; EF-hand domain pair;; EF-hand domain pair;; EF-hand domain;; EF hand;; Cytoskeletal-regulatory complex EF hand	Calcium-binding protein CML37 GN=CML37 OS=Arabidopsis thaliana (Mouse-ear cress) PE=2 SV=1	T	Signal transduction mechanisms	hypothetical protein CICLE_v10002523mg [Citrus clementina]
Cs6g05660	22.1202	5.86231	10.9534		-1.93544	1.22e-13							--	--	--	[R]	General function prediction only	C2H2-type zinc finger;; Zinc finger, C2H2 type	Zinc finger protein ZAT11 GN=ZAT11 OS=Arabidopsis thaliana (Mouse-ear cress) PE=2 SV=1	R	General function prediction only	hypothetical protein CICLE_v10013311mg [Citrus clementina]
Cs9g04520	13.3497	3.49075	2.60223		-1.93745	1.55e-12		-2.33964	8.78e-17				--	--	--	--	--	C2 domain	--	R	General function prediction only	PREDICTED: uncharacterized protein LOC102622800 isoform X1 [Citrus sinensis]
Cs5g22080	6.20156	1.60448	1.63809		-1.97393	0.00117903		-1.90298	1.8e-08				--	--	--	--	--	--	--	--	--	hypothetical protein CISIN_1g0467641mg, partial [Citrus sinensis]
Cs7g29040	86.1461	21.8667	16.88		-1.97752	6.18e-16		-2.35292	2.52e-22				Molecular Function: ATP binding (GO:0005524);; Biological Process: response to stress (GO:0006950);; Molecular Function: 2-alkenal reductase [NAD(P)] activity (GO:0032440);; Biological Process: oxidation-reduction process (GO:0055114);;	K03283|0|cit:102617797|heat shock cognate 70 kDa protein-like; K03283 heat shock 70kDa protein 1/8 (A)	Spliceosome (ko03040);; Protein processing in endoplasmic reticulum (ko04141);; Endocytosis (ko04144)	[O]	Posttranslational modification, protein turnover, chaperones	Hsp70 protein;; MreB/Mbl protein;; C1-like domain;; Hydantoinase/oxoprolinase;; NAD-specific glutamate dehydrogenase	Heat shock cognate 70 kDa protein GN=HSP70 OS=Petunia hybrida (Petunia) PE=2 SV=1	O	Posttranslational modification, protein turnover, chaperones	PREDICTED: heat shock cognate 70 kDa protein-like [Citrus sinensis]
orange1.1t00203	10.8344	2.77956	5.6499		-1.98937	2.01e-11							--	--	--	--	--	Hydrophobic seed protein;; Protease inhibitor/seed storage/LTP family;; Probable lipid transfer	14 kDa proline-rich protein DC2.15 (Precursor) OS=Daucus carota (Wild carrot) PE=2 SV=1	R	General function prediction only	hypothetical protein CICLE_v10022835mg [Citrus clementina]
orange1.1t01154	38.1344	9.42122	4.88392		-2.00613	6.23e-11		-2.95143	4.03e-19				Molecular Function: sequence-specific DNA binding transcription factor activity (GO:0003700);; Cellular Component: nucleus (GO:0005634);; Biological Process: regulation of transcription, DNA-templated (GO:0006355);; Biological Process: response to salt stress (GO:0009651);; Biological Process: regulation of gibberellin biosynthetic process (GO:0010371);; Biological Process: cell growth (GO:001604…	--	--	--	--	AP2 domain	Dehydration-responsive element-binding protein 1C GN=M7J2.161 OS=Arabidopsis thaliana (Mouse-ear cress) PE=2 SV=2	K	Transcription	PREDICTED: dehydration-responsive element-binding protein 1B-like [Citrus sinensis]
Cs6g18700	34.8875	8.50849	9.45121		-2.02492	7.02e-17		-1.84707	4.13e-15				--	--	--	--	--	Protein of unknown function DUF260	LOB domain-containing protein 41 GN=F16B3.18 OS=Arabidopsis thaliana (Mouse-ear cress) PE=2 SV=1	R	General function prediction only	PREDICTED: LOB domain-containing protein 41-like [Citrus sinensis]
Cs9g11260	0.985272	0.246159	0.143018		-2.03783	0.000459684		-2.91385	2.9e-06				Molecular Function: oxidoreductase activity, acting on single donors with incorporation of molecular oxygen, incorporation of two atoms of oxygen (GO:0016702);;	K09840|0|cic:CICLE_v10006710mg|hypothetical protein; K09840 9-cis-epoxycarotenoid dioxygenase [EC:1.13.11.51] (A)	Carotenoid biosynthesis (ko00906)	[Q]	Secondary metabolites biosynthesis, transport and catabolism	Retinal pigment epithelial membrane protein	9-cis-epoxycarotenoid dioxygenase NCED6, chloroplastic (Precursor) GN=NCED6 OS=Arabidopsis thaliana (Mouse-ear cress) PE=2 SV=1	Q	Secondary metabolites biosynthesis, transport and catabolism	hypothetical protein CICLE_v10006710mg [Citrus clementina]
Cs5g22260	16.2399	3.95756	2.76013		-2.04018	2.12e-48		-2.57288	1.93e-75				Molecular Function: calmodulin-dependent protein kinase activity (GO:0004683);; Molecular Function: ATP binding (GO:0005524);; Cellular Component: plasma membrane (GO:0005886);; Biological Process: protein phosphorylation (GO:0006468);; Biological Process: positive regulation of cell death (GO:0010942);; Biological Process: positive regulation of defense response (GO:0031349);; Biological Process…	--	--	--	--	Protein kinase domain;; Protein tyrosine kinase	Leucine-rich repeat receptor-like serine/threonine/tyrosine-protein kinase SOBIR1 (Precursor) GN=F20M17.8 OS=Arabidopsis thaliana (Mouse-ear cress) PE=1 SV=1	T	Signal transduction mechanisms	PREDICTED: leucine-rich repeat receptor-like serine/threonine/tyrosine-protein kinase SOBIR1-like [Citrus sinensis]
Cs2g27300	1.33228	0.348882	0.100837		-2.05253	0.00667659		-4.37625	4.96e-06				Cellular Component: kinesin complex (GO:0005871);; Biological Process: plant-type cell wall biogenesis (GO:0009832);; Biological Process: meristem initiation (GO:0010014);; Biological Process: xylem development (GO:0010089);; Biological Process: glucuronoxylan metabolic process (GO:0010413);; Molecular Function: ligase activity (GO:0016874);; Molecular Function: kinesin binding (GO:0019894);; Bio…	--	--	[S]	Function unknown	Armadillo/beta-catenin-like repeat	U-box domain-containing protein 41 GN=PUB41 OS=Arabidopsis thaliana (Mouse-ear cress) PE=2 SV=1	S	Function unknown	PREDICTED: U-box domain-containing protein 4-like [Citrus sinensis]
Cs2g22810	13.5081	3.31644	4.51631		-2.0585	2.62e-05		-1.60158	0.000642934				--	--	--	--	--	Wound-induced protein	--	R	General function prediction only	hypothetical protein CICLE_v10017300mg [Citrus clementina]
Cs6g21320	91.5884	21.2122	12.1831		-2.09942	1.32e-149		-2.88599	2.09e-291				--	K15015|0|cit:102612989|vacuolar amino acid transporter 1-like; K15015 solute carrier family 32 (vesicular inhibitory amino acid transporter) (A)	--	[E]	Amino acid transport and metabolism	Transmembrane amino acid transporter protein	Lysine histidine transporter 1 GN=LHT1 OS=Arabidopsis thaliana (Mouse-ear cress) PE=1 SV=1	E	Amino acid transport and metabolism	PREDICTED: vacuolar amino acid transporter 1-like [Citrus sinensis]
Cs4g14890	704.828	163.468	90.8511		-2.10334	8.85e-59		-2.93429	1.23e-118				--	--	--	[L]	Replication, recombination and repair	DDE superfamily endonuclease	--	L	Replication, recombination and repair	PREDICTED: uncharacterized protein LOC102622258 [Citrus sinensis]
Cs8g14760	6.48278	1.60493	2.85851		-2.11144	0.0037084							Cellular Component: plasma membrane (GO:0005886);; Biological Process: cell-cell junction assembly (GO:0007043);; Cellular Component: integral component of membrane (GO:0016021);; Biological Process: cell wall modification (GO:0042545);; Molecular Function: protein homodimerization activity (GO:0042803);; Cellular Component: Casparian strip (GO:0048226);;	--	--	--	--	Domain of unknown function (DUF588)	Casparian strip membrane protein 3 GN=RCOM_1282030 OS=Ricinus communis (Castor bean) PE=3 SV=1	S	Function unknown	hypothetical protein CICLE_v10030236mg [Citrus clementina]
Cs5g32880	1.07016	0.255631	0.96906		-2.14783	4.54e-05					2.00796	0.00155411	Biological Process: response to auxin (GO:0009733);; Cellular Component: chloroplast envelope (GO:0009941);;	K14487|0|cit:102616398|putative indole-3-acetic acid-amido synthetase GH3.9-like; K14487 auxin responsive GH3 gene family (A)	Plant hormone signal transduction (ko04075)	--	--	GH3 auxin-responsive promoter	Putative indole-3-acetic acid-amido synthetase GH3.9 GN=GH3.9 OS=Arabidopsis thaliana (Mouse-ear cress) PE=2 SV=1	R	General function prediction only	hypothetical protein CICLE_v10019393mg [Citrus clementina]
Cs6g18090	326.69	72.1738	48.6657		-2.16427	2.43e-77		-2.70757	3.37e-89				--	--	--	--	--	Domain of unknown function (DUF4228)	--	S	Function unknown	PREDICTED: uncharacterized protein LOC102618345 [Citrus sinensis]
orange1.1t00010	1.89044	0.429919	0.498717		-2.1998	0.000264398		-1.92537	0.000833244				--	--	--	[S]	Function unknown	Protein of unknown function (DUF563)	--	S	Function unknown	PREDICTED: protein O-linked-mannose beta-1,4-N-acetylglucosaminyltransferase 2-like [Citrus sinensis]
Cs8g16260	2.46519	0.538514	1.69982		-2.22423	4.75e-08							Molecular Function: kinase activity (GO:0016301);; Biological Process: phosphorylation (GO:0016310);; Biological Process: cellular macromolecule metabolic process (GO:0044260);;	--	--	--	--	Protein tyrosine kinase;; Protein kinase domain;; LysM domain	Chitin elicitor receptor kinase 1 (Precursor) GN=MIL23.20 OS=Arabidopsis thaliana (Mouse-ear cress) PE=1 SV=1	T	Signal transduction mechanisms	PREDICTED: lysM domain receptor-like kinase 4-like [Citrus sinensis]
Cs8g17810	167.152	35.4225	23.8457		-2.22724	5.83e-191		-2.76964	7.72e-219				Cellular Component: exocyst (GO:0000145);; Biological Process: exocytosis (GO:0006887);;	K07195|0|cit:102617807|exocyst complex component EXO70B1-like; K07195 exocyst complex component 7 (A)	--	[U]	Intracellular trafficking, secretion, and vesicular transport	Exo70 exocyst complex subunit	Exocyst complex component EXO70B1 GN=EXO70B1 OS=Arabidopsis thaliana (Mouse-ear cress) PE=1 SV=1	U	Intracellular trafficking, secretion, and vesicular transport	PREDICTED: exocyst complex component EXO70B1-like [Citrus sinensis]
Cs6g09680	10.0505	2.15976	7.39234		-2.23235	1.55e-18							Molecular Function: peroxidase activity (GO:0004601);; Biological Process: response to oxidative stress (GO:0006979);; Molecular Function: heme binding (GO:0020037);; Molecular Function: metal ion binding (GO:0046872);; Biological Process: oxidation-reduction process (GO:0055114);;	K00430|0|cit:102617398|cationic peroxidase 1-like; K00430 peroxidase [EC:1.11.1.7] (A)	Phenylalanine metabolism (ko00360);; Phenylpropanoid biosynthesis (ko00940)	--	--	Peroxidase	Cationic peroxidase 1 (Precursor) GN=PNC1 OS=Arachis hypogaea (Peanut) PE=1 SV=2	R	General function prediction only	PREDICTED: cationic peroxidase 1-like [Citrus sinensis]
Cs3g25730	11.3835	2.41495	4.67908		-2.23561	3.79e-37		-1.26879	9.63e-06				Molecular Function: galactose oxidase activity (GO:0045480);; Biological Process: oxidation-reduction process (GO:0055114);;	--	--	--	--	Glyoxal oxidase N-terminus;; Domain of unknown function (DUF1929)	--	R	General function prediction only	PREDICTED: galactose oxidase-like [Citrus sinensis]
Cs3g23430	2.50783	0.540788	0.613115		-2.30295	0.00103402		-2.08054	0.00107243				--	--	--	--	--	Helix-loop-helix DNA-binding domain	Transcription factor HEC1 GN=K21H1.2 OS=Arabidopsis thaliana (Mouse-ear cress) PE=1 SV=1	K	Transcription	hypothetical protein CICLE_v10003815mg [Citrus clementina]
Cs3g07155	10.242	2.26408	8.01245		-2.30656	0.00124618							--	--	--	--	--	--	--	--	--	PREDICTED: uncharacterized protein LOC102578057 [Citrus sinensis]
Cs2g22770	2.91215	0.625645	0.964868		-2.32747	0.0005225							--	--	--	--	--	Wound-induced protein	--	R	General function prediction only	hypothetical protein CICLE_v10017327mg [Citrus clementina]
Cs9g07615	5.75762	1.17965	1.88591		-2.34234	4.22e-10		-1.59093	5.49e-06				--	--	--	--	--	--	CHALLAH-LIKE2 {ECO:0000303|PubMed:21862708} (Precursor) GN=FCAALL OS=Arabidopsis thaliana (Mouse-ear cress) PE=1 SV=1	R	General function prediction only	PREDICTED: EPIDERMAL PATTERNING FACTOR-like protein 4-like [Citrus sinensis]
Cs3g20840	19.8456	3.88561	6.44427		-2.35459	1.57e-58		-1.60451	2.77e-32				Biological Process: fatty acid biosynthetic process (GO:0006633);; Cellular Component: chloroplast (GO:0009507);; Molecular Function: acyl-[acyl-carrier-protein] desaturase activity (GO:0045300);; Molecular Function: transition metal ion binding (GO:0046914);; Biological Process: oxidation-reduction process (GO:0055114);;	K03921|0|cit:102618601|acyl-[acyl-carrier-protein] desaturase 6, chloroplastic-like; K03921 acyl-[acyl-carrier-protein] desaturase [EC:1.14.19.2] (A)	Fatty acid biosynthesis (ko00061);; Biosynthesis of unsaturated fatty acids (ko01040);; Fatty acid metabolism (ko01212)	--	--	Fatty acid desaturase	Acyl-[acyl-carrier-protein] desaturase 6, chloroplastic (Precursor) GN=S-ACP-DES6 OS=Arabidopsis thaliana (Mouse-ear cress) PE=2 SV=2	I	Lipid transport and metabolism	PREDICTED: acyl-[acyl-carrier-protein] desaturase 6, chloroplastic-like [Citrus sinensis]
Cs5g07160	43.2944	8.33394	4.72684		-2.38033	2.44e-81		-3.20106	3.69e-129				Molecular Function: calcium ion binding (GO:0005509);;	K13448|3.84301e-94|cit:102607242|calcium-binding protein CML37-like; K13448 calcium-binding protein CML (A)	Plant-pathogen interaction (ko04626)	[T]	Signal transduction mechanisms	EF hand;; EF-hand domain pair;; EF-hand domain;; EF hand;; EF-hand domain pair	Putative calcium-binding protein CML19 OS=Oryza sativa subsp. japonica (Rice) PE=3 SV=1	T	Signal transduction mechanisms	hypothetical protein CICLE_v10022753mg [Citrus clementina]
Cs6g20080	3.26053	0.647773	1.4689		-2.40202	1.34e-08		-1.1417	0.0020951				Molecular Function: metalloendopeptidase activity (GO:0004222);; Biological Process: proteolysis (GO:0006508);; Molecular Function: zinc ion binding (GO:0008270);; Cellular Component: extracellular matrix (GO:0031012);;	--	--	[OW]	Posttranslational modification, protein turnover, chaperones;; Extracellular structures	Matrixin;; Putative peptidoglycan binding domain;; Metallo-peptidase family M12B Reprolysin-like;; Peptidase family M54	Metalloendoproteinase 1 (Precursor) OS=Glycine max (Soybean) PE=1 SV=2	OW	Posttranslational modification, protein turnover, chaperones;; Extracellular structures	PREDICTED: metalloendoproteinase 1-like [Citrus sinensis]
Cs7g16900	6.91577	1.34305	3.23412		-2.4223	1.23e-05							--	K16904|4.21177e-79|cit:102620578|dCTP pyrophosphatase 1-like; K16904 dCTP diphosphatase [EC:3.6.1.12] (A)	Pyrimidine metabolism (ko00240)	--	--	MazG nucleotide pyrophosphohydrolase domain	--	S	Function unknown	PREDICTED: dCTP pyrophosphatase 1-like [Citrus sinensis]
Cs4g10600	2.36578	0.478533	0.28981		-2.42697	0.000366167		-3.23398	9.82e-06				--	--	--	[O]	Posttranslational modification, protein turnover, chaperones	Ring finger domain;; Zinc finger, C3HC4 type (RING finger);; RING-H2 zinc finger;; Zinc finger, C3HC4 type (RING finger);; zinc-RING finger domain;; Anaphase-promoting complex subunit 11 RING-H2 finger	NEP1-interacting protein 1 GN=F4B14.110 OS=Arabidopsis thaliana (Mouse-ear cress) PE=1 SV=2	O	Posttranslational modification, protein turnover, chaperones	hypothetical protein CISIN_1g024603mg [Citrus sinensis]
Cs2g28810	5.56347	1.03404	3.55661		-2.45603	2.55e-07					1.85268	0.00123298	Molecular Function: peroxidase activity (GO:0004601);; Cellular Component: extracellular region (GO:0005576);; Molecular Function: heme binding (GO:0020037);; Biological Process: hydrogen peroxide catabolic process (GO:0042744);; Molecular Function: metal ion binding (GO:0046872);; Biological Process: oxidation-reduction process (GO:0055114);;	K00430|0|cit:102616075|peroxidase 5-like; K00430 peroxidase [EC:1.11.1.7] (A)	Phenylalanine metabolism (ko00360);; Phenylpropanoid biosynthesis (ko00940)	--	--	Peroxidase	Peroxidase 5 {ECO:0000250|UniProtKB:P22195} (Precursor) OS=Vitis vinifera (Grape) PE=1 SV=2	G	Carbohydrate transport and metabolism	PREDICTED: peroxidase 5-like [Citrus sinensis]
Cs3g17890	144.902	26.7257	16.8251		-2.45672	2.58e-91		-3.10905	1.06e-112				--	--	--	--	--	--	--	S	Function unknown	PREDICTED: uncharacterized protein LOC102618680 [Citrus sinensis]
Cs7g26710	20.4806	3.66416	4.21447		-2.47406	1.44e-28		-2.2402	2.15e-25				--	--	--	--	--	Protein of unknown function DUF260	LOB domain-containing protein 41 GN=F16B3.18 OS=Arabidopsis thaliana (Mouse-ear cress) PE=2 SV=1	S	Function unknown	PREDICTED: LOB domain-containing protein 41-like [Citrus sinensis]
Cs7g07240	6.6832	1.29499	1.37246		-2.50002	0.00143149		-2.37638	0.00192289				--	--	--	--	--	Cotton fibre expressed protein	--	S	Function unknown	hypothetical protein CICLE_v10010207mg, partial [Citrus clementina]
orange1.1t01639	2.18148	0.402623	0.555751		-2.5466	8.44e-06		-1.99199	0.000175417				Molecular Function: phospholipid binding (GO:0005543);; Molecular Function: oxidoreductase activity (GO:0016491);;	--	--	[TU]	Signal transduction mechanisms;; Intracellular trafficking, secretion, and vesicular transport	ANTH domain	Putative clathrin assembly protein At1g25240 GN=At1g25240 OS=Arabidopsis thaliana (Mouse-ear cress) PE=3 SV=1	TU	Signal transduction mechanisms;; Intracellular trafficking, secretion, and vesicular transport	hypothetical protein CISIN_1g038887mg [Citrus sinensis]
Cs2g09210	12.0816	2.10305	6.16581		-2.5489	3.83e-06							Molecular Function: peroxidase activity (GO:0004601);; Biological Process: response to oxidative stress (GO:0006979);; Molecular Function: heme binding (GO:0020037);; Molecular Function: metal ion binding (GO:0046872);; Biological Process: oxidation-reduction process (GO:0055114);;	K00430|0|cit:102627605|peroxidase 52-like; K00430 peroxidase [EC:1.11.1.7] (A)	Phenylalanine metabolism (ko00360);; Phenylpropanoid biosynthesis (ko00940)	--	--	Peroxidase	Peroxidase 52 (Precursor) GN=K18I23.14 OS=Arabidopsis thaliana (Mouse-ear cress) PE=2 SV=1	R	General function prediction only	PREDICTED: peroxidase 52-like [Citrus sinensis]
Cs2g08310	44.9726	7.61414	5.11853		-2.55415	1.38e-154		-3.11811	5.93e-163				--	--	--	[I]	Lipid transport and metabolism	Lipase (class 3)	Phospholipase A1-Igamma1, chloroplastic (Precursor) GN=At1g06800 OS=Arabidopsis thaliana (Mouse-ear cress) PE=1 SV=2	I	Lipid transport and metabolism	PREDICTED: phospholipase A1-Igamma3, chloroplastic-like [Citrus sinensis]
Cs5g10480	47.9265	8.15555	5.64629		-2.55629	1.97e-59		-3.06928	9.16e-79				--	--	--	--	--	C2 domain	BON1-associated protein 2 GN=F4I18.26 OS=Arabidopsis thaliana (Mouse-ear cress) PE=1 SV=1	R	General function prediction only	hypothetical protein CICLE_v10022388mg [Citrus clementina]
Cs2g31260	277.141	46.1301	35.7183		-2.57417	1.99e-241		-2.89701	0				--	--	--	--	--	F-box-like	F-box protein At4g18380 GN=At4g18380 OS=Arabidopsis thaliana (Mouse-ear cress) PE=2 SV=1	R	General function prediction only	PREDICTED: F-box protein At4g18380-like [Citrus sinensis]
Cs6g05440	7.16545	1.1951	0.735621		-2.58123	3.91e-22		-3.23989	1.71e-30				Cellular Component: exocyst (GO:0000145);; Biological Process: exocytosis (GO:0006887);;	K07195|0|cic:CICLE_v10011115mg|hypothetical protein; K07195 exocyst complex component 7 (A)	--	[U]	Intracellular trafficking, secretion, and vesicular transport	Exo70 exocyst complex subunit	Exocyst complex component EXO70A1 GN=EXO70A1 OS=Arabidopsis thaliana (Mouse-ear cress) PE=1 SV=1	U	Intracellular trafficking, secretion, and vesicular transport	hypothetical protein CICLE_v10011115mg [Citrus clementina]
Cs7g30190	6.89558	1.20166	2.94203		-2.6087	9.51e-05							Cellular Component: integral component of membrane (GO:0016021);;	--	--	--	--	Hypoxia induced protein conserved region	--	S	Function unknown	hypothetical protein CISIN_1g048348mg, partial [Citrus sinensis]
orange1.1t01750	2.50934	0.446982	3.82266		-2.62983	0.000174266					3.26849	8.7e-08	Molecular Function: 2,3-dihydro-2,3-dihydroxybenzoate dehydrogenase activity (GO:0008667);; Biological Process: oxidation-reduction process (GO:0055114);;	--	--	[R]	General function prediction only	Enoyl-(Acyl carrier protein) reductase;; short chain dehydrogenase;; KR domain	Short-chain dehydrogenase reductase 3b GN=F14M4 OS=Arabidopsis thaliana (Mouse-ear cress) PE=2 SV=1	Q	Secondary metabolites biosynthesis, transport and catabolism	PREDICTED: short-chain dehydrogenase reductase 3b-like [Citrus sinensis]
Cs6g15360	4.74818	0.790862	1.04508		-2.63722	1.15e-05		-2.15143	0.000126871				--	--	--	--	--	AP2 domain	Dehydration-responsive element-binding protein 1D GN=MSG15.7 OS=Arabidopsis thaliana (Mouse-ear cress) PE=2 SV=1	S	Function unknown	PREDICTED: dehydration-responsive element-binding protein 1D-like [Citrus sinensis]
Cs6g05770	1.24713	0.202758	0.318397		-2.74199	6.65e-07		-2.00476	2.86e-05				Molecular Function: nucleotide binding (GO:0000166);; Molecular Function: protein kinase activity (GO:0004672);; Biological Process: phosphorylation (GO:0016310);;	--	--	--	--	Protein kinase domain;; Protein tyrosine kinase;; D-mannose binding lectin;; S-locus glycoprotein family;; PAN-like domain	G-type lectin S-receptor-like serine/threonine-protein kinase RLK1 (Precursor) GN=RLK1 OS=Arabidopsis thaliana (Mouse-ear cress) PE=2 SV=2	T	Signal transduction mechanisms	PREDICTED: G-type lectin S-receptor-like serine/threonine-protein kinase RLK1-like [Citrus sinensis]
orange1.1t05402	14.2663	2.18699	8.70094		-2.75651	5.45e-13							Molecular Function: peroxidase activity (GO:0004601);; Biological Process: response to oxidative stress (GO:0006979);; Molecular Function: heme binding (GO:0020037);; Molecular Function: metal ion binding (GO:0046872);; Biological Process: oxidation-reduction process (GO:0055114);;	K00430|7.74452e-148|cit:102621003|peroxidase 52-like; K00430 peroxidase [EC:1.11.1.7] (A)	Phenylalanine metabolism (ko00360);; Phenylpropanoid biosynthesis (ko00940)	--	--	Peroxidase	Peroxidase 52 (Precursor) GN=K18I23.14 OS=Arabidopsis thaliana (Mouse-ear cress) PE=2 SV=1	R	General function prediction only	PREDICTED: peroxidase 52-like, partial [Citrus sinensis]
Cs5g31410	1.88756	0.293493	0.279437		-2.77769	2.81e-05		-2.90549	1.17e-05				Biological Process: malate transport (GO:0015743);;	--	--	[R]	General function prediction only	Aluminium activated malate transporter;; Fusaric acid resistance protein-like;; Fusaric acid resistance protein family	Aluminum-activated malate transporter 12 GN=T6K21.150 OS=Arabidopsis thaliana (Mouse-ear cress) PE=2 SV=1	R	General function prediction only	hypothetical protein CICLE_v10023426mg [Citrus clementina]
orange1.1t02627	1.70978	0.265004	1.21242		-2.8123	0.00407297							Cellular Component: integral component of plasma membrane (GO:0005887);; Molecular Function: sucrose transmembrane transporter activity (GO:0008515);; Biological Process: sucrose transport (GO:0015770);;	K15382|0|cic:CICLE_v10032313mg|hypothetical protein; K15382 solute carrier family 50 (sugar transporter) (A)	--	[R]	General function prediction only	Sugar efflux transporter for intercellular exchange	Bidirectional sugar transporter SWEET12 GN=MQM1.8 OS=Arabidopsis thaliana (Mouse-ear cress) PE=1 SV=1	R	General function prediction only	PREDICTED: bidirectional sugar transporter SWEET13-like isoform X2 [Citrus sinensis]
Cs2g22260	0.577799	0.0967879	0.203681		-2.81249	0.0012068							Cellular Component: chloroplast (GO:0009507);; Biological Process: auxin-activated signaling pathway (GO:0009734);; Biological Process: unidimensional cell growth (GO:0009826);; Molecular Function: indole-3-acetic acid amido synthetase activity (GO:0010279);;	K14487|0|cit:102619770|indole-3-acetic acid-amido synthetase GH3.6-like; K14487 auxin responsive GH3 gene family (A)	Plant hormone signal transduction (ko04075)	--	--	GH3 auxin-responsive promoter	Indole-3-acetic acid-amido synthetase GH3.6 GN=F24B18.13 OS=Arabidopsis thaliana (Mouse-ear cress) PE=1 SV=1	R	General function prediction only	hypothetical protein CICLE_v10017968mg [Citrus clementina]
Cs2g21810	3.16404	0.477891	1.89841		-2.85913	2.92e-06							Molecular Function: peroxidase activity (GO:0004601);; Biological Process: response to oxidative stress (GO:0006979);; Molecular Function: heme binding (GO:0020037);; Molecular Function: metal ion binding (GO:0046872);; Biological Process: oxidation-reduction process (GO:0055114);;	K00430|0|cit:102616942|peroxidase 27-like; K00430 peroxidase [EC:1.11.1.7] (A)	Phenylalanine metabolism (ko00360);; Phenylpropanoid biosynthesis (ko00940)	--	--	Peroxidase	Peroxidase 27 (Precursor) GN=T4P13.12 OS=Arabidopsis thaliana (Mouse-ear cress) PE=1 SV=1	G	Carbohydrate transport and metabolism	hypothetical protein CICLE_v10017908mg [Citrus clementina]
Cs4g06410	22.3841	3.09167	0.977747		-2.87214	1.22e-32		-4.57397	2.36e-50				--	--	--	--	--	AP2 domain	Ethylene-responsive transcription factor ERF017 GN=ERF017 OS=Arabidopsis thaliana (Mouse-ear cress) PE=2 SV=1	K	Transcription	PREDICTED: ethylene-responsive transcription factor ERF017-like [Citrus sinensis]
Cs3g04990	826.584	108.443	440.059		-2.88514	2.52e-10					2.10845	1.02e-06	--	--	--	--	--	--	--	--	--	PREDICTED: uncharacterized protein LOC102578057 [Citrus sinensis]
Cs1g13320	0.548209	0.0838072	0.143441		-2.92585	0.00138314							Molecular Function: inorganic anion exchanger activity (GO:0005452);; Biological Process: anion transport (GO:0006820);; Cellular Component: integral component of membrane (GO:0016021);;	--	--	[P]	Inorganic ion transport and metabolism	HCO3- transporter family	Boron transporter 4 GN=BOR4 OS=Arabidopsis thaliana (Mouse-ear cress) PE=2 SV=1	P	Inorganic ion transport and metabolism	PREDICTED: boron transporter 4-like [Citrus sinensis]
Cs4g07040	245.785	31.3193	18.3154		-2.94481	2.14e-205		-3.69235	0				Biological Process: transcription, DNA-templated (GO:0006351);;	--	--	--	--	AP2 domain	Ethylene-responsive transcription factor ERF017 GN=ERF017 OS=Arabidopsis thaliana (Mouse-ear cress) PE=2 SV=1	K	Transcription	PREDICTED: ethylene-responsive transcription factor ERF017-like [Citrus sinensis]
Cs1g25490	3.21498	0.444781	1.41227		-2.95485	7.16e-12		-1.22617	0.000547207				Molecular Function: oxidoreductase activity (GO:0016491);; Molecular Function: metal ion binding (GO:0046872);;	--	--	[QI]	Secondary metabolites biosynthesis, transport and catabolism;; Lipid transport and metabolism	Cytochrome P450	Abscisic acid 8&apos;-hydroxylase 1 GN=CYP707A1 OS=Arabidopsis thaliana (Mouse-ear cress) PE=2 SV=1	Q	Secondary metabolites biosynthesis, transport and catabolism	PREDICTED: abscisic acid 8&apos;-hydroxylase 2-like [Citrus sinensis]
Cs1g14990	0.383559	0.0576743	0.176504		-3.00526	0.00244199							--	--	--	--	--	Ulp1 protease family, C-terminal catalytic domain;; Domain of unknown function (DUF1985)	Ubiquitin-like-specific protease ESD4 GN=ESD4 OS=Arabidopsis thaliana (Mouse-ear cress) PE=1 SV=1	R	General function prediction only	PREDICTED: uncharacterized protein LOC102621229 [Citrus sinensis]
orange1.1t00313	133.376	16.5355	14.0381		-3.0091	2.27e-237		-3.23117	6.16e-306				--	--	--	--	--	C2 domain	BON1-associated protein 2 GN=F4I18.26 OS=Arabidopsis thaliana (Mouse-ear cress) PE=1 SV=1	R	General function prediction only	hypothetical protein CICLE_v10022337mg [Citrus clementina]
Cs4g19460	3.08209	0.394778	1.00592		-3.01474	3.05e-21		-1.62506	5.61e-10				Cellular Component: chloroplast stroma (GO:0009570);; Biological Process: response to auxin (GO:0009733);; Biological Process: cell wall modification involved in abscission (GO:0009830);; Biological Process: auxin polar transport (GO:0009926);; Biological Process: leaf morphogenesis (GO:0009965);; Biological Process: secondary shoot formation (GO:0010223);; Biological Process: carotene catabolic …	K17913|0|cic:CICLE_v10010609mg|hypothetical protein; K17913 carlactone synthase / all-trans-10'-apo-beta-carotenal 13,14-cleaving dioxygenase [EC:1.13.11.69 1.13.11.70] (A)	Carotenoid biosynthesis (ko00906)	[Q]	Secondary metabolites biosynthesis, transport and catabolism	Retinal pigment epithelial membrane protein	Carotenoid cleavage dioxygenase 8 homolog B, chloroplastic (Precursor) GN=OSJNBa0014K08.38 OS=Oryza sativa subsp. japonica (Rice) PE=1 SV=1	Q	Secondary metabolites biosynthesis, transport and catabolism	hypothetical protein CISIN_1g047920mg [Citrus sinensis]
Cs2g20470	1.01808	0.141901	0.408221		-3.06376	0.00155738							Biological Process: lipid catabolic process (GO:0016042);; Molecular Function: hydrolase activity, acting on ester bonds (GO:0016788);;	--	--	[I]	Lipid transport and metabolism	Partial alpha/beta-hydrolase lipase region;; Alpha/beta hydrolase family;; Alpha/beta hydrolase family;; alpha/beta hydrolase fold	Triacylglycerol lipase 2 (Precursor) GN=LIP2 OS=Arabidopsis thaliana (Mouse-ear cress) PE=2 SV=1	I	Lipid transport and metabolism	hypothetical protein CICLE_v10015400mg [Citrus clementina]
orange1.1t01445	2.98866	0.38877	1.11559		-3.17466	0.000527287							--	--	--	--	--	Dirigent-like protein	Dirigent protein 16 (Precursor) GN=DIR16 OS=Arabidopsis thaliana (Mouse-ear cress) PE=2 SV=1	R	General function prediction only	hypothetical protein CISIN_1g041927mg [Citrus sinensis]
orange1.1t02017	3.37599	0.352918	1.86459		-3.39478	4.57e-23					2.5391	5.78e-08	Molecular Function: transporter activity (GO:0005215);; Biological Process: oligopeptide transport (GO:0006857);; Cellular Component: membrane (GO:0016020);;	--	--	[E]	Amino acid transport and metabolism	POT family	Protein NRT1/ PTR FAMILY 7.1 GN=NPF7.1 OS=Arabidopsis thaliana (Mouse-ear cress) PE=2 SV=1	P	Inorganic ion transport and metabolism	PREDICTED: putative peptide/nitrate transporter At5g19640-like [Citrus sinensis]
Cs2g16250	4.06289	0.243895	0.521203		-4.34144	4.84e-06		-3.08034	0.000119497				Molecular Function: endopeptidase inhibitor activity (GO:0004866);; Biological Process: negative regulation of endopeptidase activity (GO:0010951);;	--	--	--	--	Trypsin and protease inhibitor	21 kDa seed protein (Precursor) GN=ASP OS=Theobroma cacao (Cacao) PE=2 SV=1	R	General function prediction only	PREDICTED: 21 kDa seed protein-like isoform X1 [Citrus sinensis]
Cs5g13930	19.3563	1.01319	1.29149		-4.37141	2.49e-34		-3.9123	8.87e-33				Molecular Function: endopeptidase inhibitor activity (GO:0004866);; Biological Process: negative regulation of endopeptidase activity (GO:0010951);;	--	--	--	--	Trypsin and protease inhibitor	21 kDa seed protein (Precursor) GN=ASP OS=Theobroma cacao (Cacao) PE=2 SV=1	R	General function prediction only	PREDICTED: 21 kDa seed protein-like isoform X1 [Citrus sinensis]
Citrus_sinensis_newGene_1494	1.77647	0.148119	0.303689		-4.43181	0.000442124		-2.85298	0.00751551				Cellular Component: nuclear envelope (GO:0005635);; Biological Process: protein import into nucleus (GO:0006606);; Biological Process: lipid transport (GO:0006869);; Biological Process: intra-Golgi vesicle-mediated transport (GO:0006891);; Molecular Function: Ran GTPase binding (GO:0008536);; Molecular Function: protein transporter activity (GO:0008565);; Biological Process: lithium ion transport…	--	--	--	--	--	Nuclear transport factor 2 GN=NTF2 OS=Arabidopsis thaliana (Mouse-ear cress) PE=1 SV=1	A	RNA processing and modification	PREDICTED: nuclear transport factor 2-like [Sesamum indicum]
Cs5g29500	1.81214	0.0671931	1.11249		-5.17467	1.9e-10					4.51389	5.43e-05	--	--	--	--	--	--	--	--	--	hypothetical protein CICLE_v10023759mg [Citrus clementina]
Cs2g13140	2.4888	0.160837	0.893776		-5.3974	0.00018297							--	--	--	--	--	--	--	S	Function unknown	hypothetical protein CICLE_v10017837mg [Citrus clementina]
Cs1g23370	1.0679	0.062002	0.127276		-5.56006	3.9e-05		-3.56302	0.000885961				--	--	--	--	--	--	--	S	Function unknown	hypothetical protein CICLE_v10026829mg [Citrus clementina]
Cs2g01560	1.23145	0.0151	1.14709			3.03e-07							--	--	--	--	--	--	--	S	Function unknown	PREDICTED: uncharacterized protein LOC102607103 isoform X1 [Citrus sinensis]
Cs6g17580	1.74503	0	0.180641			3.72e-09		-3.30498	7.35e-05				--	K14190|0|cic:CICLE_v10013649mg|hypothetical protein; K14190 GDP-L-galactose phosphorylase [EC:2.7.7.69] (A)	Ascorbate and aldarate metabolism (ko00053)	[R]	General function prediction only	--	GDP-L-galactose phosphorylase 1 GN=VTC2 OS=Arabidopsis thaliana (Mouse-ear cress) PE=1 SV=1	R	General function prediction only	hypothetical protein CISIN_1g040147mg, partial [Citrus sinensis]
Citrus_sinensis_newGene_1035	3.63428	2.48564	1.6885					-1.13478	8.07e-06				--	--	--	--	--	--	--	--	--	--
Citrus_sinensis_newGene_1040	0.0802571	0.797162	1.3932					4.23956	2.28e-19				--	K17964|0|cit:102629776|pentatricopeptide repeat-containing protein At5g61990, mitochondrial-like; K17964 leucine-rich PPR motif-containing protein, mitochondrial (A)	--	--	--	PPR repeat family;; PPR repeat;; PPR repeat;; Pentatricopeptide repeat domain;; Mitochondrial 28S ribosomal protein S27;; Tetratricopeptide repeat;; Tetratricopeptide repeat;; Tetratricopeptide repeat;; Replication factor C C-terminal domain;; Anaphase-promoting complex, cyclosome, subunit 3;; Evolutionarily conserved signalling intermediate in Toll pathway	Pentatricopeptide repeat-containing protein At5g61990, mitochondrial (Precursor) GN=At5g61990 OS=Arabidopsis thaliana (Mouse-ear cress) PE=2 SV=1	R	General function prediction only	PREDICTED: pentatricopeptide repeat-containing protein At5g61990, mitochondrial-like isoform X2 [Citrus sinensis]
Citrus_sinensis_newGene_1182	7.64767	3.96902	3.68435					-1.02881	0.00308124				--	--	--	--	--	--	--	--	--	--
Citrus_sinensis_newGene_1487	35.1036	29.5035	16.1378					-1.13144	7.73e-05				Molecular Function: 2-alkenal reductase [NAD(P)] activity (GO:0032440);; Molecular Function: protein dimerization activity (GO:0046983);; Biological Process: oxidation-reduction process (GO:0055114);;	--	--	--	--	bHLH-MYC and R2R3-MYB transcription factors N-terminal;; Helix-loop-helix DNA-binding domain	Transcription factor bHLH13 GN=F6F3.7 OS=Arabidopsis thaliana (Mouse-ear cress) PE=2 SV=1	K	Transcription	PREDICTED: transcription factor bHLH13-like [Citrus sinensis]
Citrus_sinensis_newGene_1530	0.29854	2.13221	2.45615					3.11796	3.25e-09				--	K15032|0|cit:102615995|uncharacterized LOC102615995; K15032 mTERF domain-containing protein, mitochondrial (A)	--	--	--	mTERF	--	K	Transcription	PREDICTED: uncharacterized protein LOC102615995 [Citrus sinensis]
Citrus_sinensis_newGene_363	12658	7815.71	4480.95					-1.28075	3e-69				--	--	--	--	--	--	--	--	--	PREDICTED: cucumisin-like [Citrus sinensis]
Citrus_sinensis_newGene_673	100.779	59.8482	37.4694					-1.40565	1.53e-06				--	--	--	--	--	Hydrophobic seed protein;; Protease inhibitor/seed storage/LTP family	14 kDa proline-rich protein DC2.15 (Precursor) OS=Daucus carota (Wild carrot) PE=2 SV=1	R	General function prediction only	hypothetical protein CICLE_v10022825mg [Citrus clementina]
Citrus_sinensis_newGene_867	0.645175	0.519496	0.167443					-2.05866	0.00864205				Molecular Function: transferase activity, transferring phosphorus-containing groups (GO:0016772);;	--	--	--	--	Phosphatidylinositol 3- and 4-kinase	Phosphatidylinositol 4-kinase gamma 1 GN=T20B5.5 OS=Arabidopsis thaliana (Mouse-ear cress) PE=2 SV=1	T	Signal transduction mechanisms	PREDICTED: phosphatidylinositol 4-kinase gamma 1-like [Citrus sinensis]
Citrus_sinensis_newGene_999	1.17748	0.421687	0.332326					-1.8978	0.00906471				Molecular Function: catalytic activity (GO:0003824);; Molecular Function: binding (GO:0005488);; Biological Process: macromolecule metabolic process (GO:0043170);; Biological Process: primary metabolic process (GO:0044238);;	--	--	[R]	General function prediction only	Reverse transcriptase (RNA-dependent DNA polymerase)	Uncharacterized mitochondrial protein AtMg00860 GN=AtMg00860 OS=Arabidopsis thaliana (Mouse-ear cress) PE=4 SV=1	L	Replication, recombination and repair	polyprotein [Glycine max]
Cs1g01250	10.6095	7.13918	4.98861					-1.08497	7.43e-07				--	--	--	--	--	Domain of unknown function (DUF966)	Protein UPSTREAM OF FLC GN=UFC OS=Arabidopsis thaliana (Mouse-ear cress) PE=2 SV=1	S	Function unknown	hypothetical protein CICLE_v10027553mg [Citrus clementina]
Cs1g02280	24.7398	13.9523	10.6878					-1.20608	4.93e-07				--	--	--	--	--	--	--	S	Function unknown	hypothetical protein CISIN_1g034692mg [Citrus sinensis]
Cs1g02440	16.8097	8.5046	7.57304					-1.10369	1.38e-11				--	--	--	--	--	Domain of unknown function (DUF4220);; Protein of unknown function, DUF594	--	S	Function unknown	hypothetical protein CICLE_v10027546mg [Citrus clementina]
Cs1g03700	53.6566	30.5237	24.2233					-1.13122	1.8e-30				--	--	--	[M]	Cell wall/membrane/envelope biogenesis	Mechanosensitive ion channel	Mechanosensitive ion channel protein 10 GN=MSL10 OS=Arabidopsis thaliana (Mouse-ear cress) PE=1 SV=1	M	Cell wall/membrane/envelope biogenesis	hypothetical protein CICLE_v10025168mg [Citrus clementina]
Cs1g05020	1.50751	3.16878	4.38718					1.6857	0.00380731				Molecular Function: metal ion binding (GO:0046872);;	--	--	[O]	Posttranslational modification, protein turnover, chaperones	Ring finger domain;; RING-H2 zinc finger;; Zinc finger, C3HC4 type (RING finger);; Zinc finger, C3HC4 type (RING finger);; Anaphase-promoting complex subunit 11 RING-H2 finger	RING-H2 finger protein ATL78 GN=ATL78 OS=Arabidopsis thaliana (Mouse-ear cress) PE=2 SV=1	O	Posttranslational modification, protein turnover, chaperones	hypothetical protein CICLE_v10026487mg [Citrus clementina]
Cs1g06010	11.0349	17.8361	25.6483					1.29879	9.44e-08				Molecular Function: calcium ion binding (GO:0005509);;	--	--	[ZD]	Cytoskeleton;; Cell cycle control, cell division, chromosome partitioning	EF-hand domain pair	Calcium-binding protein PBP1 GN=F24B18.11 OS=Arabidopsis thaliana (Mouse-ear cress) PE=1 SV=1	DZ	Cell cycle control, cell division, chromosome partitioning;; Cytoskeleton	hypothetical protein CICLE_v10010422mg [Citrus clementina]
Cs1g06320	5.91764	10.7821	14.1827					1.33608	1.34e-20				Biological Process: ion transport (GO:0006811);; Cellular Component: integral component of membrane (GO:0016021);;	--	--	[PT]	Inorganic ion transport and metabolism;; Signal transduction mechanisms	Cyclic nucleotide-binding domain	Cyclic nucleotide-gated ion channel 4 GN=MDK4.7 OS=Arabidopsis thaliana (Mouse-ear cress) PE=2 SV=2	P	Inorganic ion transport and metabolism	hypothetical protein CICLE_v10010507mg [Citrus clementina]
Cs1g06640	4.35324	2.06108	5.09218								1.37347	0.00146309	--	--	--	--	--	Root cap	--	R	General function prediction only	PREDICTED: uncharacterized protein LOC102607270 [Citrus sinensis]
Cs1g06760	23.1416	16.838	10.6728					-1.10026	5.75e-24				Molecular Function: DNA binding (GO:0003677);; Cellular Component: nucleus (GO:0005634);; Biological Process: regulation of transcription, DNA-templated (GO:0006355);; Biological Process: response to water deprivation (GO:0009414);; Biological Process: response to abscisic acid (GO:0009737);;	--	--	--	--	No apical meristem (NAM) protein	NAC domain-containing protein 72 GN=F27G19.10 OS=Arabidopsis thaliana (Mouse-ear cress) PE=2 SV=1	K	Transcription	PREDICTED: NAC domain-containing protein 72-like [Citrus sinensis]
Cs1g06910	36.757	66.524	91.1368					1.32027	2.53e-89				Molecular Function: adenyl nucleotide binding (GO:0030554);;	--	--	[C]	Energy production and conversion	CBS domain	CBS domain-containing protein CBSX5 GN=CBSX5 OS=Arabidopsis thaliana (Mouse-ear cress) PE=2 SV=2	S	Function unknown	hypothetical protein CICLE_v10008537mg [Citrus clementina]
Cs1g07240	0.767496	0.403434	0.375828					-1.02534	0.00794152				--	--	--	[T]	Signal transduction mechanisms	NB-ARC domain;; Leucine rich repeat;; Leucine Rich repeats (2 copies)	Disease resistance protein At4g27190 GN=At4g27190 OS=Arabidopsis thaliana (Mouse-ear cress) PE=2 SV=1	T	Signal transduction mechanisms	PREDICTED: probable disease resistance protein At4g27220-like [Citrus sinensis]
Cs1g07950	1103.56	550.326	293.126					-1.87553	3.08e-33				Molecular Function: DNA binding (GO:0003677);; Molecular Function: sequence-specific DNA binding transcription factor activity (GO:0003700);; Cellular Component: nucleus (GO:0005634);; Biological Process: regulation of transcription, DNA-templated (GO:0006355);; Biological Process: signal transduction (GO:0007165);; Biological Process: response to hormone (GO:0009725);;	--	--	--	--	AP2 domain	Ethylene-responsive transcription factor 4 GN=At3g15210 OS=Arabidopsis thaliana (Mouse-ear cress) PE=1 SV=1	K	Transcription	hypothetical protein CICLE_v10009484mg [Citrus clementina]
Cs1g08010	2.7517	5.97831	5.52383					1.00493	9.58e-06				Molecular Function: L-tyrosine:2-oxoglutarate aminotransferase activity (GO:0004838);; Biological Process: cellular amino acid metabolic process (GO:0006520);; Biological Process: iron ion transport (GO:0006826);; Cellular Component: plastid (GO:0009536);; Biological Process: vitamin E biosynthetic process (GO:0010189);; Molecular Function: pyridoxal phosphate binding (GO:0030170);; Molecular Fun…	K00815|0|cit:102617885|probable aminotransferase TAT2-like; K00815 tyrosine aminotransferase [EC:2.6.1.5] (A)	Ubiquinone and other terpenoid-quinone biosynthesis (ko00130);; Cysteine and methionine metabolism (ko00270);; Tyrosine metabolism (ko00350);; Phenylalanine metabolism (ko00360);; Phenylalanine, tyrosine and tryptophan biosynthesis (ko00400);; Isoquinoline alkaloid biosynthesis (ko00950);; Tropane, piperidine and pyridine alkaloid biosynthesis (ko00960);; Biosynthesis of amino acids (ko01230)	[E]	Amino acid transport and metabolism	Aminotransferase class I and II;; Beta-eliminating lyase	Probable aminotransferase TAT2 GN=At5g53970 OS=Arabidopsis thaliana (Mouse-ear cress) PE=2 SV=1	E	Amino acid transport and metabolism	hypothetical protein CICLE_v10008448mg [Citrus clementina]
Cs1g08450	7.42149	4.43191	3.58807					-1.0495	8.82e-14				Molecular Function: peptidase activity (GO:0008233);;	--	--	[O]	Posttranslational modification, protein turnover, chaperones	Xylanase inhibitor N-terminal;; Eukaryotic aspartyl protease;; Xylanase inhibitor C-terminal	Aspartic proteinase Asp1 (Precursor) GN=OsJ_031884 OS=Oryza sativa subsp. japonica (Rice) PE=2 SV=1	S	Function unknown	hypothetical protein CICLE_v10001122mg [Citrus clementina]
Cs1g08490	3.13852	2.01973	5.30079								1.44352	0.00308545	--	--	--	--	--	--	--	S	Function unknown	hypothetical protein CICLE_v10002216mg [Citrus clementina]
Cs1g09270	16.0026	8.54175	6.92055					-1.16197	1.8e-08				--	--	--	--	--	--	--	S	Function unknown	hypothetical protein CICLE_v10003463mg [Citrus clementina]
Cs1g09300	2.53286	1.97759	4.26788								1.15443	0.000493044	--	--	--	--	--	U-box domain;; Zinc-finger of the MIZ type in Nse subunit	U-box domain-containing protein 26 GN=PUB26 OS=Arabidopsis thaliana (Mouse-ear cress) PE=2 SV=1	R	General function prediction only	PREDICTED: U-box domain-containing protein 26-like [Citrus sinensis]
Cs1g09640	7.2037	3.70114	3.38605					-1.48255	0.000245418				--	--	--	--	--	No apical meristem (NAM) protein	Protein NTM1-like 8 {ECO:0000303|PubMed:19704545} OS=Arabidopsis thaliana (Mouse-ear cress) PE=1 SV=1	S	Function unknown	PREDICTED: NAC domain-containing protein 4-like isoform X1 [Citrus sinensis]
Cs1g09670	10.8306	7.9385	4.87046					-1.2262	4.78e-12				--	--	--	--	--	No apical meristem (NAM) protein	NAC domain-containing protein 7 GN=T28K15.1 OS=Arabidopsis thaliana (Mouse-ear cress) PE=2 SV=2	S	Function unknown	PREDICTED: uncharacterized protein LOC102609324 [Citrus sinensis]
Cs1g10530	2.80683	3.82894	5.5993					1.01233	5.33e-05				--	K09833|0|cit:102613589|homogentisate phytyltransferase 1, chloroplastic-like; K09833 homogentisate phytyltransferase / homogentisate geranylgeranyltransferase [EC:2.5.1.115 2.5.1.116] (A)	Ubiquinone and other terpenoid-quinone biosynthesis (ko00130)	--	--	UbiA prenyltransferase family	Homogentisate phytyltransferase 1, chloroplastic (Precursor) GN=F19F24.15 OS=Arabidopsis thaliana (Mouse-ear cress) PE=1 SV=1	H	Coenzyme transport and metabolism	PREDICTED: homogentisate phytyltransferase 1, chloroplastic-like isoform X1 [Citrus sinensis]
Cs1g13730	2.43155	4.81498	4.87821					1.00333	6.68e-14				--	--	--	[Q]	Secondary metabolites biosynthesis, transport and catabolism	ABC-2 type transporter;; ABC transporter;; Plant PDR ABC transporter associated;; ABC-transporter extracellular N-terminal;; AAA domain;; AAA domain;; ATPase family associated with various cellular activities (AAA)	Pleiotropic drug resistance protein 1 GN=PDR1 OS=Nicotiana tabacum (Common tobacco) PE=2 SV=1	Q	Secondary metabolites biosynthesis, transport and catabolism	hypothetical protein CISIN_1g000512mg [Citrus sinensis]
Cs1g13960	83.7168	57.1109	38.2151					-1.1478	4.86e-36				Cellular Component: nucleus (GO:0005634);; Biological Process: regulation of transcription, DNA-templated (GO:0006355);; Biological Process: auxin-activated signaling pathway (GO:0009734);; Molecular Function: protein dimerization activity (GO:0046983);;	K14484|7.53188e-150|cit:102606903|auxin-responsive protein IAA17-like; K14484 auxin-responsive protein IAA (A)	Plant hormone signal transduction (ko04075)	--	--	AUX/IAA family	Auxin-responsive protein IAA14 OS=Arabidopsis thaliana (Mouse-ear cress) PE=1 SV=2	S	Function unknown	PREDICTED: auxin-responsive protein IAA17-like [Citrus sinensis]
Cs1g14420	1.97375	4.84992	4.89955					1.37751	0.00930506				--	--	--	--	--	--	--	S	Function unknown	hypothetical protein CICLE_v10026858mg [Citrus clementina]
Cs1g16030	38.1356	66.1492	108.639					1.57442	4.28e-89				Molecular Function: iron ion binding (GO:0005506);; Cellular Component: cytoplasm (GO:0005737);; Biological Process: syncytium formation (GO:0006949);; Biological Process: inositol catabolic process (GO:0019310);; Molecular Function: inositol oxygenase activity (GO:0050113);; Biological Process: oxidation-reduction process (GO:0055114);;	K00469|0|cit:102618274|inositol oxygenase 1-like; K00469 inositol oxygenase [EC:1.13.99.1] (A)	Ascorbate and aldarate metabolism (ko00053);; Inositol phosphate metabolism (ko00562)	[R]	General function prediction only	Family of unknown function (DUF706)	Inositol oxygenase 1 OS=Arabidopsis thaliana (Mouse-ear cress) PE=2 SV=1	R	General function prediction only	PREDICTED: inositol oxygenase 1-like isoform X1 [Citrus sinensis]
Cs1g16060	2.82646	4.7354	5.77121					1.01882	7.45e-09				Molecular Function: protein kinase activity (GO:0004672);; Biological Process: phosphorylation (GO:0016310);;	--	--	--	--	Carbohydrate-binding protein of the ER;; Protein tyrosine kinase;; Protein kinase domain;; Leucine rich repeat;; Leucine Rich Repeat;; Leucine Rich repeats (2 copies)	Putative leucine-rich repeat receptor-like protein kinase At2g19210 (Precursor) GN=At2g19210 OS=Arabidopsis thaliana (Mouse-ear cress) PE=3 SV=1	T	Signal transduction mechanisms	PREDICTED: putative leucine-rich repeat receptor-like protein kinase At2g19210-like [Citrus sinensis]
Cs1g17360	18.2514	23.9194	35.3972					1.26218	0.00939651				Molecular Function: zinc ion binding (GO:0008270);;	K03868|5.03183e-75|cit:102622192|RING-box protein 1a-like; K03868 RING-box protein 1 (A)	Nucleotide excision repair (ko03420);; Ubiquitin mediated proteolysis (ko04120);; Protein processing in endoplasmic reticulum (ko04141)	[O]	Posttranslational modification, protein turnover, chaperones	RING-H2 zinc finger;; Anaphase-promoting complex subunit 11 RING-H2 finger;; Ring finger domain	RING-box protein 1a GN=F7C8.160 OS=Arabidopsis thaliana (Mouse-ear cress) PE=1 SV=1	O	Posttranslational modification, protein turnover, chaperones	PREDICTED: RING-box protein 1a-like [Citrus sinensis]
Cs1g17410	19.0547	13.1059	9.75555					-1.01608	0.000889773				Molecular Function: iron ion binding (GO:0005506);; Molecular Function: electron carrier activity (GO:0009055);; Molecular Function: heme binding (GO:0020037);; Molecular Function: flavonoid 3',5'-hydroxylase activity (GO:0033772);; Biological Process: oxidation-reduction process (GO:0055114);;	--	--	[Q]	Secondary metabolites biosynthesis, transport and catabolism	Cytochrome P450	Cytochrome P450 71A1 GN=CYP71A1 OS=Persea americana (Avocado) PE=1 SV=2	Q	Secondary metabolites biosynthesis, transport and catabolism	PREDICTED: cytochrome P450 71A1-like [Citrus sinensis]
Cs1g18540	29.1272	55.2823	57.6261					1.00328	3.83e-13				Molecular Function: inorganic diphosphatase activity (GO:0004427);; Biological Process: cellular response to phosphate starvation (GO:0016036);; Biological Process: dephosphorylation (GO:0016311);; Biological Process: protein tetramerization (GO:0051262);; Molecular Function: phosphocholine phosphatase activity (GO:0052731);; Molecular Function: phosphoethanolamine phosphatase activity (GO:005273…	K13248|0|cit:102617018|inorganic pyrophosphatase 1-like; K13248 pyridoxal phosphate phosphatase PHOSPHO2 [EC:3.1.3.74] (A)	Vitamin B6 metabolism (ko00750)	[R]	General function prediction only	Putative Phosphatase;; haloacid dehalogenase-like hydrolase;; Haloacid dehalogenase-like hydrolase	Inorganic pyrophosphatase 2 GN=At1g17710 OS=Arabidopsis thaliana (Mouse-ear cress) PE=2 SV=1	R	General function prediction only	PREDICTED: inorganic pyrophosphatase 1-like [Citrus sinensis]
Cs1g19290	5.86217	3.98962	2.88014					-1.0223	4.79e-11				Molecular Function: nucleotide binding (GO:0000166);; Molecular Function: protein kinase activity (GO:0004672);;	--	--	--	--	Protein kinase domain;; Protein tyrosine kinase;; D-mannose binding lectin	G-type lectin S-receptor-like serine/threonine-protein kinase At5g35370 (Precursor) GN=At5g35370 OS=Arabidopsis thaliana (Mouse-ear cress) PE=2 SV=2	T	Signal transduction mechanisms	PREDICTED: G-type lectin S-receptor-like serine/threonine-protein kinase At5g35370-like isoform X1 [Citrus sinensis]
Cs1g19890	35.9668	23.9767	14.5807					-1.28537	2.45e-32				Molecular Function: peroxidase activity (GO:0004601);; Cellular Component: extracellular region (GO:0005576);; Cellular Component: cytosol (GO:0005829);; Biological Process: response to oxidative stress (GO:0006979);; Biological Process: determination of bilateral symmetry (GO:0009855);; Biological Process: polarity specification of adaxial/abaxial axis (GO:0009944);; Biological Process: meristem…	K00430|0|cit:102622610|peroxidase 17-like; K00430 peroxidase [EC:1.11.1.7] (A)	Phenylalanine metabolism (ko00360);; Phenylpropanoid biosynthesis (ko00940)	--	--	Peroxidase	Peroxidase 17 (Precursor) GN=F14M13.18 OS=Arabidopsis thaliana (Mouse-ear cress) PE=2 SV=1	G	Carbohydrate transport and metabolism	PREDICTED: peroxidase 17-like [Citrus sinensis]
Cs1g21620	2.10023	3.52675	5.23104					1.33956	7.65e-07				--	K07297|0|cit:102628182|ADIPOR-like receptor IZH1-like; K07297 adiponectin receptor (A)	--	[RT]	General function prediction only;; Signal transduction mechanisms	Haemolysin-III related	Heptahelical transmembrane protein 4 GN=HHP4 OS=Arabidopsis thaliana (Mouse-ear cress) PE=2 SV=1	T	Signal transduction mechanisms	PREDICTED: ADIPOR-like receptor IZH1-like isoform X1 [Citrus sinensis]
Cs1g22570	13.4435	7.0585	5.79893					-1.19325	6.84e-07				Molecular Function: triglyceride lipase activity (GO:0004806);; Biological Process: lipid metabolic process (GO:0006629);; Cellular Component: membrane (GO:0016020);;	--	--	[I]	Lipid transport and metabolism	Lipase (class 3);; Protein of unknown function (DUF2974)	Phospholipase A1-IIbeta GN=At2g31100 OS=Arabidopsis thaliana (Mouse-ear cress) PE=1 SV=2	I	Lipid transport and metabolism	PREDICTED: uncharacterized protein LOC102620308 [Citrus sinensis]
Cs1g23100	2.56672	0.577384	2.08389								1.88126	7.38e-05	Molecular Function: copper ion binding (GO:0005507);; Molecular Function: L-ascorbate oxidase activity (GO:0008447);; Biological Process: oxidation-reduction process (GO:0055114);;	--	--	[Q]	Secondary metabolites biosynthesis, transport and catabolism	Multicopper oxidase;; Multicopper oxidase;; Multicopper oxidase	L-ascorbate oxidase homolog (Precursor) GN=Bp10 OS=Brassica napus (Rape) PE=2 SV=1	Q	Secondary metabolites biosynthesis, transport and catabolism	PREDICTED: L-ascorbate oxidase homolog [Citrus sinensis]
Cs1g23880	2.41858	1.6967	0.953542					-1.32909	0.00128034				--	--	--	--	--	Transcriptional repressor, ovate	Transcription repressor OFP7 GN=OFP7 OS=Arabidopsis thaliana (Mouse-ear cress) PE=2 SV=1	S	Function unknown	hypothetical protein CICLE_v10025709mg [Citrus clementina]
Cs1g24480	2.08309	2.53397	7.17901					1.78277	5.98e-19		1.50824	3.27e-12	Molecular Function: oxidoreductase activity (GO:0016491);; Molecular Function: metal ion binding (GO:0046872);;	--	--	[QI]	Secondary metabolites biosynthesis, transport and catabolism;; Lipid transport and metabolism	Cytochrome P450	Abscisic acid 8&apos;-hydroxylase 3 OS=Oryza sativa subsp. japonica (Rice) PE=2 SV=1	Q	Secondary metabolites biosynthesis, transport and catabolism	hypothetical protein CICLE_v10027167mg [Citrus clementina]
Cs1g24520	45.0521	26.752	21.9786					-1.04139	1.19e-41				Molecular Function: phosphoprotein phosphatase activity (GO:0004721);; Cellular Component: nucleus (GO:0005634);; Biological Process: defense response (GO:0006952);; Molecular Function: ADP binding (GO:0043531);;	--	--	[T]	Signal transduction mechanisms	NB-ARC domain;; AAA domain;; Leucine Rich Repeat;; Leucine rich repeat	Disease resistance RPP13-like protein 4 GN=RPP13L4 OS=Arabidopsis thaliana (Mouse-ear cress) PE=2 SV=2	T	Signal transduction mechanisms	PREDICTED: disease resistance RPP13-like protein 4-like isoform X1 [Citrus sinensis]
Cs1g24810	0.771845	0.893448	1.7305					1.1826	0.000414385				--	--	--	--	--	Domain of unknown function (DUF702)	Protein SHORT INTERNODES GN=SHI OS=Arabidopsis thaliana (Mouse-ear cress) PE=1 SV=1	S	Function unknown	PREDICTED: protein SHI RELATED SEQUENCE 1-like isoform X1 [Citrus sinensis]
Cs1g24840	36.9002	23.5099	17.5107					-1.06437	9.81e-13				--	--	--	[S]	Function unknown	Oxidoreductase-like protein, N-terminal	--	S	Function unknown	PREDICTED: uncharacterized protein LOC102627206 [Citrus sinensis]
Cs1g25090	0.321092	0.25993	1.52828					2.31513	1.83e-06		2.66674	1.98e-06	Molecular Function: oxidoreductase activity, acting on single donors with incorporation of molecular oxygen, incorporation of two atoms of oxygen (GO:0016702);;	K17912|0|cit:102626434|carotenoid cleavage dioxygenase 7, chloroplastic-like; K17912 9-cis-beta-carotene 9',10'-cleaving dioxygenase [EC:1.13.11.68] (A)	Carotenoid biosynthesis (ko00906)	[Q]	Secondary metabolites biosynthesis, transport and catabolism	Retinal pigment epithelial membrane protein	Carotenoid cleavage dioxygenase 7, chloroplastic (Precursor) GN=T14P1.21 OS=Arabidopsis thaliana (Mouse-ear cress) PE=1 SV=1	Q	Secondary metabolites biosynthesis, transport and catabolism	PREDICTED: carotenoid cleavage dioxygenase 7, chloroplastic-like [Citrus sinensis]
Cs1g25530	3.36751	4.15493	10.1297					1.57821	3.54e-21		1.27798	1.58e-12	--	--	--	--	--	Thaumatin family	Thaumatin-like protein 1a (Precursor) GN=TL1 OS=Malus domestica (Apple) PE=1 SV=1	R	General function prediction only	PREDICTED: thaumatin-like protein 1-like [Citrus sinensis]
Cs2g06490	27.8526	22.18	14.0573					-1.00923	3.73e-09				Molecular Function: serine-type carboxypeptidase activity (GO:0004185);; Biological Process: proteolysis (GO:0006508);;	K16297|0|cit:102615758|serine carboxypeptidase-like 31-like; K16297 serine carboxypeptidase-like clade II [EC:3.4.16.-] (A)	--	[OE]	Posttranslational modification, protein turnover, chaperones;; Amino acid transport and metabolism	Serine carboxypeptidase	Serine carboxypeptidase-like 31 (Precursor) GN=SCPL31 OS=Arabidopsis thaliana (Mouse-ear cress) PE=2 SV=2	O	Posttranslational modification, protein turnover, chaperones	PREDICTED: serine carboxypeptidase-like 31-like [Citrus sinensis]
Cs2g06960	193.795	131.747	94.4969					-1.01365	4.41e-58				--	--	--	[R]	General function prediction only	Phosphatidylethanolamine-binding protein	Protein MOTHER of FT and TF 1 OS=Arabidopsis thaliana (Mouse-ear cress) PE=1 SV=1	R	General function prediction only	PREDICTED: protein MOTHER of FT and TF 1-like [Citrus sinensis]
Cs2g07040	6.19878	3.90076	2.4931					-1.24781	1.05e-05				Molecular Function: DNA binding (GO:0003677);; Molecular Function: chromatin binding (GO:0003682);;	K09422|0|cit:102611036|myb-related protein Myb4-like; K09422 myb proto-oncogene protein, plant (A)	--	[K]	Transcription	Myb-like DNA-binding domain;; Myb-like DNA-binding domain	Myb-related protein Myb4 GN=OSJNBa0073E02.6 OS=Oryza sativa subsp. japonica (Rice) PE=2 SV=2	K	Transcription	PREDICTED: myb-related protein Myb4-like [Citrus sinensis]
Cs2g07720	68.7839	133.054	165.499					1.27193	1.39e-92				Molecular Function: inorganic phosphate transmembrane transporter activity (GO:0005315);; Cellular Component: vacuolar membrane (GO:0005774);; Biological Process: gamete generation (GO:0007276);; Cellular Component: chloroplast (GO:0009507);; Biological Process: response to nematode (GO:0009624);; Biological Process: photosynthetic acclimation (GO:0009643);; Biological Process: response to sucros…	K15283|0|cit:102607105|glucose-6-phosphate/phosphate translocator 2, chloroplastic-like; K15283 solute carrier family 35, member E1 (A)	--	[GE]	Carbohydrate transport and metabolism;; Amino acid transport and metabolism	Triose-phosphate Transporter family;; EamA-like transporter family;; UAA transporter family	Glucose-6-phosphate/phosphate translocator 2, chloroplastic (Precursor) GN=GPT2 OS=Arabidopsis thaliana (Mouse-ear cress) PE=2 SV=2	G	Carbohydrate transport and metabolism	hypothetical protein CISIN_1g039814mg, partial [Citrus sinensis]
Cs2g07870	0.163074	0.305015	1.78213					3.91682	2.21e-08		2.70878	7.5e-05	Molecular Function: monooxygenase activity (GO:0004497);; Molecular Function: iron ion binding (GO:0005506);; Molecular Function: electron carrier activity (GO:0009055);; Molecular Function: oxidoreductase activity, acting on paired donors, with incorporation or reduction of molecular oxygen (GO:0016705);; Molecular Function: heme binding (GO:0020037);; Biological Process: oxidation-reduction pro…	--	--	[QI]	Secondary metabolites biosynthesis, transport and catabolism;; Lipid transport and metabolism	Cytochrome P450	Cytochrome P450 716B1 GN=CYP716B1 OS=Picea sitchensis (Sitka spruce) PE=2 SV=1	Q	Secondary metabolites biosynthesis, transport and catabolism	PREDICTED: cytochrome P450 716B1-like [Citrus sinensis]
Cs2g07920	12.7773	22.3821	24.7155					1.00186	7.12e-08				--	K13993|4.46306e-94|cit:102612820|15.4 kDa class V heat shock protein-like; K13993 HSP20 family protein (A)	Protein processing in endoplasmic reticulum (ko04141)	[O]	Posttranslational modification, protein turnover, chaperones	Hsp20/alpha crystallin family	15.4 kDa class V heat shock protein GN=HSP15.4 OS=Arabidopsis thaliana (Mouse-ear cress) PE=2 SV=1	O	Posttranslational modification, protein turnover, chaperones	PREDICTED: 15.4 kDa class V heat shock protein-like [Citrus sinensis]
Cs2g10580	0.527413	1.03509	1.13668					1.16079	0.00446979				Molecular Function: metal ion binding (GO:0046872);;	--	--	--	--	VWA / Hh protein intein-like;; von Willebrand factor type A domain;; von Willebrand factor type A domain;; von Willebrand factor type A domain;; VWA domain containing CoxE-like protein;; Ring finger domain;; Zinc finger, C3HC4 type (RING finger)	--	O	Posttranslational modification, protein turnover, chaperones	PREDICTED: uncharacterized protein LOC102614885 [Citrus sinensis]
Cs2g10740	4.90453	2.9927	5.96894								1.01046	5.67e-07	--	--	--	--	--	GDP-fucose protein O-fucosyltransferase	--	S	Function unknown	PREDICTED: uncharacterized protein LOC102619261 [Citrus sinensis]
Cs2g11620	17.5914	34.0844	62.1084					1.86462	1.25e-15				Molecular Function: zinc ion transmembrane transporter activity (GO:0005385);; Cellular Component: integral component of membrane (GO:0016021);; Molecular Function: 2-alkenal reductase [NAD(P)] activity (GO:0032440);; Biological Process: oxidation-reduction process (GO:0055114);; Biological Process: zinc ion transmembrane transport (GO:0071577);;	K14709|0|cic:CICLE_v10015713mg|hypothetical protein; K14709 solute carrier family 39 (zinc transporter), member 1/2/3 (A)	--	[P]	Inorganic ion transport and metabolism	ZIP Zinc transporter	Zinc transporter 5 (Precursor) OS=Oryza sativa subsp. japonica (Rice) PE=2 SV=1	P	Inorganic ion transport and metabolism	PREDICTED: zinc transporter 8-like isoform X2 [Citrus sinensis]
Cs2g11630	0	0.290936	1.03057					Inf	4.99e-15		1.87809	0.00142302	Biological Process: carbohydrate metabolic process (GO:0005975);; Molecular Function: beta-glucosidase activity (GO:0008422);;	K15920|0|cit:102628588|beta-xylosidase/alpha-L-arabinofuranosidase 1-like; K15920 beta-D-xylosidase 4 [EC:3.2.1.37] (A)	Starch and sucrose metabolism (ko00500);; Amino sugar and nucleotide sugar metabolism (ko00520)	--	--	Glycosyl hydrolase family 3 N terminal domain;; Glycosyl hydrolase family 3 C-terminal domain;; Fibronectin type III-like domain	Alpha-L-arabinofuranosidase (Precursor; Fragment) OS=Medicago sativa subsp. varia (Alfalfa) PE=1 SV=1	R	General function prediction only	PREDICTED: beta-xylosidase/alpha-L-arabinofuranosidase 1-like [Citrus sinensis]
Cs2g12900	4.3544	1.9063	1.40636					-1.22687	0.000757431				Molecular Function: kinase activity (GO:0016301);;	--	--	--	--	Protein tyrosine kinase;; Protein kinase domain	Probable receptor-like protein kinase At5g39030 (Precursor) GN=At5g39030 OS=Arabidopsis thaliana (Mouse-ear cress) PE=2 SV=1	T	Signal transduction mechanisms	PREDICTED: probable receptor-like protein kinase At1g67000-like [Citrus sinensis]
Cs2g13370	5.73519	5.22962	2.54407					-1.11071	1.03e-06				Molecular Function: protein serine/threonine kinase activity (GO:0004674);; Molecular Function: ATP binding (GO:0005524);; Biological Process: protein phosphorylation (GO:0006468);; Molecular Function: polysaccharide binding (GO:0030247);;	--	--	[T]	Signal transduction mechanisms	Protein kinase domain;; Protein tyrosine kinase	Probable receptor-like protein kinase At5g39030 (Precursor) GN=At5g39030 OS=Arabidopsis thaliana (Mouse-ear cress) PE=2 SV=1	T	Signal transduction mechanisms	PREDICTED: probable receptor-like protein kinase At1g67000-like [Citrus sinensis]
Cs2g13720	141.589	85.8814	58.8276					-1.21213	1.36e-34				--	--	--	--	--	--	--	S	Function unknown	PREDICTED: uncharacterized protein LOC102628295 [Citrus sinensis]
Cs2g13920	204.409	112.088	93.0511					-1.12938	5.77e-70				--	--	--	--	--	No apical meristem (NAM) protein	NAC transcription factor ONAC010 GN=ONAC010 OS=Oryza sativa subsp. indica (Rice) PE=3 SV=1	R	General function prediction only	hypothetical protein CICLE_v10016434mg [Citrus clementina]
Cs2g16150	75.6305	41.6476	26.4114					-1.49717	7.27e-72				Biological Process: response to organic substance (GO:0010033);; Biological Process: single-organism cellular process (GO:0044763);; Biological Process: regulation of cellular process (GO:0050794);; Biological Process: response to oxygen-containing compound (GO:1901700);;	--	--	[O]	Posttranslational modification, protein turnover, chaperones	Glutaredoxin	Glutaredoxin-C9 GN=F3M18.8 OS=Arabidopsis thaliana (Mouse-ear cress) PE=1 SV=1	O	Posttranslational modification, protein turnover, chaperones	PREDICTED: glutaredoxin-C9-like [Citrus sinensis]
Cs2g16450	0.448516	0.585549	1.46728					1.79187	0.0031812				--	--	--	[R]	General function prediction only	Alpha/beta hydrolase family;; alpha/beta hydrolase fold;; Alpha/beta hydrolase family	--	R	General function prediction only	hypothetical protein CICLE_v10028935mg [Citrus clementina]
Cs2g16800	9.92128	19.9093	21.3349					1.05157	5.48e-08				--	--	--	--	--	Haemolysin-III related	--	S	Function unknown	PREDICTED: uncharacterized protein LOC102611631 [Citrus sinensis]
Cs2g19670	28.5504	16.5436	11.49					-1.31557	7.46e-83				Molecular Function: hydrolase activity (GO:0016787);;	K01537|0|cic:CICLE_v10014091mg|hypothetical protein; K01537 Ca2+-transporting ATPase [EC:3.6.3.8] (A)	--	[P]	Inorganic ion transport and metabolism	E1-E2 ATPase;; Cation transporting ATPase, C-terminus;; haloacid dehalogenase-like hydrolase;; Cation transporter/ATPase, N-terminus	Calcium-transporting ATPase 12, plasma membrane-type GN=ACA12 OS=Arabidopsis thaliana (Mouse-ear cress) PE=2 SV=1	P	Inorganic ion transport and metabolism	hypothetical protein CICLE_v10014091mg [Citrus clementina]
Cs2g19750	8.58506	4.5756	2.64957					-1.64866	0.00103908				--	--	--	--	--	--	--	S	Function unknown	hypothetical protein CICLE_v10017620mg [Citrus clementina]
Cs2g20920	2.90229	5.7382	6.49318					1.1935	0.00161353				Molecular Function: hydrolase activity (GO:0016787);;	--	--	[A]	RNA processing and modification	Ribonuclease III domain;; Ribonuclease-III-like	Ribonuclease 3-like protein 3 OS=Oryza sativa subsp. japonica (Rice) PE=2 SV=1	A	RNA processing and modification	PREDICTED: uncharacterized protein LOC102609714 [Citrus sinensis]
Cs2g21180	209.349	121.626	102.171					-1.0028	7.86e-38				Cellular Component: vacuolar membrane (GO:0005774);; Cellular Component: endoplasmic reticulum (GO:0005783);; Biological Process: intracellular protein transport (GO:0006886);; Cellular Component: plasmodesma (GO:0009506);; Cellular Component: chloroplast (GO:0009507);; Cellular Component: integral component of membrane (GO:0016021);;	K14009|7.76821e-106|cit:102629814|B-cell receptor-associated protein 31-like; K14009 B-cell receptor-associated protein 31 (A)	Protein processing in endoplasmic reticulum (ko04141)	[V]	Defense mechanisms	B-cell receptor-associated protein 31-like	--	V	Defense mechanisms	hypothetical protein CICLE_v10016648mg [Citrus clementina]
Cs2g22100	0.81133	0.31063	0.154452					-2.49789	0.00125196				Molecular Function: lyase activity (GO:0016829);; Molecular Function: metal ion binding (GO:0046872);;	--	--	--	--	Terpene synthase family, metal binding domain;; Terpene synthase, N-terminal domain	Probable terpene synthase 9 GN=TPS9 OS=Ricinus communis (Castor bean) PE=3 SV=1	R	General function prediction only	PREDICTED: probable terpene synthase 9-like isoform X2 [Citrus sinensis]
Cs2g23860	6.20224	9.48576	13.1867					1.10722	7.63e-11				Molecular Function: L-tyrosine:2-oxoglutarate aminotransferase activity (GO:0004838);; Biological Process: cellular amino acid metabolic process (GO:0006520);; Biological Process: biosynthetic process (GO:0009058);; Molecular Function: pyridoxal phosphate binding (GO:0030170);; Molecular Function: L-phenylalanine:2-oxoglutarate aminotransferase activity (GO:0080130);;	K00815|0|cit:102612421|nicotianamine aminotransferase A-like; K00815 tyrosine aminotransferase [EC:2.6.1.5] (A)	Ubiquinone and other terpenoid-quinone biosynthesis (ko00130);; Cysteine and methionine metabolism (ko00270);; Tyrosine metabolism (ko00350);; Phenylalanine metabolism (ko00360);; Phenylalanine, tyrosine and tryptophan biosynthesis (ko00400);; Isoquinoline alkaloid biosynthesis (ko00950);; Tropane, piperidine and pyridine alkaloid biosynthesis (ko00960);; Biosynthesis of amino acids (ko01230)	[E]	Amino acid transport and metabolism	Aminotransferase class I and II;; Beta-eliminating lyase	Probable aminotransferase TAT2 GN=At5g53970 OS=Arabidopsis thaliana (Mouse-ear cress) PE=2 SV=1	E	Amino acid transport and metabolism	hypothetical protein CICLE_v10015371mg [Citrus clementina]
Cs2g23870	1.74031	2.39598	5.41429					1.68661	3.21e-10		1.21626	0.00539858	Molecular Function: L-tyrosine:2-oxoglutarate aminotransferase activity (GO:0004838);; Biological Process: cellular amino acid metabolic process (GO:0006520);; Biological Process: biosynthetic process (GO:0009058);; Molecular Function: pyridoxal phosphate binding (GO:0030170);; Molecular Function: L-phenylalanine:2-oxoglutarate aminotransferase activity (GO:0080130);;	K00815|0|cit:102612722|probable aminotransferase TAT2-like; K00815 tyrosine aminotransferase [EC:2.6.1.5] (A)	Ubiquinone and other terpenoid-quinone biosynthesis (ko00130);; Cysteine and methionine metabolism (ko00270);; Tyrosine metabolism (ko00350);; Phenylalanine metabolism (ko00360);; Phenylalanine, tyrosine and tryptophan biosynthesis (ko00400);; Isoquinoline alkaloid biosynthesis (ko00950);; Tropane, piperidine and pyridine alkaloid biosynthesis (ko00960);; Biosynthesis of amino acids (ko01230)	[E]	Amino acid transport and metabolism	Aminotransferase class I and II;; Beta-eliminating lyase	Probable aminotransferase TAT2 GN=At5g53970 OS=Arabidopsis thaliana (Mouse-ear cress) PE=2 SV=1	E	Amino acid transport and metabolism	hypothetical protein CICLE_v10015303mg [Citrus clementina]
Cs2g25850	167.76	87.024	51.3711					-1.63223	3.55e-84				--	--	--	--	--	--	--	S	Function unknown	hypothetical protein CICLE_v10017361mg [Citrus clementina]
Cs2g27610	30.3659	16.7082	9.76465					-1.61705	1.5e-39				Biological Process: metabolic process (GO:0008152);; Molecular Function: galactinol-raffinose galactosyltransferase activity (GO:0047268);;	K06617|0|cit:102625978|probable galactinol--sucrose galactosyltransferase 5-like; K06617 raffinose synthase [EC:2.4.1.82] (A)	Galactose metabolism (ko00052)	--	--	Raffinose synthase or seed imbibition protein Sip1	Probable galactinol--sucrose galactosyltransferase 5 OS=Arabidopsis thaliana (Mouse-ear cress) PE=1 SV=1	R	General function prediction only	PREDICTED: probable galactinol--sucrose galactosyltransferase 5-like [Citrus sinensis]
Cs2g28500	20.2415	13.5619	8.90796					-1.14497	1.91e-10				Biological Process: cellular component organization (GO:0016043);; Biological Process: single-organism cellular process (GO:0044763);;	--	--	--	--	--	--	S	Function unknown	hypothetical protein CISIN_1g044380mg [Citrus sinensis]
Cs2g28870	17.4701	27.8559	38.518					1.15111	1.45e-44				Molecular Function: transporter activity (GO:0005215);; Biological Process: transport (GO:0006810);; Biological Process: response to nematode (GO:0009624);; Cellular Component: membrane (GO:0016020);;	--	--	[E]	Amino acid transport and metabolism	POT family;; Major Facilitator Superfamily	Protein NRT1/ PTR FAMILY 5.8 GN=NPF5.8 OS=Arabidopsis thaliana (Mouse-ear cress) PE=2 SV=1	E	Amino acid transport and metabolism	hypothetical protein CICLE_v10014849mg [Citrus clementina]
Cs2g29120	170.381	85.713	49.3148					-1.73821	3.33e-20				--	--	--	--	--	Late embryogenesis abundant protein	Protein YLS9 GN=F11F19.11 OS=Arabidopsis thaliana (Mouse-ear cress) PE=2 SV=1	S	Function unknown	hypothetical protein CISIN_1g025262mg [Citrus sinensis]
Cs2g29710	1.03725	1.93481	2.88185					1.5778	0.00419705				--	--	--	--	--	Domain of unknown function (DUF4228)	--	S	Function unknown	PREDICTED: uncharacterized protein LOC102610958 [Citrus sinensis]
Cs2g30610	21.1969	11.1126	39.6291								1.86457	0.00151366	Molecular Function: tyrosine decarboxylase activity (GO:0004837);; Biological Process: cellular amino acid metabolic process (GO:0006520);; Molecular Function: pyridoxal phosphate binding (GO:0030170);;	K01592|0|cit:102612126|tyrosine/DOPA decarboxylase 2-like; K01592 tyrosine decarboxylase [EC:4.1.1.25] (A)	Tyrosine metabolism (ko00350);; Isoquinoline alkaloid biosynthesis (ko00950)	[E]	Amino acid transport and metabolism	Pyridoxal-dependent decarboxylase conserved domain	Tyrosine decarboxylase GN=TYDC2 OS=Papaver somniferum (Opium poppy) PE=2 SV=1	E	Amino acid transport and metabolism	hypothetical protein CICLE_v10018301mg [Citrus clementina]
Cs2g31160	18.3788	11.1779	32.7951								1.46962	2.38e-10	--	--	--	--	--	Probable lipid transfer	--	R	General function prediction only	hypothetical protein CICLE_v10017249mg [Citrus clementina]
Cs3g01120	45.4445	64.6392	77.6529					1.05252	2.56e-63				Cellular Component: integral component of membrane (GO:0016021);; Molecular Function: NAD(P)H oxidase activity (GO:0016174);; Biological Process: oxidation-reduction process (GO:0055114);;	--	--	[PQ]	Inorganic ion transport and metabolism;; Secondary metabolites biosynthesis, transport and catabolism	Ferric reductase NAD binding domain;; Ferric reductase like transmembrane component;; FAD-binding domain;; Oxidoreductase NAD-binding domain	Ferric reduction oxidase 6 GN=FRO6 OS=Arabidopsis thaliana (Mouse-ear cress) PE=2 SV=1	PQ	Inorganic ion transport and metabolism;; Secondary metabolites biosynthesis, transport and catabolism	PREDICTED: ferric reduction oxidase 7, chloroplastic-like [Citrus sinensis]
Cs3g01290	22.5475	12.5793	10.9025					-1.02012	3.82e-19				--	--	--	[T]	Signal transduction mechanisms	Leucine rich repeat;; Leucine Rich repeats (2 copies);; Leucine Rich Repeat;; Leucine rich repeat	Putative disease resistance protein At3g14460 GN=At3g14460 OS=Arabidopsis thaliana (Mouse-ear cress) PE=3 SV=1	T	Signal transduction mechanisms	PREDICTED: putative disease resistance protein At3g14460-like [Citrus sinensis]
Cs3g01560	1.70133	0.645113	0.375856					-2.30622	0.00352063				--	K11975|0|cit:102626958|E3 ubiquitin-protein ligase RNF144B-like; K11975 E3 ubiquitin-protein ligase RNF144 [EC:6.3.2.19] (A)	--	[O]	Posttranslational modification, protein turnover, chaperones	IBR domain	Putative uncharacterized protein At4g01020, chloroplastic (Precursor) GN=At4g01020 OS=Arabidopsis thaliana (Mouse-ear cress) PE=3 SV=1	O	Posttranslational modification, protein turnover, chaperones	PREDICTED: E3 ubiquitin-protein ligase RNF144B-like [Citrus sinensis]
Cs3g01940	192.92	331.852	309.905					1.02363	0.00171076				Cellular Component: mitochondrion (GO:0005739);; Biological Process: response to auxin (GO:0009733);;	K14488|1.53913e-12|cit:102628469|auxin-induced protein 6B-like; K14488 SAUR family protein (A)	Plant hormone signal transduction (ko04075)	--	--	--	--	S	Function unknown	hypothetical protein CISIN_1g040086mg [Citrus sinensis]
Cs3g02260	8.09477	4.41853	9.93094								1.13283	7.08e-05	Molecular Function: peroxidase activity (GO:0004601);; Biological Process: response to oxidative stress (GO:0006979);; Molecular Function: heme binding (GO:0020037);; Molecular Function: metal ion binding (GO:0046872);; Biological Process: oxidation-reduction process (GO:0055114);;	K00430|0|cit:102613137|lignin-forming anionic peroxidase-like; K00430 peroxidase [EC:1.11.1.7] (A)	Phenylalanine metabolism (ko00360);; Phenylpropanoid biosynthesis (ko00940)	--	--	Peroxidase	Lignin-forming anionic peroxidase (Precursor) OS=Nicotiana sylvestris (Wood tobacco) PE=2 SV=1	G	Carbohydrate transport and metabolism	PREDICTED: lignin-forming anionic peroxidase-like [Citrus sinensis]
Cs3g03130	8.95305	6.04744	12.7502								1.08435	9.38e-05	Molecular Function: catalytic activity (GO:0003824);; Cellular Component: vacuole (GO:0005773);; Biological Process: metabolic process (GO:0008152);;	--	--	[R]	General function prediction only	Type I phosphodiesterase / nucleotide pyrophosphatase;; Sulfatase	--	R	General function prediction only	PREDICTED: ectonucleotide pyrophosphatase/phosphodiesterase family member 3-like [Citrus sinensis]
Cs3g04840	20.3608	15.7466	41.9884					1.07658	2.77e-07		1.44272	3.59e-08	--	--	--	--	--	Transferase family	BAHD acyltransferase At5g47980 GN=BAHD1 OS=Arabidopsis thaliana (Mouse-ear cress) PE=2 SV=1	S	Function unknown	PREDICTED: BAHD acyltransferase At5g47980-like [Citrus sinensis]
Cs3g06710	2.46159	1.10636	0.453652					-2.45281	4.54e-06				Biological Process: metabolic process (GO:0008152);; Molecular Function: serine-type peptidase activity (GO:0008236);; Molecular Function: oxidoreductase activity (GO:0016491);;	--	--	--	--	Subtilase family;; Peptidase inhibitor I9;; PA domain	CO(2)-response secreted protease {ECO:0000303|PubMed:25043023} (Precursor) OS=Arabidopsis thaliana (Mouse-ear cress) PE=2 SV=1	O	Posttranslational modification, protein turnover, chaperones	PREDICTED: subtilisin-like protease-like [Citrus sinensis]
Cs3g07820	211.958	124.385	90.2259					-1.19675	1.24e-29				--	--	--	[R]	General function prediction only	--	Uncharacterized protein At4g22758 GN=At4g22758 OS=Arabidopsis thaliana (Mouse-ear cress) PE=2 SV=1	S	Function unknown	PREDICTED: uncharacterized protein LOC102620132 isoform X1 [Citrus sinensis]
Cs3g08600	1.22995	0.797386	0.497961					-1.30875	0.00245577				Molecular Function: calcium-transporting ATPase activity (GO:0005388);; Molecular Function: ATP binding (GO:0005524);; Cellular Component: integral component of membrane (GO:0016021);; Molecular Function: metal ion binding (GO:0046872);; Biological Process: calcium ion transmembrane transport (GO:0070588);;	K01537|0|cit:102615877|calcium-transporting ATPase 12, plasma membrane-type-like; K01537 Ca2+-transporting ATPase [EC:3.6.3.8] (A)	--	[P]	Inorganic ion transport and metabolism	E1-E2 ATPase;; Cation transporting ATPase, C-terminus;; haloacid dehalogenase-like hydrolase;; haloacid dehalogenase-like hydrolase;; Cation transporter/ATPase, N-terminus;; Putative hydrolase of sodium-potassium ATPase alpha subunit	Calcium-transporting ATPase 12, plasma membrane-type GN=ACA12 OS=Arabidopsis thaliana (Mouse-ear cress) PE=2 SV=1	P	Inorganic ion transport and metabolism	PREDICTED: calcium-transporting ATPase 12, plasma membrane-type-like [Citrus sinensis]
Cs3g11620	8.62204	4.47248	2.96354					-1.56595	6.2e-10				Molecular Function: helicase activity (GO:0004386);; Biological Process: virus induced gene silencing (GO:0009616);;	K18422|0|cit:102619574|probable RNA helicase SDE3-like; K18422 helicase MOV-10 [EC:3.6.4.13] (A)	--	[A]	RNA processing and modification	AAA domain;; AAA domain;; Part of AAA domain;; AAA domain;; UvrD/REP helicase N-terminal domain;; UvrD-like helicase C-terminal domain;; Viral (Superfamily 1) RNA helicase	Probable RNA helicase SDE3 GN=SDE3 OS=Arabidopsis thaliana (Mouse-ear cress) PE=1 SV=1	A	RNA processing and modification	PREDICTED: probable RNA helicase SDE3-like [Citrus sinensis]
Cs3g12850	1.09241	0.787407	0.393817					-1.49656	8.03e-06				--	--	--	[T]	Signal transduction mechanisms	NB-ARC domain;; Leucine rich repeat;; Leucine Rich repeats (2 copies);; AAA domain;; Archaeal ATPase	Disease resistance protein At4g27190 GN=At4g27190 OS=Arabidopsis thaliana (Mouse-ear cress) PE=2 SV=1	T	Signal transduction mechanisms	PREDICTED: probable disease resistance protein At4g27220-like [Citrus sinensis]
Cs3g14760	1.49717	1.88115	3.27096					1.12323	1.12e-09				Molecular Function: phospholipase D activity (GO:0004630);; Molecular Function: phospholipid binding (GO:0005543);; Cellular Component: vacuole (GO:0005773);; Biological Process: fatty acid beta-oxidation (GO:0006635);; Biological Process: cellular response to nitrogen starvation (GO:0006995);; Biological Process: aging (GO:0007568);; Biological Process: phospholipid catabolic process (GO:0009395…	K01115|0|cit:102606741|phospholipase D p1-like; K01115 phospholipase D1/2 [EC:3.1.4.4] (A)	Glycerophospholipid metabolism (ko00564);; Ether lipid metabolism (ko00565);; Endocytosis (ko04144)	[I]	Lipid transport and metabolism	Phospholipase D Active site motif;; PLD-like domain	Phospholipase D p1 OS=Arabidopsis thaliana (Mouse-ear cress) PE=1 SV=1	I	Lipid transport and metabolism	PREDICTED: phospholipase D p1-like isoform X2 [Citrus sinensis]
Cs3g14940	21.3042	14.268	8.09813					-1.37382	8.49e-18				Biological Process: signal transduction (GO:0007165);; Biological Process: defense response, incompatible interaction (GO:0009814);; Biological Process: response to organic substance (GO:0010033);; Biological Process: regulation of defense response (GO:0031347);; Biological Process: cellular metabolic process (GO:0044237);; Biological Process: response to oxygen-containing compound (GO:1901700);;	--	--	--	--	Calmodulin binding protein-like	--	S	Function unknown	PREDICTED: uncharacterized protein LOC102614233 isoform X1 [Citrus sinensis]
Cs3g15140	153.166	212.414	330.369					1.1474	4.05e-75				Molecular Function: nicotianamine synthase activity (GO:0030410);; Biological Process: nicotianamine biosynthetic process (GO:0030418);;	K05953|0|cit:102621359|nicotianamine synthase-like; K05953 nicotianamine synthase [EC:2.5.1.43] (A)	--	--	--	Nicotianamine synthase protein	Nicotianamine synthase GN=CHLN OS=Solanum lycopersicum (Tomato) PE=2 SV=1	H	Coenzyme transport and metabolism	PREDICTED: nicotianamine synthase-like [Citrus sinensis]
Cs3g15490	3.52166	2.0786	1.56573					-1.13817	0.0049388				Molecular Function: kinase activity (GO:0016301);; Biological Process: phosphorylation (GO:0016310);;	--	--	--	--	Leucine rich repeat;; Leucine Rich repeats (2 copies);; Leucine Rich Repeat;; Leucine rich repeat	Uncharacterized protein At4g06744 (Precursor) GN=At4g06744 OS=Arabidopsis thaliana (Mouse-ear cress) PE=2 SV=1	R	General function prediction only	PREDICTED: uncharacterized protein At4g06744-like [Citrus sinensis]
Cs3g15720	0.0258826	0.000201289	0.574101					5.31688	0.00295786		Inf	0.00295237	Biological Process: response to stress (GO:0006950);;	--	--	--	--	TPR repeat	--	S	Function unknown	hypothetical protein CISIN_1g047433mg [Citrus sinensis]
Cs3g16040	52.366	35.244	25.2575					-1.03566	7.53e-52				Molecular Function: ligase activity (GO:0016874);;	--	--	[S]	Function unknown	Armadillo/beta-catenin-like repeat	U-box domain-containing protein 4 GN=PUB4 OS=Arabidopsis thaliana (Mouse-ear cress) PE=1 SV=3	S	Function unknown	PREDICTED: U-box domain-containing protein 4-like [Citrus sinensis]
Cs3g16370	10.3217	5.38623	3.44827					-1.09853	4e-16				Cellular Component: integral component of membrane (GO:0016021);;	--	--	[E]	Amino acid transport and metabolism	Transmembrane amino acid transporter protein;; Tryptophan/tyrosine permease family	--	E	Amino acid transport and metabolism	PREDICTED: sodium-coupled neutral amino acid transporter 4-like [Citrus sinensis]
Cs3g16380	169.576	106.523	73.9063					-1.18737	8.81e-60				Molecular Function: cellulose synthase (UDP-forming) activity (GO:0016760);;	--	--	--	--	Glycosyltransferase like family 2;; Glycosyl transferase family group 2;; Glycosyl transferase family 21;; Glycosyl transferase family 2;; Chitin synthase	Probable xyloglucan glycosyltransferase 12 GN=CSLC12 OS=Arabidopsis thaliana (Mouse-ear cress) PE=1 SV=1	R	General function prediction only	PREDICTED: probable xyloglucan glycosyltransferase 12-like [Citrus sinensis]
Cs3g16620	1.7173	0.649997	0.362192					-2.35684	0.00791464				--	--	--	--	--	Seed dormancy control	Transcription factor TGA5 GN=MOJ9.13 OS=Arabidopsis thaliana (Mouse-ear cress) PE=1 SV=2	K	Transcription	PREDICTED: transcription factor TGA5-like [Citrus sinensis]
Cs3g18060	162.216	90.011	67.0451					-1.2526	1.03e-20				--	--	--	--	--	Phosphate-induced protein 1 conserved region;; Protein of unknown function DUF260	Protein EXORDIUM-like 2 (Precursor) GN=EXL2 OS=Arabidopsis thaliana (Mouse-ear cress) PE=2 SV=1	R	General function prediction only	PREDICTED: uncharacterized protein LOC102625136 [Citrus sinensis]
Cs3g18100	3.55443	5.06965	7.41731					1.1116	1.31e-05				Biological Process: metabolic process (GO:0008152);; Molecular Function: anthocyanidin 3-O-glucosyltransferase activity (GO:0047213);; Molecular Function: trans-zeatin O-beta-D-glucosyltransferase activity (GO:0050403);; Molecular Function: cis-zeatin O-beta-D-glucosyltransferase activity (GO:0050502);;	--	--	[GC]	Carbohydrate transport and metabolism;; Energy production and conversion	--	7-deoxyloganetin glucosyltransferase GN=UGT85A24 OS=Gardenia jasminoides (Cape jasmine) PE=1 SV=1	CG	Energy production and conversion;; Carbohydrate transport and metabolism	PREDICTED: UDP-glycosyltransferase 85A2-like [Citrus sinensis]
Cs3g19040	18.732	26.1165	37.5664					1.06021	6.72e-43				--	--	--	--	--	Protein of unknown function (DUF1644)	--	R	General function prediction only	PREDICTED: uncharacterized protein LOC102609948 isoform X1 [Citrus sinensis]
Cs3g19370	1.32794	2.17596	4.0194					1.62387	0.00859705				Molecular Function: sequence-specific DNA binding transcription factor activity (GO:0003700);; Biological Process: regulation of transcription, DNA-templated (GO:0006355);;	--	--	--	--	GRAS domain family	Nodulation-signaling pathway 2 protein GN=NSP2 OS=Medicago truncatula (Barrel medic) PE=1 SV=1	K	Transcription	PREDICTED: nodulation-signaling pathway 2 protein-like [Citrus sinensis]
Cs3g19420	30.9965	26.0765	15.5763					-1.00002	2.62e-08				Biological Process: transcription, DNA-templated (GO:0006351);;	--	--	--	--	AP2 domain	Ethylene-responsive transcription factor ERF012 GN=ERF012 OS=Arabidopsis thaliana (Mouse-ear cress) PE=2 SV=1	K	Transcription	PREDICTED: ethylene-responsive transcription factor ERF014-like [Citrus sinensis]
Cs3g19960	3.20442	6.06857	20.9117					2.70894	2.14e-30		1.78445	9.64e-21	Molecular Function: transporter activity (GO:0005215);; Biological Process: transport (GO:0006810);; Cellular Component: membrane (GO:0016020);;	--	--	[P]	Inorganic ion transport and metabolism	Natural resistance-associated macrophage protein	Metal transporter Nramp5 GN=OJ1057_E05.110 OS=Oryza sativa subsp. japonica (Rice) PE=2 SV=1	P	Inorganic ion transport and metabolism	PREDICTED: metal transporter Nramp5-like [Citrus sinensis]
Cs3g21460	3.06685	1.99945	5.07292								1.39301	0.0070998	--	--	--	--	--	Alginate lyase	Citrate-binding protein (Precursor) GN=CBP OS=Hevea brasiliensis (Para rubber tree) PE=1 SV=1	R	General function prediction only	PREDICTED: citrate-binding protein-like [Citrus sinensis]
Cs3g22470	47.3937	26.3976	20.0325					-1.22565	5.4e-52				Molecular Function: protein kinase activity (GO:0004672);; Molecular Function: ATP binding (GO:0005524);; Biological Process: protein phosphorylation (GO:0006468);; Cellular Component: integral component of membrane (GO:0016021);; Molecular Function: oxidoreductase activity (GO:0016491);; Biological Process: oxidation-reduction process (GO:0055114);;	--	--	--	--	Leucine rich repeat;; Leucine Rich repeats (2 copies);; Protein kinase domain;; Protein tyrosine kinase;; Leucine Rich Repeat;; Leucine Rich repeat;; Leucine rich repeat N-terminal domain	Leucine-rich repeat receptor-like tyrosine-protein kinase At2g41820 (Precursor) GN=At2g41820 OS=Arabidopsis thaliana (Mouse-ear cress) PE=2 SV=1	T	Signal transduction mechanisms	PREDICTED: receptor-like protein kinase-like [Citrus sinensis]
Cs3g22910	6.67639	6.47317	18.7216					1.50197	0.00361743				Molecular Function: aromatic-L-amino-acid decarboxylase activity (GO:0004058);; Molecular Function: tyrosine decarboxylase activity (GO:0004837);; Biological Process: cellular amino acid metabolic process (GO:0006520);; Molecular Function: pyridoxal phosphate binding (GO:0030170);;	K01592|0|cit:102616375|tyrosine/DOPA decarboxylase 2-like; K01592 tyrosine decarboxylase [EC:4.1.1.25] (A)	Tyrosine metabolism (ko00350);; Isoquinoline alkaloid biosynthesis (ko00950)	[E]	Amino acid transport and metabolism	Pyridoxal-dependent decarboxylase conserved domain	Tyrosine decarboxylase GN=TYDC2 OS=Papaver somniferum (Opium poppy) PE=2 SV=1	E	Amino acid transport and metabolism	PREDICTED: tyrosine/DOPA decarboxylase 2-like [Citrus sinensis]
Cs3g23070	47.6665	24.9945	22.8637					-1.05192	2.38e-08				Molecular Function: DNA binding (GO:0003677);; Molecular Function: chromatin binding (GO:0003682);; Biological Process: response to water deprivation (GO:0009414);; Biological Process: response to salt stress (GO:0009651);; Biological Process: response to ethylene (GO:0009723);; Biological Process: response to auxin (GO:0009733);; Biological Process: response to abscisic acid (GO:0009737);; Biolo…	K09422|3.62639e-180|cic:CICLE_v10001979mg|hypothetical protein; K09422 myb proto-oncogene protein, plant (A)	--	[K]	Transcription	Myb-like DNA-binding domain;; Myb-like DNA-binding domain	Transcription factor MYB44 GN=K8K14.2 OS=Arabidopsis thaliana (Mouse-ear cress) PE=2 SV=1	K	Transcription	hypothetical protein CISIN_1g022144mg [Citrus sinensis]
Cs3g23190	86.9502	43.4975	34.9693					-1.31705	6.58e-86				Molecular Function: binding (GO:0005488);; Biological Process: cellular biosynthetic process (GO:0044249);; Biological Process: regulation of cellular process (GO:0050794);; Biological Process: organic substance biosynthetic process (GO:1901576);;	--	--	--	--	WRKY DNA -binding domain;; Plant zinc cluster domain	Probable WRKY transcription factor 7 GN=WRKY7 OS=Arabidopsis thaliana (Mouse-ear cress) PE=2 SV=1	K	Transcription	PREDICTED: probable WRKY transcription factor 7-like [Citrus sinensis]
Cs3g23530	0.287461	0.870488	0.961866					1.84386	0.00935283				Molecular Function: monooxygenase activity (GO:0004497);; Molecular Function: iron ion binding (GO:0005506);; Molecular Function: electron carrier activity (GO:0009055);; Molecular Function: oxidoreductase activity, acting on paired donors, with incorporation or reduction of molecular oxygen (GO:0016705);; Molecular Function: heme binding (GO:0020037);; Biological Process: oxidation-reduction pro…	K09843|0|cic:CICLE_v10001043mg|hypothetical protein; K09843 (+)-abscisic acid 8'-hydroxylase [EC:1.14.13.93] (A)	Carotenoid biosynthesis (ko00906)	[QI]	Secondary metabolites biosynthesis, transport and catabolism;; Lipid transport and metabolism	Cytochrome P450	Abscisic acid 8&apos;-hydroxylase 3 OS=Oryza sativa subsp. japonica (Rice) PE=2 SV=1	Q	Secondary metabolites biosynthesis, transport and catabolism	hypothetical protein CICLE_v10001043mg [Citrus clementina]
Cs3g24170	2.57765	2.1174	18.2352					2.85916	1.77e-19		3.14856	8.46e-34	Molecular Function: iron ion binding (GO:0005506);; Molecular Function: electron carrier activity (GO:0009055);; Molecular Function: heme binding (GO:0020037);; Molecular Function: flavonoid 3',5'-hydroxylase activity (GO:0033772);; Biological Process: oxidation-reduction process (GO:0055114);;	--	--	[Q]	Secondary metabolites biosynthesis, transport and catabolism	Cytochrome P450	Cytochrome P450 82C4 GN=CYP82C4 OS=Arabidopsis thaliana (Mouse-ear cress) PE=2 SV=1	Q	Secondary metabolites biosynthesis, transport and catabolism	PREDICTED: cytochrome P450 82C4-like [Citrus sinensis]
Cs3g25590	0.131521	0.284937	1.02416					3.57568	0.00760284				Cellular Component: integral component of membrane (GO:0016021);; Biological Process: transmembrane transport (GO:0055085);;	--	--	--	--	Voltage-dependent anion channel	S-type anion channel SLAH1 GN=SLAH1 OS=Arabidopsis thaliana (Mouse-ear cress) PE=2 SV=1	P	Inorganic ion transport and metabolism	hypothetical protein CISIN_1g043127mg [Citrus sinensis]
Cs3g26570	9.26576	12.3709	18.9794					1.01245	4.58e-17				Molecular Function: zinc ion binding (GO:0008270);; Molecular Function: mannitol dehydrogenase activity (GO:0046029);; Biological Process: oxidation-reduction process (GO:0055114);;	K00083|0|cit:102617066|probable cinnamyl alcohol dehydrogenase 6-like; K00083 cinnamyl-alcohol dehydrogenase [EC:1.1.1.195] (A)	Phenylpropanoid biosynthesis (ko00940)	[Q]	Secondary metabolites biosynthesis, transport and catabolism	Alcohol dehydrogenase GroES-like domain;; Zinc-binding dehydrogenase	Probable cinnamyl alcohol dehydrogenase 6 GN=OSJNBa0065B15.8 OS=Oryza sativa subsp. japonica (Rice) PE=2 SV=2	Q	Secondary metabolites biosynthesis, transport and catabolism	PREDICTED: probable cinnamyl alcohol dehydrogenase 6-like [Citrus sinensis]
Cs4g02450	615.916	375.471	260.443					-1.21278	4.44e-21				Biological Process: carbohydrate metabolic process (GO:0005975);; Biological Process: cellular metabolic process (GO:0044237);; Molecular Function: UDP-glucuronate 5'-epimerase activity (GO:0050379);; Molecular Function: coenzyme binding (GO:0050662);;	K08679|0|cit:102630639|UDP-glucuronate 4-epimerase 1-like; K08679 UDP-glucuronate 4-epimerase [EC:5.1.3.6] (A)	Starch and sucrose metabolism (ko00500);; Amino sugar and nucleotide sugar metabolism (ko00520)	[M]	Cell wall/membrane/envelope biogenesis	NAD dependent epimerase/dehydratase family;; 3-beta hydroxysteroid dehydrogenase/isomerase family;; RmlD substrate binding domain;; Polysaccharide biosynthesis protein;; Male sterility protein;; short chain dehydrogenase;; NADH(P)-binding	UDP-glucuronate 4-epimerase 1 GN=F17I23.220 OS=Arabidopsis thaliana (Mouse-ear cress) PE=1 SV=1	G	Carbohydrate transport and metabolism	hypothetical protein CICLE_v10008355mg [Citrus clementina]
Cs4g02530	601.928	391.918	312.837					-1.49246	5.86e-83				--	--	--	--	--	Tetraspanin family	Tetraspanin-7 GN=TET7 OS=Arabidopsis thaliana (Mouse-ear cress) PE=2 SV=1	S	Function unknown	hypothetical protein CICLE_v10010303mg [Citrus clementina]
Cs4g03130	572.488	300.476	211.836					-1.39621	1.18e-76				Molecular Function: hydrolase activity, hydrolyzing O-glycosyl compounds (GO:0004553);; Cellular Component: cell wall (GO:0005618);; Biological Process: cellular glucan metabolic process (GO:0006073);; Molecular Function: xyloglucan:xyloglucosyl transferase activity (GO:0016762);; Cellular Component: apoplast (GO:0048046);;	--	--	--	--	Glycosyl hydrolases family 16;; Xyloglucan endo-transglycosylase (XET) C-terminus	Probable xyloglucan endotransglucosylase/hydrolase protein 23 (Precursor) GN=F14M19.90 OS=Arabidopsis thaliana (Mouse-ear cress) PE=2 SV=1	R	General function prediction only	hypothetical protein CICLE_v10009118mg [Citrus clementina]
Cs4g03190	0.152197	0.625168	1.13662					3.57815	0.000743848				Molecular Function: hydrolase activity, hydrolyzing O-glycosyl compounds (GO:0004553);; Cellular Component: cell wall (GO:0005618);; Biological Process: cellular glucan metabolic process (GO:0006073);; Molecular Function: xyloglucan:xyloglucosyl transferase activity (GO:0016762);; Cellular Component: apoplast (GO:0048046);;	K08235|0|cit:102607638|xyloglucan endotransglucosylase/hydrolase protein 24-like; K08235 xyloglucan:xyloglucosyl transferase [EC:2.4.1.207] (A)	--	--	--	Glycosyl hydrolases family 16;; Xyloglucan endo-transglycosylase (XET) C-terminus	Xyloglucan endotransglucosylase/hydrolase protein 24 (Precursor) GN=At4g30270 OS=Arabidopsis thaliana (Mouse-ear cress) PE=1 SV=2	R	General function prediction only	PREDICTED: xyloglucan endotransglucosylase/hydrolase protein 24-like [Citrus sinensis]
Cs4g03270	3.71993	4.8706	11.795					1.70128	5.21e-05		1.32192	8.46e-06	Molecular Function: nicotianamine synthase activity (GO:0030410);; Biological Process: nicotianamine biosynthetic process (GO:0030418);;	K05953|0|cit:102609096|nicotianamine synthase-like; K05953 nicotianamine synthase [EC:2.5.1.43] (A)	--	--	--	Nicotianamine synthase protein;; Methyltransferase domain;; Methyltransferase domain	Nicotianamine synthase GN=CHLN OS=Solanum lycopersicum (Tomato) PE=2 SV=1	S	Function unknown	hypothetical protein CICLE_v10010452mg [Citrus clementina]
Cs4g03280	0.504431	1.54639	5.64862					3.48087	1.31e-30		1.95764	8.97e-10	Molecular Function: nicotianamine synthase activity (GO:0030410);; Biological Process: nicotianamine biosynthetic process (GO:0030418);;	K05953|0|cit:102609384|nicotianamine synthase-like; K05953 nicotianamine synthase [EC:2.5.1.43] (A)	--	--	--	Nicotianamine synthase protein;; Methyltransferase domain;; Methyltransferase domain	Nicotianamine synthase GN=CHLN OS=Solanum lycopersicum (Tomato) PE=2 SV=1	S	Function unknown	hypothetical protein CISIN_1g041205mg [Citrus sinensis]
Cs4g04210	68.3919	56.1776	40.8863					-1.0585	1.12e-14				Molecular Function: DNA binding (GO:0003677);; Molecular Function: sequence-specific DNA binding transcription factor activity (GO:0003700);; Biological Process: regulation of transcription, DNA-templated (GO:0006355);; Molecular Function: 2-alkenal reductase [NAD(P)] activity (GO:0032440);; Molecular Function: protein dimerization activity (GO:0046983);; Biological Process: oxidation-reduction p…	--	--	--	--	Helix-loop-helix DNA-binding domain	Transcription factor bHLH35 GN=MUL3.10 OS=Arabidopsis thaliana (Mouse-ear cress) PE=2 SV=1	K	Transcription	hypothetical protein CICLE_v100092852mg [Citrus clementina]
Cs4g04320	0.355065	1.6683	4.78177					4.06098	1.38e-14		1.57379	0.00104792	Molecular Function: phosphoprotein phosphatase activity (GO:0004721);;	--	--	[R]	General function prediction only	Leucine Rich repeats (2 copies);; Leucine rich repeat;; Leucine Rich Repeat;; Leucine rich repeat	Plant intracellular Ras-group-related LRR protein 6 GN=PIRL6 OS=Arabidopsis thaliana (Mouse-ear cress) PE=2 SV=1	R	General function prediction only	hypothetical protein CICLE_v10008785mg [Citrus clementina]
Cs4g04340	2.76585	1.84964	4.99204								1.43431	0.00750422	Cellular Component: lytic vacuole (GO:0000323);; Biological Process: regulation of cell size (GO:0008361);; Biological Process: response to blue light (GO:0009637);; Biological Process: photomorphogenesis (GO:0009640);; Molecular Function: auxin:proton symporter activity (GO:0009672);; Biological Process: response to ethylene (GO:0009723);; Cellular Component: auxin efflux carrier complex (GO:000…	K13947|0|cit:102614243|auxin efflux carrier component 2-like; K13947 auxin efflux carrier family (A)	--	--	--	Membrane transport protein	Auxin efflux carrier component 2 GN=At5g57090 OS=Arabidopsis thaliana (Mouse-ear cress) PE=1 SV=2	P	Inorganic ion transport and metabolism	PREDICTED: auxin efflux carrier component 2-like [Citrus sinensis]
Cs4g04460	8.7296	4.83028	3.47784					-1.29824	2.22e-08				Biological Process: potassium ion transport (GO:0006813);; Biological Process: sodium ion transport (GO:0006814);; Biological Process: response to osmotic stress (GO:0006970);; Molecular Function: monovalent inorganic cation transmembrane transporter activity (GO:0015077);; Cellular Component: membrane (GO:0016020);; Biological Process: ion transmembrane transport (GO:0034220);; Molecular Functio…	--	--	[P]	Inorganic ion transport and metabolism	Cation transport protein	Sodium transporter HKT1 GN=HKT1 OS=Arabidopsis thaliana (Mouse-ear cress) PE=1 SV=1	P	Inorganic ion transport and metabolism	PREDICTED: probable cation transporter HKT6-like [Citrus sinensis]
Cs4g05200	8.95859	17.4348	23.9863					1.43293	7.98e-24				Molecular Function: nucleotide binding (GO:0000166);; Molecular Function: prephenate dehydrogenase (NADP+) activity (GO:0004665);; Biological Process: threonine catabolic process (GO:0006567);; Biological Process: tyrosine biosynthetic process (GO:0006571);; Molecular Function: prephenate dehydrogenase activity (GO:0008977);; Biological Process: oxidation-reduction process (GO:0055114);;	K15227|0|cit:102611864|arogenate dehydrogenase 1, chloroplastic-like; K15227 arogenate dehydrogenase (NADP+), plant [EC:1.3.1.78] (A)	Phenylalanine, tyrosine and tryptophan biosynthesis (ko00400);; Biosynthesis of amino acids (ko01230)	[E]	Amino acid transport and metabolism	Prephenate dehydrogenase;; NADP oxidoreductase coenzyme F420-dependent;; D-isomer specific 2-hydroxyacid dehydrogenase, NAD binding domain;; NAD binding domain of 6-phosphogluconate dehydrogenase;; Oxidoreductase family, NAD-binding Rossmann fold;; NAD-dependent glycerol-3-phosphate dehydrogenase N-terminus;; Ketopantoate reductase PanE/ApbA;; NADH(P)-binding;; TrkA-N domain;; 3-hydroxyacyl-CoA d…	Arogenate dehydrogenase 1, chloroplastic (Precursor) GN=TYRAAT1 OS=Arabidopsis thaliana (Mouse-ear cress) PE=1 SV=1	E	Amino acid transport and metabolism	hypothetical protein CICLE_v10007630mg [Citrus clementina]
Cs4g05250	1.16715	1.25943	2.4321					1.08051	0.000641963				Biological Process: glycolipid biosynthetic process (GO:0009247);; Molecular Function: transferase activity, transferring hexosyl groups (GO:0016758);; Molecular Function: carbohydrate binding (GO:0030246);; Biological Process: lipid glycosylation (GO:0030259);;	K03715|0|cit:102614331|monogalactosyldiacylglycerol synthase 2, chloroplastic-like; K03715 1,2-diacylglycerol 3-beta-galactosyltransferase [EC:2.4.1.46] (A)	Glycerolipid metabolism (ko00561)	--	--	Monogalactosyldiacylglycerol (MGDG) synthase;; Glycosyltransferase family 28 C-terminal domain;; Glycosyl transferase family 1	Monogalactosyldiacylglycerol synthase 2, chloroplastic (Precursor) OS=Arabidopsis thaliana (Mouse-ear cress) PE=1 SV=1	R	General function prediction only	hypothetical protein CICLE_v10008213mg [Citrus clementina]
Cs4g05510	80.0833	58.4933	36.8112					-1.11684	5.72e-58				--	--	--	[T]	Signal transduction mechanisms	EF hand;; EF-hand domain pair;; EF hand;; EF-hand domain;; EF-hand domain pair;; Secreted protein acidic and rich in cysteine Ca binding region;; Cytoskeletal-regulatory complex EF hand	Calmodulin-like protein 7 GN=CML7 OS=Arabidopsis thaliana (Mouse-ear cress) PE=2 SV=1	T	Signal transduction mechanisms	hypothetical protein CICLE_v10009394mg [Citrus clementina]
Cs4g05880	4.0432	2.22515	1.91766					-1.07182	0.00155022				Cellular Component: cytosol (GO:0005829);; Biological Process: protein folding (GO:0006457);; Biological Process: hyperosmotic response (GO:0006972);; Biological Process: response to high light intensity (GO:0009644);; Biological Process: heat acclimation (GO:0010286);; Biological Process: response to endoplasmic reticulum stress (GO:0034976);; Biological Process: response to hydrogen peroxide (G…	K13993|2.55314e-110|cit:102608313|17.7 kDa class II heat shock protein-like; K13993 HSP20 family protein (A)	Protein processing in endoplasmic reticulum (ko04141)	[O]	Posttranslational modification, protein turnover, chaperones	Hsp20/alpha crystallin family	17.7 kDa class II heat shock protein GN=HSP17.7 OS=Arabidopsis thaliana (Mouse-ear cress) PE=2 SV=1	O	Posttranslational modification, protein turnover, chaperones	PREDICTED: 17.7 kDa class II heat shock protein-like [Citrus sinensis]
Cs4g06320	0.891319	1.85569	2.51175					1.63684	3.35e-05				Molecular Function: protein serine/threonine kinase activity (GO:0004674);; Molecular Function: non-membrane spanning protein tyrosine kinase activity (GO:0004715);; Molecular Function: ATP binding (GO:0005524);; Biological Process: protein phosphorylation (GO:0006468);; Biological Process: root hair cell differentiation (GO:0048765);;	--	--	[T]	Signal transduction mechanisms	Protein tyrosine kinase;; Protein kinase domain	Putative receptor-like protein kinase At1g72540 GN=At1g72540 OS=Arabidopsis thaliana (Mouse-ear cress) PE=2 SV=1	T	Signal transduction mechanisms	PREDICTED: putative receptor-like protein kinase At1g72540-like [Citrus sinensis]
Cs4g06490	77.8598	60.3377	33.3898					-1.21536	4.15e-38				Molecular Function: ubiquitin-protein transferase activity (GO:0004842);; Cellular Component: nucleus (GO:0005634);; Cellular Component: cytosol (GO:0005829);; Biological Process: amino acid transport (GO:0006865);; Molecular Function: zinc ion binding (GO:0008270);; Biological Process: negative regulation of abscisic acid-activated signaling pathway (GO:0009788);; Biological Process: protein ubi…	K16274|0|cic:CICLE_v10008969mg|hypothetical protein; K16274 E3 ubiquitin-protein ligase AIP2 [EC:6.3.2.19] (A)	--	[O]	Posttranslational modification, protein turnover, chaperones	Ring finger domain;; Zinc finger, C3HC4 type (RING finger)	E3 ubiquitin-protein ligase AIP2 GN=AIP2 OS=Arabidopsis thaliana (Mouse-ear cress) PE=1 SV=1	O	Posttranslational modification, protein turnover, chaperones	hypothetical protein CISIN_1g021283mg [Citrus sinensis]
Cs4g07400	65.2424	33.5585	30.988					-1.05075	1.01e-34				Molecular Function: protein serine/threonine kinase activity (GO:0004674);; Molecular Function: non-membrane spanning protein tyrosine kinase activity (GO:0004715);; Molecular Function: ATP binding (GO:0005524);; Biological Process: protein phosphorylation (GO:0006468);;	--	--	[T]	Signal transduction mechanisms	Protein tyrosine kinase;; Protein kinase domain	Serine/threonine-protein kinase At5g01020 GN=At5g01020 OS=Arabidopsis thaliana (Mouse-ear cress) PE=1 SV=1	T	Signal transduction mechanisms	PREDICTED: serine/threonine-protein kinase At5g01020-like [Citrus sinensis]
Cs4g08470	2.73737	4.51449	6.179					1.19346	4.57e-11				Cellular Component: integral component of membrane (GO:0016021);; Molecular Function: cellulose synthase (UDP-forming) activity (GO:0016760);; Biological Process: cellulose biosynthetic process (GO:0030244);;	--	--	--	--	Cellulose synthase;; Glycosyltransferase like family 2	Cellulose synthase-like protein E6 GN=P0556A05.32 OS=Oryza sativa subsp. japonica (Rice) PE=2 SV=1	S	Function unknown	PREDICTED: cellulose synthase-like protein E6-like isoform X1 [Citrus sinensis]
Cs4g09080	0.493865	1.16489	1.27562					1.42999	0.00800117				--	--	--	[Q]	Secondary metabolites biosynthesis, transport and catabolism	Cytochrome P450	Cytochrome P450 71D11 (Fragment) GN=CYP71D11 OS=Lotus japonicus (Lotus corniculatus var. japonicus) PE=2 SV=1	Q	Secondary metabolites biosynthesis, transport and catabolism	hypothetical protein CICLE_v10008073mg [Citrus clementina]
Cs4g09770	93.3552	53.699	38.5075					-1.25495	1.25e-19				Biological Process: transcription, DNA-templated (GO:0006351);;	K09286|6.76349e-91|cit:102613950|ethylene-responsive transcription factor 3-like; K09286 EREBP-like factor (A)	--	--	--	AP2 domain	Ethylene-responsive transcription factor 7 GN=MQC12.5 OS=Arabidopsis thaliana (Mouse-ear cress) PE=1 SV=1	K	Transcription	hypothetical protein CISIN_1g045783mg [Citrus sinensis]
Cs4g09890	1.0615	0.702067	0.391568					-1.51455	0.00171838				Biological Process: single-organism cellular process (GO:0044763);;	K06676|0|cit:102617474|condensin complex subunit 2-like; K06676 condensin complex subunit 2 (A)	--	[BD]	Chromatin structure and dynamics;; Cell cycle control, cell division, chromosome partitioning	Condensin complex subunit 2	Condensin complex subunit 2 GN=T26B15 OS=Arabidopsis thaliana (Mouse-ear cress) PE=1 SV=1	BD	Chromatin structure and dynamics;; Cell cycle control, cell division, chromosome partitioning	PREDICTED: condensin complex subunit 2-like [Citrus sinensis]
Cs4g10310	487.065	325.274	204.904					-1.15618	1.23e-76				Molecular Function: translation initiation factor activity (GO:0003743);; Biological Process: translational initiation (GO:0006413);;	K03113|3.24958e-75|cit:102629754|protein translation factor SUI1 homolog 1-like; K03113 translation initiation factor 1 (A)	RNA transport (ko03013)	[J]	Translation, ribosomal structure and biogenesis	Translation initiation factor SUI1	Protein translation factor SUI1 homolog 1 GN=At4g27130 OS=Arabidopsis thaliana (Mouse-ear cress) PE=1 SV=2	J	Translation, ribosomal structure and biogenesis	hypothetical protein CICLE_v10009975mg [Citrus clementina]
Cs4g10500	78.6602	42.8603	28.436					-1.48782	1.12e-23				--	--	--	[R]	General function prediction only	Ankyrin repeats (3 copies);; Ankyrin repeat;; Ankyrin repeats (many copies);; Ankyrin repeat;; Ankyrin repeats (many copies);; Domain of unknown function	Ankyrin repeat-containing protein At5g02620 GN=At5g02620 OS=Arabidopsis thaliana (Mouse-ear cress) PE=1 SV=1	R	General function prediction only	PREDICTED: ankyrin repeat-containing protein At5g02620-like [Citrus sinensis]
Cs4g10930	1280.74	801.451	484.029					-1.32513	2.04e-39				Biological Process: response to desiccation (GO:0009269);;	--	--	--	--	Late embryogenesis abundant protein	Late embryogenesis abundant protein Lea14-A GN=LEA14-A OS=Gossypium hirsutum (Upland cotton) PE=2 SV=1	S	Function unknown	hypothetical protein CICLE_v10010508mg [Citrus clementina]
Cs4g11180	0.333923	0.873157	1.11448					2.16346	0.00986007				Molecular Function: oxidoreductase activity, acting on paired donors, with incorporation or reduction of molecular oxygen, 2-oxoglutarate as one donor, and incorporation of one atom each of oxygen into both donors (GO:0016706);; Biological Process: single-organism metabolic process (GO:0044710);;	K06892|0|cit:102628526|gibberellin 2-beta-dioxygenase 8-like; K04125 gibberellin 2-oxidase [EC:1.14.11.13] (A)	--	[QR]	Secondary metabolites biosynthesis, transport and catabolism;; General function prediction only	2OG-Fe(II) oxygenase superfamily;; non-haem dioxygenase in morphine synthesis N-terminal	Gibberellin 2-beta-dioxygenase 8 GN=GA2OX8 OS=Arabidopsis thaliana (Mouse-ear cress) PE=1 SV=2	Q	Secondary metabolites biosynthesis, transport and catabolism	hypothetical protein CICLE_v10008874mg [Citrus clementina]
Cs4g12540	1.83409	0.893191	7.96056					2.15568	8.85e-09		3.27696	2.91e-15	Molecular Function: oxidoreductase activity, acting on single donors with incorporation of molecular oxygen, incorporation of two atoms of oxygen (GO:0016702);; Molecular Function: flavonol synthase activity (GO:0045431);; Molecular Function: naringenin 3-dioxygenase activity (GO:0045486);; Biological Process: flavonol biosynthetic process (GO:0051555);; Biological Process: oxidation-reduction pr…	--	--	[QR]	Secondary metabolites biosynthesis, transport and catabolism;; General function prediction only	2OG-Fe(II) oxygenase superfamily;; non-haem dioxygenase in morphine synthesis N-terminal	Feruloyl CoA ortho-hydroxylase 1 GN=F6&apos;H1 OS=Arabidopsis thaliana (Mouse-ear cress) PE=1 SV=1	Q	Secondary metabolites biosynthesis, transport and catabolism	hypothetical protein CICLE_v10006882mg [Citrus clementina]
Cs4g12760	3.06861	4.49852	6.12046					1.01703	6.15e-06				--	K09422|0|cic:CICLE_v10005102mg|hypothetical protein; K09422 myb proto-oncogene protein, plant (A)	--	[K]	Transcription	Myb-like DNA-binding domain;; Myb-like DNA-binding domain	Myb-related protein Zm1 OS=Zea mays (Maize) PE=2 SV=1	K	Transcription	hypothetical protein CICLE_v10005102mg [Citrus clementina]
Cs4g13880	7.3478	4.86083	3.3238					-1.14012	5.27e-08				--	--	--	--	--	Fanconi Anaemia group E protein FANCE	--	S	Function unknown	hypothetical protein CICLE_v10010231mg [Citrus clementina]
Cs4g16770	16.2861	9.31175	4.8028					-1.75552	1.09e-15				Molecular Function: secondary active sulfate transmembrane transporter activity (GO:0008271);; Biological Process: sulfate transport (GO:0008272);; Cellular Component: integral component of membrane (GO:0016021);; Biological Process: transmembrane transport (GO:0055085);;	K17471|0|cit:102577937|SULF; SULF protein; K17471 sulfate transporter 3 (A)	--	[P]	Inorganic ion transport and metabolism	Sulfate transporter family;; Sulfate transporter N-terminal domain with GLY motif;; STAS domain	Probable sulfate transporter 3.5 GN=SULTR3;5 OS=Arabidopsis thaliana (Mouse-ear cress) PE=2 SV=1	P	Inorganic ion transport and metabolism	hypothetical protein CICLE_v10007732mg [Citrus clementina]
Cs4g16830	19.1532	30.3198	40.372					1.12677	1.71e-34				--	--	--	[GC]	Carbohydrate transport and metabolism;; Energy production and conversion	UDP-glucoronosyl and UDP-glucosyl transferase	UDP-glycosyltransferase 91C1 GN=UGT91C1 OS=Arabidopsis thaliana (Mouse-ear cress) PE=2 SV=1	J	Translation, ribosomal structure and biogenesis	hypothetical protein CICLE_v10010307mg [Citrus clementina]
Cs4g17230	28.53	19.2337	38.4205								1.02331	5.93e-07	--	--	--	--	--	--	--	--	--	--
Cs4g17780	0.643013	1.10449	1.79028					1.55207	0.00130341				Molecular Function: zinc ion binding (GO:0008270);; Molecular Function: 2-alkenal reductase [NAD(P)] activity (GO:0032440);; Biological Process: oxidation-reduction process (GO:0055114);;	--	--	[R]	General function prediction only	Zinc-binding dehydrogenase	2-alkenal reductase (NADP(+)-dependent) GN=DBR OS=Nicotiana tabacum (Common tobacco) PE=1 SV=1	R	General function prediction only	PREDICTED: 2-alkenal reductase (NADP(+)-dependent)-like [Citrus sinensis]
Cs4g18430	45.838	28.323	20.6991					-1.15109	8.16e-17				Molecular Function: transferase activity, transferring phosphorus-containing groups (GO:0016772);;	--	--	--	--	Protein tyrosine kinase;; Protein kinase domain;; Leucine rich repeat;; Leucine rich repeat N-terminal domain;; Leucine Rich repeats (2 copies)	Probable inactive receptor kinase At2g26730 (Precursor) GN=At2g26730 OS=Arabidopsis thaliana (Mouse-ear cress) PE=1 SV=1	T	Signal transduction mechanisms	PREDICTED: probable leucine-rich repeat receptor-like protein kinase At1g68400-like [Citrus sinensis]
Cs4g18450	203.242	382.49	563.774					1.42747	2.55e-48				Molecular Function: zinc ion transmembrane transporter activity (GO:0005385);; Cellular Component: integral component of membrane (GO:0016021);; Molecular Function: 2-alkenal reductase [NAD(P)] activity (GO:0032440);; Biological Process: oxidation-reduction process (GO:0055114);; Biological Process: zinc ion transmembrane transport (GO:0071577);;	K14709|0|cit:102625806|fe(2+) transport protein 3, chloroplastic-like; K14709 solute carrier family 39 (zinc transporter), member 1/2/3 (A)	--	[P]	Inorganic ion transport and metabolism	ZIP Zinc transporter	Zinc transporter 4, chloroplastic (Precursor) GN=ZIP4 OS=Arabidopsis thaliana (Mouse-ear cress) PE=2 SV=1	P	Inorganic ion transport and metabolism	hypothetical protein CICLE_v10008419mg [Citrus clementina]
Cs4g18730	112.695	66.7569	50.5118					-1.18871	1.35e-81				Molecular Function: ferrochelatase activity (GO:0004325);; Cellular Component: mitochondrion (GO:0005739);; Biological Process: protein targeting to membrane (GO:0006612);; Biological Process: heme biosynthetic process (GO:0006783);; Biological Process: membrane fusion (GO:0006944);; Cellular Component: plastid (GO:0009536);; Biological Process: response to wounding (GO:0009611);; Biological Proc…	K01772|0|cit:102610167|ferrochelatase-2, chloroplastic-like; K01772 ferrochelatase [EC:4.99.1.1] (A)	Porphyrin and chlorophyll metabolism (ko00860)	[H]	Coenzyme transport and metabolism	Ferrochelatase	Ferrochelatase-2, chloroplastic (Precursor) GN=HEMH OS=Cucumis sativus (Cucumber) PE=2 SV=1	H	Coenzyme transport and metabolism	PREDICTED: ferrochelatase-2, chloroplastic-like [Citrus sinensis]
Cs4g19330	0.688339	0.545198	1.54121					1.21077	0.00873485		1.5927	0.00428331	Molecular Function: DNA binding (GO:0003677);; Biological Process: regulation of transcription, DNA-templated (GO:0006355);;	--	--	[K]	Transcription	GATA zinc finger	GATA transcription factor 12 GN=GATA12 OS=Arabidopsis thaliana (Mouse-ear cress) PE=2 SV=1	K	Transcription	PREDICTED: GATA transcription factor 12-like [Citrus sinensis]
Cs4g20440	1.33921	1.13478	2.534								1.16085	5.07e-08	Molecular Function: ATP binding (GO:0005524);; Biological Process: ATP catabolic process (GO:0006200);; Molecular Function: organic phosphonate transmembrane-transporting ATPase activity (GO:0015416);; Molecular Function: polyamine-transporting ATPase activity (GO:0015417);; Cellular Component: membrane (GO:0016020);;	--	--	[Q]	Secondary metabolites biosynthesis, transport and catabolism	ABC-2 type transporter;; ABC transporter;; Plant PDR ABC transporter associated;; ABC-transporter extracellular N-terminal;; AAA domain;; AAA domain;; ATPase family associated with various cellular activities (AAA)	Pleiotropic drug resistance protein 1 GN=PDR1 OS=Nicotiana tabacum (Common tobacco) PE=2 SV=1	Q	Secondary metabolites biosynthesis, transport and catabolism	PREDICTED: pleiotropic drug resistance protein 1-like isoform X2 [Citrus sinensis]
Cs5g01020	26.2491	18.1922	12.2941					-1.06746	1.02e-21				Molecular Function: protein serine/threonine kinase activity (GO:0004674);; Molecular Function: ATP binding (GO:0005524);; Biological Process: protein phosphorylation (GO:0006468);; Cellular Component: membrane (GO:0016020);;	K04733|0|cit:102616578|probable receptor-like protein kinase At1g33260-like; K04733 interleukin-1 receptor-associated kinase 4 [EC:2.7.11.1] (A)	--	[T]	Signal transduction mechanisms	Protein kinase domain;; Protein tyrosine kinase	Probable receptor-like protein kinase At1g33260 GN=At1g33260 OS=Arabidopsis thaliana (Mouse-ear cress) PE=2 SV=1	T	Signal transduction mechanisms	PREDICTED: probable receptor-like protein kinase At1g33260-like [Citrus sinensis]
Cs5g02430	185.203	115.36	69.1787					-1.41932	5.28e-25				--	--	--	--	--	--	--	--	--	PREDICTED: uncharacterized protein LOC102614628 [Citrus sinensis]
Cs5g02440	20.2808	10.9555	8.38752					-1.2808	1.32e-15				--	--	--	--	--	WRKY DNA -binding domain	Probable WRKY transcription factor 41 GN=WRKY41 OS=Arabidopsis thaliana (Mouse-ear cress) PE=2 SV=2	K	Transcription	PREDICTED: probable WRKY transcription factor 53-like [Citrus sinensis]
Cs5g02450	159.107	79.5138	58.7198					-1.42073	3.21e-29				Biological Process: photosystem II assembly (GO:0010207);;	--	--	[YU]	Nuclear structure;; Intracellular trafficking, secretion, and vesicular transport	Protein of unknown function (DUF3593)	--	UY	Intracellular trafficking, secretion, and vesicular transport;; Nuclear structure	PREDICTED: uncharacterized protein LOC102615219 isoform X1 [Citrus sinensis]
Cs5g02520	5.00614	3.23987	2.09877					-1.25147	1.61e-15				--	--	--	--	--	Protein of unknown function (DUF3133)	Extra-large guanine nucleotide-binding protein 1 GN=F26B6.11 OS=Arabidopsis thaliana (Mouse-ear cress) PE=1 SV=2	S	Function unknown	PREDICTED: uncharacterized protein LOC102617481 [Citrus sinensis]
Cs5g03530	0.991192	0.759396	0.3125					-1.75585	0.00261682				Biological Process: cell fate specification (GO:0001708);; Biological Process: epidermal cell differentiation (GO:0009913);;	--	--	--	--	bHLH-MYC and R2R3-MYB transcription factors N-terminal;; Helix-loop-helix DNA-binding domain	Transcription factor GLABRA 3 GN=At5g41315 OS=Arabidopsis thaliana (Mouse-ear cress) PE=1 SV=1	K	Transcription	PREDICTED: transcription factor GLABRA 3-like isoform X2 [Citrus sinensis]
Cs5g07155	11.4055	7.64652	4.6305					-1.22605	0.00519524				--	--	--	--	--	--	--	--	--	--
Cs5g09050	4.99082	3.23301	1.92181					-1.42762	5.72e-11				Biological Process: oligopeptide transport (GO:0006857);; Biological Process: response to water deprivation (GO:0009414);; Biological Process: response to nitrate (GO:0010167);; Molecular Function: nitrate transmembrane transporter activity (GO:0015112);; Biological Process: nitrate transport (GO:0015706);; Cellular Component: integral component of membrane (GO:0016021);; Biological Process: ster…	K14638|0|cit:102617282|nitrate transporter 1.1-like; K14638 solute carrier family 15 (peptide/histidine transporter), member 3/4 (A)	--	[E]	Amino acid transport and metabolism	POT family;; BT1 family	Protein NRT1/ PTR FAMILY 6.3 OS=Arabidopsis thaliana (Mouse-ear cress) PE=1 SV=1	P	Inorganic ion transport and metabolism	PREDICTED: nitrate transporter 1.1-like [Citrus sinensis]
Cs5g09220	87.3844	51.3558	36.6357					-1.23044	7.77e-83				Cellular Component: plant-type vacuole (GO:0000325);; Molecular Function: sucrose alpha-glucosidase activity (GO:0004575);; Biological Process: carbohydrate metabolic process (GO:0005975);; Cellular Component: plant-type cell wall (GO:0009505);; Molecular Function: sucrose 1F-fructosyltransferase activity (GO:0050306);; Molecular Function: fructan beta-fructosidase activity (GO:0051669);;	K01193|0|cit:102621775|Cs-bFruct1; acid beta-fructofuranosidase-like; K01193 beta-fructofuranosidase [EC:3.2.1.26] (A)	Galactose metabolism (ko00052);; Starch and sucrose metabolism (ko00500)	[G]	Carbohydrate transport and metabolism	Glycosyl hydrolases family 32 N-terminal domain;; Domain of unknown function (DUF3357);; Glycosyl hydrolases family 32 C terminal	Acid beta-fructofuranosidase 38 kDa subunit (Precursor) GN=INVA OS=Vigna radiata var. radiata (Mung bean) PE=1 SV=1	G	Carbohydrate transport and metabolism	acid beta-fructofuranosidase-like [Citrus sinensis]
Cs5g10490	18.9648	9.8	9.27167					-1.02316	1.36e-12				Molecular Function: sequence-specific DNA binding transcription factor activity (GO:0003700);; Molecular Function: protein phosphatase inhibitor activity (GO:0004864);; Cellular Component: nucleus (GO:0005634);; Biological Process: response to heat (GO:0009408);; Biological Process: response to high light intensity (GO:0009644);; Biological Process: regulation of signal transduction (GO:0009966);…	K09419|0|cit:102619398|heat stress transcription factor B-2b-like; K09419 heat shock transcription factor, other eukaryote (A)	--	[K]	Transcription	HSF-type DNA-binding	Heat stress transcription factor B-2b GN=T5C23.90 OS=Arabidopsis thaliana (Mouse-ear cress) PE=2 SV=1	K	Transcription	PREDICTED: heat stress transcription factor B-2b-like isoform X1 [Citrus sinensis]
Cs5g10550	12.19	44.5307	32.7987					1.43153	7.61e-38				--	--	--	--	--	Thaumatin family	Thaumatin-like protein (Precursor) GN=tlp OS=Actinidia deliciosa (Kiwi) PE=1 SV=2	R	General function prediction only	PREDICTED: thaumatin-like protein-like [Citrus sinensis]
Cs5g12800	21.2517	11.0867	8.00231					-1.38374	3.15e-06				--	--	--	--	--	--	--	--	--	hypothetical protein CICLE_v10023125mg [Citrus clementina]
Cs5g13760	0.917717	0.882558	5.58819					2.61518	1.99e-23		2.68244	1.05e-27	Molecular Function: ATP binding (GO:0005524);; Biological Process: ATP catabolic process (GO:0006200);; Molecular Function: organic phosphonate transmembrane-transporting ATPase activity (GO:0015416);; Cellular Component: membrane (GO:0016020);;	--	--	[Q]	Secondary metabolites biosynthesis, transport and catabolism	ABC-2 type transporter;; ABC transporter;; Plant PDR ABC transporter associated;; AAA domain;; ABC-transporter extracellular N-terminal;; AAA domain;; AAA ATPase domain;; Protein of unknown function, DUF258;; ATPase family associated with various cellular activities (AAA)	Pleiotropic drug resistance protein 3 GN=PDR3 OS=Nicotiana tabacum (Common tobacco) PE=2 SV=1	Q	Secondary metabolites biosynthesis, transport and catabolism	PREDICTED: pleiotropic drug resistance protein 3-like [Citrus sinensis]
Cs5g13970	0.35225	1.09094	1.4707					2.14379	1.88e-05				Molecular Function: oxidoreductase activity (GO:0016491);; Molecular Function: metal ion binding (GO:0046872);;	--	--	[Q]	Secondary metabolites biosynthesis, transport and catabolism	Cytochrome P450	Cytochrome P450 71A1 GN=CYP71A1 OS=Persea americana (Avocado) PE=1 SV=2	Q	Secondary metabolites biosynthesis, transport and catabolism	PREDICTED: cytochrome P450 71A1-like [Citrus sinensis]
Cs5g15300	89.1237	76.061	48.4573					-1.36728	0.0011394				--	--	--	--	--	--	--	--	--	--
Cs5g16180	185.333	99.963	65.5712					-1.51683	5.17e-97				--	--	--	--	--	No apical meristem (NAM) protein	NAC domain-containing protein 86 {ECO:0000312|EMBL:AED92405.1} OS=Arabidopsis thaliana (Mouse-ear cress) PE=2 SV=1	S	Function unknown	PREDICTED: NAC domain-containing protein 69-like isoform X2 [Citrus sinensis]
Cs5g16770	13.8755	8.91796	1.95132					-2.8331	3.08e-37		-2.17476	2.73e-13	Molecular Function: endopeptidase inhibitor activity (GO:0004866);; Biological Process: negative regulation of endopeptidase activity (GO:0010951);;	--	--	--	--	Trypsin and protease inhibitor	Miraculin (Precursor) OS=Synsepalum dulcificum (Miracle fruit) PE=1 SV=3	R	General function prediction only	PREDICTED: miraculin-like [Citrus sinensis]
Cs5g19070	10.5638	16.8247	21.7883					1.10148	2.01e-15				--	--	--	[V]	Defense mechanisms	alpha/beta hydrolase fold;; Carboxylesterase family;; Chlorophyllase enzyme	Probable carboxylesterase 18 GN=CXE18 OS=Arabidopsis thaliana (Mouse-ear cress) PE=1 SV=1	V	Defense mechanisms	hypothetical protein CICLE_v10020805mg [Citrus clementina]
Cs5g19160	0.784982	1.5603	2.03416					1.43567	0.00330379				--	--	--	[V]	Defense mechanisms	alpha/beta hydrolase fold;; Carboxylesterase family;; Alpha/beta hydrolase family;; Protein of unknown function (DUF2424)	Probable carboxylesterase 18 GN=CXE18 OS=Arabidopsis thaliana (Mouse-ear cress) PE=1 SV=1	V	Defense mechanisms	PREDICTED: probable carboxylesterase 18-like [Citrus sinensis]
Cs5g19510	4.29606	3.25163	2.12077					-1.03108	0.000326152				--	--	--	--	--	NB-ARC domain;; NACHT domain	TMV resistance protein N GN=N OS=Nicotiana glutinosa (Tobacco) PE=1 SV=1	T	Signal transduction mechanisms	PREDICTED: TMV resistance protein N-like, partial [Citrus sinensis]
Cs5g20050	0.915936	1.70942	2.59411					1.59367	0.0077801				--	--	--	[R]	General function prediction only	Aldo/keto reductase family	Non-functional NADPH-dependent codeinone reductase 2 GN=COR2 OS=Papaver somniferum (Opium poppy) PE=1 SV=1	R	General function prediction only	PREDICTED: non-functional NADPH-dependent codeinone reductase 2-like [Citrus sinensis]
Cs5g22180	97.9407	57.8167	44.175					-1.10319	2.55e-70				--	--	--	--	--	Protein of unknown function (DUF668);; Domain of unknown function (DUF3475)	Leucine-rich repeat receptor-like serine/threonine/tyrosine-protein kinase SOBIR1 (Precursor) GN=F20M17.8 OS=Arabidopsis thaliana (Mouse-ear cress) PE=1 SV=1	S	Function unknown	PREDICTED: uncharacterized protein LOC102618914 [Citrus sinensis]
Cs5g22210	26.0614	16.3951	9.09159					-1.51215	7.61e-56				Molecular Function: protein serine/threonine kinase activity (GO:0004674);; Biological Process: phosphorylation (GO:0016310);; Biological Process: single-organism process (GO:0044699);; Biological Process: positive regulation of biological process (GO:0048518);;	--	--	--	--	Protein kinase domain;; Protein tyrosine kinase	Leucine-rich repeat receptor-like serine/threonine/tyrosine-protein kinase SOBIR1 (Precursor) GN=F20M17.8 OS=Arabidopsis thaliana (Mouse-ear cress) PE=1 SV=1	T	Signal transduction mechanisms	PREDICTED: leucine-rich repeat receptor-like serine/threonine/tyrosine-protein kinase SOBIR1-like [Citrus sinensis]
Cs5g25070	2.48534	1.2245	3.4353								1.50244	0.000147003	--	--	--	[Q]	Secondary metabolites biosynthesis, transport and catabolism	Cytochrome P450	Cytochrome P450 83B1 GN=At4g31500 OS=Arabidopsis thaliana (Mouse-ear cress) PE=1 SV=1	Q	Secondary metabolites biosynthesis, transport and catabolism	PREDICTED: cytochrome P450 71A1-like [Citrus sinensis]
Cs5g26670	2.70704	1.46	0.659236					-2.04428	4.57e-07				--	--	--	--	--	--	--	R	General function prediction only	PREDICTED: uncharacterized protein LOC102620725 [Citrus sinensis]
Cs5g27300	31.9395	19.4248	15.6796					-1.0227	3.37e-35				Cellular Component: membrane (GO:0016020);;	K13754|0|cit:102616982|cation/calcium exchanger 2-like; K13754 solute carrier family 24 (sodium/potassium/calcium exchanger), member 6 (A)	--	[P]	Inorganic ion transport and metabolism	Sodium/calcium exchanger protein	Cation/calcium exchanger 2 OS=Arabidopsis thaliana (Mouse-ear cress) PE=3 SV=1	P	Inorganic ion transport and metabolism	hypothetical protein CICLE_v10019448mg [Citrus clementina]
Cs5g27410	4.93559	1.31685	4.87211								1.96798	0.00390754	Molecular Function: binding (GO:0005488);; Molecular Function: oxidoreductase activity (GO:0016491);;	K00430|0|cit:102608531|peroxidase 57-like; K00430 peroxidase [EC:1.11.1.7] (A)	Phenylalanine metabolism (ko00360);; Phenylpropanoid biosynthesis (ko00940)	--	--	Peroxidase	Peroxidase 57 (Precursor) OS=Arabidopsis thaliana (Mouse-ear cress) PE=1 SV=1	G	Carbohydrate transport and metabolism	PREDICTED: peroxidase 57-like [Citrus sinensis]
Cs5g27620	25.2394	20.1502	12.3516					-1.03782	3.21e-33				--	--	--	--	--	Protein of unknown function (DUF1675)	Ninja-family protein AFP3 GN=AFP3 OS=Arabidopsis thaliana (Mouse-ear cress) PE=1 SV=1	A	RNA processing and modification	hypothetical protein CICLE_v10019961mg [Citrus clementina]
Cs5g29120	3.95084	2.72859	1.70406					-1.23165	0.000865128				Biological Process: cellular process (GO:0009987);;	--	--	--	--	Salt stress response/antifungal	Cysteine-rich repeat secretory protein 3 (Precursor) GN=CRRSP3 OS=Arabidopsis thaliana (Mouse-ear cress) PE=1 SV=1	R	General function prediction only	PREDICTED: cysteine-rich repeat secretory protein 3-like isoform X1 [Citrus sinensis]
Cs5g30540	0.610042	0.639748	3.55004					2.57867	1.2e-12		2.51028	2.45e-10	--	K17911|0|cit:102617968|beta-carotene isomerase D27, chloroplastic-like; K17911 beta-carotene isomerase [EC:5.2.1.14] (A)	Carotenoid biosynthesis (ko00906)	--	--	Domain of unknown function (DUF4033)	Beta-carotene isomerase D27, chloroplastic (Precursor) GN=D27 OS=Oryza sativa subsp. japonica (Rice) PE=1 SV=1	R	General function prediction only	hypothetical protein CISIN_1g040644mg [Citrus sinensis]
Cs5g30610	2.39038	6.0171	7.70532					1.71063	0.000124257				Molecular Function: calcium ion binding (GO:0005509);; Molecular Function: 2-alkenal reductase [NAD(P)] activity (GO:0032440);; Biological Process: oxidation-reduction process (GO:0055114);;	K02183|3.25803e-101|cit:102615508|calmodulin-like; K02183 calmodulin (A)	Phosphatidylinositol signaling system (ko04070);; Plant-pathogen interaction (ko04626)	[T]	Signal transduction mechanisms	EF-hand domain pair;; EF hand;; EF-hand domain pair;; EF-hand domain;; EF hand;; EF-hand domain;; Cytoskeletal-regulatory complex EF hand;; Secreted protein acidic and rich in cysteine Ca binding region	Calmodulin GN=CAM OS=Helianthus annuus (Common sunflower) PE=2 SV=3	T	Signal transduction mechanisms	hypothetical protein CICLE_v10022698mg [Citrus clementina]
Cs5g31330	1.57916	0.884031	0.477731					-1.73138	0.00108293				--	--	--	--	--	Protein of unknown function (DUF3049)	Protein FANTASTIC FOUR 1 GN=FAF1 OS=Arabidopsis thaliana (Mouse-ear cress) PE=2 SV=1	S	Function unknown	hypothetical protein CICLE_v10021186mg [Citrus clementina]
Cs5g32780	12.0523	6.75085	19.5106								1.58322	0.00727252	Molecular Function: glutathione transferase activity (GO:0004364);;	K00799|3.05816e-162|cit:102624034|glutathione S-transferase F13-like; K00799 glutathione S-transferase [EC:2.5.1.18] (A)	Glutathione metabolism (ko00480)	[O]	Posttranslational modification, protein turnover, chaperones	Glutathione S-transferase, C-terminal domain;; Glutathione S-transferase, N-terminal domain;; Glutathione S-transferase, N-terminal domain;; Glutathione S-transferase, N-terminal domain	Glutathione S-transferase F13 GN=GSTF13 OS=Arabidopsis thaliana (Mouse-ear cress) PE=3 SV=1	O	Posttranslational modification, protein turnover, chaperones	hypothetical protein CISIN_1g036627mg [Citrus sinensis]
Cs5g32840	17.388	28.3618	35.3678					1.09659	1.31e-08				--	--	--	--	--	--	--	S	Function unknown	hypothetical protein CICLE_v10023157mg [Citrus clementina]
Cs5g33090	5.14547	3.21413	2.11637					-1.19433	5.43e-07				--	--	--	--	--	Auxin responsive protein	Indole-3-acetic acid-induced protein ARG7 GN=ARG7 OS=Vigna radiata var. radiata (Mung bean) PE=2 SV=1	S	Function unknown	hypothetical protein CISIN_1g041682mg [Citrus sinensis]
Cs5g33380	11.9321	7.26776	5.06677					-1.21899	8.2e-10				--	--	--	[O]	Posttranslational modification, protein turnover, chaperones	Ring finger domain;; RING-H2 zinc finger;; Zinc finger, C3HC4 type (RING finger);; Zinc finger, C3HC4 type (RING finger);; Zinc finger, C3HC4 type (RING finger);; Anaphase-promoting complex subunit 11 RING-H2 finger	RING-H2 finger protein ATL64 GN=ATL64 OS=Arabidopsis thaliana (Mouse-ear cress) PE=2 SV=1	O	Posttranslational modification, protein turnover, chaperones	PREDICTED: RING-H2 finger protein ATL64-like [Citrus sinensis]
Cs5g33720	5.17713	3.41986	2.3882					-1.09185	0.000220844				Biological Process: response to stress (GO:0006950);; Biological Process: response to abiotic stimulus (GO:0009628);; Biological Process: primary metabolic process (GO:0044238);; Biological Process: cellular biosynthetic process (GO:0044249);; Biological Process: cellular macromolecule metabolic process (GO:0044260);; Biological Process: organic substance biosynthetic process (GO:1901576);;	--	--	--	--	--	--	S	Function unknown	PREDICTED: uncharacterized protein LOC102622761 [Citrus sinensis]
Cs5g34430	12.9115	7.07363	4.14595					-1.62607	1.31e-22				Molecular Function: lactoylglutathione lyase activity (GO:0004462);; Molecular Function: transferase activity (GO:0016740);;	K00799|0|cic:CICLE_v10023959mg|hypothetical protein; K00799 glutathione S-transferase [EC:2.5.1.18] (A)	Glutathione metabolism (ko00480)	[O]	Posttranslational modification, protein turnover, chaperones	Glutathione S-transferase, N-terminal domain;; Glutathione S-transferase, N-terminal domain;; Glutathione S-transferase, N-terminal domain;; Glutathione S-transferase, C-terminal domain;; Glutathione S-transferase, C-terminal domain;; Glutathione S-transferase, C-terminal domain	Probable glutathione S-transferase OS=Nicotiana tabacum (Common tobacco) PE=2 SV=1	O	Posttranslational modification, protein turnover, chaperones	hypothetical protein CICLE_v10023959mg [Citrus clementina]
Cs6g01080	4.59039	2.65409	2.24559					-1.03462	1.37e-15				--	--	--	[T]	Signal transduction mechanisms	NB-ARC domain;; Leucine Rich repeats (2 copies);; Leucine rich repeat;; Leucine Rich Repeat	Putative disease resistance RPP13-like protein 1 GN=RPPL1 OS=Arabidopsis thaliana (Mouse-ear cress) PE=3 SV=1	T	Signal transduction mechanisms	PREDICTED: putative disease resistance protein At3g14460-like [Citrus sinensis]
Cs6g01840	335.744	199.797	118.596					-1.63742	9.9e-127				Cellular Component: integral component of membrane (GO:0016021);;	--	--	[R]	General function prediction only	Proteolipid membrane potential modulator	Hydrophobic protein LTI6B GN=OSJNBa0069I13.6 OS=Oryza sativa subsp. japonica (Rice) PE=2 SV=1	R	General function prediction only	hypothetical protein CICLE_v10013304mg [Citrus clementina]
Cs6g02030	1.13799	0.54347	0.139029					-3.14172	0.000127633				Biological Process: metabolic process (GO:0008152);; Molecular Function: pyridoxal phosphate binding (GO:0030170);; Molecular Function: isopenicillin-N epimerase activity (GO:0045439);;	--	--	[E]	Amino acid transport and metabolism	Aminotransferase class-V	L-cysteine desulfhydrase GN=LCD OS=Arabidopsis thaliana (Mouse-ear cress) PE=2 SV=1	E	Amino acid transport and metabolism	PREDICTED: cysteine desulfurase 2, chloroplastic-like [Citrus sinensis]
Cs6g03640	25.6445	16.5268	11.0637					-1.22905	5.09e-40				--	--	--	--	--	--	--	S	Function unknown	hypothetical protein CICLE_v10012656mg [Citrus clementina]
Cs6g06640	6.64448	3.46763	3.08751					-1.09903	6.4e-09				--	--	--	[G]	Carbohydrate transport and metabolism	Protein of unknown function, DUF604;; Fringe-like	--	G	Carbohydrate transport and metabolism	hypothetical protein CICLE_v10011508mg [Citrus clementina]
Cs6g06960	2.11539	4.63448	5.13707					1.29616	0.000316591				Biological Process: metabolic process (GO:0008152);; Molecular Function: hydrolase activity (GO:0016787);;	K18551|0|cit:102628992|uncharacterized LOC102628992; K18551 pyrimidine and pyridine-specific 5'-nucleotidase [EC:3.1.3.-] (A)	Nicotinate and nicotinamide metabolism (ko00760)	[R]	General function prediction only	Haloacid dehalogenase-like hydrolase;; HAD-hyrolase-like	--	R	General function prediction only	PREDICTED: uncharacterized protein LOC102613181 isoform X1 [Citrus sinensis]
Cs6g07080	9.24185	4.85175	3.22897					-1.4935	4.21e-13				--	--	--	--	--	F-box domain;; F-box-like;; F-box associated domain	Putative F-box/LRR-repeat/kelch-repeat protein At1g11620 GN=At1g11620 OS=Arabidopsis thaliana (Mouse-ear cress) PE=3 SV=1	R	General function prediction only	hypothetical protein CICLE_v10011932mg [Citrus clementina]
Cs6g07200	70.0844	38.2938	33.8332					-1.00391	2.03e-33				--	--	--	--	--	--	--	S	Function unknown	hypothetical protein CICLE_v10013013mg [Citrus clementina]
Cs6g07470	16.2128	9.44563	7.35776					-1.13017	5.44e-16				--	--	--	--	--	Legume lectin domain	L-type lectin-domain containing receptor kinase VIII.2 (Precursor) GN=LECRK82 OS=Arabidopsis thaliana (Mouse-ear cress) PE=2 SV=1	R	General function prediction only	PREDICTED: L-type lectin-domain containing receptor kinase VIII.2-like [Citrus sinensis]
Cs6g07840	9.95048	17.3752	19.3183					1.00001	1.08e-20				Biological Process: glycolipid biosynthetic process (GO:0009247);; Cellular Component: chloroplast envelope (GO:0009941);; Biological Process: cellular response to phosphate starvation (GO:0016036);; Molecular Function: UDP-sulfoquinovose:DAG sulfoquinovosyltransferase activity (GO:0046510);;	K06119|0|cit:102615235|uncharacterized LOC102615235; K06119 sulfoquinovosyltransferase [EC:2.4.1.-] (A)	Glycerolipid metabolism (ko00561)	[MOI]	Cell wall/membrane/envelope biogenesis;; Posttranslational modification, protein turnover, chaperones;; Lipid transport and metabolism	Glycosyl transferases group 1;; Glycosyl transferase 4-like domain;; Glycosyl transferases group 1;; Glycosyltransferase Family 4;; Glycosyl transferases group 1;; Glycosyl transferase 4-like	--	IMO	Lipid transport and metabolism;; Cell wall/membrane/envelope biogenesis;; Posttranslational modification, protein turnover, chaperones	PREDICTED: uncharacterized protein LOC102615235 [Citrus sinensis]
Cs6g08070	2.50228	1.84645	1.23409					-1.00737	4.24e-05				Molecular Function: kinase activity (GO:0016301);;	--	--	--	--	Protein tyrosine kinase;; Protein kinase domain;; Leucine Rich repeats (2 copies);; Leucine rich repeat;; Leucine Rich Repeat;; Leucine rich repeat N-terminal domain;; Leucine Rich repeat	Probable LRR receptor-like serine/threonine-protein kinase At3g47570 (Precursor) GN=At3g47570 OS=Arabidopsis thaliana (Mouse-ear cress) PE=2 SV=1	T	Signal transduction mechanisms	PREDICTED: putative receptor-like protein kinase At3g47110-like [Citrus sinensis]
Cs6g08560	22.728	11.7646	7.42449					-1.60233	9.29e-55				--	--	--	--	--	DUF761-associated sequence motif	--	S	Function unknown	PREDICTED: uncharacterized protein LOC102611497 isoform X1 [Citrus sinensis]
Cs6g08630	11.91	19.9913	25.6291					1.11123	5.79e-26				Molecular Function: acyl-CoA dehydrogenase activity (GO:0003995);; Molecular Function: acyl-CoA oxidase activity (GO:0003997);; Cellular Component: peroxisome (GO:0005777);; Biological Process: protein targeting to vacuole (GO:0006623);; Biological Process: fatty acid beta-oxidation (GO:0006635);; Biological Process: Golgi organization (GO:0007030);; Biological Process: vacuole organization (GO:0…	K00232|0|cit:102615515|acyl-coenzyme A oxidase 4, peroxisomal-like; K00232 acyl-CoA oxidase [EC:1.3.3.6] (A)	Fatty acid degradation (ko00071);; alpha-Linolenic acid metabolism (ko00592);; Biosynthesis of unsaturated fatty acids (ko01040);; Fatty acid metabolism (ko01212);; Peroxisome (ko04146)	[E]	Amino acid transport and metabolism	Acyl-CoA dehydrogenase, C-terminal domain;; Acyl-CoA dehydrogenase, N-terminal domain;; Acyl-CoA dehydrogenase, middle domain;; Acyl-CoA dehydrogenase, C-terminal domain	Acyl-coenzyme A oxidase 4, peroxisomal GN=ACX4 OS=Arabidopsis thaliana (Mouse-ear cress) PE=1 SV=1	I	Lipid transport and metabolism	PREDICTED: acyl-coenzyme A oxidase 4, peroxisomal-like [Citrus sinensis]
Cs6g08810	6.69947	3.67781	3.25583					-1.03499	1.7e-10				Cellular Component: endoplasmic reticulum lumen (GO:0005788);; Biological Process: protein folding (GO:0006457);; Cellular Component: plasmodesma (GO:0009506);; Biological Process: response to high light intensity (GO:0009644);; Biological Process: abscisic acid biosynthetic process (GO:0009688);; Biological Process: pollen tube growth (GO:0009860);; Biological Process: heat acclimation (GO:00102…	--	--	[O]	Posttranslational modification, protein turnover, chaperones	DnaJ domain;; Thioredoxin-like domain	DnaJ protein ERDJ3A (Precursor) GN=T16O11.7 OS=Arabidopsis thaliana (Mouse-ear cress) PE=1 SV=1	R	General function prediction only	PREDICTED: uncharacterized protein LOC102617203 [Citrus sinensis]
Cs6g09150	308.963	263.207	132.307					-1.22433	1.65e-56				Molecular Function: ferroxidase activity (GO:0004322);; Biological Process: iron ion transport (GO:0006826);; Biological Process: cellular iron ion homeostasis (GO:0006879);; Molecular Function: ferric iron binding (GO:0008199);; Cellular Component: chloroplast (GO:0009507);; Biological Process: oxidation-reduction process (GO:0055114);;	K00522|9.43592e-124|cit:102626899|ferritin-3, chloroplastic-like; K00522 ferritin heavy chain [EC:1.16.3.2] (A)	--	[P]	Inorganic ion transport and metabolism	Ferritin-like domain	Ferritin-1, chloroplastic (Precursor) GN=LSC30 OS=Brassica napus (Rape) PE=2 SV=1	P	Inorganic ion transport and metabolism	hypothetical protein CISIN_1g023956mg [Citrus sinensis]
Cs6g09770	58.8205	37.1084	27.7617					-1.05479	5.47e-24				Molecular Function: calmodulin-dependent protein kinase activity (GO:0004683);; Molecular Function: ATP binding (GO:0005524);; Cellular Component: vacuole (GO:0005773);; Biological Process: protein phosphorylation (GO:0006468);; Cellular Component: plasmodesma (GO:0009506);; Biological Process: stomatal movement (GO:0010118);; Biological Process: calcium-mediated signaling (GO:0019722);;	--	--	[T]	Signal transduction mechanisms	Protein kinase domain;; Protein tyrosine kinase;; NAF domain;; Kinase-like	CBL-interacting serine/threonine-protein kinase 14 GN=At5g01820 OS=Arabidopsis thaliana (Mouse-ear cress) PE=1 SV=1	T	Signal transduction mechanisms	hypothetical protein CICLE_v10011771mg [Citrus clementina]
Cs6g10490	8.63066	5.08226	2.46638					-1.76164	4.32e-09				--	--	--	--	--	--	--	--	--	hypothetical protein CICLE_v10013104mg [Citrus clementina]
Cs6g10520	106.466	68.5754	42.3667					-1.30429	6.67e-35				Molecular Function: calcium ion binding (GO:0005509);;	K13448|3.50441e-123|cit:102620646|calcium-binding allergen Bet v 3-like; K13448 calcium-binding protein CML (A)	Plant-pathogen interaction (ko04626)	[T]	Signal transduction mechanisms	EF hand;; EF-hand domain;; EF-hand domain pair;; EF hand;; EF-hand domain pair	Calcium-binding allergen Bet v 3 GN=BETVIII OS=Betula pendula (European white birch) PE=1 SV=1	T	Signal transduction mechanisms	hypothetical protein CICLE_v10012776mg [Citrus clementina]
Cs6g11090	0.464811	0.973631	1.12688					1.30899	0.00307549				--	--	--	--	--	Protein tyrosine kinase;; Protein kinase domain;; D-mannose binding lectin;; S-locus glycoprotein family;; PAN-like domain;; Domain of unknown function (DUF3403)	G-type lectin S-receptor-like serine/threonine-protein kinase At4g27290 (Precursor) GN=At4g27290 OS=Arabidopsis thaliana (Mouse-ear cress) PE=3 SV=4	T	Signal transduction mechanisms	PREDICTED: G-type lectin S-receptor-like serine/threonine-protein kinase At4g27290-like isoform X1 [Citrus sinensis]
Cs6g11470	71.4472	130.306	184.013					1.41103	1.18e-102				Molecular Function: zinc ion transmembrane transporter activity (GO:0005385);; Cellular Component: integral component of membrane (GO:0016021);; Biological Process: zinc ion transmembrane transport (GO:0071577);;	K14709|0|cit:102627766|zinc transporter 8-like; K14709 solute carrier family 39 (zinc transporter), member 1/2/3 (A)	--	[P]	Inorganic ion transport and metabolism	ZIP Zinc transporter	Zinc transporter 5 (Precursor) GN=ZIP5 OS=Arabidopsis thaliana (Mouse-ear cress) PE=2 SV=1	P	Inorganic ion transport and metabolism	PREDICTED: zinc transporter 8-like [Citrus sinensis]
Cs6g12570	78.7425	56.8609	38.4298					-1.22064	3.24e-68				--	--	--	--	--	--	Protein YLS9 GN=F11F19.11 OS=Arabidopsis thaliana (Mouse-ear cress) PE=2 SV=1	S	Function unknown	PREDICTED: protein YLS9-like isoform X1 [Citrus sinensis]
Cs6g12800	1.5172	1.24124	4.12698					1.49186	2.32e-06		1.80463	8.49e-07	Biological Process: malate transport (GO:0015743);;	--	--	[R]	General function prediction only	Aluminium activated malate transporter;; Fusaric acid resistance protein-like	Aluminum-activated malate transporter 2 GN=ALMT2 OS=Arabidopsis thaliana (Mouse-ear cress) PE=2 SV=2	P	Inorganic ion transport and metabolism	PREDICTED: aluminum-activated malate transporter 2-like [Citrus sinensis]
Cs6g12920	2.86453	3.6136	5.93706					1.06893	0.000538755				--	--	--	[R]	General function prediction only	Kelch motif;; Kelch motif;; Galactose oxidase, central domain;; Galactose oxidase, central domain;; Kelch motif;; F-box domain;; F-box-like	F-box/kelch-repeat protein At2g44130 GN=At2g44130 OS=Arabidopsis thaliana (Mouse-ear cress) PE=2 SV=2	R	General function prediction only	PREDICTED: F-box/kelch-repeat protein At2g44130-like [Citrus sinensis]
Cs6g13590	136.306	76.2487	61.5316					-1.12481	1.15e-46				Molecular Function: SNAP receptor activity (GO:0005484);; Cellular Component: plasma membrane (GO:0005886);; Biological Process: protein targeting to membrane (GO:0006612);; Biological Process: response to abscisic acid (GO:0009737);; Biological Process: salicylic acid mediated signaling pathway (GO:0009863);; Biological Process: jasmonic acid mediated signaling pathway (GO:0009867);; Biological …	K08486|0|cit:102629306|syntaxin-121-like; K08486 syntaxin 1B/2/3 (A)	SNARE interactions in vesicular transport (ko04130)	[U]	Intracellular trafficking, secretion, and vesicular transport	SNARE domain;; Syntaxin	Syntaxin-121 GN=F26K24.11 OS=Arabidopsis thaliana (Mouse-ear cress) PE=1 SV=1	U	Intracellular trafficking, secretion, and vesicular transport	PREDICTED: syntaxin-121-like [Citrus sinensis]
Cs6g13800	9.28247	5.42985	4.25829					-1.14175	6.03e-06				Molecular Function: zinc ion binding (GO:0008270);; Molecular Function: oxidoreductase activity (GO:0016491);; Biological Process: oxidation-reduction process (GO:0055114);;	--	--	[R]	General function prediction only	PPR repeat;; PPR repeat family;; Pentatricopeptide repeat domain;; PPR repeat;; Late embryogenesis abundant protein	Pentatricopeptide repeat-containing protein At2g22410, mitochondrial (Precursor) GN=PCMP-E28 OS=Arabidopsis thaliana (Mouse-ear cress) PE=2 SV=1	R	General function prediction only	PREDICTED: pentatricopeptide repeat-containing protein At5g66520-like [Citrus sinensis]
Cs6g14560	0.996034	1.36466	3.03093					1.67067	0.000472279				--	--	--	--	--	Domain of unknown function (DUF4228)	--	S	Function unknown	hypothetical protein CICLE_v10013433mg [Citrus clementina]
Cs6g15480	4.03002	2.22211	1.66596					-1.19698	1.19e-08				Molecular Function: DNA binding (GO:0003677);;	K09419|0|cit:102611891|heat stress transcription factor A-3-like; K09419 heat shock transcription factor, other eukaryote (A)	--	[K]	Transcription	HSF-type DNA-binding	Heat stress transcription factor A-3 GN=F17C15.140 OS=Arabidopsis thaliana (Mouse-ear cress) PE=2 SV=2	K	Transcription	PREDICTED: heat stress transcription factor A-3-like isoform X1 [Citrus sinensis]
Cs6g15620	0.013597	0.280667	1.11187					Inf	1.17e-08				Molecular Function: iron ion binding (GO:0005506);; Molecular Function: electron carrier activity (GO:0009055);; Molecular Function: heme binding (GO:0020037);; Molecular Function: flavonoid 3',5'-hydroxylase activity (GO:0033772);; Biological Process: oxidation-reduction process (GO:0055114);;	--	--	[Q]	Secondary metabolites biosynthesis, transport and catabolism	Cytochrome P450	Cytochrome P450 76A2 GN=CYP76A2 OS=Solanum melongena (Eggplant) PE=2 SV=1	Q	Secondary metabolites biosynthesis, transport and catabolism	hypothetical protein CISIN_1g036305mg [Citrus sinensis]
Cs6g16350	487.905	316.082	200.166					-1.26288	8.59e-32				--	--	--	--	--	VQ motif	--	S	Function unknown	PREDICTED: uncharacterized protein LOC102616903 [Citrus sinensis]
Cs6g16800	61.5482	36.849	26.5435					-1.21276	2.3e-83				Molecular Function: binding (GO:0005488);;	--	--	--	--	bZIP transcription factor;; Basic region leucine zipper	TGACG-sequence-specific DNA-binding protein TGA-1B (Fragment) GN=TGA1B OS=Nicotiana tabacum (Common tobacco) PE=2 SV=1	S	Function unknown	PREDICTED: uncharacterized protein LOC102629395 [Citrus sinensis]
Cs6g17410	414.611	215.041	129.372					-1.65377	1.59e-118				Molecular Function: hydrolase activity (GO:0016787);;	K07766|9.51882e-144|cit:102625742|nudix hydrolase 17, mitochondrial-like; K07766 diphosphoinositol-polyphosphate diphosphatase [EC:3.6.1.52] (A)	--	[T]	Signal transduction mechanisms	NUDIX domain	Nudix hydrolase 17, mitochondrial (Precursor) GN=T8O11.16 OS=Arabidopsis thaliana (Mouse-ear cress) PE=2 SV=1	L	Replication, recombination and repair	PREDICTED: nudix hydrolase 17, mitochondrial-like [Citrus sinensis]
Cs6g17590	212.056	124.425	76.5214					-1.4429	6.82e-118				Molecular Function: calcium ion binding (GO:0005509);;	K13448|6.26643e-106|cic:CICLE_v10013012mg|hypothetical protein; K13448 calcium-binding protein CML (A)	Plant-pathogen interaction (ko04626)	[T]	Signal transduction mechanisms	EF hand;; EF-hand domain pair;; EF-hand domain pair;; EF-hand domain;; EF hand;; Secreted protein acidic and rich in cysteine Ca binding region;; EF-hand domain;; Cytoskeletal-regulatory complex EF hand	Calcium-binding allergen Ole e 8 OS=Olea europaea (Common olive) PE=1 SV=1	T	Signal transduction mechanisms	hypothetical protein CICLE_v10013012mg [Citrus clementina]
Cs6g17950	53.7901	26.8236	15.3006					-1.78923	4.44e-35				--	--	--	--	--	--	--	S	Function unknown	hypothetical protein CICLE_v10013026mg [Citrus clementina]
Cs6g18300	0.0160351	0.400737	0.892185					6.66319	5.39e-07				--	--	--	--	--	Weak chloroplast movement under blue light	Protein PLASTID MOVEMENT IMPAIRED 2 GN=F4N21.22 OS=Arabidopsis thaliana (Mouse-ear cress) PE=1 SV=1	S	Function unknown	PREDICTED: protein PLASTID MOVEMENT IMPAIRED 2-like isoform X1 [Citrus sinensis]
Cs6g19340	39.9116	23.5712	18.746					-1.01119	1.62e-10				--	--	--	--	--	--	--	--	--	hypothetical protein CISIN_1g038507mg [Citrus sinensis]
Cs6g20060	7.94797	4.89124	2.83143					-1.42954	4.22e-06				--	--	--	--	--	NmrA-like family;; NADH(P)-binding;; NAD dependent epimerase/dehydratase family;; 3-beta hydroxysteroid dehydrogenase/isomerase family	Isoflavone reductase-like protein OS=Olea europaea (Common olive) PE=1 SV=1	R	General function prediction only	PREDICTED: isoflavone reductase-like protein-like [Citrus sinensis]
Cs6g20850	8.38163	13.1494	17.6744					1.07403	4.96e-25				--	--	--	--	--	WRKY DNA -binding domain	Probable WRKY transcription factor 72 GN=WRKY72 OS=Arabidopsis thaliana (Mouse-ear cress) PE=2 SV=1	K	Transcription	PREDICTED: probable WRKY transcription factor 72-like [Citrus sinensis]
Cs6g21080	15.9476	10.2025	2.0392					-2.93422	1.16e-10		-2.29231	2.15e-05	--	--	--	--	--	--	--	--	--	PREDICTED: uncharacterized protein LOC102631262 [Citrus sinensis]
Cs6g21420	683.964	375.752	289.426					-1.16886	4.38e-39				--	--	--	[T]	Signal transduction mechanisms	EF hand;; EF-hand domain;; EF-hand domain pair;; EF-hand domain pair;; EF hand	Probable calcium-binding protein CML45 GN=CML45 OS=Arabidopsis thaliana (Mouse-ear cress) PE=1 SV=1	T	Signal transduction mechanisms	PREDICTED: probable calcium-binding protein CML45-like [Citrus sinensis]
Cs6g21430	1.47479	0.703892	0.519287					-1.53681	0.000327681				--	--	--	[R]	General function prediction only	PPR repeat family;; PPR repeat;; Pentatricopeptide repeat domain;; PPR repeat;; DYW family of nucleic acid deaminases	Pentatricopeptide repeat-containing protein At5g39680 GN=MIJ24.150 OS=Arabidopsis thaliana (Mouse-ear cress) PE=1 SV=1	R	General function prediction only	PREDICTED: pentatricopeptide repeat-containing protein At5g39680-like [Citrus sinensis]
Cs6g22230	13.9517	7.5241	5.29057					-1.39767	6.35e-46				--	--	--	--	--	Protein of unknown function (DUF1675)	Ninja-family protein AFP3 GN=AFP3 OS=Arabidopsis thaliana (Mouse-ear cress) PE=1 SV=1	S	Function unknown	PREDICTED: ninja-family protein AFP3-like isoform X5 [Citrus sinensis]
Cs7g01060	3.6358	1.93262	0.63944					-2.55639	7.73e-15				Molecular Function: beta-N-acetylhexosaminidase activity (GO:0004563);; Cellular Component: plasma membrane (GO:0005886);; Biological Process: carbohydrate metabolic process (GO:0005975);; Molecular Function: UDP-glucosyltransferase activity (GO:0035251);; Molecular Function: cation binding (GO:0043169);;	K12373|0|cit:102619901|beta-hexosaminidase 2-like; K12373 hexosaminidase [EC:3.2.1.52] (A)	Other glycan degradation (ko00511);; Amino sugar and nucleotide sugar metabolism (ko00520);; Glycosaminoglycan degradation (ko00531);; Glycosphingolipid biosynthesis - globo series (ko00603);; Glycosphingolipid biosynthesis - ganglio series (ko00604)	[G]	Carbohydrate transport and metabolism	Glycosyl hydrolase family 20, catalytic domain;; beta-acetyl hexosaminidase like	Beta-hexosaminidase 2 (Precursor) GN=F3F20.4 OS=Arabidopsis thaliana (Mouse-ear cress) PE=1 SV=1	G	Carbohydrate transport and metabolism	PREDICTED: beta-hexosaminidase 2-like [Citrus sinensis]
Cs7g01390	66.666	33.9588	24.8121					-1.42522	1.11e-102				--	--	--	--	--	GDP-fucose protein O-fucosyltransferase	Uncharacterized protein At1g04910 GN=At1g04910 OS=Arabidopsis thaliana (Mouse-ear cress) PE=2 SV=1	S	Function unknown	PREDICTED: uncharacterized protein At1g04910-like isoform X1 [Citrus sinensis]
Cs7g01850	2.94561	1.34838	4.25957								1.69633	0.000863411	Molecular Function: binding (GO:0005488);;	--	--	[R]	General function prediction only	C2H2-type zinc finger;; Zinc finger, C2H2 type	Zinc finger protein WIP2 OS=Arabidopsis thaliana (Mouse-ear cress) PE=1 SV=1	R	General function prediction only	PREDICTED: protein TRANSPARENT TESTA 1-like [Citrus sinensis]
Cs7g02450	0.0714798	0.00017496	2.55757								Inf	0.00419342	--	--	--	[R]	General function prediction only	PPR repeat family;; PPR repeat;; PPR repeat;; Pentatricopeptide repeat domain	Pentatricopeptide repeat-containing protein At4g20740 GN=At4g20740 OS=Arabidopsis thaliana (Mouse-ear cress) PE=3 SV=1	R	General function prediction only	PREDICTED: pentatricopeptide repeat-containing protein At4g20740-like [Citrus sinensis]
Cs7g03150	86.1098	163.141	271.01					1.65414	4.45e-150				--	--	--	--	--	--	--	S	Function unknown	hypothetical protein CICLE_v10033000mg [Citrus clementina]
Cs7g03770	12.5178	19.1493	25.8068					1.10309	1.7e-16				Molecular Function: RNA binding (GO:0003723);; Cellular Component: extracellular space (GO:0005615);; Cellular Component: cell wall (GO:0005618);; Cellular Component: plasma membrane (GO:0005886);; Biological Process: response to stress (GO:0006950);; Biological Process: anthocyanin-containing compound biosynthetic process (GO:0009718);; Biological Process: proline transport (GO:0015824);; Molecu…	K01166|6.86855e-171|cit:102615337|extracellular ribonuclease LE-like; K01166 ribonuclease T2 [EC:3.1.27.1] (A)	--	[A]	RNA processing and modification	Ribonuclease T2 family	Extracellular ribonuclease LE (Precursor) OS=Solanum lycopersicum (Tomato) PE=1 SV=2	A	RNA processing and modification	PREDICTED: extracellular ribonuclease LE-like [Citrus sinensis]
Cs7g03880	0.241096	0.679152	1.67437					2.83154	6.99e-05				--	--	--	--	--	--	Protein PHYTOCHROME KINASE SUBSTRATE 2 GN=PKS2 OS=Arabidopsis thaliana (Mouse-ear cress) PE=1 SV=1	T	Signal transduction mechanisms	hypothetical protein CICLE_v10031315mg [Citrus clementina]
Cs7g05460	20.9168	12.8351	8.97713					-1.21556	2.54e-12				--	--	--	--	--	N-terminal C2 in EEIG1 and EHBP1 proteins	--	S	Function unknown	PREDICTED: uncharacterized protein LOC102623657 [Citrus sinensis]
Cs7g05970	67.3972	41.5699	26.0652					-1.34496	1.78e-54				--	--	--	--	--	--	--	S	Function unknown	PREDICTED: uncharacterized protein LOC102616407 [Citrus sinensis]
Cs7g05980	407.321	220.155	168.966					-1.25115	5.99e-35				--	--	--	--	--	Proline-rich nuclear receptor coactivator	--	S	Function unknown	PREDICTED: uncharacterized protein LOC102616696 [Citrus sinensis]
Cs7g06090	44.5978	80.2654	94.8769					1.10146	1.71e-32				--	K09833|8.4871e-120|cic:CICLE_v10008503mg|hypothetical protein; K09833 homogentisate phytyltransferase / homogentisate geranylgeranyltransferase [EC:2.5.1.115 2.5.1.116] (A)	Ubiquinone and other terpenoid-quinone biosynthesis (ko00130)	--	--	UbiA prenyltransferase family	Homogentisate phytyltransferase 1, chloroplastic (Precursor) GN=F19F24.15 OS=Arabidopsis thaliana (Mouse-ear cress) PE=1 SV=1	G	Carbohydrate transport and metabolism	hypothetical protein CISIN_1g015340mg [Citrus sinensis]
Cs7g06160	13.3613	24.4529	30.7579					1.20659	7.59e-19				--	--	--	--	--	--	Zinc finger protein 3 GN=ZFP3 OS=Arabidopsis thaliana (Mouse-ear cress) PE=2 SV=1	R	General function prediction only	hypothetical protein CICLE_v10010448mg [Citrus clementina]
Cs7g06170	3.67592	4.12797	8.06932					1.15035	3.27e-09				--	K01183|0|cit:102621131|acidic mammalian chitinase-like; K01183 chitinase [EC:3.2.1.14] (A)	Amino sugar and nucleotide sugar metabolism (ko00520)	[G]	Carbohydrate transport and metabolism	Glycosyl hydrolases family 18	--	G	Carbohydrate transport and metabolism	PREDICTED: acidic mammalian chitinase-like [Citrus sinensis]
Cs7g06370	64.5877	43.6827	25.8964					-1.32314	6.51e-63				Molecular Function: chorismate mutase activity (GO:0004106);; Cellular Component: cytosol (GO:0005829);; Biological Process: aromatic amino acid family biosynthetic process (GO:0009073);; Biological Process: chorismate metabolic process (GO:0046417);;	K01850|0|cit:102628351|chorismate mutase 2-like; K01850 chorismate mutase [EC:5.4.99.5] (A)	Phenylalanine, tyrosine and tryptophan biosynthesis (ko00400);; Biosynthesis of amino acids (ko01230)	[E]	Amino acid transport and metabolism	Chorismate mutase type II	Chorismate mutase 2 GN=CM2 OS=Arabidopsis thaliana (Mouse-ear cress) PE=1 SV=1	E	Amino acid transport and metabolism	hypothetical protein CICLE_v10009191mg [Citrus clementina]
Cs7g06870	14.3806	19.1573	28.3573					1.00196	1.26e-06				--	--	--	--	--	--	Protein GLUTAMINE DUMPER 2 GN=GDU2 OS=Arabidopsis thaliana (Mouse-ear cress) PE=2 SV=1	S	Function unknown	hypothetical protein CICLE_v10009695mg [Citrus clementina]
Cs7g07640	182.826	103.946	77.619					-1.24724	8.41e-89				Biological Process: response to lead ion (GO:0010288);; Biological Process: response to cadmium ion (GO:0046686);;	--	--	[P]	Inorganic ion transport and metabolism	ChaC-like protein	--	P	Inorganic ion transport and metabolism	PREDICTED: cation transport regulator-like protein 2-like isoform X1 [Citrus sinensis]
Cs7g07830	9.82482	12.3373	20.3018					1.06006	1.28e-18				Molecular Function: nucleic acid binding (GO:0003676);;	--	--	--	--	Myb-like DNA-binding domain	Transcription factor MYB1R1 OS=Solanum tuberosum (Potato) PE=2 SV=1	K	Transcription	PREDICTED: transcription factor MYB1R1-like isoform X1 [Citrus sinensis]
Cs7g07910	8.12474	5.41244	3.01114					-1.38543	0.000111639				Molecular Function: superoxide dismutase activity (GO:0004784);; Molecular Function: manganese ion binding (GO:0030145);; Molecular Function: nutrient reservoir activity (GO:0045735);; Cellular Component: apoplast (GO:0048046);; Biological Process: oxidation-reduction process (GO:0055114);;	--	--	--	--	Cupin;; Cupin domain	Germin-like protein subfamily 1 member 1 (Precursor) GN=GLP7 OS=Arabidopsis thaliana (Mouse-ear cress) PE=2 SV=2	R	General function prediction only	PREDICTED: germin-like protein subfamily 1 member 1-like [Citrus sinensis]
Cs7g07990	103.137	53.0725	45.5161					-1.14043	8.01e-44				Molecular Function: metallopeptidase activity (GO:0008237);; Molecular Function: metal ion binding (GO:0046872);;	--	--	[OW]	Posttranslational modification, protein turnover, chaperones;; Extracellular structures	Matrixin;; Putative peptidoglycan binding domain	Metalloendoproteinase 1 (Precursor) OS=Glycine max (Soybean) PE=1 SV=2	OW	Posttranslational modification, protein turnover, chaperones;; Extracellular structures	hypothetical protein CICLE_v10031870mg [Citrus clementina]
Cs7g09410	62.6377	39.8151	30.8352					-1.01638	5.26e-54				--	K00737|0|cit:102616219|beta-1,4-mannosyl-glycoprotein 4-beta-N-acetylglucosaminyltransferase-like; K00737 beta-1,4-mannosyl-glycoprotein beta-1,4-N-acetylglucosaminyltransferase [EC:2.4.1.144] (A)	N-Glycan biosynthesis (ko00510)	--	--	Glycosyltransferase family 17	--	G	Carbohydrate transport and metabolism	hypothetical protein CICLE_v10031761mg [Citrus clementina]
Cs7g09720	75.5326	42.6411	36.186					-1.04689	7.69e-35				Molecular Function: myosin heavy chain kinase activity (GO:0016905);;	--	--	[R]	General function prediction only	WD domain, G-beta repeat	DENN domain and WD repeat-containing protein SCD1 {ECO:0000305} OS=Arabidopsis thaliana (Mouse-ear cress) PE=1 SV=1	R	General function prediction only	PREDICTED: vegetative incompatibility protein HET-E-1-like [Citrus sinensis]
Cs7g11300	2.14191	1.08038	0.861986					-1.30214	1.73e-05				Molecular Function: monooxygenase activity (GO:0004497);; Molecular Function: iron ion binding (GO:0005506);; Molecular Function: electron carrier activity (GO:0009055);; Molecular Function: oxidoreductase activity, acting on paired donors, with incorporation or reduction of molecular oxygen (GO:0016705);; Molecular Function: heme binding (GO:0020037);; Biological Process: oxidation-reduction pro…	--	--	[Q]	Secondary metabolites biosynthesis, transport and catabolism	Cytochrome P450	Cytochrome P450 78A5 GN=F21F23.15 OS=Arabidopsis thaliana (Mouse-ear cress) PE=2 SV=1	Q	Secondary metabolites biosynthesis, transport and catabolism	hypothetical protein CICLE_v10031237mg [Citrus clementina]
Cs7g15950	215.001	125.835	107.472					-1.09395	1.86e-24				--	--	--	--	--	--	--	--	--	--
Cs7g16020	56.5731	41.2119	23.4055					-1.16553	1.04e-32				--	--	--	--	--	Phloem protein 2	Protein PHLOEM PROTEIN 2-LIKE A1 GN=PP2A1 OS=Arabidopsis thaliana (Mouse-ear cress) PE=2 SV=1	R	General function prediction only	hypothetical protein CICLE_v10032829mg [Citrus clementina]
Cs7g16560	0.736015	1.75344	2.87193					1.98677	1.5e-09				Molecular Function: aromatic-L-amino-acid decarboxylase activity (GO:0004058);; Molecular Function: tyrosine decarboxylase activity (GO:0004837);; Biological Process: cellular amino acid metabolic process (GO:0006520);; Molecular Function: pyridoxal phosphate binding (GO:0030170);;	K01592|0|cit:102613874|tyrosine/DOPA decarboxylase 5-like; K01592 tyrosine decarboxylase [EC:4.1.1.25] (A)	Tyrosine metabolism (ko00350);; Isoquinoline alkaloid biosynthesis (ko00950)	[E]	Amino acid transport and metabolism	Pyridoxal-dependent decarboxylase conserved domain	Tyrosine decarboxylase GN=TYDC5 OS=Papaver somniferum (Opium poppy) PE=2 SV=1	E	Amino acid transport and metabolism	hypothetical protein CICLE_v10031252mg [Citrus clementina]
Cs7g16600	17.0629	12.3005	31.0203								1.35782	1.28e-08	Molecular Function: aromatic-L-amino-acid decarboxylase activity (GO:0004058);; Molecular Function: tyrosine decarboxylase activity (GO:0004837);; Biological Process: cellular amino acid metabolic process (GO:0006520);; Molecular Function: pyridoxal phosphate binding (GO:0030170);;	K01592|0|cit:102607468|tyrosine/DOPA decarboxylase 1-like; K01592 tyrosine decarboxylase [EC:4.1.1.25] (A)	Tyrosine metabolism (ko00350);; Isoquinoline alkaloid biosynthesis (ko00950)	[E]	Amino acid transport and metabolism	Pyridoxal-dependent decarboxylase conserved domain	Tyrosine decarboxylase GN=TYDC2 OS=Papaver somniferum (Opium poppy) PE=2 SV=1	E	Amino acid transport and metabolism	PREDICTED: tyrosine/DOPA decarboxylase 1-like [Citrus sinensis]
Cs7g16720	110.029	65.7907	46.0124					-1.23884	3.03e-88				Cellular Component: ubiquitin ligase complex (GO:0000151);; Molecular Function: ubiquitin-protein transferase activity (GO:0004842);; Biological Process: protein ubiquitination (GO:0016567);;	--	--	[S]	Function unknown	U-box domain;; Armadillo/beta-catenin-like repeat	U-box domain-containing protein 9 GN=PUB9 OS=Arabidopsis thaliana (Mouse-ear cress) PE=1 SV=1	S	Function unknown	hypothetical protein CISIN_1g012404mg [Citrus sinensis]
Cs7g16790	0.729052	1.46459	4.35852					2.65643	7.82e-21		1.61595	1.28e-08	--	K14638|0|cit:102618639|putative peptide/nitrate transporter At3g25280-like; K14638 solute carrier family 15 (peptide/histidine transporter), member 3/4 (A)	--	[E]	Amino acid transport and metabolism	POT family	Protein NRT1/ PTR FAMILY 4.2 GN=MJL12.24 OS=Arabidopsis thaliana (Mouse-ear cress) PE=2 SV=1	P	Inorganic ion transport and metabolism	PREDICTED: putative peptide/nitrate transporter At3g25280-like [Citrus sinensis]
Cs7g17800	2.99833	1.37056	1.32619					-1.14772	0.00488149				Molecular Function: carboxypeptidase activity (GO:0004180);; Biological Process: proteolysis (GO:0006508);; Molecular Function: serine-type peptidase activity (GO:0008236);;	K01285|0|cit:102628854|lysosomal Pro-X carboxypeptidase-like; K01285 lysosomal Pro-X carboxypeptidase [EC:3.4.16.2] (A)	--	[OR]	Posttranslational modification, protein turnover, chaperones;; General function prediction only	Serine carboxypeptidase S28	Probable serine protease EDA2 (Precursor) GN=EDA2 OS=Arabidopsis thaliana (Mouse-ear cress) PE=2 SV=2	O	Posttranslational modification, protein turnover, chaperones	PREDICTED: lysosomal Pro-X carboxypeptidase-like [Citrus sinensis]
Cs7g19570	0.303918	0.688439	0.983635					1.80874	0.00417515				--	--	--	--	--	Transferase family	Malonyl-CoA:anthocyanidin 5-O-glucoside-6&apos;&apos;-O-malonyltransferase GN=5MAT OS=Arabidopsis thaliana (Mouse-ear cress) PE=1 SV=1	R	General function prediction only	hypothetical protein CICLE_v10031508mg [Citrus clementina]
Cs7g19580	0.693138	1.5398	1.993					1.55089	4.07e-05				--	--	--	--	--	Transferase family	Malonyl-CoA:anthocyanidin 5-O-glucoside-6&apos;&apos;-O-malonyltransferase GN=5MAT OS=Arabidopsis thaliana (Mouse-ear cress) PE=1 SV=1	R	General function prediction only	PREDICTED: malonyl-CoA:anthocyanidin 5-O-glucoside-6&apos;&apos;-O-malonyltransferase-like [Citrus sinensis]
Cs7g20700	2.64004	4.69902	6.66991					1.37004	7.67e-07				Molecular Function: peroxidase activity (GO:0004601);; Biological Process: response to oxidative stress (GO:0006979);; Molecular Function: heme binding (GO:0020037);; Molecular Function: metal ion binding (GO:0046872);; Biological Process: oxidation-reduction process (GO:0055114);;	K00430|0|cit:102624908|peroxidase N1-like; K00430 peroxidase [EC:1.11.1.7] (A)	Phenylalanine metabolism (ko00360);; Phenylpropanoid biosynthesis (ko00940)	--	--	Peroxidase	Peroxidase N1 (Precursor) OS=Nicotiana tabacum (Common tobacco) PE=1 SV=1	G	Carbohydrate transport and metabolism	PREDICTED: peroxidase N1-like [Citrus sinensis]
Cs7g20780	3.71048	4.11	9.88352					1.43915	1.97e-15		1.30023	3.15e-08	Molecular Function: transporter activity (GO:0005215);; Cellular Component: integral component of membrane (GO:0016021);; Biological Process: transmembrane transport (GO:0055085);;	--	--	[R]	General function prediction only	Major Facilitator Superfamily	--	R	General function prediction only	hypothetical protein CICLE_v10031562mg [Citrus clementina]
Cs7g21230	190.825	111.175	79.5556					-1.22504	7.75e-58				Molecular Function: glucuronyl-galactosyl-proteoglycan 4-alpha-N-acetylglucosaminyltransferase activity (GO:0001888);; Cellular Component: intrinsic component of endoplasmic reticulum membrane (GO:0031227);;	--	--	[GMW]	Carbohydrate transport and metabolism;; Cell wall/membrane/envelope biogenesis;; Extracellular structures	Glycosyl transferase family 64 domain	Glycosyltransferase family protein 64 protein C5 {ECO:0000303|PubMed:24905498} OS=Arabidopsis thaliana (Mouse-ear cress) PE=2 SV=1	GMW	Carbohydrate transport and metabolism;; Cell wall/membrane/envelope biogenesis;; Extracellular structures	hypothetical protein CICLE_v10030719mg [Citrus clementina]
Cs7g21490	3.77436	1.83718	1.32957					-1.39122	0.000256058				--	--	--	--	--	Protein kinase domain;; Protein tyrosine kinase;; Leucine Rich repeats (2 copies);; Leucine Rich Repeat;; Leucine rich repeat;; Leucine Rich repeat	Probable LRR receptor-like serine/threonine-protein kinase At4g08850 (Precursor) GN=At4g08850 OS=Arabidopsis thaliana (Mouse-ear cress) PE=2 SV=3	T	Signal transduction mechanisms	hypothetical protein CICLE_v10030621mg [Citrus clementina]
Cs7g22000	3.48339	6.38259	9.32505					1.45526	9.07e-12				Biological Process: ER to Golgi vesicle-mediated transport (GO:0006888);; Cellular Component: plasmodesma (GO:0009506);; Cellular Component: chloroplast (GO:0009507);; Biological Process: systemic acquired resistance (GO:0009627);; Biological Process: response to endoplasmic reticulum stress (GO:0034976);; Biological Process: amino acid import (GO:0043090);; Biological Process: defense response t…	--	--	--	--	Nodulin-like	--	R	General function prediction only	hypothetical protein CICLE_v10030988mg [Citrus clementina]
Cs7g22170	8.88958	14.029	17.516					1.00979	1.87e-10				--	--	--	--	--	Putative methyltransferase;; Methyltransferase domain	--	R	General function prediction only	hypothetical protein CICLE_v10033731mg [Citrus clementina]
Cs7g22290	0.59866	0.226864	1.66537e-13						0.00188487				--	--	--	[R]	General function prediction only	PPR repeat;; PPR repeat family;; Pentatricopeptide repeat domain;; PPR repeat	Pentatricopeptide repeat-containing protein At3g29230 GN=PCMP-E27 OS=Arabidopsis thaliana (Mouse-ear cress) PE=2 SV=1	R	General function prediction only	hypothetical protein CICLE_v10030936mg [Citrus clementina]
Cs7g23170	1.13009	3.13866	3.57088					1.73374	0.000461051				--	--	--	--	--	Transcriptional repressor, ovate	Transcription repressor OFP13 GN=OFP13 OS=Arabidopsis thaliana (Mouse-ear cress) PE=2 SV=1	S	Function unknown	hypothetical protein CICLE_v10016377mg [Citrus clementina]
Cs7g24800	3.37853	2.03401	5.26996								1.48663	2.08e-05	Molecular Function: transferase activity, transferring phosphorus-containing groups (GO:0016772);;	--	--	[T]	Signal transduction mechanisms	Protein kinase domain;; Protein tyrosine kinase	Putative wall-associated receptor kinase-like 16 (Precursor) GN=WAKL16 OS=Arabidopsis thaliana (Mouse-ear cress) PE=3 SV=1	T	Signal transduction mechanisms	PREDICTED: putative wall-associated receptor kinase-like 16-like isoform X1 [Citrus sinensis]
Cs7g25580	2.45038	4.11685	1.78687								-1.19857	0.000955825	Molecular Function: O-methyltransferase activity (GO:0008171);; Biological Process: methylation (GO:0032259);; Molecular Function: protein dimerization activity (GO:0046983);;	K13066|0|cit:102621307|caffeic acid 3-O-methyltransferase-like; K13066 caffeic acid 3-O-methyltransferase [EC:2.1.1.68] (A)	Phenylpropanoid biosynthesis (ko00940)	[R]	General function prediction only	O-methyltransferase;; Dimerisation domain	Caffeic acid 3-O-methyltransferase GN=COMT OS=Capsicum annuum (Bell pepper) PE=2 SV=2	R	General function prediction only	PREDICTED: caffeic acid 3-O-methyltransferase-like [Citrus sinensis]
Cs7g26470	14.1405	9.02098	19.3429								1.21742	0.000149077	Cellular Component: plasma membrane (GO:0005886);;	--	--	--	--	PLAC8 family	Protein PLANT CADMIUM RESISTANCE 6 GN=PCR6 OS=Arabidopsis thaliana (Mouse-ear cress) PE=2 SV=1	S	Function unknown	PREDICTED: protein PLANT CADMIUM RESISTANCE 6-like [Citrus sinensis]
Cs7g26860	6.46754	4.45106	3.07935					-1.04138	0.000741666				--	--	--	[K]	Transcription	SRF-type transcription factor (DNA-binding and dimerisation domain)	Agamous-like MADS-box protein AGL61 GN=F27C12.24 OS=Arabidopsis thaliana (Mouse-ear cress) PE=1 SV=1	K	Transcription	PREDICTED: agamous-like MADS-box protein AGL61-like [Citrus sinensis]
Cs7g27450	4.12386	2.50769	1.58331					-1.36048	0.00022999				--	--	--	--	--	--	--	--	--	hypothetical protein CICLE_v10033556mg [Citrus clementina]
Cs7g29080	0.293101	0.889448	1.31591					2.37845	0.000926698				Biological Process: cellular process (GO:0009987);; Molecular Function: transferase activity, transferring acyl groups other than amino-acyl groups (GO:0016747);; Biological Process: biological regulation (GO:0065007);; Biological Process: organic substance biosynthetic process (GO:1901576);;	K13065|0|cit:102618363|shikimate O-hydroxycinnamoyltransferase-like; K13065 shikimate O-hydroxycinnamoyltransferase [EC:2.3.1.133] (A)	Phenylpropanoid biosynthesis (ko00940);; Flavonoid biosynthesis (ko00941);; Stilbenoid, diarylheptanoid and gingerol biosynthesis (ko00945)	--	--	Transferase family	Shikimate O-hydroxycinnamoyltransferase GN=HST OS=Nicotiana tabacum (Common tobacco) PE=1 SV=1	R	General function prediction only	PREDICTED: shikimate O-hydroxycinnamoyltransferase-like [Citrus sinensis]
Cs7g29330	2.07397	1.22168	0.846128					-1.27139	0.000990948				--	--	--	--	--	Acetyltransferase (GNAT) family;; Acetyltransferase (GNAT) domain;; C2 domain;; Acetyltransferase (GNAT) domain	Uncharacterized N-acetyltransferase ycf52 GN=ycf52 OS=Pyropia yezoensis (Red alga) PE=3 SV=1	R	General function prediction only	PREDICTED: probable inactive serine/threonine-protein kinase slob2-like [Citrus sinensis]
Cs7g29660	5.9483	3.8408	2.38117					-1.30872	3.11e-07				Molecular Function: phosphorelay response regulator activity (GO:0000156);; Biological Process: phosphorelay signal transduction system (GO:0000160);; Cellular Component: mitochondrion (GO:0005739);; Biological Process: regulation of transcription, DNA-templated (GO:0006355);; Cellular Component: plastid (GO:0009536);; Biological Process: response to cytokinin (GO:0009735);; Molecular Function: k…	K14492|8.99249e-86|cit:102610311|two-component response regulator ARR17-like; K14492 two-component response regulator ARR-A family (A)	Plant hormone signal transduction (ko04075)	[K]	Transcription	Response regulator receiver domain	Two-component response regulator ARR17 GN=ARR17 OS=Arabidopsis thaliana (Mouse-ear cress) PE=2 SV=1	K	Transcription	hypothetical protein CICLE_v10032983mg [Citrus clementina]
Cs7g29730	22.8102	13.2929	37.5788								1.52645	1.12e-59	--	--	--	--	--	--	--	S	Function unknown	hypothetical protein CICLE_v10032642mg [Citrus clementina]
Cs7g29760	38.049	55.2394	78.6326					1.11221	2.31e-05				--	K12153|0|cic:CICLE_v10031099mg|hypothetical protein; K12153 phenylalanine N-monooxygenase [EC:1.14.13.124] (A)	Cyanoamino acid metabolism (ko00460);; Glucosinolate biosynthesis (ko00966);; 2-Oxocarboxylic acid metabolism (ko01210)	[Q]	Secondary metabolites biosynthesis, transport and catabolism	Cytochrome P450	Phenylalanine N-monooxygenase GN=CYP79A2 OS=Arabidopsis thaliana (Mouse-ear cress) PE=1 SV=1	Q	Secondary metabolites biosynthesis, transport and catabolism	hypothetical protein CICLE_v10031099mg [Citrus clementina]
Cs7g29770	7.60591	11.5829	18.1698					1.27401	4.93e-05				--	K12153|0|cit:102613196|phenylalanine N-monooxygenase-like; K12153 phenylalanine N-monooxygenase [EC:1.14.13.124] (A)	Cyanoamino acid metabolism (ko00460);; Glucosinolate biosynthesis (ko00966);; 2-Oxocarboxylic acid metabolism (ko01210)	[Q]	Secondary metabolites biosynthesis, transport and catabolism	Cytochrome P450	Phenylalanine N-monooxygenase GN=CYP79A2 OS=Arabidopsis thaliana (Mouse-ear cress) PE=1 SV=1	Q	Secondary metabolites biosynthesis, transport and catabolism	PREDICTED: phenylalanine N-monooxygenase-like [Citrus sinensis]
Cs7g30485	10.2979	6.72478	4.28904					-1.27844	1.89e-17				Molecular Function: DNA binding (GO:0003677);; Molecular Function: sequence-specific DNA binding transcription factor activity (GO:0003700);; Cellular Component: nucleus (GO:0005634);; Biological Process: regulation of transcription, DNA-templated (GO:0006355);;	--	--	--	--	AP2 domain	Dehydration-responsive element-binding protein 2A GN=K18I23.22 OS=Arabidopsis thaliana (Mouse-ear cress) PE=1 SV=1	K	Transcription	hypothetical protein CICLE_v10032029mg [Citrus clementina]
Cs7g30500	10.5857	15.903	31.1441					1.5941	2.12e-39		1.01087	4.18e-16	Biological Process: abscisic acid-activated signaling pathway (GO:0009738);;	K14496|1.54486e-134|cit:102611406|abscisic acid receptor PYL4-like; K14496 abscisic acid receptor PYR/PYL family (A)	Plant hormone signal transduction (ko04075)	--	--	Polyketide cyclase / dehydrase and lipid transport;; Pathogenesis-related protein Bet v I family	Abscisic acid receptor PYL4 GN=T19C21.20 OS=Arabidopsis thaliana (Mouse-ear cress) PE=1 SV=1	R	General function prediction only	hypothetical protein CICLE_v10032781mg [Citrus clementina]
Cs7g30620	1.39922	1.47138	3.20142					1.2394	0.00524066				--	--	--	--	--	Protein of unknown function DUF260	LOB domain-containing protein 12 GN=T27E13.13 OS=Arabidopsis thaliana (Mouse-ear cress) PE=2 SV=2	R	General function prediction only	hypothetical protein CICLE_v10032929mg [Citrus clementina]
Cs7g30680	2.35856	1.38402	1.10644					-1.08622	5.91e-07				--	--	--	[M]	Cell wall/membrane/envelope biogenesis	Ankyrin repeats (3 copies);; Ankyrin repeat;; Ankyrin repeats (many copies);; Ankyrin repeats (many copies);; Ankyrin repeat;; MSP (Major sperm protein) domain	Ankyrin repeat domain-containing protein EMB506, chloroplastic (Precursor) GN=EMB506 OS=Arabidopsis thaliana (Mouse-ear cress) PE=1 SV=1	R	General function prediction only	hypothetical protein CICLE_v10031427mg [Citrus clementina]
Cs7g31000	776.641	408.832	316.116					-1.30001	2.02e-09				Molecular Function: metal ion binding (GO:0046872);;	--	--	[R]	General function prediction only	Ankyrin repeats (3 copies);; Ankyrin repeats (many copies);; Ankyrin repeat;; Ankyrin repeat	Zinc finger CCCH domain-containing protein 29 GN=At2g40140 OS=Arabidopsis thaliana (Mouse-ear cress) PE=2 SV=1	R	General function prediction only	hypothetical protein CICLE_v10030920mg [Citrus clementina]
Cs7g31430	0.533451	2.92045	2.13973					2.06052	4.17e-05				--	--	--	--	--	SAM dependent carboxyl methyltransferase	Probable caffeine synthase 2 GN=TCS2 OS=Camellia sinensis (Tea) PE=2 SV=1	R	General function prediction only	PREDICTED: probable caffeine synthase 2-like [Citrus sinensis]
Cs7g31690	6.99381	12.6163	14.8243					1.15319	0.000214323				--	--	--	--	--	DVL family	--	S	Function unknown	hypothetical protein CICLE_v10033183mg [Citrus clementina]
Cs7g31880	137.34	79.4684	67.8461					-1.00473	5.48e-22				Molecular Function: phosphoprotein phosphatase activity (GO:0004721);; Biological Process: abscisic acid-activated signaling pathway (GO:0009738);; Cellular Component: intracellular part (GO:0044424);;	K14497|0|cit:102629888|protein phosphatase 2C 37-like; K14497 protein phosphatase 2C [EC:3.1.3.16] (A)	Plant hormone signal transduction (ko04075)	[T]	Signal transduction mechanisms	Protein phosphatase 2C;; Protein phosphatase 2C	Protein phosphatase 2C 37 GN=F24K9.8 OS=Arabidopsis thaliana (Mouse-ear cress) PE=1 SV=1	T	Signal transduction mechanisms	PREDICTED: protein phosphatase 2C 37-like [Citrus sinensis]
Cs7g32520	100.387	69.9127	45.3474					-1.13013	9.47e-73				--	--	--	--	--	Protein of unknown function (DUF506)	--	S	Function unknown	hypothetical protein CICLE_v10032209mg [Citrus clementina]
Cs8g01860	14.2459	8.72126	4.98674					-1.5129	1.32e-16				Molecular Function: DNA binding (GO:0003677);; Biological Process: regulation of transcription, DNA-templated (GO:0006355);;	--	--	--	--	No apical meristem (NAM) protein	Putative NAC domain-containing protein 94 GN=ANAC094 OS=Arabidopsis thaliana (Mouse-ear cress) PE=3 SV=1	S	Function unknown	hypothetical protein CICLE_v10029007mg [Citrus clementina]
Cs8g02840	16.1669	30.0748	94.7909					2.58363	2.67e-61		1.68263	2.63e-23	Biological Process: circadian rhythm (GO:0007623);; Cellular Component: chloroplast (GO:0009507);; Biological Process: glucosinolate biosynthetic process (GO:0019761);; Biological Process: response to karrikin (GO:0080167);;	--	--	--	--	Nodulin-like	--	S	Function unknown	PREDICTED: uncharacterized membrane protein YMR155W-like [Citrus sinensis]
Cs8g03350	1.12236	0.302561	0.268292					-2.35334	0.00127406				Molecular Function: squalene monooxygenase activity (GO:0004506);; Cellular Component: integral component of membrane (GO:0016021);; Molecular Function: flavin adenine dinucleotide binding (GO:0050660);; Biological Process: oxidation-reduction process (GO:0055114);;	K00511|0|cic:CICLE_v10029969mg|hypothetical protein; K00511 squalene monooxygenase [EC:1.14.13.132] (A)	Steroid biosynthesis (ko00100);; Sesquiterpenoid and triterpenoid biosynthesis (ko00909)	[I]	Lipid transport and metabolism	Squalene epoxidase;; FAD binding domain	Squalene monooxygenase OS=Panax ginseng (Korean ginseng) PE=2 SV=1	I	Lipid transport and metabolism	hypothetical protein CICLE_v10029969mg [Citrus clementina]
Cs8g03700	5.30282	3.39635	2.18242					-1.24607	1.47e-06				--	K10293|1.86539e-174|cit:102621422|F-box protein SKIP22-like; K10293 F-box protein 7 (A)	--	--	--	F-box-like;; F-box domain	Putative F-box protein At1g23770 GN=At1g23770 OS=Arabidopsis thaliana (Mouse-ear cress) PE=3 SV=1	R	General function prediction only	hypothetical protein CISIN_1g038588mg [Citrus sinensis]
Cs8g05900	82.6633	52.4537	40.7341					-1.05796	3.88e-65				--	--	--	[U]	Intracellular trafficking, secretion, and vesicular transport	VID27 cytoplasmic protein	Protein CYPRO4 GN=CYPRO4 OS=Cynara cardunculus (Cardoon) PE=2 SV=1	U	Intracellular trafficking, secretion, and vesicular transport	PREDICTED: protein CYPRO4-like [Citrus sinensis]
Cs8g07230	17.8124	25.6826	37.4473					1.06832	2.25e-45				Cellular Component: cytosol (GO:0005829);; Biological Process: glycogen biosynthetic process (GO:0005978);; Molecular Function: glucose-1-phosphate adenylyltransferase activity (GO:0008878);; Cellular Component: chloroplast (GO:0009507);; Cellular Component: glucose-1-phosphate adenylyltransferase complex (GO:0010170);; Biological Process: starch biosynthetic process (GO:0019252);;	K00975|0|cic:CICLE_v10028195mg|hypothetical protein; K00975 glucose-1-phosphate adenylyltransferase [EC:2.7.7.27] (A)	Starch and sucrose metabolism (ko00500);; Amino sugar and nucleotide sugar metabolism (ko00520)	[M]	Cell wall/membrane/envelope biogenesis	Nucleotidyl transferase	Glucose-1-phosphate adenylyltransferase large subunit 1 (Fragment) GN=AGPS1 OS=Solanum tuberosum (Potato) PE=2 SV=1	M	Cell wall/membrane/envelope biogenesis	hypothetical protein CICLE_v10028195mg [Citrus clementina]
Cs8g07560	562.346	428.001	231.45					-1.27348	1.61e-14				Biological Process: arginine catabolic process (GO:0006527);; Biological Process: response to oxidative stress (GO:0006979);; Biological Process: spermidine biosynthetic process (GO:0008295);; Molecular Function: arginine decarboxylase activity (GO:0008792);; Biological Process: response to cold (GO:0009409);; Biological Process: putrescine biosynthetic process (GO:0009446);; Biological Process: …	K01583|0|cit:102608169|arginine decarboxylase-like; K01583 arginine decarboxylase [EC:4.1.1.19] (A)	Arginine and proline metabolism (ko00330)	--	--	Pyridoxal-dependent decarboxylase, pyridoxal binding domain;; Pyridoxal-dependent decarboxylase, C-terminal sheet domain	Arginine decarboxylase OS=Pisum sativum (Garden pea) PE=2 SV=1	E	Amino acid transport and metabolism	PREDICTED: arginine decarboxylase-like, partial [Citrus sinensis]
Cs8g08420	4.19038	7.4108	9.45491					1.20506	9.55e-06				--	--	--	--	--	B-box zinc finger	B-box zinc finger protein 21 {ECO:0000303|PubMed:19920209} GN=At1g75540 OS=Arabidopsis thaliana (Mouse-ear cress) PE=1 SV=1	K	Transcription	PREDICTED: B-box zinc finger protein 20-like isoform X2 [Citrus sinensis]
Cs8g09720	28.437	56.4523	67.4622					1.26311	3.78e-28				--	--	--	[Q]	Secondary metabolites biosynthesis, transport and catabolism	Cytochrome P450	Geraniol 8-hydroxylase GN=CYP76B6 OS=Catharanthus roseus (Madagascar periwinkle) PE=1 SV=1	Q	Secondary metabolites biosynthesis, transport and catabolism	PREDICTED: geraniol 8-hydroxylase-like [Citrus sinensis]
Cs8g09900	29.0531	14.8444	13.4886					-1.10132	1.37e-09				Molecular Function: catalytic activity (GO:0003824);; Biological Process: cellular metabolic process (GO:0044237);; Molecular Function: coenzyme binding (GO:0050662);;	--	--	[V]	Defense mechanisms	NAD dependent epimerase/dehydratase family;; 3-beta hydroxysteroid dehydrogenase/isomerase family;; Male sterility protein;; NADH(P)-binding;; NmrA-like family;; KR domain;; short chain dehydrogenase;; Polysaccharide biosynthesis protein;; RmlD substrate binding domain	Vestitone reductase OS=Medicago sativa (Alfalfa) PE=1 SV=1	V	Defense mechanisms	PREDICTED: vestitone reductase-like [Citrus sinensis]
Cs8g13680	2.50252	11.0617	8.3444					1.79177	2.63e-05				Molecular Function: chitin binding (GO:0008061);; Biological Process: defense response to bacterium (GO:0042742);; Biological Process: defense response to fungus (GO:0050832);;	--	--	[R]	General function prediction only	Barwin family	Wound-induced protein WIN1 (Precursor) GN=WIN1 OS=Solanum tuberosum (Potato) PE=2 SV=1	R	General function prediction only	PREDICTED: pathogenesis-related protein PR-4B-like [Citrus sinensis]
Cs8g13710	0.829985	3.05424	3.86147					2.26255	7.98e-07				Molecular Function: chitin binding (GO:0008061);; Biological Process: defense response to bacterium (GO:0042742);; Biological Process: defense response to fungus (GO:0050832);;	--	--	[R]	General function prediction only	Barwin family;; Chitin recognition protein;; Rare lipoprotein A (RlpA)-like double-psi beta-barrel	Wound-induced protein WIN2 (Precursor) GN=WIN2 OS=Solanum tuberosum (Potato) PE=2 SV=1	R	General function prediction only	PREDICTED: hevein-like preproprotein-like [Citrus sinensis]
Cs8g14190	3.20278	3.00164	1.25343					-1.32446	0.000912246				--	--	--	--	--	--	--	S	Function unknown	PREDICTED: uncharacterized protein LOC102622103 [Citrus sinensis]
Cs8g14600	1.49005	2.92748	4.28148					1.57855	5.16e-08				--	--	--	--	--	Protein of unknown function (DUF3049)	--	S	Function unknown	PREDICTED: protein FANTASTIC FOUR 3-like [Citrus sinensis]
Cs8g14700	35.7995	21.3378	9.98664					-1.83489	3.33e-63		-1.08294	2.86e-19	--	--	--	--	--	No apical meristem (NAM) protein	NAC domain-containing protein 90 GN=NAC090 OS=Arabidopsis thaliana (Mouse-ear cress) PE=2 SV=1	S	Function unknown	PREDICTED: NAC domain-containing protein 90-like [Citrus sinensis]
Cs8g15150	372.696	235.771	168.249					-1.11311	1.87e-23				Molecular Function: metal ion binding (GO:0046872);;	--	--	[R]	General function prediction only	AN1-like Zinc finger;; A20-like zinc finger	Zinc finger A20 and AN1 domain-containing stress-associated protein 3 GN=SAP3 OS=Arabidopsis thaliana (Mouse-ear cress) PE=2 SV=1	R	General function prediction only	PREDICTED: zinc finger A20 and AN1 domain-containing stress-associated protein 3-like [Citrus sinensis]
Cs8g15600	10.0175	14.8964	25.9413					1.39898	7.69e-11				--	--	--	--	--	Helix-loop-helix DNA-binding domain	Transcription factor FER-LIKE IRON DEFICIENCY-INDUCED TRANSCRIPTION FACTOR GN=At2g28160 OS=Arabidopsis thaliana (Mouse-ear cress) PE=1 SV=1	K	Transcription	PREDICTED: transcription factor FER-LIKE IRON DEFICIENCY-INDUCED TRANSCRIPTION FACTOR-like [Citrus sinensis]
Cs8g16000	0.0556745	0.0665291	7.292					7.9421	1.93e-21		6.95233	3.74e-19	Molecular Function: transporter activity (GO:0005215);; Cellular Component: integral component of membrane (GO:0016021);; Biological Process: transmembrane transport (GO:0055085);;	K02575|0|cit:102613013|high affinity nitrate transporter 2.6-like; K02575 MFS transporter, NNP family, nitrate/nitrite transporter (A)	Nitrogen metabolism (ko00910)	--	--	Major Facilitator Superfamily	High affinity nitrate transporter 2.6 GN=NRT2.6 OS=Arabidopsis thaliana (Mouse-ear cress) PE=1 SV=1	G	Carbohydrate transport and metabolism	PREDICTED: high affinity nitrate transporter 2.6-like [Citrus sinensis]
Cs8g16010	4.47421	5.00875	11.2865					1.36004	3.85e-09		1.2116	2.81e-08	Cellular Component: integral component of membrane (GO:0016021);; Biological Process: transmembrane transport (GO:0055085);;	K02575|0|cit:102613311|high affinity nitrate transporter 2.4-like; K02575 MFS transporter, NNP family, nitrate/nitrite transporter (A)	Nitrogen metabolism (ko00910)	--	--	Major Facilitator Superfamily	High affinity nitrate transporter 2.4 GN=NRT2.4 OS=Arabidopsis thaliana (Mouse-ear cress) PE=2 SV=1	G	Carbohydrate transport and metabolism	PREDICTED: high affinity nitrate transporter 2.4-like [Citrus sinensis]
Cs8g16140	18.2158	9.99886	8.88203					-1.01187	4.09e-28				Molecular Function: protein kinase activity (GO:0004672);; Molecular Function: ATP binding (GO:0005524);; Biological Process: protein phosphorylation (GO:0006468);; Biological Process: membrane fusion (GO:0006944);;	--	--	[T]	Signal transduction mechanisms	Protein kinase domain;; Protein tyrosine kinase	LysM domain receptor-like kinase 3 (Precursor) GN=LYK3 OS=Arabidopsis thaliana (Mouse-ear cress) PE=2 SV=1	T	Signal transduction mechanisms	PREDICTED: lysM domain receptor-like kinase 3-like [Citrus sinensis]
Cs8g16780	1.03603	0.582362	2.25721								2.00735	0.000387212	--	--	--	--	--	Root cap	--	R	General function prediction only	hypothetical protein CICLE_v10029794mg [Citrus clementina]
Cs8g17090	11.9051	20.7417	23.2694					1.03594	3.09e-17				Molecular Function: phospholipase A2 activity (GO:0004623);; Biological Process: lipid metabolic process (GO:0006629);; Molecular Function: galactolipase activity (GO:0047714);;	--	--	[I]	Lipid transport and metabolism	Patatin-like phospholipase	Patatin-like protein 2 GN=PLP2 OS=Arabidopsis thaliana (Mouse-ear cress) PE=1 SV=1	I	Lipid transport and metabolism	PREDICTED: patatin-3-Kuras 1-like [Citrus sinensis]
Cs8g18800	6.21589	4.40809	2.80116					-1.12756	3.82e-08				Molecular Function: copper ion binding (GO:0005507);; Biological Process: response to water deprivation (GO:0009414);; Biological Process: lignin catabolic process (GO:0046274);; Cellular Component: apoplast (GO:0048046);; Molecular Function: hydroquinone:oxygen oxidoreductase activity (GO:0052716);; Biological Process: oxidation-reduction process (GO:0055114);;	--	--	[Q]	Secondary metabolites biosynthesis, transport and catabolism	Multicopper oxidase;; Multicopper oxidase;; Multicopper oxidase	Laccase-17 (Precursor) GN=LAC17 OS=Arabidopsis thaliana (Mouse-ear cress) PE=2 SV=1	Q	Secondary metabolites biosynthesis, transport and catabolism	PREDICTED: laccase-17-like [Citrus sinensis]
Cs8g19140	19.1191	12.8247	7.31643					-1.38498	3.82e-19				Molecular Function: phosphoprotein phosphatase activity (GO:0004721);;	K14497|0|cit:102611031|probable protein phosphatase 2C 78-like; K14497 protein phosphatase 2C [EC:3.1.3.16] (A)	Plant hormone signal transduction (ko04075)	[T]	Signal transduction mechanisms	Protein phosphatase 2C;; Protein phosphatase 2C	Protein phosphatase 2C 3 GN=AIP1 OS=Arabidopsis thaliana (Mouse-ear cress) PE=1 SV=1	T	Signal transduction mechanisms	PREDICTED: probable protein phosphatase 2C 78-like [Citrus sinensis]
Cs8g20140	1.9296	0.865926	2.59345								1.64764	0.000177775	--	--	--	--	--	NADH(P)-binding	3-oxo-Delta(4,5)-steroid 5-beta-reductase OS=Digitalis lanata (Grecian foxglove) PE=1 SV=1	R	General function prediction only	PREDICTED: 3-oxo-Delta(4,5)-steroid 5-beta-reductase-like [Citrus sinensis]
Cs9g01630	124.774	76.0397	53.0504					-1.23758	5.13e-84				Molecular Function: polygalacturonase activity (GO:0004650);; Cellular Component: extracellular region (GO:0005576);; Biological Process: carbohydrate metabolic process (GO:0005975);; Molecular Function: galacturan 1,4-alpha-galacturonidase activity (GO:0047911);;	--	--	--	--	Glycosyl hydrolases family 28;; Pectate lyase superfamily protein	Polygalacturonase At1g48100 (Precursor) GN=At1g48100 OS=Arabidopsis thaliana (Mouse-ear cress) PE=2 SV=1	R	General function prediction only	hypothetical protein CICLE_v10004899mg [Citrus clementina]
Cs9g02100	100.181	70.4098	46.4558					-1.03224	5.51e-11				--	K02183|5.30143e-101|cit:102615552|calmodulin-like protein 5-like; K02183 calmodulin (A)	Phosphatidylinositol signaling system (ko04070);; Plant-pathogen interaction (ko04626)	[T]	Signal transduction mechanisms	EF hand;; EF hand;; EF-hand domain pair;; EF-hand domain;; EF-hand domain pair	Calmodulin-like protein 7 GN=CML7 OS=Arabidopsis thaliana (Mouse-ear cress) PE=2 SV=1	T	Signal transduction mechanisms	PREDICTED: calmodulin-like protein 5-like [Citrus sinensis]
Cs9g02570	26.7194	53.851	55.4087					1.05034	2.8e-24				Biological Process: carbohydrate metabolic process (GO:0005975);; Molecular Function: beta-glucosidase activity (GO:0008422);;	--	--	--	--	Glycosyl hydrolase family 3 N terminal domain;; Glycosyl hydrolase family 3 C-terminal domain;; Fibronectin type III-like domain	Beta-D-xylosidase 1 (Precursor) GN=K7J8.3 OS=Arabidopsis thaliana (Mouse-ear cress) PE=1 SV=1	G	Carbohydrate transport and metabolism	PREDICTED: LOW QUALITY PROTEIN: beta-D-xylosidase 1-like [Citrus sinensis]
Cs9g02930	2.1077	2.82215	10.3824					2.33651	3.83e-09		1.90614	9.15e-07	Molecular Function: oxidoreductase activity, acting on single donors with incorporation of molecular oxygen, incorporation of two atoms of oxygen (GO:0016702);; Molecular Function: oxidoreductase activity, acting on paired donors, with incorporation or reduction of molecular oxygen, 2-oxoglutarate as one donor, and incorporation of one atom each of oxygen into both donors (GO:0016706);; Biologica…	--	--	[QR]	Secondary metabolites biosynthesis, transport and catabolism;; General function prediction only	non-haem dioxygenase in morphine synthesis N-terminal;; 2OG-Fe(II) oxygenase superfamily	Feruloyl CoA ortho-hydroxylase 1 GN=F6&apos;H1 OS=Arabidopsis thaliana (Mouse-ear cress) PE=1 SV=1	Q	Secondary metabolites biosynthesis, transport and catabolism	PREDICTED: feruloyl CoA ortho-hydroxylase 1-like [Citrus sinensis]
[truncated: 69 more rows]

## Sheet: Pt DEG
Gene ID	FPKM				Pt1 vs Pt2			Pt1 vs Pt3			Pt2 vs Pt3		GO_annotation	KEGG_annotation	KEGG_pathway_annotation	KOG_class	KOG_class_annotation	Pfam_annotation	Swiss_Prot_annotation	eggNOG_class	eggNOG_class_annotation	NR_annotation
	Pt1	Pt2	Pt3		log2FC	FDR		log2FC	FDR		log2FC	FDR
[truncated: 1,172 more rows]

## Sheet: Pt vs Cj DEG
Gene ID	FPKM							Pt1 vs Cj1			Pt2vsCj2			Pt3 vs Cj3		GO_annotation	KEGG_annotation	KEGG_pathway_annotation	KOG_class	KOG_class_annotation	Pfam_annotation	Swiss_Prot_annotation	NR_annotation
[truncated: 6,699 more rows]
