# Supplementary material for: Genome-wide comprehensive analysis of transcriptomes and small RNAs offers insights into the molecular mechanism of alkaline stress tolerance in a citrus rootstock
Source: Hortic Res. 2019 Mar 1;6:33. doi: 10.1038/s41438-018-0116-0 (PMC6395741; doi:10.1038/s41438-018-0116-0)
Supplement: Supplementary file 17 — Table S6 [file 41438_2018_116_MOESM17_ESM.xlsx]

## Sheet: Cj1 vs Cj2
KEGG pathway	ID	Input number	Background number	P-Value	Corrected P-Value	Input	Hyperlink
Phenylpropanoid biosynthesis	cit00940	11	203	0.00130562	0.0652897	Cs1g21860|Cs2g28810|Cs2g21810|Cs9g19030|Cs5g24990|Cs3g25300|Cs8g15800|Cs2g09210|Cs9g05130|Cs6g09680|orange1.1t05402	http://www.genome.jp/kegg-bin/show_pathway?cit00940/cit:102610356%09red/cit:102627605%09red/cit:102619551%09red/cit:102616075%09red/cit:102617398%09red/cit:102616942%09red/cit:102610429%09red/cit:102609336%09red/cit:102609976%09red/cit:102626970%09red
Linoleic acid metabolism	cit00591	3	13	0.00241814	0.0652897	Cs1g17380|orange1.1t03775|orange1.1t04376	http://www.genome.jp/kegg-bin/show_pathway?cit00591/cit:102614914%09red/cit:102625997%09red/cit:102622489%09red
Carbon fixation in photosynthetic organisms	cit00710	5	58	0.00462953	0.0833315	Cs2g14940|Cs8g08710|Cs6g18680|Cs3g08480|Cs7g31640	http://www.genome.jp/kegg-bin/show_pathway?cit00710/cit:102621511%09red/cit:102614495%09red/cit:102612734%09red/cit:102612988%09red/cit:102606603%09red
Carotenoid biosynthesis	cit00906	4	41	0.00746016	0.100712	Cs5g14370|Cs2g03270|Cs9g11260|Cs4g19460	http://www.genome.jp/kegg-bin/show_pathway?cit00906/cit:102612016%09red/cit:102578064%09red/cit:102578070%09red/cit:102611969%09red
Metabolic pathways	cit01100	48	1938	0.0115472	0.12471	Cs9g19030|Cs7g31640|Cs9g06360|Cs5g24990|Cs5g14370|Cs6g18680|Cs9g05130|Cs3g08480|Cs1g21860|Cs2g03270|Cs3g03630|Cs5g27130|Cs6g17580|orange1.1t04376|Cs7g22860|Cs2g07600|orange1.1t03775|Cs3g25300|Cs2g07660|Cs3g06900|orange1.1t03118|Cs6g09680|orange1.1t05402|Cs5g18660|Cs4g15560|Cs1g17380|Cs9g11260|orange1.1t00214|Cs2g14940|Cs8g08710|Cs7g29940|Cs2g06200|Cs2g02500|Cs2g14720|Cs3g20810|Cs7g16900|Cs5g15000…	http://www.genome.jp/kegg-bin/show_pathway?cit01100/cit:107175217%09red/cit:102610429%09red/cit:102627605%09red/cit:102619551%09red/cit:102615875%09red/cit:102630750%09red/cit:102611144%09red/cit:102625997%09red/cit:102631172%09red/cit:102612734%09red/cit:102616942%09red/cit:102616862%09red/cit:102617863%09red/cit:102621511%09red/cit:102630292%09red/cit:102578070%09red/cit:102614363%09red/cit:102…
alpha-Linolenic acid metabolism	cit00592	4	53	0.0168398	0.131269	Cs1g17380|Cs3g20810|orange1.1t03775|orange1.1t04376	http://www.genome.jp/kegg-bin/show_pathway?cit00592/cit:102614914%09red/cit:102622489%09red/cit:102625997%09red/cit:102616862%09red
Biosynthesis of secondary metabolites	cit01110	30	1129	0.0185298	0.131269	Cs9g19030|Cs9g06360|Cs5g24990|Cs8g20110|Cs5g14370|Cs9g05130|Cs1g21860|Cs2g03270|Cs3g03630|Cs3g20810|orange1.1t04376|orange1.1t03775|Cs7g22860|Cs6g09680|orange1.1t05402|Cs9g11260|Cs8g08710|Cs2g02500|Cs2g14720|Cs1g17380|Cs6g17580|Cs2g28810|Cs2g21810|Cs4g13870|Cs3g25300|Cs5g15000|Cs5g30790|Cs8g15800|Cs7g29940|Cs2g09210	http://www.genome.jp/kegg-bin/show_pathway?cit01110/cit:107175217%09red/cit:102627605%09red/cit:102617131%09red/cit:102625997%09red/cit:102631172%09red/cit:102616942%09red/cit:102616862%09red/cit:102617863%09red/cit:102619551%09red/cit:102578070%09red/cit:102612220%09red/cit:102610429%09red/cit:102609336%09red/cit:102609002%09red/cit:102626970%09red/cit:102614363%09red/cit:102614914%09red/cit:102…
Plant hormone signal transduction	cit04075	9	222	0.0194473	0.131269	Cs5g32880|Cs5g29870|Cs4g18240|orange1.1t04221|Cs5g30390|Cs9g10650|orange1.1t00825|Cs2g22260|Cs9g08100	http://www.genome.jp/kegg-bin/show_pathway?cit04075/cit:102611538%09red/cit:102619770%09red/cit:102618338%09red/cit:102612823%09red/cit:102613791%09red/cit:102613332%09red/cit:102616398%09red/cit:102607547%09red/cit:102617957%09red
Circadian rhythm - plant	cit04712	3	43	0.044877	0.269262	Cs2g14720|Cs9g17160|Cs5g16360	http://www.genome.jp/kegg-bin/show_pathway?cit04712/cit:102607309%09red/cit:102631246%09red/cit:102607013%09red
Pentose and glucuronate interconversions	cit00040	5	114	0.0555783	0.300123	Cs2g07660|Cs3g06900|Cs9g14440|orange1.1t00214|Cs4g15560	http://www.genome.jp/kegg-bin/show_pathway?cit00040/cit:102615875%09red/cit:102630750%09red/cit:102577945%09red/cit:102630292%09red/cit:102611144%09red
Glyoxylate and dicarboxylate metabolism	cit00630	3	60	0.0951793	0.467244	Cs7g22860|Cs6g18680|Cs5g15000	http://www.genome.jp/kegg-bin/show_pathway?cit00630/cit:102614363%09red/cit:102612988%09red/cit:102617863%09red
Biosynthesis of unsaturated fatty acids	cit01040	2	30	0.105065	0.472793	orange1.1t02024|Cs3g20840	http://www.genome.jp/kegg-bin/show_pathway?cit01040/cit:102618601%09red/cit:102611163%09red
Carbon metabolism	cit01200	7	234	0.125089	0.497549	Cs4g01490|Cs7g31640|Cs5g15000|Cs2g14940|Cs8g08710|Cs6g18680|Cs3g08480	http://www.genome.jp/kegg-bin/show_pathway?cit01200/cit:102617863%09red/cit:102621511%09red/cit:102623854%09red/cit:102612988%09red/cit:102606603%09red/cit:102614495%09red/cit:102612734%09red
Starch and sucrose metabolism	cit00500	7	236	0.128994	0.497549	Cs4g15560|Cs9g06360|orange1.1t00214|Cs3g18450|Cs2g07660|Cs3g06900|Cs9g14440	http://www.genome.jp/kegg-bin/show_pathway?cit00500/cit:102615875%09red/cit:102630750%09red/cit:102611144%09red/cit:102612220%09red/cit:102577945%09red/cit:102613435%09red/cit:102630292%09red
Taurine and hypotaurine metabolism	cit00430	1	9	0.159771	0.575177	Cs5g27130	http://www.genome.jp/kegg-bin/show_pathway?cit00430/cit:102609978%09red
Thiamine metabolism	cit00730	1	11	0.188528	0.636282	Cs2g07600	http://www.genome.jp/kegg-bin/show_pathway?cit00730/cit:102629135%09red
Pentose phosphate pathway	cit00030	2	49	0.219763	0.698069	Cs8g08710|Cs4g01490	http://www.genome.jp/kegg-bin/show_pathway?cit00030/cit:102606603%09red/cit:102623854%09red
Stilbenoid, diarylheptanoid and gingerol biosynthesis	cit00945	2	54	0.251694	0.755081	Cs9g19030|Cs7g29940	http://www.genome.jp/kegg-bin/show_pathway?cit00945/cit:102616816%09red/cit:102610356%09red
Flavonoid biosynthesis	cit00941	2	59	0.283733	0.795549	Cs2g14720|Cs9g19030	http://www.genome.jp/kegg-bin/show_pathway?cit00941/cit:102607309%09red/cit:102610356%09red
Terpenoid backbone biosynthesis	cit00900	2	61	0.296524	0.795549	Cs3g03630|Cs8g20110	http://www.genome.jp/kegg-bin/show_pathway?cit00900/cit:107175217%09red/cit:102617131%09red
Glycolysis / Gluconeogenesis	cit00010	3	111	0.314286	0.795549	Cs8g08710|Cs3g20810|Cs4g01490	http://www.genome.jp/kegg-bin/show_pathway?cit00010/cit:102616862%09red/cit:102623854%09red/cit:102606603%09red
ABC transporters	cit02010	1	24	0.352945	0.795549	Cs3g09820	http://www.genome.jp/kegg-bin/show_pathway?cit02010/cit:102613142%09red
Limonene and pinene degradation	cit00903	1	24	0.352945	0.795549	Cs7g29940	http://www.genome.jp/kegg-bin/show_pathway?cit00903/cit:102616816%09red
Fatty acid metabolism	cit01212	2	73	0.372125	0.795549	orange1.1t02024|Cs3g20840	http://www.genome.jp/kegg-bin/show_pathway?cit01212/cit:102618601%09red/cit:102611163%09red
Photosynthesis	cit00195	2	76	0.390555	0.795549	Cs3g19650|orange1.1t00831	http://www.genome.jp/kegg-bin/show_pathway?cit00195/cit:102630024%09red/cit:102615667%09red
Diterpenoid biosynthesis	cit00904	1	28	0.396502	0.795549	Cs5g27580	http://www.genome.jp/kegg-bin/show_pathway?cit00904/cit:102626017%09red
Regulation of autophagy	cit04140	1	29	0.406927	0.795549	Cs7g02620	http://www.genome.jp/kegg-bin/show_pathway?cit04140/cit:102623752%09red
Tryptophan metabolism	cit00380	1	31	0.427239	0.795549	Cs5g18660	http://www.genome.jp/kegg-bin/show_pathway?cit00380/cit:102609972%09red
Nitrogen metabolism	cit00910	1	31	0.427239	0.795549	Cs2g28060	http://www.genome.jp/kegg-bin/show_pathway?cit00910/cit:102616455%09red
Endocytosis	cit04144	3	144	0.467046	0.803788	Cs6g18760|Cs7g29040|Citrus_sinensis_newGene_1196	http://www.genome.jp/kegg-bin/show_pathway?cit04144/cit:102612243%09red/cit:102617797%09red/cit:102615153%09red
Steroid biosynthesis	cit00100	1	37	0.484105	0.803788	Cs2g20470	http://www.genome.jp/kegg-bin/show_pathway?cit00100/cit:102607995%09red
Cysteine and methionine metabolism	cit00270	2	92	0.484197	0.803788	Cs2g02500|Cs4g13870	http://www.genome.jp/kegg-bin/show_pathway?cit00270/cit:102609002%09red/cit:102611528%09red
Porphyrin and chlorophyll metabolism	cit00860	1	42	0.527164	0.803788	Cs5g30790	http://www.genome.jp/kegg-bin/show_pathway?cit00860/cit:102578008%09red
Ascorbate and aldarate metabolism	cit00053	1	43	0.535336	0.803788	Cs6g17580	http://www.genome.jp/kegg-bin/show_pathway?cit00053/cit:102631172%09red
Fatty acid degradation	cit00071	1	45	0.551258	0.803788	Cs3g20810	http://www.genome.jp/kegg-bin/show_pathway?cit00071/cit:102616862%09red
Spliceosome	cit03040	3	167	0.564221	0.803788	Cs4g16750|Cs7g29040|Cs9g10460	http://www.genome.jp/kegg-bin/show_pathway?cit03040/cit:102617797%09red/cit:102616591%09red/cit:102618425%09red
Fatty acid biosynthesis	cit00061	1	49	0.581488	0.803788	Cs3g20840	http://www.genome.jp/kegg-bin/show_pathway?cit00061/cit:102618601%09red
Phenylalanine metabolism	cit00360	1	49	0.581488	0.803788	Cs8g15800	http://www.genome.jp/kegg-bin/show_pathway?cit00360/cit:102609336%09red
RNA degradation	cit03018	2	111	0.583064	0.803788	orange1.1t01589|Cs6g12480	http://www.genome.jp/kegg-bin/show_pathway?cit03018/cit:102630158%09red/cit:107174345%09red
Plant-pathogen interaction	cit04626	3	175	0.595399	0.803788	Cs5g07160|Cs1g05950|orange1.1t04034	http://www.genome.jp/kegg-bin/show_pathway?cit04626/cit:102630407%09red/cit:102613838%09red/cit:102607242%09red
Fructose and mannose metabolism	cit00051	1	57	0.635988	0.814355	Cs8g08710	http://www.genome.jp/kegg-bin/show_pathway?cit00051/cit:102606603%09red
Galactose metabolism	cit00052	1	58	0.642282	0.814355	Cs3g15460	http://www.genome.jp/kegg-bin/show_pathway?cit00052/cit:102608882%09red
Tyrosine metabolism	cit00350	1	59	0.648468	0.814355	Cs3g20810	http://www.genome.jp/kegg-bin/show_pathway?cit00350/cit:102616862%09red
Ubiquinone and other terpenoid-quinone biosynthesis	cit00130	1	62	0.666392	0.815438	Cs8g15800	http://www.genome.jp/kegg-bin/show_pathway?cit00130/cit:102609336%09red
Glycine, serine and threonine metabolism	cit00260	1	67	0.694261	0.815438	Cs7g22860	http://www.genome.jp/kegg-bin/show_pathway?cit00260/cit:102614363%09red
Amino sugar and nucleotide sugar metabolism	cit00520	2	137	0.694632	0.815438	Cs9g06360|orange1.1t03118	http://www.genome.jp/kegg-bin/show_pathway?cit00520/cit:102612220%09red/cit:102578024%09red
Glycerophospholipid metabolism	cit00564	1	80	0.756323	0.864852	Cs7g05030	http://www.genome.jp/kegg-bin/show_pathway?cit00564/cit:102626093%09red
Peroxisome	cit04146	1	83	0.768757	0.864852	Cs5g15000	http://www.genome.jp/kegg-bin/show_pathway?cit04146/cit:102617863%09red
Glutathione metabolism	cit00480	1	99	0.825131	0.901159	orange1.1t03462	http://www.genome.jp/kegg-bin/show_pathway?cit00480/cit:102623713%09red
Protein processing in endoplasmic reticulum	cit04141	2	195	0.856401	0.901159	Cs6g07310|Cs7g29040	http://www.genome.jp/kegg-bin/show_pathway?cit04141/cit:102624698%09red/cit:102617797%09red
Pyrimidine metabolism	cit00240	1	111	0.858208	0.901159	Cs7g16900	http://www.genome.jp/kegg-bin/show_pathway?cit00240/cit:102620578%09red
Ubiquitin mediated proteolysis	cit04120	1	115	0.867783	0.901159	Cs9g17160	http://www.genome.jp/kegg-bin/show_pathway?cit04120/cit:102607013%09red
Purine metabolism	cit00230	1	148	0.925763	0.943231	Cs2g06200	http://www.genome.jp/kegg-bin/show_pathway?cit00230/cit:102631418%09red
Biosynthesis of amino acids	cit01230	1	205	0.972652	0.972652	Cs8g08710	http://www.genome.jp/kegg-bin/show_pathway?cit01230/cit:102606603%09red

## Sheet: Cj2 vs Cj3
KEGG pathway	ID	Input number	Background number	P-Value	Corrected P-Value	Input	Hyperlink
Isoquinoline alkaloid biosynthesis	cit00950	3	32	0.000325377	0.0064218	Cs7g16600|Cs2g23870|Cs2g30610	http://www.genome.jp/kegg-bin/show_pathway?cit00950/cit:102612126%09red/cit:102612722%09red/cit:102607468%09red
Carotenoid biosynthesis	cit00906	3	41	0.00064218	0.0064218	Cs5g14370|Cs5g30540|Cs1g25090	http://www.genome.jp/kegg-bin/show_pathway?cit00906/cit:102617968%09red/cit:102578064%09red/cit:102626434%09red
Phenylpropanoid biosynthesis	cit00940	5	203	0.00124266	0.0082844	Cs9g05140|Cs2g28810|Cs7g25580|Cs3g02260|Cs5g27410	http://www.genome.jp/kegg-bin/show_pathway?cit00940/cit:102620211%09red/cit:102616075%09red/cit:102610562%09red/cit:102608531%09red/cit:102613137%09red
Tyrosine metabolism	cit00350	3	59	0.00174473	0.00872363	Cs7g16600|Cs2g23870|Cs2g30610	http://www.genome.jp/kegg-bin/show_pathway?cit00350/cit:102612126%09red/cit:102612722%09red/cit:102607468%09red
Nitrogen metabolism	cit00910	2	31	0.00708084	0.0283233	Cs8g16000|Cs8g16010	http://www.genome.jp/kegg-bin/show_pathway?cit00910/cit:102613013%09red/cit:102613311%09red
Pentose and glucuronate interconversions	cit00040	3	114	0.0103158	0.0319623	orange1.1t02526|Cs3g06900|Cs9g14440	http://www.genome.jp/kegg-bin/show_pathway?cit00040/cit:102615875%09red/cit:102617652%09red/cit:102611144%09red
Plant hormone signal transduction	cit04075	4	222	0.0111868	0.0319623	Cs5g32880|Cs7g30500|Cs5g30390|Cs4g18240	http://www.genome.jp/kegg-bin/show_pathway?cit04075/cit:102616398%09red/cit:102607547%09red/cit:102611406%09red/cit:102617957%09red
Starch and sucrose metabolism	cit00500	4	236	0.013687	0.0342176	orange1.1t02526|Cs9g14440|Cs3g06900|Cs2g11630	http://www.genome.jp/kegg-bin/show_pathway?cit00500/cit:102615875%09red/cit:102611144%09red/cit:102628588%09red/cit:102617652%09red
Metabolic pathways	cit01100	14	1938	0.0166032	0.036896	Cs7g25580|Cs2g11630|Cs2g28810|Cs2g23870|Cs5g27410|Cs5g14370|Cs2g06200|Cs2g30610|Cs3g02260|orange1.1t02526|Cs3g06900|Cs7g16600|Cs9g14440|Cs9g05140	http://www.genome.jp/kegg-bin/show_pathway?cit01100/cit:102617652%09red/cit:102615875%09red/cit:102578064%09red/cit:102628588%09red/cit:102611144%09red/cit:102616075%09red/cit:102610562%09red/cit:102608531%09red/cit:102613137%09red/cit:102612126%09red/cit:102620211%09red/cit:102612722%09red/cit:102631418%09red/cit:102607468%09red
Biosynthesis of secondary metabolites	cit01110	9	1129	0.03036	0.06072	Cs9g05140|Cs2g28810|Cs2g23870|Cs5g27410|Cs2g30610|Cs3g02260|Cs5g14370|Cs7g25580|Cs7g16600	http://www.genome.jp/kegg-bin/show_pathway?cit01110/cit:102620211%09red/cit:102578064%09red/cit:102616075%09red/cit:102610562%09red/cit:102608531%09red/cit:102613137%09red/cit:102612126%09red/cit:102612722%09red/cit:102607468%09red
Tropane, piperidine and pyridine alkaloid biosynthesis	cit00960	1	38	0.138915	0.252572	Cs2g23870	http://www.genome.jp/kegg-bin/show_pathway?cit00960/cit:102612722%09red
Phenylalanine, tyrosine and tryptophan biosynthesis	cit00400	1	46	0.164954	0.268486	Cs2g23870	http://www.genome.jp/kegg-bin/show_pathway?cit00400/cit:102612722%09red
Phenylalanine metabolism	cit00360	1	49	0.174516	0.268486	Cs2g23870	http://www.genome.jp/kegg-bin/show_pathway?cit00360/cit:102612722%09red
Galactose metabolism	cit00052	1	58	0.202557	0.286286	Cs3g15460	http://www.genome.jp/kegg-bin/show_pathway?cit00052/cit:102608882%09red
Ubiquinone and other terpenoid-quinone biosynthesis	cit00130	1	62	0.214714	0.286286	Cs2g23870	http://www.genome.jp/kegg-bin/show_pathway?cit00130/cit:102612722%09red
Cysteine and methionine metabolism	cit00270	1	92	0.300232	0.375082	Cs2g23870	http://www.genome.jp/kegg-bin/show_pathway?cit00270/cit:102612722%09red
Glutathione metabolism	cit00480	1	99	0.31882	0.375082	Cs5g32780	http://www.genome.jp/kegg-bin/show_pathway?cit00480/cit:102624034%09red
Amino sugar and nucleotide sugar metabolism	cit00520	1	137	0.411511	0.457234	Cs2g11630	http://www.genome.jp/kegg-bin/show_pathway?cit00520/cit:102628588%09red
Purine metabolism	cit00230	1	148	0.43593	0.458874	Cs2g06200	http://www.genome.jp/kegg-bin/show_pathway?cit00230/cit:102631418%09red
Biosynthesis of amino acids	cit01230	1	205	0.547271	0.547271	Cs2g23870	http://www.genome.jp/kegg-bin/show_pathway?cit01230/cit:102612722%09red

## Sheet: Cj1 vs Cj3
KEGG pathway	ID	Input number	Background number	P-Value	Corrected P-Value	Input	Hyperlink
Carotenoid biosynthesis	cit00906	7	41	0.000126139	0.00908202	Cs2g03270|Cs4g19460|Cs9g11260|Cs1g25090|Cs5g14370|Cs5g30540|Cs3g23530	http://www.genome.jp/kegg-bin/show_pathway?cit00906/cit:102611969%09red/cit:102617968%09red/cit:102578064%09red/cit:102578070%09red/cit:102626434%09red/cit:102612016%09red/cit:102611561%09red
Plant hormone signal transduction	cit04075	14	222	0.00155903	0.056125	Cs5g29870|Cs7g31880|orange1.1t04221|Cs3g01940|Cs8g19140|Cs7g30500|Cs7g29660|orange1.1t01148|Cs9g10650|Cs1g13960|Cs4g18240|Cs5g30390|Cs9g08100|orange1.1t01021	http://www.genome.jp/kegg-bin/show_pathway?cit04075/cit:102611538%09red/cit:102626457%09red/cit:102618338%09red/cit:102611406%09red/cit:102612823%09red/cit:102613791%09red/cit:107178838%09red/cit:102610311%09red/cit:102629888%09red/cit:102611031%09red/cit:102628469%09red/cit:102607547%09red/cit:102606903%09red/cit:102617957%09red
Glucosinolate biosynthesis	cit00966	3	11	0.00393154	0.094357	orange1.1t01456|Cs7g29760|Cs7g29770	http://www.genome.jp/kegg-bin/show_pathway?cit00966/cit:102626076%09red/cit:102612895%09red/cit:102613196%09red
Linoleic acid metabolism	cit00591	3	13	0.00583994	0.105119	Cs1g17380|orange1.1t03775|orange1.1t04376	http://www.genome.jp/kegg-bin/show_pathway?cit00591/cit:102614914%09red/cit:102625997%09red/cit:102622489%09red
Isoquinoline alkaloid biosynthesis	cit00950	4	32	0.00998238	0.142237	Cs1g08010|Cs3g22910|Cs7g16560|Cs2g23870	http://www.genome.jp/kegg-bin/show_pathway?cit00950/cit:102612722%09red/cit:102613874%09red/cit:102616375%09red/cit:102617885%09red
alpha-Linolenic acid metabolism	cit00592	5	53	0.0118531	0.142237	Cs7g31430|Cs6g08630|Cs1g17380|orange1.1t03775|orange1.1t04376	http://www.genome.jp/kegg-bin/show_pathway?cit00592/cit:102614914%09red/cit:102617008%09red/cit:102615515%09red/cit:102625997%09red/cit:102622489%09red
Phenylalanine, tyrosine and tryptophan biosynthesis	cit00400	4	46	0.0301868	0.310493	Cs1g08010|Cs7g06370|Cs2g23870|Cs4g05200	http://www.genome.jp/kegg-bin/show_pathway?cit00400/cit:102628351%09red/cit:102612722%09red/cit:102611864%09red/cit:102617885%09red
Biosynthesis of secondary metabolites	cit01110	37	1129	0.0433056	0.365501	Cs7g06090|Cs3g22910|Cs9g06360|Cs7g06370|Cs2g23870|Cs3g26570|Cs4g11180|Cs7g20700|Cs2g03270|Cs1g17380|Cs6g17580|orange1.1t04376|Cs7g11300|Cs7g16560|Cs5g15000|Cs1g08010|Cs7g29770|Cs7g31430|Cs8g07230|Cs1g21860|Cs1g19890|orange1.1t01456|Cs9g11260|Cs4g18730|Cs8g08710|Cs1g10530|Cs2g14720|Cs3g14760|orange1.1t03775|Cs6g08630|Cs8g03350|Cs4g13870|Cs5g14370|Cs7g29080|Cs7g29760|Cs4g05200|Cs7g29940	http://www.genome.jp/kegg-bin/show_pathway?cit01110/cit:102615515%09red/cit:102626076%09red/cit:102613874%09red/cit:102618363%09red/cit:102625997%09red/cit:102617885%09red/cit:102631172%09red/cit:102613196%09red/cit:102607309%09red/cit:102629694%09red/cit:102613589%09red/cit:102617863%09red/cit:102612895%09red/cit:102578070%09red/cit:102612220%09red/cit:102617008%09red/cit:102610429%09red/cit:102…
Nitrogen metabolism	cit00910	3	31	0.0456876	0.365501	Cs2g28060|Cs8g16000|Cs8g16010	http://www.genome.jp/kegg-bin/show_pathway?cit00910/cit:102613311%09red/cit:102613013%09red/cit:102616455%09red
Galactose metabolism	cit00052	4	58	0.0588318	0.370198	orange1.1t01707|Cs5g09220|Cs3g15460|Cs2g27610	http://www.genome.jp/kegg-bin/show_pathway?cit00052/cit:102621775%09red/cit:102608882%09red/cit:102625978%09red/cit:102611645%09red
Carbon fixation in photosynthetic organisms	cit00710	4	58	0.0588318	0.370198	Cs8g08710|Cs6g18680|Cs3g08480|Cs7g31640	http://www.genome.jp/kegg-bin/show_pathway?cit00710/cit:102621511%09red/cit:102606603%09red/cit:102612734%09red/cit:102612988%09red
Tyrosine metabolism	cit00350	4	59	0.0616997	0.370198	Cs1g08010|Cs3g22910|Cs7g16560|Cs2g23870	http://www.genome.jp/kegg-bin/show_pathway?cit00350/cit:102612722%09red/cit:102613874%09red/cit:102616375%09red/cit:102617885%09red
Ubiquinone and other terpenoid-quinone biosynthesis	cit00130	4	62	0.0707368	0.391773	Cs7g06090|Cs1g08010|Cs2g23870|Cs1g10530	http://www.genome.jp/kegg-bin/show_pathway?cit00130/cit:102613589%09red/cit:102617885%09red/cit:102612722%09red/cit:102619418%09red
Circadian rhythm - plant	cit04712	3	43	0.0945439	0.486226	Cs2g14720|Cs9g17160|Cs5g16360	http://www.genome.jp/kegg-bin/show_pathway?cit04712/cit:102607309%09red/cit:102631246%09red/cit:102607013%09red
Amino sugar and nucleotide sugar metabolism	cit00520	6	137	0.123702	0.523937	Cs7g01060|Cs2g11630|Cs9g06360|Cs4g02450|Cs7g06170|Cs8g07230	http://www.genome.jp/kegg-bin/show_pathway?cit00520/cit:102621131%09red/cit:102630639%09red/cit:102628588%09red/cit:102612220%09red/cit:102619901%09red/cit:102629211%09red
Limonene and pinene degradation	cit00903	2	24	0.124953	0.523937	Cs7g11300|Cs7g29940	http://www.genome.jp/kegg-bin/show_pathway?cit00903/cit:102616816%09red/cit:102629694%09red
Starch and sucrose metabolism	cit00500	9	236	0.128094	0.523937	Cs2g11630|Cs4g15560|Cs9g06360|Cs4g02450|Cs5g09220|orange1.1t03668|Cs3g18450|orange1.1t02526|Cs8g07230	http://www.genome.jp/kegg-bin/show_pathway?cit00500/cit:102617652%09red/cit:102621775%09red/cit:102630750%09red/cit:102630639%09red/cit:102614911%09red/cit:102628588%09red/cit:102612220%09red/cit:102613435%09red/cit:102629211%09red
Plant-pathogen interaction	cit04626	7	175	0.140986	0.523937	Cs9g02100|orange1.1t04034|Cs6g10520|orange1.1t03802|Cs5g07160|Cs5g30610|Cs6g17590	http://www.genome.jp/kegg-bin/show_pathway?cit04626/cit:102615552%09red/cit:102620646%09red/cit:102615508%09red/cit:102619846%09red/cit:102607242%09red/cit:102613838%09red/cit:102610464%09red
Stilbenoid, diarylheptanoid and gingerol biosynthesis	cit00945	3	54	0.151674	0.523937	Cs7g11300|Cs7g29080|Cs7g29940	http://www.genome.jp/kegg-bin/show_pathway?cit00945/cit:102616816%09red/cit:102618363%09red/cit:102629694%09red
Glycosphingolipid biosynthesis - ganglio series	cit00604	1	6	0.154099	0.523937	Cs7g01060	http://www.genome.jp/kegg-bin/show_pathway?cit00604/cit:102619901%09red
Cyanoamino acid metabolism	cit00460	3	55	0.157324	0.523937	orange1.1t01456|Cs7g29760|Cs7g29770	http://www.genome.jp/kegg-bin/show_pathway?cit00460/cit:102626076%09red/cit:102612895%09red/cit:102613196%09red
Metabolic pathways	cit01100	54	1938	0.161429	0.523937	Cs7g06090|Cs3g22910|Cs7g31640|Cs9g06360|Cs7g06370|Cs2g23870|Cs6g07840|Cs3g26570|Cs6g18680|orange1.1t03668|Cs3g14760|Cs3g08480|Cs7g20700|Cs2g03270|Cs5g27130|Cs6g17580|orange1.1t04376|Cs7g11300|Cs2g07600|Cs7g16560|orange1.1t03775|Cs1g08010|Cs5g09220|Cs7g09410|Cs8g07230|Cs7g01060|Cs1g21860|Cs5g18660|Cs1g19890|Cs4g15560|Cs1g17380|Cs9g11260|Cs4g18730|Cs8g08710|Cs1g10530|Cs1g18540|Cs2g14720|Cs4g05250|C…	http://www.genome.jp/kegg-bin/show_pathway?cit01100/cit:102615515%09red/cit:102614331%09red/cit:102613874%09red/cit:102618363%09red/cit:102625997%09red/cit:102617885%09red/cit:102631172%09red/cit:102608169%09red/cit:102607309%09red/cit:102613589%09red/cit:102612734%09red/cit:102613435%09red/cit:102617652%09red/cit:102617863%09red/cit:102621511%09red/cit:102630639%09red/cit:102578070%09red/cit:102…
Biosynthesis of unsaturated fatty acids	cit01040	2	30	0.174326	0.523937	Cs3g20840|Cs6g08630	http://www.genome.jp/kegg-bin/show_pathway?cit01040/cit:102615515%09red/cit:102618601%09red
2-Oxocarboxylic acid metabolism	cit01210	3	58	0.174646	0.523937	orange1.1t01456|Cs7g29760|Cs7g29770	http://www.genome.jp/kegg-bin/show_pathway?cit01210/cit:102626076%09red/cit:102612895%09red/cit:102613196%09red
Taurine and hypotaurine metabolism	cit00430	1	9	0.212655	0.612447	Cs5g27130	http://www.genome.jp/kegg-bin/show_pathway?cit00430/cit:102609978%09red
Tropane, piperidine and pyridine alkaloid biosynthesis	cit00960	2	38	0.243683	0.665137	Cs1g08010|Cs2g23870	http://www.genome.jp/kegg-bin/show_pathway?cit00960/cit:102612722%09red/cit:102617885%09red
Thiamine metabolism	cit00730	1	11	0.249426	0.665137	Cs2g07600	http://www.genome.jp/kegg-bin/show_pathway?cit00730/cit:102629135%09red
Ascorbate and aldarate metabolism	cit00053	2	43	0.287664	0.72001	Cs1g16030|Cs6g17580	http://www.genome.jp/kegg-bin/show_pathway?cit00053/cit:102618274%09red/cit:102631172%09red
Glycosaminoglycan degradation	cit00531	1	14	0.301393	0.72001	Cs7g01060	http://www.genome.jp/kegg-bin/show_pathway?cit00531/cit:102619901%09red
Vitamin B6 metabolism	cit00750	1	14	0.301393	0.72001	Cs1g18540	http://www.genome.jp/kegg-bin/show_pathway?cit00750/cit:102617018%09red
Peroxisome	cit04146	3	83	0.331927	0.72001	orange1.1t02245|Cs5g15000|Cs6g08630	http://www.genome.jp/kegg-bin/show_pathway?cit04146/cit:102619862%09red/cit:102615515%09red/cit:102617863%09red
Glycosphingolipid biosynthesis - globo series	cit00603	1	16	0.334025	0.72001	Cs7g01060	http://www.genome.jp/kegg-bin/show_pathway?cit00603/cit:102619901%09red
Pentose phosphate pathway	cit00030	2	49	0.340005	0.72001	Cs8g08710|Cs4g01490	http://www.genome.jp/kegg-bin/show_pathway?cit00030/cit:102606603%09red/cit:102623854%09red
Phenylalanine metabolism	cit00360	2	49	0.340005	0.72001	Cs1g08010|Cs2g23870	http://www.genome.jp/kegg-bin/show_pathway?cit00360/cit:102612722%09red/cit:102617885%09red
Cysteine and methionine metabolism	cit00270	3	92	0.389945	0.736409	Cs1g08010|Cs2g23870|Cs4g13870	http://www.genome.jp/kegg-bin/show_pathway?cit00270/cit:102612722%09red/cit:102609002%09red/cit:102617885%09red
Phosphatidylinositol signaling system	cit04070	2	56	0.399447	0.736409	Cs9g02100|Cs5g30610	http://www.genome.jp/kegg-bin/show_pathway?cit04070/cit:102615552%09red/cit:102615508%09red
Sesquiterpenoid and triterpenoid biosynthesis	cit00909	1	21	0.409102	0.736409	Cs8g03350	http://www.genome.jp/kegg-bin/show_pathway?cit00909/cit:102622201%09red
Ether lipid metabolism	cit00565	1	22	0.423071	0.736409	Cs3g14760	http://www.genome.jp/kegg-bin/show_pathway?cit00565/cit:102606741%09red
Flavonoid biosynthesis	cit00941	2	59	0.424162	0.736409	Cs2g14720|Cs7g29080	http://www.genome.jp/kegg-bin/show_pathway?cit00941/cit:102607309%09red/cit:102618363%09red
Glycerolipid metabolism	cit00561	2	60	0.432282	0.736409	Cs4g05250|Cs6g07840	http://www.genome.jp/kegg-bin/show_pathway?cit00561/cit:102615235%09red/cit:102614331%09red
Glyoxylate and dicarboxylate metabolism	cit00630	2	60	0.432282	0.736409	Cs6g18680|Cs5g15000	http://www.genome.jp/kegg-bin/show_pathway?cit00630/cit:102612988%09red/cit:102617863%09red
Glutathione metabolism	cit00480	3	99	0.434205	0.736409	Cs5g34430|orange1.1t03462|orange1.1t03456	http://www.genome.jp/kegg-bin/show_pathway?cit00480/cit:102617095%09red/cit:102607424%09red/cit:102623713%09red
Other glycan degradation	cit00511	1	24	0.450028	0.736409	Cs7g01060	http://www.genome.jp/kegg-bin/show_pathway?cit00511/cit:102619901%09red
ABC transporters	cit02010	1	24	0.450028	0.736409	Cs3g09820	http://www.genome.jp/kegg-bin/show_pathway?cit02010/cit:102613142%09red
Diterpenoid biosynthesis	cit00904	1	28	0.500227	0.752392	Cs4g11180	http://www.genome.jp/kegg-bin/show_pathway?cit00904/cit:102628526%09red
Cutin, suberine and wax biosynthesis	cit00073	1	28	0.500227	0.752392	orange1.1t02245	http://www.genome.jp/kegg-bin/show_pathway?cit00073/cit:102619862%09red
Carbon metabolism	cit01200	6	234	0.50166	0.752392	Cs4g01490|Cs7g31640|Cs5g15000|Cs8g08710|Cs6g18680|Cs3g08480	http://www.genome.jp/kegg-bin/show_pathway?cit01200/cit:102617863%09red/cit:102621511%09red/cit:102623854%09red/cit:102612988%09red/cit:102606603%09red/cit:102612734%09red
Protein processing in endoplasmic reticulum	cit04141	5	195	0.511949	0.752392	Cs2g21180|Cs1g17360|Cs7g29040|Cs4g05880|Cs2g07920	http://www.genome.jp/kegg-bin/show_pathway?cit04141/cit:102608313%09red/cit:102612820%09red/cit:102629814%09red/cit:102622192%09red/cit:102617797%09red
Regulation of autophagy	cit04140	1	29	0.512045	0.752392	Cs7g02620	http://www.genome.jp/kegg-bin/show_pathway?cit04140/cit:102623752%09red
Fatty acid metabolism	cit01212	2	73	0.531754	0.75427	Cs3g20840|Cs6g08630	http://www.genome.jp/kegg-bin/show_pathway?cit01212/cit:102615515%09red/cit:102618601%09red
Tryptophan metabolism	cit00380	1	31	0.53485	0.75427	Cs5g18660	http://www.genome.jp/kegg-bin/show_pathway?cit00380/cit:102609972%09red
Phenylpropanoid biosynthesis	cit00940	5	203	0.546719	0.75427	Cs7g29080|Cs7g20700|Cs1g21860|Cs1g19890|Cs3g26570	http://www.genome.jp/kegg-bin/show_pathway?cit00940/cit:102610429%09red/cit:102617066%09red/cit:102622610%09red/cit:102618363%09red/cit:102624908%09red
Biosynthesis of amino acids	cit01230	5	205	0.555226	0.75427	Cs1g08010|Cs7g06370|Cs8g08710|Cs2g23870|Cs4g05200	http://www.genome.jp/kegg-bin/show_pathway?cit01230/cit:102628351%09red/cit:102612722%09red/cit:102617885%09red/cit:102611864%09red/cit:102606603%09red
Steroid biosynthesis	cit00100	1	37	0.597076	0.791887	Cs8g03350	http://www.genome.jp/kegg-bin/show_pathway?cit00100/cit:102622201%09red
N-Glycan biosynthesis	cit00510	1	38	0.606607	0.791887	Cs7g09410	http://www.genome.jp/kegg-bin/show_pathway?cit00510/cit:102616219%09red
SNARE interactions in vesicular transport	cit04130	1	39	0.615912	0.791887	Cs6g13590	http://www.genome.jp/kegg-bin/show_pathway?cit04130/cit:102629306%09red
Porphyrin and chlorophyll metabolism	cit00860	1	42	0.642532	0.811619	Cs4g18730	http://www.genome.jp/kegg-bin/show_pathway?cit00860/cit:102610167%09red
Fatty acid degradation	cit00071	1	45	0.667308	0.825013	Cs6g08630	http://www.genome.jp/kegg-bin/show_pathway?cit00071/cit:102615515%09red
Fatty acid biosynthesis	cit00061	1	49	0.697697	0.825013	Cs3g20840	http://www.genome.jp/kegg-bin/show_pathway?cit00061/cit:102618601%09red
Arginine and proline metabolism	cit00330	1	51	0.711836	0.825013	Cs8g07560	http://www.genome.jp/kegg-bin/show_pathway?cit00330/cit:102608169%09red
Nucleotide excision repair	cit03420	1	54	0.731816	0.825013	Cs1g17360	http://www.genome.jp/kegg-bin/show_pathway?cit03420/cit:102622192%09red
Glycolysis / Gluconeogenesis	cit00010	2	111	0.750015	0.825013	Cs8g08710|Cs4g01490	http://www.genome.jp/kegg-bin/show_pathway?cit00010/cit:102606603%09red/cit:102623854%09red
RNA degradation	cit03018	2	111	0.750015	0.825013	orange1.1t01589|Cs6g12480	http://www.genome.jp/kegg-bin/show_pathway?cit03018/cit:102630158%09red/cit:107174345%09red
Fructose and mannose metabolism	cit00051	1	57	0.750412	0.825013	Cs8g08710	http://www.genome.jp/kegg-bin/show_pathway?cit00051/cit:102606603%09red
Pentose and glucuronate interconversions	cit00040	2	114	0.762839	0.825013	orange1.1t02526|Cs4g15560	http://www.genome.jp/kegg-bin/show_pathway?cit00040/cit:102630750%09red/cit:102617652%09red
Ubiquitin mediated proteolysis	cit04120	2	115	0.766985	0.825013	Cs9g17160|Cs1g17360	http://www.genome.jp/kegg-bin/show_pathway?cit04120/cit:102622192%09red/cit:102607013%09red
Inositol phosphate metabolism	cit00562	1	60	0.767721	0.825013	Cs1g16030	http://www.genome.jp/kegg-bin/show_pathway?cit00562/cit:102618274%09red
Photosynthesis	cit00195	1	76	0.8417	0.887131	Cs3g19650	http://www.genome.jp/kegg-bin/show_pathway?cit00195/cit:102630024%09red
Glycerophospholipid metabolism	cit00564	1	80	0.856175	0.887131	Cs3g14760	http://www.genome.jp/kegg-bin/show_pathway?cit00564/cit:102606741%09red
Endocytosis	cit04144	2	144	0.862488	0.887131	Cs3g14760|Cs7g29040	http://www.genome.jp/kegg-bin/show_pathway?cit04144/cit:102617797%09red/cit:102606741%09red
Spliceosome	cit03040	2	167	0.911117	0.923949	Cs4g16750|Cs7g29040	http://www.genome.jp/kegg-bin/show_pathway?cit03040/cit:102617797%09red/cit:102618425%09red
RNA transport	cit03013	1	148	0.971889	0.971889	Cs4g10310	http://www.genome.jp/kegg-bin/show_pathway?cit03013/cit:102629754%09red

## Sheet: Pt1 vs Pt2
KEGG pathway	ID	Input number	Background number	P-Value	Corrected P-Value	Input	Hyperlink
Biosynthesis of secondary metabolites	cit01110	10	1129	0.00796123	0.191069	Cs1g24440|Cs5g26080|Cs1g03730|orange1.1t01718|Cs5g13580|Cs7g29760|Cs3g14760|Cs5g14480|orange1.1t01981|Cs4g04740	http://www.genome.jp/kegg-bin/show_pathway?cit01110/cit:102628050%09red/cit:102625150%09red/cit:102612895%09red/cit:102614224%09red/cit:102611283%09red/cit:102620276%09red/cit:102606741%09red/cit:102577994%09red/cit:102619280%09red/cit:102613997%09red
Acridone alkaloid biosynthesis	cit01058	1	5	0.0214254	0.254378	Cs1g03730	http://www.genome.jp/kegg-bin/show_pathway?cit01058/cit:102611283%09red
Glycerophospholipid metabolism	cit00564	2	80	0.0354101	0.254378	orange1.1t01718|Cs3g14760	http://www.genome.jp/kegg-bin/show_pathway?cit00564/cit:102606741%09red/cit:102614224%09red
Glucosinolate biosynthesis	cit00966	1	11	0.0423964	0.254378	Cs7g29760	http://www.genome.jp/kegg-bin/show_pathway?cit00966/cit:102612895%09red
Ether lipid metabolism	cit00565	1	22	0.0796945	0.339114	Cs3g14760	http://www.genome.jp/kegg-bin/show_pathway?cit00565/cit:102606741%09red
Diterpenoid biosynthesis	cit00904	1	28	0.0994291	0.339114	Cs5g14480	http://www.genome.jp/kegg-bin/show_pathway?cit00904/cit:102628050%09red
Steroid biosynthesis	cit00100	1	37	0.128248	0.339114	Cs4g04740	http://www.genome.jp/kegg-bin/show_pathway?cit00100/cit:102625150%09red
Carotenoid biosynthesis	cit00906	1	41	0.140762	0.339114	Cs5g26080	http://www.genome.jp/kegg-bin/show_pathway?cit00906/cit:102577994%09red
Base excision repair	cit03410	1	42	0.143863	0.339114	orange1.1t03672	http://www.genome.jp/kegg-bin/show_pathway?cit03410/cit:102616863%09red
Phenylpropanoid biosynthesis	cit00940	2	203	0.168795	0.339114	Cs5g13580|Cs1g23720	http://www.genome.jp/kegg-bin/show_pathway?cit00940/cit:102606992%09red/cit:102620276%09red
alpha-Linolenic acid metabolism	cit00592	1	53	0.177246	0.339114	Cs1g24440	http://www.genome.jp/kegg-bin/show_pathway?cit00592/cit:102613997%09red
Cyanoamino acid metabolism	cit00460	1	55	0.183176	0.339114	Cs7g29760	http://www.genome.jp/kegg-bin/show_pathway?cit00460/cit:102612895%09red
2-Oxocarboxylic acid metabolism	cit01210	1	58	0.191992	0.339114	Cs7g29760	http://www.genome.jp/kegg-bin/show_pathway?cit01210/cit:102612895%09red
Glycerolipid metabolism	cit00561	1	60	0.197817	0.339114	orange1.1t01718	http://www.genome.jp/kegg-bin/show_pathway?cit00561/cit:102614224%09red
Photosynthesis	cit00195	1	76	0.242942	0.388707	Cs3g19650	http://www.genome.jp/kegg-bin/show_pathway?cit00195/cit:102630024%09red
Peroxisome	cit04146	1	83	0.261886	0.392828	Cs3g12000	http://www.genome.jp/kegg-bin/show_pathway?cit04146/cit:102628406%09red
Pentose and glucuronate interconversions	cit00040	1	114	0.340294	0.476381	Cs2g17070	http://www.genome.jp/kegg-bin/show_pathway?cit00040/cit:102619559%09red
Amino sugar and nucleotide sugar metabolism	cit00520	1	137	0.393086	0.476381	orange1.1t03118	http://www.genome.jp/kegg-bin/show_pathway?cit00520/cit:102578024%09red
Metabolic pathways	cit01100	8	1938	0.402929	0.476381	Cs5g26080|Cs3g19650|orange1.1t01718|Cs5g13580|Cs2g17070|Cs3g14760|orange1.1t03118|Cs4g04740	http://www.genome.jp/kegg-bin/show_pathway?cit01100/cit:102630024%09red/cit:102625150%09red/cit:102578024%09red/cit:102619559%09red/cit:102620276%09red/cit:102606741%09red/cit:102614224%09red/cit:102577994%09red
Endocytosis	cit04144	1	144	0.408306	0.476381	Cs3g14760	http://www.genome.jp/kegg-bin/show_pathway?cit04144/cit:102606741%09red
RNA transport	cit03013	1	148	0.416834	0.476381	Cs8g16990	http://www.genome.jp/kegg-bin/show_pathway?cit03013/cit:102617424%09red
Plant-pathogen interaction	cit04626	1	175	0.471296	0.514141	Cs8g03480	http://www.genome.jp/kegg-bin/show_pathway?cit04626/cit:102626634%09red
Plant hormone signal transduction	cit04075	1	222	0.554355	0.576499	Cs8g03480	http://www.genome.jp/kegg-bin/show_pathway?cit04075/cit:102626634%09red
Starch and sucrose metabolism	cit00500	1	236	0.576499	0.576499	Cs2g17070	http://www.genome.jp/kegg-bin/show_pathway?cit00500/cit:102619559%09red

## Sheet: Pt2 vs Pt3
KEGG pathway	ID	Input number	Background number	P-Value	Corrected P-Value	Input	Hyperlink
Monoterpenoid biosynthesis	cit00902	2	7	0.0102695	0.303179	Cs2g07240|Cs2g07250	http://www.genome.jp/kegg-bin/show_pathway?cit00902/cit:102617431%09red/cit:102617908%09red
Glucosinolate biosynthesis	cit00966	2	11	0.0212404	0.303179	orange1.1t01456|Cs7g08110	http://www.genome.jp/kegg-bin/show_pathway?cit00966/cit:102626076%09red/cit:102614568%09red
Nitrogen metabolism	cit00910	3	31	0.0216957	0.303179	Cs2g27650|Cs8g16000|Cs8g16010	http://www.genome.jp/kegg-bin/show_pathway?cit00910/cit:102627329%09red/cit:102613013%09red/cit:102613311%09red
Galactose metabolism	cit00052	4	58	0.0237788	0.303179	orange1.1t01707|Cs5g09220|Cs1g15970|Cs2g12290	http://www.genome.jp/kegg-bin/show_pathway?cit00052/cit:102621775%09red/cit:102611429%09red/cit:102611645%09red/cit:102616327%09red
Glutathione metabolism	cit00480	5	99	0.0370096	0.369354	orange1.1t03535|orange1.1t03618|orange1.1t01512|Cs5g32780|Cs7g15790	http://www.genome.jp/kegg-bin/show_pathway?cit00480/cit:102631326%09red/cit:102618160%09red/cit:102626779%09red/cit:102624034%09red
Zeatin biosynthesis	cit00908	2	17	0.0434534	0.369354	Cs4g14450|Cs6g18720	http://www.genome.jp/kegg-bin/show_pathway?cit00908/cit:102614067%09red/cit:102616491%09red
Pentose and glucuronate interconversions	cit00040	5	114	0.0596593	0.434661	Cs3g06900|Cs4g15560|Cs5g34710|Cs8g11330|Cs5g06600	http://www.genome.jp/kegg-bin/show_pathway?cit00040/cit:102615875%09red/cit:102612467%09red/cit:102624695%09red/cit:102609426%09red/cit:102630750%09red
Phenylpropanoid biosynthesis	cit00940	7	203	0.0791428	0.504535	orange1.1t04469|Cs7g30160|Cs7g01370|orange1.1t02045|orange1.1t02044|orange1.1t02040|orange1.1t02043	http://www.genome.jp/kegg-bin/show_pathway?cit00940/cit:102625757%09red/cit:102620804%09red/cit:102608349%09red/cit:107174216%09red/cit:102614517%09red/cit:102615475%09red/cit:102613627%09red
Plant-pathogen interaction	cit04626	6	175	0.101557	0.525788	Cs8g12000|Cs4g11300|Cs3g20300|Cs1g23590|Cs5g07160|Cs5g03010	http://www.genome.jp/kegg-bin/show_pathway?cit04626/cit:102612567%09red/cit:102628611%09red/cit:102607242%09red/cit:102625955%09red/cit:107176547%09red/cit:102616720%09red
Regulation of autophagy	cit04140	2	29	0.103096	0.525788	Cs7g02620|Cs2g04720	http://www.genome.jp/kegg-bin/show_pathway?cit04140/cit:102623752%09red/cit:102618378%09red
Biosynthesis of secondary metabolites	cit01110	26	1129	0.121332	0.56254	Cs8g05320|Cs6g05260|Cs7g08110|Cs6g18720|Cs2g07250|Cs4g11180|Cs1g24440|Cs1g17380|Cs1g15970|orange1.1t04469|Cs7g01370|Cs6g19630|Cs8g07230|orange1.1t02040|orange1.1t02043|orange1.1t01512|Cs3g05310|orange1.1t01456|Cs4g18730|orange1.1t02045|orange1.1t02044|Cs2g14720|Cs2g07240|Cs8g17800|Cs7g30160|orange1.1t03535	http://www.genome.jp/kegg-bin/show_pathway?cit01110/cit:102625757%09red/cit:102631326%09red/cit:102626076%09red/cit:102608349%09red/cit:102617526%09red/cit:107174216%09red/cit:102614517%09red/cit:102617431%09red/cit:102617908%09red/cit:102615475%09red/cit:102614067%09red/cit:102620804%09red/cit:102610181%09red/cit:102578000%09red/cit:102607309%09red/cit:102624569%09red/cit:102613870%09red/cit:102…
Starch and sucrose metabolism	cit00500	7	236	0.139143	0.591359	Cs4g15560|Cs3g26820|Cs2g17090|Cs5g09220|Cs7g01370|Cs3g06900|Cs8g07230	http://www.genome.jp/kegg-bin/show_pathway?cit00500/cit:102625798%09red/cit:102621775%09red/cit:102630750%09red/cit:102608349%09red/cit:102615875%09red/cit:102620120%09red/cit:102629211%09red
Ubiquitin mediated proteolysis	cit04120	4	115	0.158717	0.606359	orange1.1t06030|Cs2g06030|Cs7g16730|Cs8g08180	http://www.genome.jp/kegg-bin/show_pathway?cit04120/cit:102625845%09red/cit:102622544%09red/cit:102617305%09red/cit:102627024%09red
Thiamine metabolism	cit00730	1	11	0.192087	0.606359	Cs2g07600	http://www.genome.jp/kegg-bin/show_pathway?cit00730/cit:102629135%09red
Plant hormone signal transduction	cit04075	6	222	0.215347	0.606359	Cs5g33560|Cs2g10790|orange1.1t01850|Cs5g04810|Cs9g08850|Cs4g14980	http://www.genome.jp/kegg-bin/show_pathway?cit04075/cit:102607514%09red/cit:102617764%09red/cit:102621158%09red/cit:102578028%09red/cit:102577971%09red/cit:102624980%09red
Brassinosteroid biosynthesis	cit00905	1	13	0.220312	0.606359	Cs6g19630	http://www.genome.jp/kegg-bin/show_pathway?cit00905/cit:102613870%09red
Linoleic acid metabolism	cit00591	1	13	0.220312	0.606359	Cs1g17380	http://www.genome.jp/kegg-bin/show_pathway?cit00591/cit:102622489%09red
Arginine and proline metabolism	cit00330	2	51	0.239563	0.606359	orange1.1t01512|orange1.1t03535	http://www.genome.jp/kegg-bin/show_pathway?cit00330/cit:102631326%09red
AGE-RAGE signaling pathway in diabetic complications	cit04933	1	15	0.247552	0.606359	Cs7g14760	http://www.genome.jp/kegg-bin/show_pathway?cit04933/cit:102612191%09red
alpha-Linolenic acid metabolism	cit00592	2	53	0.252634	0.606359	Cs1g24440|Cs1g17380	http://www.genome.jp/kegg-bin/show_pathway?cit00592/cit:102622489%09red/cit:102613997%09red
Glycosphingolipid biosynthesis - globo series	cit00603	1	16	0.260814	0.606359	Cs2g12290	http://www.genome.jp/kegg-bin/show_pathway?cit00603/cit:102611429%09red
Cyanoamino acid metabolism	cit00460	2	55	0.265721	0.606359	Cs7g01370|orange1.1t01456	http://www.genome.jp/kegg-bin/show_pathway?cit00460/cit:102626076%09red/cit:102608349%09red
Fructose and mannose metabolism	cit00051	2	57	0.278807	0.606359	orange1.1t00612|Cs1g15970	http://www.genome.jp/kegg-bin/show_pathway?cit00051/cit:102616327%09red/cit:102615869%09red
2-Oxocarboxylic acid metabolism	cit01210	2	58	0.285345	0.606359	orange1.1t01456|Cs7g08110	http://www.genome.jp/kegg-bin/show_pathway?cit01210/cit:102626076%09red/cit:102614568%09red
Limonene and pinene degradation	cit00903	1	24	0.358846	0.713863	Cs3g05310	http://www.genome.jp/kegg-bin/show_pathway?cit00903/cit:102624569%09red
Fatty acid elongation	cit00062	1	27	0.392164	0.713863	Cs8g17800	http://www.genome.jp/kegg-bin/show_pathway?cit00062/cit:102617526%09red
Diterpenoid biosynthesis	cit00904	1	28	0.402882	0.713863	Cs4g11180	http://www.genome.jp/kegg-bin/show_pathway?cit00904/cit:102628526%09red
Cutin, suberine and wax biosynthesis	cit00073	1	28	0.402882	0.713863	Cs6g05260	http://www.genome.jp/kegg-bin/show_pathway?cit00073/cit:102610181%09red
Biosynthesis of unsaturated fatty acids	cit01040	1	30	0.423755	0.713863	Cs3g15530	http://www.genome.jp/kegg-bin/show_pathway?cit01040/cit:102609460%09red
Tryptophan metabolism	cit00380	1	31	0.433917	0.713863	Cs7g08110	http://www.genome.jp/kegg-bin/show_pathway?cit00380/cit:102614568%09red
Sphingolipid metabolism	cit00600	1	31	0.433917	0.713863	Cs2g12290	http://www.genome.jp/kegg-bin/show_pathway?cit00600/cit:102611429%09red
Carotenoid biosynthesis	cit00906	1	41	0.5262	0.814155	Cs8g05320	http://www.genome.jp/kegg-bin/show_pathway?cit00906/cit:102578000%09red
Porphyrin and chlorophyll metabolism	cit00860	1	42	0.534558	0.814155	Cs4g18730	http://www.genome.jp/kegg-bin/show_pathway?cit00860/cit:102610167%09red
Circadian rhythm - plant	cit04712	1	43	0.54277	0.814155	Cs2g14720	http://www.genome.jp/kegg-bin/show_pathway?cit04712/cit:102607309%09red
Fatty acid biosynthesis	cit00061	1	49	0.58909	0.823697	Cs3g15530	http://www.genome.jp/kegg-bin/show_pathway?cit00061/cit:102609460%09red
Pentose phosphate pathway	cit00030	1	49	0.58909	0.823697	Cs1g15970	http://www.genome.jp/kegg-bin/show_pathway?cit00030/cit:102616327%09red
Stilbenoid, diarylheptanoid and gingerol biosynthesis	cit00945	1	54	0.624092	0.823697	Cs3g05310	http://www.genome.jp/kegg-bin/show_pathway?cit00945/cit:102624569%09red
Phosphatidylinositol signaling system	cit04070	1	56	0.637244	0.823697	Cs7g14760	http://www.genome.jp/kegg-bin/show_pathway?cit04070/cit:102612191%09red
Flavonoid biosynthesis	cit00941	1	59	0.656117	0.823697	Cs2g14720	http://www.genome.jp/kegg-bin/show_pathway?cit00941/cit:102607309%09red
Inositol phosphate metabolism	cit00562	1	60	0.662188	0.823697	Cs7g14760	http://www.genome.jp/kegg-bin/show_pathway?cit00562/cit:102612191%09red
Glycerolipid metabolism	cit00561	1	60	0.662188	0.823697	Cs2g12290	http://www.genome.jp/kegg-bin/show_pathway?cit00561/cit:102611429%09red
Amino sugar and nucleotide sugar metabolism	cit00520	2	137	0.705451	0.856619	Cs8g01850|Cs8g07230	http://www.genome.jp/kegg-bin/show_pathway?cit00520/cit:102628172%09red/cit:102629211%09red
Fatty acid metabolism	cit01212	1	73	0.732027	0.868218	Cs3g15530	http://www.genome.jp/kegg-bin/show_pathway?cit01212/cit:102609460%09red
Peroxisome	cit04146	1	83	0.775774	0.899193	Cs3g12020	http://www.genome.jp/kegg-bin/show_pathway?cit04146/cit:102628711%09red
Cysteine and methionine metabolism	cit00270	1	92	0.809016	0.916885	Cs3g08350	http://www.genome.jp/kegg-bin/show_pathway?cit00270/cit:102609368%09red
Glycolysis / Gluconeogenesis	cit00010	1	111	0.863919	0.937444	Cs1g15970	http://www.genome.jp/kegg-bin/show_pathway?cit00010/cit:102616327%09red
RNA degradation	cit03018	1	111	0.863919	0.937444	Cs1g15970	http://www.genome.jp/kegg-bin/show_pathway?cit03018/cit:102616327%09red
Metabolic pathways	cit01100	27	1938	0.929929	0.984921	Cs8g05320|Cs7g14760|Cs3g26820|Cs6g18720|Cs1g17380|Cs1g15970|Cs2g07600|orange1.1t04469|Cs2g17090|Cs5g09220|Cs7g01370|Cs6g19630|Cs8g01850|Cs8g07230|orange1.1t02040|orange1.1t02043|orange1.1t01512|Cs3g05310|Cs4g15560|Cs4g18730|orange1.1t02045|orange1.1t02044|Cs2g14720|Cs3g06900|Cs7g30160|orange1.1t03535|Cs3g08350	http://www.genome.jp/kegg-bin/show_pathway?cit01100/cit:102625757%09red/cit:102631326%09red/cit:102615875%09red/cit:102630750%09red/cit:102609368%09red/cit:102613870%09red/cit:107174216%09red/cit:102614517%09red/cit:102628172%09red/cit:102625798%09red/cit:102615475%09red/cit:102614067%09red/cit:102620120%09red/cit:102620804%09red/cit:102621775%09red/cit:102608349%09red/cit:102578000%09red/cit:102…
Protein processing in endoplasmic reticulum	cit04141	1	195	0.969676	0.984921	Cs7g16730	http://www.genome.jp/kegg-bin/show_pathway?cit04141/cit:102617305%09red
Biosynthesis of amino acids	cit01230	1	205	0.974647	0.984921	Cs1g15970	http://www.genome.jp/kegg-bin/show_pathway?cit01230/cit:102616327%09red
Carbon metabolism	cit01200	1	234	0.984921	0.984921	Cs1g15970	http://www.genome.jp/kegg-bin/show_pathway?cit01200/cit:102616327%09red

## Sheet: Pt1 vs Pt3
KEGG pathway	ID	Input number	Background number	P-Value	Corrected P-Value	Input	Hyperlink
Biosynthesis of secondary metabolites	cit01110	72	1129	4.96294e-06	0.000397035	Cs8g05320|Cs8g01160|Cs3g02310|orange1.1t03034|Cs6g05260|Cs7g06370|Cs3g16350|Cs2g05220|orange1.1t01981|Cs3g20650|Cs7g31730|Cs8g13800|Cs5g11730|Cs1g17380|Cs5g32270|Cs2g30610|Cs9g18120|Cs6g18720|Cs3g22910|Cs2g07250|Cs4g11180|Cs6g15320|Cs7g20700|Cs2g08650|Cs2g03270|Cs5g26080|Cs3g20810|Cs7g17390|Cs5g11570|Cs7g16560|Cs2g18800|Cs5g24820|Cs7g29770|orange1.1t02045|orange1.1t02044|Cs8g07230|orange1.1t01512…	http://www.genome.jp/kegg-bin/show_pathway?cit01110/cit:102631326%09red/cit:102614874%09red/cit:102612895%09red/cit:102613196%09red/cit:102614944%09red/cit:102620173%09red/cit:102613483%09red/cit:102614948%09red/cit:102613874%09red/cit:102606727%09red/cit:102625997%09red/cit:102613870%09red/cit:107174216%09red/cit:102614517%09red/cit:102607309%09red/cit:102610308%09red/cit:102623451%09red/cit:102…
Phenylpropanoid biosynthesis	cit00940	18	203	0.000746416	0.0298566	Cs7g20700|Cs9g05140|Cs3g20650|Cs3g02310|Cs1g23720|Cs1g03800|Cs3g10450|Cs8g13800|orange1.1t05018|Cs9g05130|Cs5g32270|Cs7g11210|Cs2g05220|orange1.1t02045|orange1.1t02044|Cs6g11950|Cs7g25030|Cs1g19890	http://www.genome.jp/kegg-bin/show_pathway?cit00940/cit:102614874%09red/cit:102622610%09red/cit:102606992%09red/cit:102613152%09red/cit:102620173%09red/cit:102620211%09red/cit:102619551%09red/cit:102606727%09red/cit:102622157%09red/cit:102626910%09red/cit:107174216%09red/cit:102620960%09red/cit:102624908%09red/cit:102614517%09red/cit:102621938%09red/cit:102619425%09red
Carotenoid biosynthesis	cit00906	7	41	0.00125836	0.0335562	Cs8g05320|Cs2g03270|Cs5g26080|Cs4g19470|Cs9g11260|Cs5g30540|Cs3g23530	http://www.genome.jp/kegg-bin/show_pathway?cit00906/cit:102617968%09red/cit:102578070%09red/cit:102578000%09red/cit:102612016%09red/cit:102611561%09red/cit:102612266%09red/cit:102577994%09red
Glucosinolate biosynthesis	cit00966	3	11	0.0113748	0.227495	orange1.1t01456|Cs7g29760|Cs7g29770	http://www.genome.jp/kegg-bin/show_pathway?cit00966/cit:102626076%09red/cit:102612895%09red/cit:102613196%09red
Cyanoamino acid metabolism	cit00460	6	55	0.018867	0.25156	orange1.1t01456|Cs7g11210|Cs8g13800|Cs7g29760|Cs7g29770|Cs1g02370	http://www.genome.jp/kegg-bin/show_pathway?cit00460/cit:102614874%09red/cit:102619237%09red/cit:102626910%09red/cit:102626076%09red/cit:102612895%09red/cit:102613196%09red
Pentose and glucuronate interconversions	cit00040	9	114	0.027626	0.295932	Cs7g09860|Cs4g15560|Cs5g06600|Cs5g33420|Cs8g11330|Cs2g23970|Cs2g07660|Cs3g06900|Cs5g34710	http://www.genome.jp/kegg-bin/show_pathway?cit00040/cit:102622327%09red/cit:102612467%09red/cit:102615875%09red/cit:102630750%09red/cit:102613865%09red/cit:102629596%09red/cit:102624695%09red/cit:102609426%09red/cit:102630292%09red
Starch and sucrose metabolism	cit00500	15	236	0.0295932	0.295932	Cs3g26820|Cs8g07230|Cs4g15560|Cs7g11210|Cs2g18800|Cs8g13800|Cs2g17090|Cs5g09220|Cs3g18450|Cs5g20320|Cs2g07660|Cs5g33420|Cs5g07550|Cs3g06900|Cs6g15320	http://www.genome.jp/kegg-bin/show_pathway?cit00500/cit:102614874%09red/cit:102625798%09red/cit:102614944%09red/cit:102621775%09red/cit:102630750%09red/cit:102613865%09red/cit:102625409%09red/cit:102615875%09red/cit:102626910%09red/cit:102577993%09red/cit:102613435%09red/cit:102629211%09red/cit:102577989%09red/cit:102630292%09red/cit:102620120%09red
Metabolic pathways	cit01100	85	1938	0.0380938	0.338612	Cs8g05320|Cs8g01160|Cs3g02310|Cs5g34410|Cs7g14760|Cs2g30610|Cs3g26820|Cs7g06370|Cs3g16350|Cs2g05220|Cs3g20650|Cs7g31730|Cs7g23670|Cs8g13800|Cs5g11730|Cs1g17380|Cs5g32270|Cs5g09110|Cs9g18120|Cs6g18720|Cs8g20240|Cs3g22910|Cs6g15320|Cs5g12710|Cs2g03270|Cs5g26080|Cs3g20810|Cs2g03780|Cs7g17390|orange1.1t01956|Cs5g11570|Cs2g07600|Cs7g16560|orange1.1t03775|Cs2g18800|orange1.1t00377|Cs2g17090|Cs5g09220|o…	http://www.genome.jp/kegg-bin/show_pathway?cit01100/cit:102631326%09red/cit:102614874%09red/cit:102622610%09red/cit:102619237%09red/cit:102614799%09red/cit:102614944%09red/cit:102620173%09red/cit:102615875%09red/cit:102613483%09red/cit:102613874%09red/cit:102606727%09red/cit:102625997%09red/cit:102613870%09red/cit:102578000%09red/cit:107174216%09red/cit:102614517%09red/cit:102628351%09red/cit:102…
alpha-Linolenic acid metabolism	cit00592	5	53	0.0503473	0.366162	orange1.1t03774|Cs3g20810|Cs1g17380|Cs2g28680|orange1.1t03775	http://www.genome.jp/kegg-bin/show_pathway?cit00592/cit:102616862%09red/cit:102610448%09red/cit:102626288%09red/cit:102625997%09red/cit:102622489%09red
Plant hormone signal transduction	cit04075	13	222	0.0670451	0.40452	Cs5g33560|Cs7g05540|Cs2g10790|Cs5g30390|Cs2g08570|Cs3g01890|orange1.1t01850|Cs1g13960|Cs2g06880|Cs5g04810|Cs9g08850|Cs4g14980|Cs4g18240	http://www.genome.jp/kegg-bin/show_pathway?cit04075/cit:102607514%09red/cit:102612713%09red/cit:102617764%09red/cit:102621158%09red/cit:102578028%09red/cit:102607547%09red/cit:102628109%09red/cit:102624980%09red/cit:102625468%09red/cit:102577971%09red/cit:102630291%09red/cit:102606903%09red/cit:102617957%09red
Galactose metabolism	cit00052	5	58	0.0672715	0.40452	orange1.1t01956|orange1.1t01707|Cs5g10530|Cs5g09220|Cs2g12290	http://www.genome.jp/kegg-bin/show_pathway?cit00052/cit:102621775%09red/cit:102611429%09red/cit:102611645%09red/cit:102613529%09red/cit:102621116%09red
Glycerolipid metabolism	cit00561	5	60	0.0748236	0.40452	orange1.1t01718|Cs5g11570|Cs7g18040|Cs2g12290|Cs7g31730	http://www.genome.jp/kegg-bin/show_pathway?cit00561/cit:102608065%09red/cit:102611429%09red/cit:102614224%09red/cit:102625378%09red/cit:102615805%09red
Glutathione metabolism	cit00480	7	99	0.0758476	0.40452	orange1.1t05889|orange1.1t01512|orange1.1t03535|Cs9g10430|orange1.1t03618|Cs5g32780|Cs1g02370	http://www.genome.jp/kegg-bin/show_pathway?cit00480/cit:102631326%09red/cit:102619237%09red/cit:102624034%09red/cit:102606611%09red/cit:102626779%09red/cit:102627921%09red
Cutin, suberine and wax biosynthesis	cit00073	3	28	0.0912941	0.421177	Cs1g02760|orange1.1t00377|Cs6g05260	http://www.genome.jp/kegg-bin/show_pathway?cit00073/cit:102610308%09red/cit:102631431%09red/cit:102610181%09red
Brassinosteroid biosynthesis	cit00905	2	13	0.0936876	0.421177	Cs6g19630|Cs7g11890	http://www.genome.jp/kegg-bin/show_pathway?cit00905/cit:102622879%09red/cit:102613870%09red
Phenylalanine, tyrosine and tryptophan biosynthesis	cit00400	4	46	0.0947647	0.421177	Cs3g12230|Cs4g05200|Cs3g03620|Cs7g06370	http://www.genome.jp/kegg-bin/show_pathway?cit00400/cit:102628351%09red/cit:102608214%09red/cit:102611864%09red/cit:102608777%09red
AGE-RAGE signaling pathway in diabetic complications	cit04933	2	15	0.116034	0.481521	Cs8g20240|Cs7g14760	http://www.genome.jp/kegg-bin/show_pathway?cit04933/cit:102612191%09red/cit:102623883%09red
Isoquinoline alkaloid biosynthesis	cit00950	3	32	0.12038	0.481521	Cs3g22910|Cs7g16560|Cs2g30610	http://www.genome.jp/kegg-bin/show_pathway?cit00950/cit:102612126%09red/cit:102613874%09red/cit:102616375%09red
2-Oxocarboxylic acid metabolism	cit01210	4	58	0.167909	0.58244	orange1.1t01456|Cs7g29760|Cs7g29770|Cs5g35310	http://www.genome.jp/kegg-bin/show_pathway?cit01210/cit:102626076%09red/cit:102612895%09red/cit:102613196%09red/cit:102623451%09red
Glycerophospholipid metabolism	cit00564	5	80	0.172782	0.58244	orange1.1t01718|Cs5g11570|Cs3g14760|Cs7g02400|Cs7g31730	http://www.genome.jp/kegg-bin/show_pathway?cit00564/cit:102614948%09red/cit:102614224%09red/cit:102625378%09red/cit:102606741%09red/cit:102615805%09red
Tyrosine metabolism	cit00350	4	59	0.174732	0.58244	Cs3g22910|Cs3g20810|Cs7g16560|Cs2g30610	http://www.genome.jp/kegg-bin/show_pathway?cit00350/cit:102612126%09red/cit:102616862%09red/cit:102613874%09red/cit:102616375%09red
Flavonoid biosynthesis	cit00941	4	59	0.174732	0.58244	Cs2g14720|Cs5g11730|Cs8g09830|Cs3g10450	http://www.genome.jp/kegg-bin/show_pathway?cit00941/cit:102620909%09red/cit:102607309%09red/cit:102616623%09red/cit:102621938%09red
Plant-pathogen interaction	cit04626	9	175	0.190716	0.587421	Cs8g12000|Cs4g11300|Cs2g17400|orange1.1t04034|Cs3g20300|Cs1g23590|orange1.1t03800|Cs6g13320|Cs5g07160	http://www.genome.jp/kegg-bin/show_pathway?cit04626/cit:102628611%09red/cit:102609173%09red/cit:102607242%09red/cit:102625955%09red/cit:102625824%09red/cit:102628300%09red/cit:107176547%09red/cit:102613838%09red/cit:102616720%09red
Acridone alkaloid biosynthesis	cit01058	1	5	0.190912	0.587421	Cs1g03730	http://www.genome.jp/kegg-bin/show_pathway?cit01058/cit:102611283%09red
Circadian rhythm - plant	cit04712	3	43	0.213539	0.632708	Cs2g14720|Cs9g17160|Cs8g09830	http://www.genome.jp/kegg-bin/show_pathway?cit04712/cit:102607309%09red/cit:102616623%09red/cit:102607013%09red
Monoterpenoid biosynthesis	cit00902	1	7	0.246083	0.678851	Cs2g07250	http://www.genome.jp/kegg-bin/show_pathway?cit00902/cit:102617908%09red
C5-Branched dibasic acid metabolism	cit00660	1	7	0.246083	0.678851	Cs5g35310	http://www.genome.jp/kegg-bin/show_pathway?cit00660/cit:102623451%09red
Fatty acid biosynthesis	cit00061	3	49	0.269375	0.695944	Cs3g15530|orange1.1t01720|Cs3g20840	http://www.genome.jp/kegg-bin/show_pathway?cit00061/cit:102618601%09red/cit:102614799%09red/cit:102609460%09red
Diterpenoid biosynthesis	cit00904	2	28	0.279427	0.695944	Cs4g11180|Cs7g22820	http://www.genome.jp/kegg-bin/show_pathway?cit00904/cit:102613483%09red/cit:102628526%09red
Arginine and proline metabolism	cit00330	3	51	0.288366	0.695944	Cs7g23670|orange1.1t01512|orange1.1t03535	http://www.genome.jp/kegg-bin/show_pathway?cit00330/cit:102631326%09red/cit:102606898%09red
Regulation of autophagy	cit04140	2	29	0.292401	0.695944	Cs7g02620|Cs2g04720	http://www.genome.jp/kegg-bin/show_pathway?cit04140/cit:102623752%09red/cit:102618378%09red
Taurine and hypotaurine metabolism	cit00430	1	9	0.297497	0.695944	Cs1g02370	http://www.genome.jp/kegg-bin/show_pathway?cit00430/cit:102619237%09red
Biosynthesis of unsaturated fatty acids	cit01040	2	30	0.305344	0.695944	Cs3g15530|Cs3g20840	http://www.genome.jp/kegg-bin/show_pathway?cit01040/cit:102618601%09red/cit:102609460%09red
Nitrogen metabolism	cit00910	2	31	0.318241	0.695944	Cs2g27650|Cs8g16000	http://www.genome.jp/kegg-bin/show_pathway?cit00910/cit:102627329%09red/cit:102613013%09red
Riboflavin metabolism	cit00740	1	10	0.321874	0.695944	Citrus_sinensis_newGene_893	http://www.genome.jp/kegg-bin/show_pathway?cit00740/cit:102620733%09red
Phosphatidylinositol signaling system	cit04070	3	56	0.336145	0.707673	Cs5g11570|Cs8g20240|Cs7g14760	http://www.genome.jp/kegg-bin/show_pathway?cit04070/cit:102623883%09red/cit:102612191%09red/cit:102615805%09red
Thiamine metabolism	cit00730	1	11	0.345407	0.708527	Cs2g07600	http://www.genome.jp/kegg-bin/show_pathway?cit00730/cit:102629135%09red
Peroxisome	cit04146	4	83	0.356825	0.71365	Cs3g12020|Cs3g12000|orange1.1t01720|Cs8g15520	http://www.genome.jp/kegg-bin/show_pathway?cit04146/cit:102628711%09red/cit:102628406%09red/cit:102626642%09red/cit:102614799%09red
Arachidonic acid metabolism	cit00590	1	13	0.390053	0.75054	Cs1g02370	http://www.genome.jp/kegg-bin/show_pathway?cit00590/cit:102619237%09red
Steroid biosynthesis	cit00100	2	37	0.394033	0.75054	Cs3g16350|Cs2g20470	http://www.genome.jp/kegg-bin/show_pathway?cit00100/cit:102607995%09red/cit:102610049%09red
Ubiquitin mediated proteolysis	cit04120	5	115	0.403504	0.750705	Cs9g17160|Cs8g15610|Cs1g17360|Cs7g16730|Cs8g08180	http://www.genome.jp/kegg-bin/show_pathway?cit04120/cit:102617305%09red/cit:102625845%09red/cit:102627698%09red/cit:102622192%09red/cit:102607013%09red
Glycosphingolipid biosynthesis - globo series	cit00603	1	16	0.451383	0.789856	Cs2g12290	http://www.genome.jp/kegg-bin/show_pathway?cit00603/cit:102611429%09red
Zeatin biosynthesis	cit00908	1	17	0.470426	0.789856	Cs6g18720	http://www.genome.jp/kegg-bin/show_pathway?cit00908/cit:102614067%09red
Butanoate metabolism	cit00650	1	17	0.470426	0.789856	Cs5g35310	http://www.genome.jp/kegg-bin/show_pathway?cit00650/cit:102623451%09red
Fatty acid degradation	cit00071	2	45	0.488541	0.789856	Cs3g20810|orange1.1t01720	http://www.genome.jp/kegg-bin/show_pathway?cit00071/cit:102616862%09red/cit:102614799%09red
Valine, leucine and isoleucine biosynthesis	cit00290	1	18	0.488808	0.789856	Cs5g35310	http://www.genome.jp/kegg-bin/show_pathway?cit00290/cit:102623451%09red
Photosynthesis - antenna proteins	cit00196	1	18	0.488808	0.789856	Cs2g03780	http://www.genome.jp/kegg-bin/show_pathway?cit00196/cit:102625853%09red
Fatty acid metabolism	cit01212	3	73	0.49366	0.789856	Cs3g15530|orange1.1t01720|Cs3g20840	http://www.genome.jp/kegg-bin/show_pathway?cit01212/cit:102618601%09red/cit:102614799%09red/cit:102609460%09red
Phenylalanine metabolism	cit00360	2	49	0.532217	0.834851	Cs6g11950|Cs7g25030	http://www.genome.jp/kegg-bin/show_pathway?cit00360/cit:102620173%09red
Amino sugar and nucleotide sugar metabolism	cit00520	5	137	0.54972	0.839516	orange1.1t01956|Cs2g18800|Cs8g01850|Cs8g07230|Cs5g10530	http://www.genome.jp/kegg-bin/show_pathway?cit00520/cit:102621116%09red/cit:102613529%09red/cit:102625409%09red/cit:102628172%09red/cit:102629211%09red
Ether lipid metabolism	cit00565	1	22	0.556179	0.839516	Cs3g14760	http://www.genome.jp/kegg-bin/show_pathway?cit00565/cit:102606741%09red
Stilbenoid, diarylheptanoid and gingerol biosynthesis	cit00945	2	54	0.583119	0.853035	Cs3g05310|Cs3g10450	http://www.genome.jp/kegg-bin/show_pathway?cit00945/cit:102624569%09red/cit:102621938%09red
Limonene and pinene degradation	cit00903	1	24	0.586462	0.853035	Cs3g05310	http://www.genome.jp/kegg-bin/show_pathway?cit00903/cit:102624569%09red
Fatty acid elongation	cit00062	1	27	0.628059	0.880896	Cs8g17800	http://www.genome.jp/kegg-bin/show_pathway?cit00062/cit:102617526%09red
Pantothenate and CoA biosynthesis	cit00770	1	27	0.628059	0.880896	Cs5g35310	http://www.genome.jp/kegg-bin/show_pathway?cit00770/cit:102623451%09red
Inositol phosphate metabolism	cit00562	2	60	0.63865	0.880896	Cs8g20240|Cs7g14760	http://www.genome.jp/kegg-bin/show_pathway?cit00562/cit:102612191%09red/cit:102623883%09red
Tryptophan metabolism	cit00380	1	31	0.677093	0.902791	Cs5g34410	http://www.genome.jp/kegg-bin/show_pathway?cit00380/cit:102616113%09red
Sphingolipid metabolism	cit00600	1	31	0.677093	0.902791	Cs2g12290	http://www.genome.jp/kegg-bin/show_pathway?cit00600/cit:102611429%09red
Biosynthesis of amino acids	cit01230	6	205	0.743972	0.946822	Cs3g03620|Cs7g06370|Cs3g12230|Cs5g35310|Cs4g05200|Cs9g18120	http://www.genome.jp/kegg-bin/show_pathway?cit01230/cit:102623451%09red/cit:102623503%09red/cit:102608777%09red/cit:102608214%09red/cit:102611864%09red/cit:102628351%09red
Tropane, piperidine and pyridine alkaloid biosynthesis	cit00960	1	38	0.747878	0.946822	orange1.1t03034	http://www.genome.jp/kegg-bin/show_pathway?cit00960/cit:102612645%09red
Glycolysis / Gluconeogenesis	cit00010	3	111	0.76091	0.946822	Cs9g18120|Cs3g20810|Cs5g02660	http://www.genome.jp/kegg-bin/show_pathway?cit00010/cit:102616862%09red/cit:102624498%09red/cit:102623503%09red
Oxidative phosphorylation	cit00190	3	113	0.77114	0.946822	Cs6g20570|Cs1g16160|Cs6g03470	http://www.genome.jp/kegg-bin/show_pathway?cit00190/cit:102617102%09red/cit:102628545%09red/cit:102619542%09red
Porphyrin and chlorophyll metabolism	cit00860	1	42	0.781128	0.946822	Cs4g18730	http://www.genome.jp/kegg-bin/show_pathway?cit00860/cit:102610167%09red
Base excision repair	cit03410	1	42	0.781128	0.946822	orange1.1t03672	http://www.genome.jp/kegg-bin/show_pathway?cit03410/cit:102616863%09red
beta-Alanine metabolism	cit00410	1	45	0.803158	0.958995	Cs7g23670	http://www.genome.jp/kegg-bin/show_pathway?cit00410/cit:102606898%09red
Nucleotide excision repair	cit03420	1	54	0.856824	0.982023	Cs1g17360	http://www.genome.jp/kegg-bin/show_pathway?cit03420/cit:102622192%09red
Fructose and mannose metabolism	cit00051	1	57	0.871241	0.982023	orange1.1t00612	http://www.genome.jp/kegg-bin/show_pathway?cit00051/cit:102615869%09red
Terpenoid backbone biosynthesis	cit00900	1	61	0.888233	0.982023	Cs8g01160	http://www.genome.jp/kegg-bin/show_pathway?cit00900/cit:102629783%09red
Endocytosis	cit04144	3	144	0.888397	0.982023	Cs3g14760|Cs8g02770|Cs6g18760	http://www.genome.jp/kegg-bin/show_pathway?cit04144/cit:102608259%09red/cit:102615153%09red/cit:102606741%09red
Ubiquinone and other terpenoid-quinone biosynthesis	cit00130	1	62	0.892119	0.982023	Cs7g17390	http://www.genome.jp/kegg-bin/show_pathway?cit00130/cit:102614569%09red
Glycine, serine and threonine metabolism	cit00260	1	67	0.909614	0.982023	Cs3g03620	http://www.genome.jp/kegg-bin/show_pathway?cit00260/cit:102608777%09red
Pyruvate metabolism	cit00620	1	73	0.926909	0.982023	Cs9g18120	http://www.genome.jp/kegg-bin/show_pathway?cit00620/cit:102623503%09red
Phagosome	cit04145	1	76	0.934273	0.982023	Cs8g03680	http://www.genome.jp/kegg-bin/show_pathway?cit04145/cit:102620663%09red
Photosynthesis	cit00195	1	76	0.934273	0.982023	Cs3g19650	http://www.genome.jp/kegg-bin/show_pathway?cit00195/cit:102630024%09red
Cysteine and methionine metabolism	cit00270	1	92	0.962704	0.982023	Cs4g13870	http://www.genome.jp/kegg-bin/show_pathway?cit00270/cit:102609002%09red
Purine metabolism	cit00230	2	148	0.968277	0.982023	Cs9g18120|Cs5g09110	http://www.genome.jp/kegg-bin/show_pathway?cit00230/cit:102619309%09red/cit:102623503%09red
Protein processing in endoplasmic reticulum	cit04141	3	195	0.969748	0.982023	Cs7g16730|Cs1g17360|Cs5g05840	http://www.genome.jp/kegg-bin/show_pathway?cit04141/cit:102609758%09red/cit:102617305%09red/cit:102622192%09red
Carbon metabolism	cit01200	1	234	0.999759	0.999759	Cs9g18120	http://www.genome.jp/kegg-bin/show_pathway?cit01200/cit:102623503%09red

## Sheet: Pt1 vs Cj1
KEGG pathway	ID	Input number	Background number	P-Value	Corrected P-Value	Input	Hyperlink
Biosynthesis of secondary metabolites	cit01110	264	1129	2.74855e-06	0.000335323	orange1.1t04964|Cs7g01340|Cs3g20650|Cs3g22910|Cs6g08710|Cs6g05110|Cs4g01910|Cs8g20950|Cs1g17840|Cs8g02140|Cs9g04920|orange1.1t03770|Cs5g11730|Cs3g16700|Cs6g08640|Cs8g17910|Cs9g15960|Cs1g24440|Cs6g10780|Cs3g13040|Cs1g22590|orange1.1t00611|orange1.1t03729|Cs9g08970|orange1.1t01725|Cs5g28880|orange1.1t03034|Cs7g11110|Cs8g07230|Cs7g14420|Cs7g23820|Cs8g04980|Cs4g01290|orange1.1t04957|Cs9g05140|orange1…	http://www.genome.jp/kegg-bin/show_pathway?cit01110/cit:102624826%09red/cit:102620504%09red/cit:102627605%09red/cit:102608175%09red/cit:102623145%09red/cit:102625221%09red/cit:107175218%09red/cit:102609888%09red/cit:102616519%09red/cit:102617987%09red/cit:102578046%09red/cit:102613196%09red/cit:102617821%09red/cit:102609674%09red/cit:102615094%09red/cit:102629552%09red/cit:102610324%09red/cit:102…
Stilbenoid, diarylheptanoid and gingerol biosynthesis	cit00945	21	54	0.00191405	0.116757	Cs4g02360|Cs7g29910|Cs4g02380|Cs3g05310|Cs4g01910|Cs7g11300|Cs3g10460|Cs7g29920|Cs1g02270|Cs6g04150|Cs9g08970|Cs1g12670|orange1.1t01519|Cs1g05810|Cs7g29860|Cs3g09040|Cs1g02250|Cs3g10450|Cs8g02120|Cs4g04530|Cs3g09030	http://www.genome.jp/kegg-bin/show_pathway?cit00945/cit:102577934%09red/cit:102622674%09red/cit:102616222%09red/cit:102609895%09red/cit:102627130%09red/cit:102617991%09red/cit:107178428%09red/cit:102628720%09red/cit:102609630%09red/cit:102617987%09red/cit:102629165%09red/cit:102629694%09red/cit:102627979%09red/cit:102615931%09red/cit:102624569%09red/cit:102621938%09red/cit:102616816%09red/cit:102…
Limonene and pinene degradation	cit00903	12	24	0.00372918	0.151653	Cs7g29910|Cs3g05310|Cs7g29920|Cs7g11300|Cs1g02270|Cs7g08450|orange1.1t01519|Cs1g24850|Cs3g09040|Cs1g02250|Cs7g29860|Cs3g09030	http://www.genome.jp/kegg-bin/show_pathway?cit00903/cit:102608060%09red/cit:102616222%09red/cit:102609630%09red/cit:102617987%09red/cit:102627130%09red/cit:102629694%09red/cit:102627492%09red/cit:102615931%09red/cit:102624569%09red/cit:102616816%09red/cit:102616519%09red/cit:102626857%09red
Phenylpropanoid biosynthesis	cit00940	52	203	0.00696783	0.158236	Cs4g02360|Cs3g20650|Cs8g02120|Cs2g05220|Cs4g01910|Cs4g02380|Cs3g10450|Cs7g08070|Cs1g20610|Cs2g07740|Cs7g20700|Cs5g16860|Cs6g20170|Cs1g12670|Cs6g04150|Cs9g08970|Cs5g24900|orange1.1t05423|orange1.1t02040|Cs4g04530|Cs6g04560|orange1.1t01747|Cs1g20580|Cs8g04980|Cs4g17860|Cs9g05140|Cs3g10460|Cs9g16590|Cs5g13580|orange1.1t05018|Cs3g02260|Cs7g25580|Cs5g25000|orange1.1t05402|Citrus_sinensis_newGene_571|C…	http://www.genome.jp/kegg-bin/show_pathway?cit00940/cit:107177175%09red/cit:102629858%09red/cit:102620525%09red/cit:102608175%09red/cit:102613925%09red/cit:102624908%09red/cit:102625353%09red/cit:102610562%09red/cit:102629165%09red/cit:102630558%09red/cit:102631019%09red/cit:102629109%09red/cit:102615475%09red/cit:102622674%09red/cit:102620173%09red/cit:102629002%09red/cit:102621517%09red/cit:107…
Ubiquinone and other terpenoid-quinone biosynthesis	cit00130	21	62	0.00701366	0.158236	Cs7g06090|Cs3g04670|Cs9g17840|Cs7g02830|Cs2g14020|Cs7g17390|Cs9g19520|Cs3g08510|Cs2g09830|Cs6g13020|orange1.1t01324|Cs2g23820|Cs4g04530|Cs5g24900|orange1.1t05352|Cs1g10530|Cs7g06040|Cs8g15800|Cs3g03960|Cs7g15250|Cs7g09000	http://www.genome.jp/kegg-bin/show_pathway?cit00130/cit:102625410%09red/cit:102577934%09red/cit:102630921%09red/cit:102610951%09red/cit:102609264%09red/cit:102618884%09red/cit:102611153%09red/cit:107177609%09red/cit:102613925%09red/cit:102608087%09red/cit:102628754%09red/cit:102623177%09red/cit:102624429%09red/cit:102628556%09red/cit:102609336%09red/cit:102611686%09red/cit:102613589%09red/cit:102…
Metabolic pathways	cit01100	378	1938	0.00778208	0.158236	orange1.1t04964|orange1.1t06022|orange1.1t06021|Cs5g11730|Cs6g05110|Cs7g01340|Cs6g08640|orange1.1t02582|Citrus_sinensis_newGene_4|orange1.1t01720|Cs5g20320|Cs8g19610|orange1.1t01512|Cs2g23290|Cs7g30350|orange1.1t01519|Cs1g09500|Cs8g04900|Cs5g10730|Cs5g15000|orange1.1t03042|Cs5g26080|orange1.1t03049|Cs9g17540|Cs4g02920|Cs5g17500|Cs6g11950|Cs4g05720|Cs1g01760|Cs4g02380|Cs3g16430|Cs4g18340|Cs5g03050…	http://www.genome.jp/kegg-bin/show_pathway?cit01100/cit:102627605%09red/cit:107175218%09red/cit:102577993%09red/cit:102617987%09red/cit:102614475%09red/cit:102617821%09red/cit:102616519%09red/cit:102614479%09red/cit:102612345%09red/cit:102624333%09red/cit:102622925%09red/cit:102629673%09red/cit:102610722%09red/cit:102608060%09red/cit:102627519%09red/cit:102623039%09red/cit:102616075%09red/cit:102…
Galactose metabolism	cit00052	19	58	0.0131233	0.22872	Cs2g10900|orange1.1t03054|Cs1g15970|Cs3g26050|Cs2g30930|orange1.1t01956|Cs4g18340|Cs7g08770|Cs5g17230|Cs2g12350|Citrus_sinensis_newGene_559|orange1.1t00107|Cs6g20890|Cs1g18220|Cs5g18640|Cs4g05490|Cs9g13570|orange1.1t01707|Cs3g15460	http://www.genome.jp/kegg-bin/show_pathway?cit00052/cit:102618121%09red/cit:102620630%09red/cit:102613529%09red/cit:102630080%09red/cit:102620382%09red/cit:102625637%09red/cit:102607007%09red/cit:102625221%09red/cit:102608882%09red/cit:102626483%09red/cit:102626762%09red/cit:102611645%09red/cit:102616327%09red/cit:102629675%09red/cit:102619819%09red/cit:102609660%09red/cit:102626660%09red/cit:102…
Arginine and proline metabolism	cit00330	16	51	0.0289812	0.441964	Cs8g09350|Cs8g09340|Cs6g15870|orange1.1t01512|Cs7g23790|Cs4g14150|Cs7g02060|Cs9g17540|orange1.1t03535|Cs7g23670|Cs8g09330|Cs7g08450|Cs9g05430|Cs1g24850|Cs1g21940|Cs4g02260	http://www.genome.jp/kegg-bin/show_pathway?cit00330/cit:102624788%09red/cit:102631326%09red/cit:102621523%09red/cit:102608060%09red/cit:102606898%09red/cit:102609290%09red/cit:102616414%09red/cit:102618871%09red/cit:102625258%09red/cit:102613795%09red/cit:102627492%09red/cit:102625290%09red/cit:102628850%09red
alpha-Linolenic acid metabolism	cit00592	16	53	0.03727	0.479545	Cs1g24440|Cs1g17380|Cs9g05210|Cs2g19290|Cs5g34760|orange1.1t04376|orange1.1t03729|Cs3g27010|Cs2g28680|Cs7g12890|Cs6g08640|Cs2g21000|orange1.1t03770|Cs2g28670|Cs3g25140|Cs6g08630	http://www.genome.jp/kegg-bin/show_pathway?cit00592/cit:102620435%09red/cit:102578046%09red/cit:102606631%09red/cit:102622489%09red/cit:102614914%09red/cit:102615515%09red/cit:102623756%09red/cit:102627276%09red/cit:102609090%09red/cit:102610448%09red/cit:102613088%09red/cit:102610137%09red/cit:102629931%09red/cit:102615094%09red/cit:102613997%09red
Phenylalanine metabolism	cit00360	15	49	0.0393069	0.479545	Cs8g09350|Cs8g09340|Cs3g08510|Cs1g01760|Cs1g12670|Cs6g04150|Cs2g23820|Cs6g09320|Cs8g09330|Cs8g15800|Cs4g04170|Cs5g24900|Cs6g11950|Cs7g25030|Cs4g04530	http://www.genome.jp/kegg-bin/show_pathway?cit00360/cit:102577934%09red/cit:102607528%09red/cit:102622674%09red/cit:102620173%09red/cit:102611153%09red/cit:102613925%09red/cit:102627979%09red/cit:102611686%09red/cit:102631169%09red/cit:102609336%09red/cit:102629885%09red/cit:102625290%09red
Carotenoid biosynthesis	cit00906	13	41	0.0434287	0.481664	Cs8g05320|Cs2g03270|Cs5g26080|Cs3g13040|orange1.1t06069|Cs6g01180|Cs5g14370|Cs7g14820|orange1.1t01058|orange1.1t01082|Cs8g18780|Cs4g19460|Cs3g23530	http://www.genome.jp/kegg-bin/show_pathway?cit00906/cit:102625870%09red/cit:102611969%09red/cit:102628710%09red/cit:102578064%09red/cit:102627021%09red/cit:102612995%09red/cit:102578070%09red/cit:102620327%09red/cit:102578000%09red/cit:102611561%09red/cit:102577974%09red/cit:102618311%09red/cit:102577994%09red
Plant hormone signal transduction	cit04075	50	222	0.0475542	0.483468	Citrus_sinensis_newGene_1039|orange1.1t06024|Cs3g25880|Cs6g11930|Cs6g14970|Cs9g10650|Cs5g09290|Cs7g18710|Cs5g32880|Cs5g29870|Cs1g17220|orange1.1t04463|Cs3g24470|Cs5g32030|Cs7g07940|Cs2g08570|Cs3g01890|orange1.1t00825|orange1.1t00294|orange1.1t02550|Cs5g30390|Cs4g16220|Cs4g14980|orange1.1t01539|Cs8g12780|Cs7g18620|Cs4g18240|orange1.1t00211|Cs9g18020|Cs1g19910|Cs8g04580|orange1.1t01148|Cs7g18600|Cs…	http://www.genome.jp/kegg-bin/show_pathway?cit04075/cit:102611538%09red/cit:102608016%09red/cit:102621926%09red/cit:102615978%09red/cit:102615125%09red/cit:102614357%09red/cit:107178838%09red/cit:102626634%09red/cit:102623202%09red/cit:102624980%09red/cit:102624177%09red/cit:102631381%09red/cit:102628880%09red/cit:102612713%09red/cit:102623442%09red/cit:102610011%09red/cit:102607547%09red/cit:102…
Terpenoid backbone biosynthesis	cit00900	17	61	0.0550184	0.496921	Cs2g08220|Cs8g16700|orange1.1t04957|Cs5g03050|Cs5g10740|Cs9g16610|Cs4g10240|Cs5g05440|Cs1g20530|Cs6g08290|Cs6g17510|Cs2g08230|Cs8g02140|Cs2g28970|Cs4g02920|Cs8g01160|Cs5g05450	http://www.genome.jp/kegg-bin/show_pathway?cit00900/cit:102624826%09red/cit:102629106%09red/cit:102629783%09red/cit:102618368%09red/cit:102614336%09red/cit:102610839%09red/cit:102617443%09red/cit:102629673%09red/cit:102628832%09red/cit:102627355%09red/cit:102618907%09red/cit:102628547%09red/cit:102625110%09red/cit:107175218%09red/cit:102610722%09red/cit:102630187%09red
Biosynthesis of unsaturated fatty acids	cit01040	10	30	0.0570237	0.496921	Cs7g23820|Cs9g05210|orange1.1t02241|Cs1g20370|Cs5g34760|Cs6g08640|Cs3g20840|Cs8g17910|Cs5g26540|Cs6g08630	http://www.genome.jp/kegg-bin/show_pathway?cit01040/cit:102627239%09red/cit:102618601%09red/cit:102621321%09red/cit:102617880%09red/cit:102615515%09red/cit:102627276%09red/cit:102613088%09red/cit:102615814%09red/cit:102610324%09red
Pentose phosphate pathway	cit00030	14	49	0.0669424	0.543817	Cs6g10780|Cs2g20720|Cs1g15970|Cs4g01490|Cs4g08150|Cs6g01060|Cs2g13700|Cs7g14910|Cs9g13570|Cs7g14900|Cs8g08710|Cs7g11110|Cs2g25020|Cs5g10920	http://www.genome.jp/kegg-bin/show_pathway?cit00030/cit:102624333%09red/cit:102609480%09red/cit:102623854%09red/cit:102615829%09red/cit:102625221%09red/cit:102627370%09red/cit:102617821%09red/cit:102616327%09red/cit:102610883%09red/cit:102606603%09red/cit:102612258%09red/cit:102627714%09red/cit:102624559%09red
Thiamine metabolism	cit00730	5	11	0.0713202	0.543817	Cs1g20530|Cs2g07600|orange1.1t01449|Cs4g11090|Cs4g02920	http://www.genome.jp/kegg-bin/show_pathway?cit00730/cit:102626594%09red/cit:102618396%09red/cit:102629135%09red/cit:102618368%09red
Glutathione metabolism	cit00480	24	99	0.0804472	0.577327	Cs6g01060|orange1.1t03622|Cs3g26760|orange1.1t03535|Cs8g19390|Cs6g07240|Citrus_sinensis_newGene_4|Cs6g03830|Cs5g34430|Cs7g11110|Cs1g02370|Cs7g15760|orange1.1t01512|orange1.1t05975|Citrus_sinensis_newGene_708|Cs7g15790|Citrus_sinensis_newGene_586|orange1.1t03618|orange1.1t05889|Cs6g04140|Cs9g10430|orange1.1t03452|Cs7g15770|orange1.1t03456	http://www.genome.jp/kegg-bin/show_pathway?cit00480/cit:102631326%09red/cit:102619237%09red/cit:102614082%09red/cit:107174740%09red/cit:102622372%09red/cit:102624760%09red/cit:102617095%09red/cit:102627345%09red/cit:102626779%09red/cit:102624333%09red/cit:102606611%09red/cit:102627921%09red/cit:102621779%09red/cit:102627370%09red/cit:102624040%09red/cit:102622765%09red/cit:102612071%09red/cit:102…
Glycosphingolipid biosynthesis - globo series	cit00603	6	16	0.0894125	0.606018	Cs7g01060|Cs7g28400|Citrus_sinensis_newGene_559|Cs5g17230|Cs2g12350|Cs6g08040	http://www.genome.jp/kegg-bin/show_pathway?cit00603/cit:102620382%09red/cit:102622485%09red/cit:102612578%09red/cit:102619901%09red/cit:102629675%09red/cit:102625116%09red
Flavonoid biosynthesis	cit00941	15	59	0.112854	0.722255	Cs4g02360|Cs5g11730|Cs4g01910|Cs8g02120|Cs3g10460|Cs4g02380|Cs6g04150|Cs9g08970|Cs1g25280|Cs1g05810|Cs1g12670|Cs2g14720|Cs3g20330|Cs3g10450|Cs4g04530	http://www.genome.jp/kegg-bin/show_pathway?cit00941/cit:102620909%09red/cit:102577934%09red/cit:102622674%09red/cit:102609895%09red/cit:102617991%09red/cit:107178428%09red/cit:102628720%09red/cit:102617426%09red/cit:102629165%09red/cit:102627979%09red/cit:102607309%09red/cit:102621938%09red/cit:102626778%09red/cit:102617597%09red
Tryptophan metabolism	cit00380	9	31	0.118402	0.722255	Cs8g09350|Cs8g09340|Cs5g32440|Cs7g08110|Cs5g18660|Cs7g08450|Cs8g09330|Cs1g24850|Cs5g18710	http://www.genome.jp/kegg-bin/show_pathway?cit00380/cit:102608060%09red/cit:102627458%09red/cit:102627492%09red/cit:102625290%09red/cit:102614568%09red/cit:102611200%09red/cit:102609972%09red
Plant-pathogen interaction	cit04626	37	175	0.13748	0.766995	Cs8g12000|Cs1g05950|Cs5g04790|orange1.1t01527|Cs3g14240|Cs1g23590|Cs4g10530|Cs7g12530|Cs5g07160|orange1.1t02465|Cs6g17590|Cs4g11300|Cs5g28300|orange1.1t04034|Cs3g20300|Cs6g13320|Cs1g11040|Cs2g29030|Citrus_sinensis_newGene_585|orange1.1t02773|orange1.1t02772|Cs4g10520|Cs7g07070|orange1.1t03800|Citrus_sinensis_newGene_688|orange1.1t03713|orange1.1t01123|Cs9g01370|Cs9g18390|Cs4g10370|orange1.1t04457…	http://www.genome.jp/kegg-bin/show_pathway?cit04626/cit:102619989%09red/cit:102609173%09red/cit:107176729%09red/cit:102611577%09red/cit:102616720%09red/cit:102626634%09red/cit:102630343%09red/cit:102615552%09red/cit:102628611%09red/cit:102623408%09red/cit:102625955%09red/cit:102625529%09red/cit:102620326%09red/cit:102610464%09red/cit:102612169%09red/cit:102619613%09red/cit:107174814%09red/cit:102…
Porphyrin and chlorophyll metabolism	cit00860	11	42	0.140441	0.766995	Cs8g15480|Cs1g22680|Cs7g30080|Cs5g10740|Cs3g23830|Cs4g18730|Cs9g04920|Cs2g30990|Cs1g06850|Cs9g07520|Cs1g06860	http://www.genome.jp/kegg-bin/show_pathway?cit00860/cit:102628202%09red/cit:102620504%09red/cit:102610167%09red/cit:102623285%09red/cit:102614959%09red/cit:102624636%09red/cit:102611623%09red/cit:102625487%09red/cit:102628832%09red/cit:102621367%09red
Fructose and mannose metabolism	cit00051	14	57	0.144597	0.766995	orange1.1t03054|Cs6g10780|Cs2g20720|Cs1g15970|Cs3g26050|orange1.1t06022|Cs4g08150|orange1.1t03049|Cs9g13570|Cs2g30930|Cs8g08710|orange1.1t00801|Cs6g18580|Cs5g22910	http://www.genome.jp/kegg-bin/show_pathway?cit00051/cit:102618121%09red/cit:102610883%09red/cit:102626762%09red/cit:102618587%09red/cit:102625452%09red/cit:102626483%09red/cit:102617821%09red/cit:102616858%09red/cit:102616327%09red/cit:102613420%09red/cit:102606603%09red/cit:102609674%09red/cit:102612258%09red/cit:102625221%09red
Glucosinolate biosynthesis	cit00966	4	11	0.164314	0.835261	orange1.1t01456|Cs7g08110|Cs7g29760|Cs7g29770	http://www.genome.jp/kegg-bin/show_pathway?cit00966/cit:102626076%09red/cit:102612895%09red/cit:102614568%09red/cit:102613196%09red
Valine, leucine and isoleucine degradation	cit00280	12	51	0.199563	0.960653	Cs8g03420|Cs9g05210|Cs3g16440|Cs6g16950|Cs5g34760|Cs5g08700|Cs9g16610|Cs7g08450|Cs3g16430|Cs1g09500|Cs8g03410|Cs1g24850	http://www.genome.jp/kegg-bin/show_pathway?cit00280/cit:102608060%09red/cit:102627777%09red/cit:102628273%09red/cit:102614611%09red/cit:102610839%09red/cit:102627276%09red/cit:102627781%09red/cit:102614136%09red/cit:102627492%09red/cit:102626887%09red/cit:102609673%09red
Amino sugar and nucleotide sugar metabolism	cit00520	28	137	0.219051	0.960653	Cs7g16990|orange1.1t00611|Cs1g26330|Cs4g02450|Cs6g18580|Citrus_sinensis_newGene_670|Cs5g09480|Cs7g28400|Cs3g26050|Cs2g30930|orange1.1t01956|Cs5g22910|orange1.1t00435|Cs8g01850|Cs1g11330|Cs8g07230|orange1.1t03119|Cs7g01060|orange1.1t01884|Cs5g21900|Cs5g12250|Cs2g26765|Cs5g11560|orange1.1t03049|Cs5g21860|Cs6g11240|orange1.1t02484|Citrus_sinensis_newGene_1339	http://www.genome.jp/kegg-bin/show_pathway?cit00520/cit:102623680%09red/cit:102625452%09red/cit:102627325%09red/cit:102615570%09red/cit:102609674%09red/cit:102608623%09red/cit:102628172%09red/cit:102613529%09red/cit:102628073%09red/cit:102630639%09red/cit:102610688%09red/cit:102628530%09red/cit:102622881%09red/cit:102618628%09red/cit:102626483%09red/cit:102626762%09red/cit:102616171%09red/cit:102…
Isoquinoline alkaloid biosynthesis	cit00950	8	32	0.219662	0.960653	Cs4g05720|Cs3g22910|Cs1g01760|Cs2g22660|Cs4g05730|Cs2g23820|Cs2g30610|Cs7g16600	http://www.genome.jp/kegg-bin/show_pathway?cit00950/cit:102616375%09red/cit:102611153%09red/cit:102607021%09red/cit:102630136%09red/cit:102607468%09red/cit:102612126%09red/cit:102629885%09red
Linoleic acid metabolism	cit00591	4	13	0.227905	0.960653	orange1.1t03770|Cs3g13930|Cs1g17380|orange1.1t04376	http://www.genome.jp/kegg-bin/show_pathway?cit00591/cit:102614914%09red/cit:102629931%09red/cit:102621545%09red/cit:102622489%09red
Carbon fixation in photosynthetic organisms	cit00710	13	58	0.228352	0.960653	Cs3g16700|Cs5g10920|Cs9g05370|Cs7g31640|Cs4g08150|Cs2g13700|Cs2g14940|Cs8g08710|Cs7g10220|Cs2g15520|Cs1g16570|Cs2g25020|Cs5g10730	http://www.genome.jp/kegg-bin/show_pathway?cit00710/cit:102623813%09red/cit:102609480%09red/cit:102621511%09red/cit:102627714%09red/cit:102607204%09red/cit:102610883%09red/cit:102628532%09red/cit:102606603%09red/cit:102627315%09red/cit:102614495%09red/cit:102578015%09red/cit:102620489%09red/cit:102624559%09red
Valine, leucine and isoleucine biosynthesis	cit00290	5	18	0.236597	0.96216	Cs8g03410|Cs8g03420|Cs9g03530|Cs3g16440|Cs3g16430	http://www.genome.jp/kegg-bin/show_pathway?cit00290/cit:102628273%09red/cit:102627781%09red/cit:102629524%09red/cit:102614136%09red/cit:102614611%09red
Fatty acid degradation	cit00071	10	45	0.27479	0.999313	Cs9g05210|Cs1g24850|Cs5g34760|Cs7g08450|orange1.1t04637|Cs5g28880|orange1.1t01720|Cs6g08640|Cs7g14420|Cs6g08630	http://www.genome.jp/kegg-bin/show_pathway?cit00071/cit:102608060%09red/cit:102614799%09red/cit:102623145%09red/cit:102615515%09red/cit:102627276%09red/cit:102613088%09red/cit:102629862%09red/cit:102627492%09red/cit:102628355%09red
Peroxisome	cit04146	17	83	0.284219	0.999313	Cs6g16950|orange1.1t02245|Cs7g19240|orange1.1t05976|Cs5g34760|Cs9g09740|Cs1g16950|Cs2g03230|Cs7g02960|orange1.1t01720|Cs6g08640|Cs5g26750|Cs5g24160|Cs9g05210|Cs5g15000|orange1.1t05709|Cs6g08630	http://www.genome.jp/kegg-bin/show_pathway?cit04146/cit:102613088%09red/cit:102617863%09red/cit:102619862%09red/cit:102611709%09red/cit:102615515%09red/cit:102612585%09red/cit:102617138%09red/cit:102624030%09red/cit:102627276%09red/cit:102611221%09red/cit:102614799%09red/cit:102611206%09red/cit:102609145%09red/cit:107176236%09red/cit:102609673%09red
Phenylalanine, tyrosine and tryptophan biosynthesis	cit00400	10	46	0.294399	0.999313	Cs2g07700|Cs3g03620|Cs1g01760|Cs7g30350|Cs7g31270|Cs7g27180|Cs5g30440|Cs2g23820|Cs1g19830|Cs4g05200	http://www.genome.jp/kegg-bin/show_pathway?cit00400/cit:102607475%09red/cit:102620305%09red/cit:102611316%09red/cit:102611153%09red/cit:102608777%09red/cit:102627582%09red/cit:102611864%09red/cit:102630901%09red/cit:102629885%09red/cit:102608720%09red
Glycosphingolipid biosynthesis - ganglio series	cit00604	2	6	0.32926	0.999313	Cs7g01060|Cs7g28400	http://www.genome.jp/kegg-bin/show_pathway?cit00604/cit:102622485%09red/cit:102619901%09red
Synthesis and degradation of ketone bodies	cit00072	2	6	0.32926	0.999313	Cs6g16950|Cs9g16610	http://www.genome.jp/kegg-bin/show_pathway?cit00072/cit:102609673%09red/cit:102610839%09red
Photosynthesis	cit00195	15	76	0.345082	0.999313	Cs9g06660|Cs3g26730|Cs3g03680|Cs2g09070|Citrus_sinensis_newGene_1426|Cs5g29040|Cs1g09140|Cs3g19650|orange1.1t00831|Cs2g10620|Cs7g05570|Cs6g12390|Cs2g03080|Cs6g11935|Cs7g03580	http://www.genome.jp/kegg-bin/show_pathway?cit00195/cit:102609364%09red/cit:4271240%09red/cit:102630024%09red/cit:102629991%09red/cit:102615667%09red/cit:102626417%09red/cit:102611091%09red/cit:102578062%09red/cit:102608346%09red/cit:102622651%09red/cit:102626023%09red/cit:4271228%09red/cit:102611607%09red/cit:102616249%09red
Pantothenate and CoA biosynthesis	cit00770	6	27	0.347394	0.999313	Cs8g03420|Cs3g16440|Cs3g16430|orange1.1t00421|Cs8g03410|Cs9g03530	http://www.genome.jp/kegg-bin/show_pathway?cit00770/cit:102628273%09red/cit:102614611%09red/cit:102622815%09red/cit:102627781%09red/cit:102614136%09red/cit:102629524%09red
Glyoxylate and dicarboxylate metabolism	cit00630	12	60	0.355081	0.999313	Cs6g05110|Cs2g02890|Cs1g16950|Cs7g22860|Cs1g18280|Cs2g03230|Cs2g28210|Cs1g20710|Cs9g05680|Cs5g10730|Cs5g15000|orange1.1t05709	http://www.genome.jp/kegg-bin/show_pathway?cit00630/cit:102614363%09red/cit:102617863%09red/cit:102611709%09red/cit:102607283%09red/cit:102622925%09red/cit:102610338%09red/cit:102631066%09red/cit:102628532%09red/cit:102609145%09red/cit:102624724%09red/cit:102610270%09red
Glycolysis / Gluconeogenesis	cit00010	21	111	0.367478	0.999313	Cs3g18540|Cs6g10780|Cs2g20720|Cs1g15970|Cs3g26050|Cs5g28880|Cs4g08150|Cs2g30930|Cs7g08450|orange1.1t04637|orange1.1t00107|Cs8g08710|Cs5g01270|Cs7g10220|Cs6g20890|Cs4g01490|Cs3g16700|Cs1g24850|Cs9g13570|Cs9g15960|Cs7g14420	http://www.genome.jp/kegg-bin/show_pathway?cit00010/cit:102608060%09red/cit:102623813%09red/cit:102627492%09red/cit:102622213%09red/cit:102629862%09red/cit:102623145%09red/cit:102623854%09red/cit:102625637%09red/cit:102622026%09red/cit:102625221%09red/cit:102626483%09red/cit:102626762%09red/cit:102617821%09red/cit:102616660%09red/cit:102616327%09red/cit:102610883%09red/cit:102606603%09red/cit:102…
Pyrimidine metabolism	cit00240	21	111	0.367478	0.999313	Cs2g24710|Cs7g11000|Cs5g14000|Cs2g23290|Cs4g08500|orange1.1t03222|Cs8g08930|Citrus_sinensis_newGene_4|Cs7g23550|Cs5g30330|Cs8g19610|orange1.1t03873|Cs7g22080|Cs3g26370|Cs5g02180|Cs8g07410|orange1.1t04810|Cs5g23620|Cs3g01690|Cs4g08410|Cs2g12080	http://www.genome.jp/kegg-bin/show_pathway?cit00240/cit:102620839%09red/cit:102623776%09red/cit:102629765%09red/cit:102629790%09red/cit:102614082%09red/cit:102627519%09red/cit:102620771%09red/cit:102620633%09red/cit:102608043%09red/cit:102610005%09red/cit:102624443%09red/cit:102627324%09red/cit:102609888%09red/cit:102613130%09red/cit:102612998%09red/cit:102614475%09red/cit:102608035%09red/cit:102…
RNA degradation	cit03018	21	111	0.367478	0.999313	orange1.1t01562|Cs6g12080|Cs1g15970|Cs6g12480|Cs6g04130|Cs3g09840|Cs5g26320|Cs2g30700|Cs9g13570|Cs5g26380|Cs6g12100|Cs1g18140|Cs7g01950|Cs7g12310|Cs1g08485|orange1.1t01589|Cs8g14860|Cs4g08630|orange1.1t04719|Cs9g15960|Cs5g26370	http://www.genome.jp/kegg-bin/show_pathway?cit03018/cit:102620413%09red/cit:107174345%09red/cit:102622213%09red/cit:102617858%09red/cit:102630152%09red/cit:102630158%09red/cit:102609990%09red/cit:102625221%09red/cit:102621635%09red/cit:102607983%09red/cit:102620919%09red/cit:102631061%09red/cit:102616327%09red/cit:102624901%09red/cit:102630227%09red/cit:102613621%09red/cit:102614642%09red/cit:102…
Diterpenoid biosynthesis	cit00904	6	28	0.375033	0.999313	Cs5g15540|orange1.1t01725|Cs5g27580|Cs2g03380|Cs5g15530|Cs5g14480	http://www.genome.jp/kegg-bin/show_pathway?cit00904/cit:102623063%09red/cit:102626017%09red/cit:102628050%09red/cit:102614515%09red/cit:102614198%09red
Cutin, suberine and wax biosynthesis	cit00073	6	28	0.375033	0.999313	Cs2g19510|orange1.1t02245|Cs6g05260|Cs1g02760|Cs5g03440|Cs1g18110	http://www.genome.jp/kegg-bin/show_pathway?cit00073/cit:102626131%09red/cit:102619862%09red/cit:102610181%09red/cit:102627840%09red/cit:102627902%09red/cit:102610308%09red
Monoterpenoid biosynthesis	cit00902	2	7	0.385675	0.999313	Cs2g07250|orange1.1t00328	http://www.genome.jp/kegg-bin/show_pathway?cit00902/cit:102617908%09red/cit:102610031%09red
Regulation of autophagy	cit04140	6	29	0.402716	0.999313	Cs1g17600|orange1.1t01753|Cs7g02620|orange1.1t00201|Cs2g04720|Cs7g06310	http://www.genome.jp/kegg-bin/show_pathway?cit04140/cit:102628076%09red/cit:102618378%09red/cit:102623752%09red/cit:102611739%09red/cit:102625929%09red/cit:102622129%09red
Brassinosteroid biosynthesis	cit00905	3	13	0.419013	0.999313	Cs7g11870|Cs7g11890|Cs2g18810	http://www.genome.jp/kegg-bin/show_pathway?cit00905/cit:102625685%09red/cit:102622879%09red/cit:102623461%09red
Cysteine and methionine metabolism	cit00270	17	92	0.421313	0.999313	Cs9g07420|Cs8g03420|Cs3g16440|Cs3g11520|Cs7g13320|Cs4g02260|Cs3g16430|Cs5g10730|Cs2g23820|Cs9g05430|Cs8g03410|Cs4g13490|orange1.1t00386|Cs8g04900|Cs8g10955|Citrus_sinensis_newGene_38|Cs3g20140	http://www.genome.jp/kegg-bin/show_pathway?cit00270/cit:102609716%09red/cit:102628532%09red/cit:102614076%09red/cit:102611153%09red/cit:102614611%09red/cit:102622142%09red/cit:102618286%09red/cit:102628273%09red/cit:102613631%09red/cit:102627781%09red/cit:102614136%09red/cit:102625258%09red/cit:102621523%09red/cit:102617645%09red/cit:102629613%09red/cit:102611477%09red/cit:102609114%09red
Tyrosine metabolism	cit00350	11	59	0.443851	0.999313	Cs3g22910|Cs1g01760|Cs5g28880|Cs2g22660|Cs4g04170|orange1.1t04637|Cs2g23820|Cs6g09320|Cs2g30610|Cs7g16600|Cs7g14420	http://www.genome.jp/kegg-bin/show_pathway?cit00350/cit:102616375%09red/cit:102623145%09red/cit:102629862%09red/cit:102607021%09red/cit:102612126%09red/cit:102607528%09red/cit:102607468%09red/cit:102611153%09red/cit:102631169%09red/cit:102629885%09red/cit:102628355%09red
Nitrogen metabolism	cit00910	6	31	0.45768	0.999313	Cs7g09040|Cs2g28060|Cs2g27650|Cs5g07820|Cs7g08660|Cs9g05680	http://www.genome.jp/kegg-bin/show_pathway?cit00910/cit:102626102%09red/cit:102616455%09red/cit:102610338%09red/cit:102614650%09red/cit:102630064%09red/cit:102627329%09red
Glycosaminoglycan degradation	cit00531	3	14	0.459964	0.999313	Cs7g01060|Cs7g28400|Cs5g04900	http://www.genome.jp/kegg-bin/show_pathway?cit00531/cit:102614926%09red/cit:102622485%09red/cit:102619901%09red
Carbon metabolism	cit01200	41	234	0.462961	0.999313	Cs3g16700|Cs6g05110|Cs7g31640|Cs3g11520|Cs6g01060|Cs5g08700|Cs7g10220|Cs2g28210|orange1.1t00386|Cs9g13570|Cs2g03230|Cs1g15970|Cs3g26050|Cs3g18540|Cs4g08150|Cs5g28880|Cs7g14910|Cs9g15960|Cs1g16570|Cs7g11110|Cs7g14420|Cs2g15520|Cs5g10920|Cs2g02890|Cs2g13700|Cs2g14940|Cs8g08710|Cs1g20710|Cs2g25020|Cs5g10730|Cs5g15000|Cs4g01490|Cs9g05370|Cs2g30930|Cs1g16950|orange1.1t04637|Cs5g07820|Cs7g14900|Cs1g182…	http://www.genome.jp/kegg-bin/show_pathway?cit01200/cit:102609716%09red/cit:102622213%09red/cit:102626102%09red/cit:102623145%09red/cit:102629862%09red/cit:102625221%09red/cit:102610883%09red/cit:102613631%09red/cit:102624724%09red/cit:102578015%09red/cit:102620489%09red/cit:102624559%09red/cit:102624333%09red/cit:102617863%09red/cit:102621511%09red/cit:102628355%09red/cit:102622925%09red/cit:102…
Glycerolipid metabolism	cit00561	11	60	0.463516	0.999313	orange1.1t03054|Cs8g06970|Citrus_sinensis_newGene_559|orange1.1t03986|Cs5g17230|Cs5g11570|Cs7g08450|Cs2g12350|orange1.1t04195|orange1.1t01718|Cs1g24850	http://www.genome.jp/kegg-bin/show_pathway?cit00561/cit:102618121%09red/cit:102629567%09red/cit:102608060%09red/cit:102620382%09red/cit:102614224%09red/cit:102611757%09red/cit:102627492%09red/cit:102629675%09red/cit:102619627%09red/cit:102615805%09red/cit:102625116%09red
Circadian rhythm - plant	cit04712	8	43	0.47031	0.999313	Cs7g27910|Cs7g05140|Cs2g02470|Cs9g17160|Cs1g19130|Cs3g15840|Cs2g14720|Cs3g20330	http://www.genome.jp/kegg-bin/show_pathway?cit04712/cit:102630875%09red/cit:102619470%09red/cit:102607013%09red/cit:102611930%09red/cit:102614563%09red/cit:102607309%09red/cit:102622101%09red/cit:102626778%09red
Purine metabolism	cit00230	26	148	0.477552	0.999313	orange1.1t04964|Cs3g26370|Cs6g08710|Cs5g02180|Cs5g09110|Cs3g21990|Cs7g11000|Cs4g08500|Citrus_sinensis_newGene_4|Cs5g30330|orange1.1t04406|orange1.1t04405|orange1.1t04810|Cs8g19610|Cs5g17500|Cs4g01290|Cs7g23550|Cs5g07110|Cs5g23620|Cs5g06260|Cs4g08410|Cs2g11590|Cs5g14000|Cs8g08930|Cs7g05600|Cs3g25910	http://www.genome.jp/kegg-bin/show_pathway?cit00230/cit:102620839%09red/cit:102614082%09red/cit:102620633%09red/cit:102609888%09red/cit:102614475%09red/cit:102622652%09red/cit:102626654%09red/cit:102629765%09red/cit:102611182%09red/cit:102612345%09red/cit:102627676%09red/cit:102623776%09red/cit:102619309%09red/cit:102614932%09red/cit:102608043%09red/cit:102615128%09red/cit:102626985%09red/cit:102…
Cyanoamino acid metabolism	cit00460	10	55	0.479352	0.999313	Cs7g01340|orange1.1t01456|Cs8g03370|Cs8g13100|Cs7g29760|Cs7g29770|Cs1g20710|orange1.1t00386|Cs1g02370|Cs2g07740	http://www.genome.jp/kegg-bin/show_pathway?cit00460/cit:102609716%09red/cit:102610270%09red/cit:102626076%09red/cit:102612895%09red/cit:102629109%09red/cit:102625094%09red/cit:102613196%09red/cit:102619237%09red/cit:102608376%09red/cit:102624718%09red
Fatty acid metabolism	cit01212	13	73	0.489432	0.999313	Cs7g23820|Cs9g05210|orange1.1t02241|Cs1g01205|Cs5g34760|Cs1g20370|Cs1g17070|orange1.1t01720|Cs6g08640|Cs3g20840|Cs8g17910|Cs5g26540|Cs6g08630	http://www.genome.jp/kegg-bin/show_pathway?cit01212/cit:102627239%09red/cit:102618601%09red/cit:102613088%09red/cit:102612598%09red/cit:102617880%09red/cit:102615515%09red/cit:102623663%09red/cit:102627276%09red/cit:102610324%09red/cit:102614799%09red/cit:102615814%09red/cit:102621321%09red
Taurine and hypotaurine metabolism	cit00430	2	9	0.491363	0.999313	Cs6g20830|Cs1g02370	http://www.genome.jp/kegg-bin/show_pathway?cit00430/cit:102619237%09red/cit:102623849%09red
Sesquiterpenoid and triterpenoid biosynthesis	cit00909	4	21	0.50463	0.999313	Cs2g08540|Cs8g20950|Cs8g03530|Cs8g03350	http://www.genome.jp/kegg-bin/show_pathway?cit00909/cit:102622201%09red/cit:102610644%09red/cit:102626251%09red
Fatty acid elongation	cit00062	5	27	0.508328	0.999313	Cs7g23820|Cs8g17910|Cs7g04850|Cs8g17800|Cs1g20370	http://www.genome.jp/kegg-bin/show_pathway?cit00062/cit:102617880%09red/cit:102621321%09red/cit:102631264%09red/cit:102610324%09red/cit:102617526%09red
beta-Alanine metabolism	cit00410	8	45	0.516102	0.999313	Cs7g23670|Cs7g23790|Cs7g02060|Cs6g15870|Cs5g08700|Cs7g08450|Cs4g14150|Cs1g24850	http://www.genome.jp/kegg-bin/show_pathway?cit00410/cit:102624788%09red/cit:102608060%09red/cit:102606898%09red/cit:102609290%09red/cit:102616414%09red/cit:102627492%09red/cit:102626887%09red/cit:102628850%09red
Glycosylphosphatidylinositol(GPI)-anchor biosynthesis	cit00563	4	22	0.537079	0.999313	orange1.1t02878|Cs1g20340|Cs5g27830|Cs8g12960	http://www.genome.jp/kegg-bin/show_pathway?cit00563/cit:102608462%09red/cit:102625326%09red/cit:102617421%09red/cit:102611777%09red
Ether lipid metabolism	cit00565	4	22	0.537079	0.999313	Cs5g10090|Cs7g15610|Cs3g26720|orange1.1t02582	http://www.genome.jp/kegg-bin/show_pathway?cit00565/cit:102578045%09red/cit:102613480%09red/cit:102622948%09red/cit:102618497%09red
Histidine metabolism	cit00340	3	16	0.53772	0.999313	Cs1g24850|Cs3g21200|Cs7g08450	http://www.genome.jp/kegg-bin/show_pathway?cit00340/cit:102627492%09red/cit:102608060%09red/cit:102629552%09red
Riboflavin metabolism	cit00740	2	10	0.539727	0.999313	Citrus_sinensis_newGene_893|orange1.1t01969	http://www.genome.jp/kegg-bin/show_pathway?cit00740/cit:102620733%09red/cit:102621261%09red
2-Oxocarboxylic acid metabolism	cit01210	10	58	0.539893	0.999313	Cs8g03420|Cs3g16440|orange1.1t01456|Cs7g08110|Cs3g16430|Cs8g03410|Cs7g29760|Cs7g29770|Cs1g16570|Cs9g03530	http://www.genome.jp/kegg-bin/show_pathway?cit01210/cit:102629524%09red/cit:102614611%09red/cit:102628273%09red/cit:102626076%09red/cit:102612895%09red/cit:102627781%09red/cit:102614136%09red/cit:102613196%09red/cit:102614568%09red/cit:102620489%09red
Protein processing in endoplasmic reticulum	cit04141	33	195	0.545714	0.999313	Cs8g14930|Cs5g18500|Cs2g08495|Cs8g19540|Cs5g28170|Cs2g23310|Cs4g05880|Cs2g20840|Cs1g13036|Citrus_sinensis_newGene_1513|Cs9g15350|Cs2g24360|Cs8g19490|orange1.1t01849|Citrus_sinensis_newGene_195|Cs4g05770|Cs7g29040|Cs6g07310|orange1.1t03981|Cs5g21755|Cs1g17360|orange1.1t04990|Cs5g23160|Cs7g06910|Cs8g19510|Cs9g10080|Cs5g04970|orange1.1t05332|Cs2g24350|Citrus_sinensis_newGene_1521|Cs8g18740|Cs3g07660…	http://www.genome.jp/kegg-bin/show_pathway?cit04141/cit:102619456%09red/cit:102621606%09red/cit:107175375%09red/cit:102626183%09red/cit:102628233%09red/cit:102608313%09red/cit:102624698%09red/cit:102620759%09red/cit:107178464%09red/cit:102625059%09red/cit:102629863%09red/cit:102622440%09red/cit:102622192%09red/cit:102630008%09red/cit:102621067%09red/cit:102621322%09red/cit:102620028%09red/cit:102…
Butanoate metabolism	cit00650	3	17	0.574103	0.999313	Cs6g16950|Cs1g18280|Cs9g16610	http://www.genome.jp/kegg-bin/show_pathway?cit00650/cit:102607283%09red/cit:102609673%09red/cit:102610839%09red
RNA polymerase	cit03020	7	42	0.584369	0.999313	Cs3g26370|Cs4g08500|Cs8g08930|Cs5g30330|Cs8g19610|Cs5g23620|Cs4g08410	http://www.genome.jp/kegg-bin/show_pathway?cit03020/cit:102623776%09red/cit:102629765%09red/cit:102620633%09red/cit:102629790%09red/cit:102614475%09red/cit:102611182%09red/cit:102625354%09red
Mismatch repair	cit03430	6	36	0.587586	0.999313	Cs5g14000|Cs2g06190|Cs5g20750|Cs7g08630|Cs1g02620|Cs1g26570	http://www.genome.jp/kegg-bin/show_pathway?cit03430/cit:102613390%09red/cit:102625196%09red/cit:102608043%09red/cit:102610589%09red/cit:102631102%09red/cit:102608669%09red
Sulfur metabolism	cit00920	5	30	0.592051	0.999313	Cs3g11520|Cs1g06660|orange1.1t00386|Cs2g02980|Cs3g25910	http://www.genome.jp/kegg-bin/show_pathway?cit00920/cit:102613631%09red/cit:102622748%09red/cit:102626350%09red/cit:102609716%09red/cit:102608155%09red
Ascorbate and aldarate metabolism	cit00053	7	43	0.606725	0.999313	Cs5g11560|Cs6g04140|Cs1g24850|Cs6g17580|Cs7g08450|Citrus_sinensis_newGene_1339|Cs3g02580	http://www.genome.jp/kegg-bin/show_pathway?cit00053/cit:102608060%09red/cit:102628073%09red/cit:102615500%09red/cit:102622372%09red/cit:102631172%09red/cit:102627492%09red/cit:102618589%09red
Nicotinate and nicotinamide metabolism	cit00760	3	18	0.608637	0.999313	orange1.1t04810|Cs7g23550|Cs1g22480	http://www.genome.jp/kegg-bin/show_pathway?cit00760/cit:102609888%09red/cit:102617998%09red/cit:102624443%09red
Glycerophospholipid metabolism	cit00564	13	80	0.60932	0.999313	Cs7g15610|Cs8g06970|orange1.1t05197|Cs5g11570|Cs2g07820|Cs3g26720|Cs3g16250|orange1.1t01718|orange1.1t04183|Cs5g10090|Cs2g13440|Cs5g06260|orange1.1t02582	http://www.genome.jp/kegg-bin/show_pathway?cit00564/cit:102578045%09red/cit:102626093%09red/cit:102613480%09red/cit:102626985%09red/cit:102618497%09red/cit:102614224%09red/cit:102607629%09red/cit:102610437%09red/cit:102607137%09red/cit:102622948%09red/cit:102615805%09red/cit:102630340%09red/cit:102619627%09red
Steroid biosynthesis	cit00100	6	37	0.611595	0.999313	Cs8g03350|Cs8g04910|Cs8g19150|Cs8g03530|Cs5g09615|Cs4g04740	http://www.genome.jp/kegg-bin/show_pathway?cit00100/cit:102610586%09red/cit:102622201%09red/cit:102611328%09red/cit:102625150%09red/cit:102630075%09red
One carbon pool by folate	cit00670	3	19	0.641245	0.999313	Cs2g02890|Cs8g07410|Cs1g20710	http://www.genome.jp/kegg-bin/show_pathway?cit00670/cit:102624724%09red/cit:102610270%09red/cit:102610005%09red
Pentose and glucuronate interconversions	cit00040	18	114	0.657166	0.999313	Cs7g09860|orange1.1t03054|orange1.1t06022|Cs7g21940|orange1.1t02530|Cs5g11560|Cs7g08450|Cs4g08770|Cs9g14450|Cs1g24850|orange1.1t00801|Cs2g07660|Cs2g27910|Cs9g14440|Cs2g25020|Cs5g34710|Cs3g06900|Cs5g10920	http://www.genome.jp/kegg-bin/show_pathway?cit00040/cit:102618121%09red/cit:102627492%09red/cit:102608060%09red/cit:102609480%09red/cit:102625023%09red/cit:102619978%09red/cit:102623039%09red/cit:102615500%09red/cit:102615875%09red/cit:102611144%09red/cit:102618587%09red/cit:102626426%09red/cit:102613420%09red/cit:102629596%09red/cit:102624695%09red/cit:102609721%09red/cit:102630292%09red/cit:102…
Inositol phosphate metabolism	cit00562	9	60	0.691772	0.999313	Cs7g15610|Cs7g14760|Cs3g02580|Cs3g04150|Citrus_sinensis_newGene_37|Cs1g01150|Cs8g03640|Cs5g25260|orange1.1t02582	http://www.genome.jp/kegg-bin/show_pathway?cit00562/cit:102612191%09red/cit:102613480%09red/cit:102618843%09red/cit:102618497%09red/cit:102629031%09red/cit:102629919%09red/cit:102623644%09red/cit:102618589%09red
Vitamin B6 metabolism	cit00750	2	14	0.700016	0.999313	Cs1g17840|Cs4g13590	http://www.genome.jp/kegg-bin/show_pathway?cit00750/cit:102614479%09red/cit:102621280%09red
Biosynthesis of amino acids	cit01230	32	205	0.707507	0.999313	Cs1g01760|Cs3g11520|Cs1g17840|Cs3g16430|Cs1g19830|Cs8g03410|orange1.1t00386|Cs2g13700|Cs9g15960|Cs2g07700|Cs1g15970|Cs4g08150|Cs5g30440|Cs3g18540|Cs1g16570|Cs5g10920|Cs3g16440|Cs7g30350|Cs7g27180|Cs2g23820|Cs8g08710|Cs1g20710|Cs2g25020|Cs8g10955|Cs9g03530|Cs8g03420|Cs3g03620|Cs7g31270|Cs9g13570|Cs4g05200|Cs7g10220|Cs9g05680	http://www.genome.jp/kegg-bin/show_pathway?cit01230/cit:102609716%09red/cit:102622213%09red/cit:102625221%09red/cit:102610883%09red/cit:102627781%09red/cit:102613631%09red/cit:102578015%09red/cit:102608720%09red/cit:102620489%09red/cit:102624559%09red/cit:102614479%09red/cit:102629524%09red/cit:102620305%09red/cit:102630901%09red/cit:102607475%09red/cit:102627714%09red/cit:102609480%09red/cit:102…
Monobactam biosynthesis	cit00261	1	7	0.716389	0.999313	Cs3g25910	http://www.genome.jp/kegg-bin/show_pathway?cit00261/cit:102622748%09red
Base excision repair	cit03410	6	42	0.718965	0.999313	orange1.1t03672|Cs5g14000|Cs6g08270|Cs2g11940|Cs3g02620|orange1.1t03234	http://www.genome.jp/kegg-bin/show_pathway?cit03410/cit:102616863%09red/cit:102619856%09red/cit:102621461%09red/cit:102608043%09red/cit:102614205%09red/cit:102627764%09red
Folate biosynthesis	cit00790	3	22	0.727273	0.999313	Cs1g08020|Cs2g29290|Cs8g07410	http://www.genome.jp/kegg-bin/show_pathway?cit00790/cit:102622222%09red/cit:102618166%09red/cit:102610005%09red
Non-homologous end-joining	cit03450	1	8	0.757728	0.999313	orange1.1t00239	http://www.genome.jp/kegg-bin/show_pathway?cit03450/cit:102626662%09red
Starch and sucrose metabolism	cit00500	36	236	0.759307	0.999313	Cs2g10900|Cs7g01340|orange1.1t03668|Cs5g20330|Cs4g02450|Cs1g18220|Cs2g27910|Cs4g18340|Cs2g07740|Cs5g09480|Cs7g05690|Cs5g01790|Cs3g26050|Cs2g30930|orange1.1t00611|Cs2g17090|Citrus_sinensis_newGene_670|Cs5g20320|Cs2g07660|Cs3g06900|Cs8g07230|Cs2g04200|orange1.1t02530|Cs4g09950|Cs5g18640|Cs6g22020|Cs9g14450|Cs2g27890|Cs5g22910|orange1.1t01884|Cs5g11560|Cs8g03370|orange1.1t02484|Cs3g18450|Cs9g14440|C…	http://www.genome.jp/kegg-bin/show_pathway?cit00500/cit:102625638%09red/cit:102625023%09red/cit:102616341%09red/cit:102615875%09red/cit:102611144%09red/cit:102625452%09red/cit:102615570%09red/cit:102577989%09red/cit:102612446%09red/cit:102630639%09red/cit:102607007%09red/cit:102629109%09red/cit:102628530%09red/cit:102614800%09red/cit:102608376%09red/cit:102609721%09red/cit:102630292%09red/cit:102…
Tropane, piperidine and pyridine alkaloid biosynthesis	cit00960	5	38	0.770813	0.999313	orange1.1t03042|Cs2g23820|orange1.1t03035|orange1.1t03034|Cs1g01760	http://www.genome.jp/kegg-bin/show_pathway?cit00960/cit:102615202%09red/cit:102611153%09red/cit:102629885%09red/cit:102612645%09red/cit:102613350%09red
Other glycan degradation	cit00511	3	24	0.775039	0.999313	Cs8g17240|Cs7g01060|Cs7g28400	http://www.genome.jp/kegg-bin/show_pathway?cit00511/cit:102622485%09red/cit:102619901%09red/cit:102630305%09red
Oxidative phosphorylation	cit00190	16	113	0.792611	0.999313	orange1.1t06021|Citrus_sinensis_newGene_1529|Cs4g18700|Cs3g08960|Cs1g15410|Cs1g24330|Cs1g16160|Cs7g04890|Cs7g05570|Cs3g25560|orange1.1t01617|Cs1g13260|orange1.1t01462|Cs2g03080|Cs6g11935|Cs8g12085	http://www.genome.jp/kegg-bin/show_pathway?cit00190/cit:102610517%09red/cit:102629991%09red/cit:102623097%09red/cit:102619542%09red/cit:102620201%09red/cit:102624570%09red/cit:102625768%09red/cit:102609101%09red/cit:102610853%09red/cit:102607854%09red/cit:102617317%09red/cit:102620978%09red/cit:4271228%09red/cit:102618564%09red/cit:102626417%09red
Selenocompound metabolism	cit00450	2	18	0.811045	0.999313	Cs3g01530|Cs3g25910	http://www.genome.jp/kegg-bin/show_pathway?cit00450/cit:102622748%09red/cit:102615293%09red
Homologous recombination	cit03440	5	41	0.819998	0.999313	Cs7g08630|Cs3g03740|orange1.1t00225|Cs5g14000|Cs4g03440	http://www.genome.jp/kegg-bin/show_pathway?cit03440/cit:102619562%09red/cit:102607526%09red/cit:102610752%09red/cit:102613390%09red/cit:102608043%09red
Phosphatidylinositol signaling system	cit04070	7	56	0.830566	0.999313	Cs7g14760|Cs2g29030|Cs5g11570|Cs3g04150|Cs9g02090|Cs8g03640|Cs5g25260	http://www.genome.jp/kegg-bin/show_pathway?cit04070/cit:102615552%09red/cit:102612191%09red/cit:102618843%09red/cit:102623644%09red/cit:102620326%09red/cit:102629919%09red/cit:102615805%09red
Alanine, aspartate and glutamate metabolism	cit00250	5	43	0.847789	0.999313	Cs5g07820|Cs4g05970|Cs9g05680|Cs1g16570|Cs1g01560	http://www.genome.jp/kegg-bin/show_pathway?cit00250/cit:102620489%09red/cit:102610338%09red/cit:102610878%09red/cit:102628580%09red/cit:102626102%09red
Sulfur relay system	cit04122	1	11	0.848982	0.999313	Cs2g29290	http://www.genome.jp/kegg-bin/show_pathway?cit04122/cit:102622222%09red
DNA replication	cit03030	5	44	0.860294	0.999313	Cs7g11000|Cs1g02620|Cs2g12220|Cs7g08630|Cs5g14000	http://www.genome.jp/kegg-bin/show_pathway?cit03030/cit:102620839%09red/cit:102607898%09red/cit:102608043%09red/cit:102613390%09red/cit:102625196%09red
Biotin metabolism	cit00780	3	29	0.864888	0.999313	Cs5g26540|Cs1g17070|Cs1g01205	http://www.genome.jp/kegg-bin/show_pathway?cit00780/cit:102615814%09red/cit:102623663%09red/cit:102612598%09red
Glycine, serine and threonine metabolism	cit00260	8	67	0.872424	0.999313	Cs2g07700|Cs3g03620|Cs2g02890|Cs1g17840|Cs5g30440|Cs3g18540|Cs7g22860|Cs1g20710	http://www.genome.jp/kegg-bin/show_pathway?cit00260/cit:102614363%09red/cit:102614479%09red/cit:102608777%09red/cit:102616660%09red/cit:102624724%09red/cit:102630901%09red/cit:102608720%09red/cit:102610270%09red
Arginine biosynthesis	cit00220	3	30	0.878502	0.999313	Cs5g07820|Cs1g16570|Cs9g05680	http://www.genome.jp/kegg-bin/show_pathway?cit00220/cit:102610338%09red/cit:102626102%09red/cit:102620489%09red
Nucleotide excision repair	cit03420	6	54	0.887368	0.999313	orange1.1t06027|Cs5g14000|orange1.1t01112|Cs1g17360|Cs7g08630|Cs1g02620	http://www.genome.jp/kegg-bin/show_pathway?cit03420/cit:102613390%09red/cit:102608043%09red/cit:102625196%09red/cit:102608574%09red/cit:102607298%09red/cit:102622192%09red
Arachidonic acid metabolism	cit00590	1	13	0.889804	0.999313	Cs1g02370	http://www.genome.jp/kegg-bin/show_pathway?cit00590/cit:102619237%09red
SNARE interactions in vesicular transport	cit04130	4	39	0.890414	0.999313	Cs7g26210|Cs5g30100|Cs2g29200|Cs5g33650	http://www.genome.jp/kegg-bin/show_pathway?cit04130/cit:102621573%09red/cit:102619034%09red/cit:102630120%09red/cit:102622576%09red
Sphingolipid metabolism	cit00600	3	31	0.890882	0.999313	Cs5g17230|Citrus_sinensis_newGene_559|Cs2g12350	http://www.genome.jp/kegg-bin/show_pathway?cit00600/cit:102620382%09red/cit:102629675%09red/cit:102625116%09red
RNA transport	cit03013	19	148	0.90377	0.999313	Cs1g15470|Cs3g08620|Cs8g17010|Cs3g15510|orange1.1t05051|Cs6g05970|Cs2g20280|Cs4g11100|orange1.1t01697|Cs2g27340|Cs5g27850|orange1.1t02456|Cs4g16060|Cs8g17000|orange1.1t03865|Cs1g08290|orange1.1t05264|Cs7g28850|Cs4g05590	http://www.genome.jp/kegg-bin/show_pathway?cit03013/cit:102617716%09red/cit:102617424%09red/cit:102609379%09red/cit:102617045%09red/cit:102610104%09red/cit:102620159%09red/cit:102618607%09red/cit:102627510%09red/cit:102630056%09red/cit:102625330%09red/cit:102626769%09red/cit:102611313%09red/cit:102612364%09red/cit:102626880%09red/cit:102621900%09red/cit:102622852%09red/cit:102623826%09red/cit:102…
ABC transporters	cit02010	2	24	0.909565	0.999313	orange1.1t02765|Cs4g15420	http://www.genome.jp/kegg-bin/show_pathway?cit02010/cit:102607835%09red/cit:102617457%09red
Fatty acid biosynthesis	cit00061	5	49	0.910556	0.999313	Cs5g26540|Cs3g20840|orange1.1t01720|Cs1g17070|Cs1g01205	http://www.genome.jp/kegg-bin/show_pathway?cit00061/cit:102615814%09red/cit:102618601%09red/cit:102614799%09red/cit:102623663%09red/cit:102612598%09red
Pyruvate metabolism	cit00620	8	73	0.918892	0.999313	Cs3g16700|Cs9g05370|Cs7g08450|Cs4g16390|Cs2g15520|Cs1g24850|Cs5g10730|Cs5g01270	http://www.genome.jp/kegg-bin/show_pathway?cit00620/cit:102623813%09red/cit:102608060%09red/cit:102622026%09red/cit:102627492%09red/cit:102619088%09red/cit:102628532%09red/cit:102627315%09red/cit:102607204%09red
AGE-RAGE signaling pathway in diabetic complications	cit04933	1	15	0.919593	0.999313	Cs7g14760	http://www.genome.jp/kegg-bin/show_pathway?cit04933/cit:102612191%09red
Basal transcription factors	cit03022	4	44	0.933546	0.999313	orange1.1t01112|Cs6g03583|orange1.1t06027|orange1.1t04239	http://www.genome.jp/kegg-bin/show_pathway?cit03022/cit:102624207%09red/cit:102608574%09red/cit:102619964%09red/cit:102607298%09red
Phagosome	cit04145	8	76	0.93608	0.999313	Cs5g23160|Cs5g21755|Cs2g27790|Cs4g15690|Cs3g25560|Cs2g29200|Cs7g24700|Citrus_sinensis_newGene_195	http://www.genome.jp/kegg-bin/show_pathway?cit04145/cit:102629392%09red/cit:102631320%09red/cit:102620201%09red/cit:102622088%09red/cit:102612513%09red/cit:102608719%09red/cit:102619034%09red/cit:102610579%09red
Ribosome biogenesis in eukaryotes	cit03008	8	77	0.941054	0.999313	Cs6g12740|orange1.1t01697|Cs6g12730|Cs3g20620|Cs3g15840|Cs4g17730|Cs6g12820|Cs8g14480	http://www.genome.jp/kegg-bin/show_pathway?cit03008/cit:102610796%09red/cit:102619249%09red/cit:102625613%09red/cit:102611954%09red/cit:102631094%09red/cit:102610041%09red/cit:102619470%09red
Zeatin biosynthesis	cit00908	1	17	0.94133	0.999313	Cs4g14410	http://www.genome.jp/kegg-bin/show_pathway?cit00908/cit:102615601%09red
Ubiquitin mediated proteolysis	cit04120	13	115	0.94463	0.999313	Cs2g23310|Cs2g08495|Cs9g10080|Cs6g17890|Cs1g17360|Citrus_sinensis_newGene_1340|Cs9g17160|orange1.1t01708|Cs5g18350|Cs2g02470|Cs8g15610|Cs9g02150|Cs8g08180	http://www.genome.jp/kegg-bin/show_pathway?cit04120/cit:102616953%09red/cit:102612987%09red/cit:102615892%09red/cit:102607013%09red/cit:102616731%09red/cit:102611930%09red/cit:102622192%09red/cit:107178464%09red/cit:102625059%09red/cit:102625845%09red/cit:102627698%09red/cit:102623835%09red/cit:107174353%09red
Lysine degradation	cit00310	2	28	0.945813	0.999313	Cs1g24850|Cs7g08450	http://www.genome.jp/kegg-bin/show_pathway?cit00310/cit:102627492%09red/cit:102608060%09red
Protein export	cit03060	4	46	0.945981	0.999313	Cs3g10540|Citrus_sinensis_newGene_195|Cs6g17310|Cs5g28170	http://www.genome.jp/kegg-bin/show_pathway?cit03060/cit:102622065%09red/cit:102612513%09red/cit:102607327%09red/cit:102629863%09red
Photosynthesis - antenna proteins	cit00196	1	18	0.949885	0.999313	Cs7g10740	http://www.genome.jp/kegg-bin/show_pathway?cit00196/cit:102608150%09red
Spliceosome	cit03040	20	167	0.951272	0.999313	Cs4g17730|Citrus_sinensis_newGene_1491|orange1.1t05219|Cs4g03430|Cs7g29040|Cs6g05970|Cs7g28850|Citrus_sinensis_newGene_1521|Cs3g14800|orange1.1t04990|orange1.1t00974|Cs4g16750|Citrus_sinensis_newGene_380|Cs7g01950|Cs3g09840|orange1.1t06052|Cs9g10460|Cs6g14400|Cs4g02855|Cs1g22415	http://www.genome.jp/kegg-bin/show_pathway?cit03040/cit:102611313%09red/cit:102624901%09red/cit:102631146%09red/cit:102616591%09red/cit:102617205%09red/cit:102618425%09red/cit:102630056%09red/cit:102619005%09red/cit:102620919%09red/cit:102625613%09red/cit:102617797%09red/cit:102623196%09red/cit:102623605%09red/cit:102625888%09red/cit:102608987%09red/cit:102619789%09red/cit:102618482%09red/cit:102…
Citrate cycle (TCA cycle)	cit00020	3	44	0.975399	0.999313	Cs3g16700|Cs5g10730|Cs5g01270	http://www.genome.jp/kegg-bin/show_pathway?cit00020/cit:102623813%09red/cit:102622026%09red/cit:102628532%09red
Propanoate metabolism	cit00640	2	34	0.975436	0.999313	Cs5g08700|Cs1g09500	http://www.genome.jp/kegg-bin/show_pathway?cit00640/cit:102626887%09red/cit:102627777%09red
Endocytosis	cit04144	15	144	0.979635	0.999313	Cs9g01570|Citrus_sinensis_newGene_1521|Cs3g26720|Cs4g15690|Cs3g04150|Cs5g07330|Cs5g10090|Cs6g18760|orange1.1t04990|orange1.1t01784|Cs7g24700|Cs7g29040|Cs4g13450|Cs7g32110|Cs7g29230	http://www.genome.jp/kegg-bin/show_pathway?cit04144/cit:102578045%09red/cit:102621419%09red/cit:102613742%09red/cit:102620192%09red/cit:102617797%09red/cit:102607917%09red/cit:102622948%09red/cit:102622088%09red/cit:102629919%09red/cit:102615153%09red/cit:102625888%09red/cit:102623489%09red/cit:102617955%09red/cit:102610579%09red
Ribosome	cit03010	35	288	0.980092	0.999313	Cs5g30990|Cs9g10140|Cs5g06210|Cs5g09655|Cs7g08910|Cs4g17910|Cs2g14750|Cs9g19200|Cs9g09330|Cs6g03530|Cs2g21530|Cs5g13635|Cs2g05790|Cs6g06825|Cs9g05510|Cs6g07530|Cs5g25250|Cs3g19085|Cs9g02480|orange1.1t01662|Cs8g16600|orange1.1t01341|Cs7g01960|Cs5g14790|Cs6g18590|Cs7g28630|Cs8g14570|orange1.1t03270|Cs8g15830|orange1.1t01074|Cs5g16990|orange1.1t01948|Cs9g12510|Cs8g04340|Cs7g15650	http://www.genome.jp/kegg-bin/show_pathway?cit03010/cit:102611043%09red/cit:102619644%09red/cit:102611515%09red/cit:102625183%09red/cit:102609987%09red/cit:102623168%09red/cit:4271134%09red/cit:102610115%09red/cit:102623342%09red/cit:102607109%09red/cit:102620206%09red/cit:4271176%09red/cit:102608331%09red/cit:102608339%09red/cit:102624936%09red/cit:102618427%09red/cit:102611748%09red/cit:1026307…
N-Glycan biosynthesis	cit00510	2	38	0.985677	0.999313	Cs6g04650|Cs2g03800	http://www.genome.jp/kegg-bin/show_pathway?cit00510/cit:102614555%09red/cit:102626940%09red
Proteasome	cit03050	2	45	0.994526	0.999313	Cs6g07180|orange1.1t05855	http://www.genome.jp/kegg-bin/show_pathway?cit03050/cit:102620170%09red/cit:102619245%09red
Aminoacyl-tRNA biosynthesis	cit00970	4	79	0.998814	0.999313	Cs5g19980|Cs6g01340|Cs2g14930|orange1.1t02680	http://www.genome.jp/kegg-bin/show_pathway?cit00970/cit:102629391%09red/cit:102611476%09red/cit:102614209%09red/cit:102608826%09red
mRNA surveillance pathway	cit03015	7	114	0.999313	0.999313	Cs7g23180|Cs7g21950|Cs6g05970|Cs4g19020|Cs2g15030|Cs7g28850|orange1.1t01047	http://www.genome.jp/kegg-bin/show_pathway?cit03015/cit:102611313%09red/cit:102619883%09red/cit:102626720%09red/cit:102630056%09red/cit:102617245%09red/cit:102617256%09red

## Sheet: Pt2 vs Cj2
KEGG pathway	ID	Input number	Background number	P-Value	Corrected P-Value	Input	Hyperlink
Stilbenoid, diarylheptanoid and gingerol biosynthesis	cit00945	24	54	4.02495e-05	0.00478969	Cs4g02360|Cs1g02270|Cs1g12670|Cs9g19030|Cs2g30570|Cs4g02380|Cs3g10450|Cs7g29910|Cs7g11300|Cs4g01910|Cs6g04150|Cs9g08970|Cs4g13440|Cs3g09030|Cs3g05310|Cs3g10460|orange1.1t01519|Cs8g02120|Cs1g11780|Cs7g29940|Cs7g29920|Cs1g05810|Cs3g09040|Cs1g02250	http://www.genome.jp/kegg-bin/show_pathway?cit00945/cit:102617076%09red/cit:102624810%09red/cit:102610356%09red/cit:102616222%09red/cit:102609895%09red/cit:102617991%09red/cit:102617987%09red/cit:107178428%09red/cit:102628720%09red/cit:102609630%09red/cit:102627979%09red/cit:102627130%09red/cit:102629694%09red/cit:102615931%09red/cit:102629165%09red/cit:102622674%09red/cit:102624569%09red/cit:102…
Phenylpropanoid biosynthesis	cit00940	55	203	0.000182128	0.00914755	Cs4g02360|Cs3g20650|Cs1g12670|Cs9g19030|Cs7g01360|Cs5g24990|Cs3g10450|Cs7g08070|Cs3g26570|Cs1g12350|Cs1g19540|Cs2g07740|Cs5g19020|Cs1g21860|Cs5g16860|Cs1g22590|Cs4g01910|Cs6g04150|Cs9g08970|Cs4g16680|Cs5g24900|Cs7g30160|Cs7g01370|Cs8g15800|orange1.1t02040|orange1.1t02043|Cs6g04560|orange1.1t01747|Cs7g20700|Cs4g02380|Cs4g17860|Cs3g10460|orange1.1t05423|Cs9g16590|Cs7g25580|Cs5g13580|orange1.1t05018…	http://www.genome.jp/kegg-bin/show_pathway?cit00940/cit:102625757%09red/cit:102620533%09red/cit:102629858%09red/cit:102617076%09red/cit:102620525%09red/cit:102608175%09red/cit:102629593%09red/cit:102608349%09red/cit:102624908%09red/cit:102610562%09red/cit:102623705%09red/cit:102629165%09red/cit:102631019%09red/cit:107175283%09red/cit:102615475%09red/cit:102622674%09red/cit:102620173%09red/cit:102…
Biosynthesis of secondary metabolites	cit01110	222	1129	0.000230611	0.00914755	orange1.1t04964|Cs3g16700|Cs3g20650|Cs5g11730|Cs6g08710|Cs4g01910|Cs7g06370|Cs1g17840|Cs4g10240|Cs3g22910|Cs3g20830|Cs6g08640|Cs1g19540|Cs9g15960|Cs1g24440|Cs6g10780|Cs3g13040|Cs1g22590|Cs4g15090|orange1.1t03729|Cs9g08970|orange1.1t01725|Cs5g28880|Cs7g11110|Cs8g07230|Cs7g14420|orange1.1t01747|Cs5g24990|orange1.1t01512|orange1.1t04957|orange1.1t01456|Cs9g16590|orange1.1t01519|Cs3g27010|Cs5g13580|o…	http://www.genome.jp/kegg-bin/show_pathway?cit01110/cit:102625757%09red/cit:102620504%09red/cit:102620503%09red/cit:102608175%09red/cit:102623145%09red/cit:102625221%09red/cit:107175218%09red/cit:102609888%09red/cit:102623705%09red/cit:102617987%09red/cit:102627130%09red/cit:102614136%09red/cit:102628351%09red/cit:102622213%09red/cit:102609674%09red/cit:102611617%09red/cit:102630340%09red/cit:102…
Limonene and pinene degradation	cit00903	12	24	0.00154908	0.046085	Cs7g29910|Cs3g05310|Cs7g29920|Cs7g11300|Cs1g02270|Cs7g08450|orange1.1t01519|Cs1g24850|Cs3g09040|Cs1g02250|Cs7g29940|Cs3g09030	http://www.genome.jp/kegg-bin/show_pathway?cit00903/cit:102608060%09red/cit:102616222%09red/cit:102609630%09red/cit:102617987%09red/cit:102627130%09red/cit:102629694%09red/cit:102627492%09red/cit:102615931%09red/cit:102624569%09red/cit:102616816%09red/cit:102626857%09red
Flavonoid biosynthesis	cit00941	20	59	0.00259918	0.0618606	Cs4g02360|Cs5g11730|Cs9g19030|Cs2g30570|Citrus_sinensis_newGene_337|Cs3g10460|Cs4g01910|Cs6g04150|Cs9g08970|Cs1g25280|Cs1g05810|Cs4g02380|Cs1g12670|Cs2g14720|Cs3g20330|Cs1g11780|Cs3g10450|Cs8g02120|Cs4g13440|Cs1g19280	http://www.genome.jp/kegg-bin/show_pathway?cit00941/cit:102620909%09red/cit:102624810%09red/cit:102622674%09red/cit:102609895%09red/cit:102617597%09red/cit:102617076%09red/cit:102617991%09red/cit:107178428%09red/cit:102628720%09red/cit:102617426%09red/cit:102627979%09red/cit:102626432%09red/cit:102629165%09red/cit:102607309%09red/cit:102623228%09red/cit:102621938%09red/cit:102626778%09red/cit:102…
Glutathione metabolism	cit00480	26	99	0.0113396	0.224903	Cs5g34430|orange1.1t03622|Cs6g07260|orange1.1t03535|Cs6g07240|Citrus_sinensis_newGene_4|Cs6g03830|Cs6g01060|Cs7g11110|Cs1g02370|Cs7g15760|orange1.1t01512|orange1.1t05975|Citrus_sinensis_newGene_708|Cs7g15790|Citrus_sinensis_newGene_586|Cs5g03900|orange1.1t03618|orange1.1t05889|Cs6g04140|Cs9g10430|Cs6g03820|Cs5g22630|orange1.1t03452|Cs7g15770|orange1.1t03456	http://www.genome.jp/kegg-bin/show_pathway?cit00480/cit:102616108%09red/cit:102631326%09red/cit:102619237%09red/cit:102614082%09red/cit:107174740%09red/cit:102622372%09red/cit:102619592%09red/cit:102617590%09red/cit:102617095%09red/cit:102627345%09red/cit:102622765%09red/cit:102624333%09red/cit:102626779%09red/cit:102606611%09red/cit:102627921%09red/cit:102621779%09red/cit:102623072%09red/cit:102…
Ubiquinone and other terpenoid-quinone biosynthesis	cit00130	17	62	0.0264087	0.448948	Cs7g06090|Cs3g04670|Cs9g17840|orange1.1t04551|Cs7g02830|Cs7g17390|Cs9g19520|Cs3g08510|Cs6g13020|Cs2g23820|Cs7g06040|Cs8g15800|Cs7g09000|Cs1g10530|Cs5g24900|Cs3g03960|Cs7g08810	http://www.genome.jp/kegg-bin/show_pathway?cit00130/cit:102625410%09red/cit:102613925%09red/cit:102630921%09red/cit:102628556%09red/cit:102611153%09red/cit:107177609%09red/cit:102618884%09red/cit:102621209%09red/cit:102623177%09red/cit:102624429%09red/cit:102611686%09red/cit:102609336%09red/cit:102613589%09red/cit:102619418%09red/cit:102614569%09red/cit:102617831%09red/cit:102614431%09red
Galactose metabolism	cit00052	15	58	0.0509866	0.758426	Cs1g15970|Citrus_sinensis_newGene_559|Cs2g30930|Cs5g17230|Cs7g08770|Cs2g12290|Cs2g12350|orange1.1t00107|Cs5g10530|Cs1g18220|Cs5g18640|Cs9g13570|orange1.1t01707|Cs6g14340|Cs3g15460	http://www.genome.jp/kegg-bin/show_pathway?cit00052/cit:102630080%09red/cit:102611645%09red/cit:102626762%09red/cit:102616117%09red/cit:102620382%09red/cit:102621116%09red/cit:102625221%09red/cit:102608882%09red/cit:102616327%09red/cit:102629675%09red/cit:102619819%09red/cit:102611429%09red/cit:102609660%09red/cit:102626660%09red/cit:102625116%09red
alpha-Linolenic acid metabolism	cit00592	13	53	0.086946	0.997409	Cs1g24440|orange1.1t01560|Cs9g05210|orange1.1t04376|Cs2g21000|orange1.1t03729|Cs3g27010|Cs3g20830|Cs7g12890|Cs6g08640|Cs2g28670|Cs3g25140|Cs6g08630	http://www.genome.jp/kegg-bin/show_pathway?cit00592/cit:102620435%09red/cit:102627276%09red/cit:102578046%09red/cit:102606631%09red/cit:102618125%09red/cit:102614914%09red/cit:102615515%09red/cit:102623756%09red/cit:102621168%09red/cit:102609090%09red/cit:102613088%09red/cit:102610137%09red/cit:102613997%09red
Metabolic pathways	cit01100	317	1938	0.100521	0.997409	orange1.1t04964|orange1.1t06022|orange1.1t06021|Cs5g11730|Cs6g08710|Cs4g01910|Cs7g06370|Cs9g14170|Cs1g17840|Cs3g20650|Cs7g16560|Cs3g22910|Cs3g16700|Cs3g20830|Cs6g08640|Cs2g07330|Cs1g19540|Cs8g12085|Cs9g15960|Cs6g10780|Cs8g04900|Cs3g13040|Cs7g23790|Cs1g22590|Cs5g27830|Citrus_sinensis_newGene_4|Cs3g03960|Cs7g05570|Cs9g08970|Cs7g22080|orange1.1t04406|orange1.1t04405|Cs2g17090|Cs7g28620|Cs5g20320|Cs7…	http://www.genome.jp/kegg-bin/show_pathway?cit01100/cit:102625757%09red/cit:102620504%09red/cit:102620201%09red/cit:102623849%09red/cit:102611033%09red/cit:102620503%09red/cit:102608175%09red/cit:102615875%09red/cit:102623145%09red/cit:102628814%09red/cit:102625452%09red/cit:107175218%09red/cit:102627324%09red/cit:102609888%09red/cit:102623705%09red/cit:102617987%09red/cit:102627130%09red/cit:102…
Thiamine metabolism	cit00730	4	11	0.124442	0.997409	Cs9g05150|Cs4g11090|orange1.1t01449|Cs4g02920	http://www.genome.jp/kegg-bin/show_pathway?cit00730/cit:102626594%09red/cit:102618396%09red/cit:102618368%09red/cit:102620503%09red
Tryptophan metabolism	cit00380	8	31	0.132338	0.997409	Cs8g09350|Cs5g18660|Cs5g32440|Cs7g08110|Cs7g08450|Cs1g24850|Cs8g09310|Cs5g18710	http://www.genome.jp/kegg-bin/show_pathway?cit00380/cit:102608060%09red/cit:102624715%09red/cit:102627458%09red/cit:102627492%09red/cit:102625290%09red/cit:102614568%09red/cit:102611200%09red/cit:102609972%09red
Glycosphingolipid biosynthesis - globo series	cit00603	5	16	0.1325	0.997409	Cs5g17230|Cs7g28400|Citrus_sinensis_newGene_559|Cs2g12290|Cs2g12350	http://www.genome.jp/kegg-bin/show_pathway?cit00603/cit:102620382%09red/cit:102611429%09red/cit:102622485%09red/cit:102629675%09red/cit:102625116%09red
RNA degradation	cit03018	22	111	0.151818	0.997409	Cs5g26370|orange1.1t01010|Cs5g26330|Cs7g01950|Cs1g08485|Cs9g13570|Cs9g15960|Cs6g12080|Cs1g15970|Cs6g04130|Cs6g12100|orange1.1t04719|Cs5g26320|Cs7g12310|Cs8g14860|Citrus_sinensis_newGene_998|Cs5g26380|Cs1g18140|Cs4g08630|orange1.1t01589|Cs5g05390|Cs3g09840	http://www.genome.jp/kegg-bin/show_pathway?cit03018/cit:102620413%09red/cit:102620919%09red/cit:102624901%09red/cit:102617858%09red/cit:102616327%09red/cit:102630152%09red/cit:102609990%09red/cit:102625221%09red/cit:102607983%09red/cit:102609486%09red/cit:102631061%09red/cit:102624663%09red/cit:102622213%09red/cit:102630227%09red/cit:107174345%09red/cit:102614642%09red/cit:102622069%09red/cit:102…
Phenylalanine metabolism	cit00360	11	49	0.158701	0.997409	Cs8g09350|Cs3g08510|Cs1g12670|Cs6g04150|Cs8g09310|Cs2g23820|Cs5g24900|Cs4g04170|Cs8g15800|Cs7g25030|Cs4g13440	http://www.genome.jp/kegg-bin/show_pathway?cit00360/cit:102607528%09red/cit:102622674%09red/cit:102620173%09red/cit:102611153%09red/cit:102613925%09red/cit:102624715%09red/cit:102611686%09red/cit:102627979%09red/cit:102609336%09red/cit:102625290%09red/cit:102617076%09red
Cutin, suberine and wax biosynthesis	cit00073	7	28	0.168851	0.997409	Cs2g19510|orange1.1t02245|orange1.1t02250|Cs6g05260|Cs1g02760|Cs1g18110|Cs6g05130	http://www.genome.jp/kegg-bin/show_pathway?cit00073/cit:102629259%09red/cit:102619862%09red/cit:102610181%09red/cit:102626131%09red/cit:102627902%09red/cit:102610308%09red/cit:102606780%09red
Brassinosteroid biosynthesis	cit00905	4	13	0.176338	0.997409	Cs6g07620|Cs7g11870|Cs7g11890|Cs2g18810	http://www.genome.jp/kegg-bin/show_pathway?cit00905/cit:102625685%09red/cit:102622879%09red/cit:102609492%09red/cit:102623461%09red
Photosynthesis - antenna proteins	cit00196	5	18	0.176703	0.997409	Cs5g10810|Cs3g06180|Cs5g10800|Cs5g18620|Cs2g03780	http://www.genome.jp/kegg-bin/show_pathway?cit00196/cit:102613923%09red/cit:102625853%09red/cit:102630539%09red/cit:102609195%09red
Arginine and proline metabolism	cit00330	11	51	0.185874	0.997409	Cs8g09350|orange1.1t01512|Cs7g23790|Cs7g08450|orange1.1t03535|Cs7g23670|Cs9g17540|Cs1g24850|Cs1g21940|Cs4g02260|Cs8g09310	http://www.genome.jp/kegg-bin/show_pathway?cit00330/cit:102631326%09red/cit:102608060%09red/cit:102606898%09red/cit:102624715%09red/cit:102616414%09red/cit:102618871%09red/cit:102625258%09red/cit:102613795%09red/cit:102627492%09red/cit:102625290%09red
Vitamin B6 metabolism	cit00750	4	14	0.204614	0.997409	Cs1g17840|Cs1g14960|Cs4g15090|Cs1g18540	http://www.genome.jp/kegg-bin/show_pathway?cit00750/cit:102609687%09red/cit:102617018%09red/cit:102628627%09red/cit:102614479%09red
Carotenoid biosynthesis	cit00906	9	41	0.204946	0.997409	Cs2g03270|Cs3g13040|orange1.1t06069|Cs6g01180|Cs7g14820|orange1.1t01058|orange1.1t01082|Cs1g25090|Cs3g23530	http://www.genome.jp/kegg-bin/show_pathway?cit00906/cit:102625870%09red/cit:102628710%09red/cit:102578070%09red/cit:102612995%09red/cit:102620327%09red/cit:102626434%09red/cit:102611561%09red/cit:102577974%09red/cit:102618311%09red
Plant hormone signal transduction	cit04075	39	222	0.219257	0.997409	Citrus_sinensis_newGene_1039|Cs5g32030|orange1.1t02156|Cs6g11930|Cs6g14970|Cs9g10650|Cs5g09290|Cs7g18710|Cs5g32880|Cs5g29870|Cs4g18240|orange1.1t04463|Cs2g22260|Cs7g13010|Cs7g07940|orange1.1t00294|Cs1g17220|Cs5g30390|Cs4g14980|orange1.1t01021|Cs3g01940|Cs7g18620|Cs9g18020|Cs8g04580|Cs7g18600|Cs7g02820|Cs1g23700|Cs8g03500|Cs9g16360|orange1.1t04221|Cs7g19070|Cs7g28560|orange1.1t01781|Cs1g15750|Cs3g…	http://www.genome.jp/kegg-bin/show_pathway?cit04075/cit:102611538%09red/cit:102626457%09red/cit:102621926%09red/cit:102615978%09red/cit:102615125%09red/cit:102619589%09red/cit:102622257%09red/cit:102609455%09red/cit:102624980%09red/cit:102631381%09red/cit:102626817%09red/cit:102623442%09red/cit:102617127%09red/cit:102628880%09red/cit:102613791%09red/cit:102614357%09red/cit:102619770%09red/cit:102…
Isoquinoline alkaloid biosynthesis	cit00950	7	32	0.247337	0.997409	Cs4g05720|Cs3g22910|Cs2g22660|Cs7g16560|Cs2g23820|Cs2g30610|Cs7g16600	http://www.genome.jp/kegg-bin/show_pathway?cit00950/cit:102616375%09red/cit:102611153%09red/cit:102613874%09red/cit:102607021%09red/cit:102630136%09red/cit:102607468%09red/cit:102612126%09red
Fatty acid degradation	cit00071	9	45	0.275619	0.997409	Cs9g05210|Cs1g24850|Cs7g08450|orange1.1t04637|Cs5g28880|Cs3g20830|Cs6g08640|Cs7g14420|Cs6g08630	http://www.genome.jp/kegg-bin/show_pathway?cit00071/cit:102608060%09red/cit:102618125%09red/cit:102623145%09red/cit:102615515%09red/cit:102627276%09red/cit:102613088%09red/cit:102629862%09red/cit:102627492%09red/cit:102628355%09red
Amino sugar and nucleotide sugar metabolism	cit00520	24	137	0.287111	0.997409	Cs7g16990|Cs9g06360|Cs6g18580|Citrus_sinensis_newGene_670|orange1.1t01884|Cs2g12720|Cs7g28400|Cs2g30930|Cs5g22910|orange1.1t00435|Cs8g01850|Cs1g11330|Cs8g07230|orange1.1t03119|Cs5g09480|Cs4g01680|Cs5g10530|Cs1g26330|Cs2g26765|Cs5g11560|orange1.1t03049|Cs9g14710|Cs6g11240|Citrus_sinensis_newGene_1339	http://www.genome.jp/kegg-bin/show_pathway?cit00520/cit:102623680%09red/cit:102625452%09red/cit:102627325%09red/cit:102622881%09red/cit:102627119%09red/cit:102609674%09red/cit:102628172%09red/cit:102628073%09red/cit:102612220%09red/cit:102628530%09red/cit:102621116%09red/cit:102618628%09red/cit:102626762%09red/cit:102616171%09red/cit:102631040%09red/cit:102612193%09red/cit:102607011%09red/cit:102…
Phenylalanine, tyrosine and tryptophan biosynthesis	cit00400	9	46	0.294312	0.997409	Cs2g07700|Cs3g03620|Cs7g06370|Cs5g32370|Cs7g31270|Cs5g30440|Cs2g23820|Cs1g19830|Cs4g05200	http://www.genome.jp/kegg-bin/show_pathway?cit00400/cit:102620305%09red/cit:102611316%09red/cit:102611153%09red/cit:102608777%09red/cit:102625541%09red/cit:102611864%09red/cit:102628351%09red/cit:102630901%09red/cit:102608720%09red
Protein processing in endoplasmic reticulum	cit04141	33	195	0.304955	0.997409	Cs8g14930|Cs5g05840|Cs5g18500|Cs2g08495|Cs3g07660|Cs2g23310|Cs4g05880|Cs2g20840|Cs1g13036|Citrus_sinensis_newGene_1513|Cs9g15350|Cs2g24360|Cs8g19490|orange1.1t01849|Citrus_sinensis_newGene_195|Cs4g05770|Cs6g04780|Cs6g07310|orange1.1t03981|Cs5g21755|Cs1g17360|orange1.1t04990|Cs7g23510|Cs5g23160|Cs7g06910|Cs8g19510|Cs8g18360|orange1.1t05332|Cs2g24350|Citrus_sinensis_newGene_1521|Cs8g18740|Cs2g19730…	http://www.genome.jp/kegg-bin/show_pathway?cit04141/cit:102619456%09red/cit:107175375%09red/cit:102624989%09red/cit:102625059%09red/cit:102626183%09red/cit:102618059%09red/cit:102608938%09red/cit:102624698%09red/cit:102620759%09red/cit:102608313%09red/cit:102622440%09red/cit:102611150%09red/cit:102622192%09red/cit:102613214%09red/cit:102630008%09red/cit:102621067%09red/cit:102621322%09red/cit:102…
Tyrosine metabolism	cit00350	11	59	0.311781	0.997409	Cs3g22910|Cs5g28880|Cs2g22660|Cs7g16560|Cs4g04170|orange1.1t04637|Cs2g23820|Cs3g20830|Cs2g30610|Cs7g16600|Cs7g14420	http://www.genome.jp/kegg-bin/show_pathway?cit00350/cit:102618125%09red/cit:102616375%09red/cit:102623145%09red/cit:102613874%09red/cit:102607021%09red/cit:102611153%09red/cit:102607528%09red/cit:102607468%09red/cit:102629862%09red/cit:102612126%09red/cit:102628355%09red
Nicotinate and nicotinamide metabolism	cit00760	4	18	0.326992	0.997409	orange1.1t04810|Cs7g23550|Cs3g20150|Cs1g22480	http://www.genome.jp/kegg-bin/show_pathway?cit00760/cit:102622446%09red/cit:102609888%09red/cit:102617998%09red/cit:102624443%09red
Glycerolipid metabolism	cit00561	11	60	0.328907	0.997409	orange1.1t03986|Cs9g11240|Cs8g06970|Citrus_sinensis_newGene_559|Cs5g17230|Cs5g11570|Cs2g12290|Cs2g12350|orange1.1t04195|Cs7g08450|Cs1g24850	http://www.genome.jp/kegg-bin/show_pathway?cit00561/cit:102629567%09red/cit:102608060%09red/cit:102620382%09red/cit:102619627%09red/cit:102607304%09red/cit:102611757%09red/cit:102627492%09red/cit:102629675%09red/cit:102611429%09red/cit:102615805%09red/cit:102625116%09red
Biosynthesis of unsaturated fatty acids	cit01040	6	30	0.33417	0.997409	Cs9g05210|orange1.1t02024|Cs6g08640|Cs3g20840|Cs5g26540|Cs6g08630	http://www.genome.jp/kegg-bin/show_pathway?cit01040/cit:102618601%09red/cit:102615515%09red/cit:102627276%09red/cit:102613088%09red/cit:102611163%09red/cit:102615814%09red
Monoterpenoid biosynthesis	cit00902	2	7	0.335971	0.997409	Cs2g07250|orange1.1t00328	http://www.genome.jp/kegg-bin/show_pathway?cit00902/cit:102617908%09red/cit:102610031%09red
Cysteine and methionine metabolism	cit00270	16	92	0.345307	0.997409	Cs9g07420|Cs9g01410|Cs4g13870|Cs3g11520|Cs7g13320|Cs4g02260|Cs3g16430|Cs5g10730|Cs2g23820|Cs2g02500|Cs8g03410|orange1.1t00386|Cs8g04900|Cs8g10955|Citrus_sinensis_newGene_38|Cs3g20140	http://www.genome.jp/kegg-bin/show_pathway?cit00270/cit:102609716%09red/cit:102628532%09red/cit:102611528%09red/cit:102614076%09red/cit:102611153%09red/cit:102622142%09red/cit:102618286%09red/cit:102628273%09red/cit:102613631%09red/cit:102609114%09red/cit:102614136%09red/cit:102625258%09red/cit:102617645%09red/cit:102629613%09red/cit:102609002%09red/cit:102618655%09red
Pyrimidine metabolism	cit00240	19	111	0.348102	0.997409	Cs2g24710|Cs7g16900|Cs5g14000|Cs2g23290|Cs1g17880|Cs4g08500|Citrus_sinensis_newGene_4|Cs7g23550|Cs2g12080|orange1.1t03873|Cs7g22080|Cs3g26370|Cs5g23620|orange1.1t04810|orange1.1t03222|Cs8g06110|Cs3g01690|Cs1g03110|Cs4g08410	http://www.genome.jp/kegg-bin/show_pathway?cit00240/cit:102613130%09red/cit:102612998%09red/cit:102614082%09red/cit:102627519%09red/cit:102620771%09red/cit:102620633%09red/cit:102608043%09red/cit:102624443%09red/cit:102627324%09red/cit:102609888%09red/cit:102626041%09red/cit:102625202%09red/cit:102616137%09red/cit:102614475%09red/cit:102620578%09red/cit:102617170%09red/cit:102611182%09red/cit:102…
Linoleic acid metabolism	cit00591	3	13	0.353368	0.997409	Cs3g13930|orange1.1t01560|orange1.1t04376	http://www.genome.jp/kegg-bin/show_pathway?cit00591/cit:102621168%09red/cit:102614914%09red/cit:102621545%09red
Non-homologous end-joining	cit03450	2	8	0.386378	0.997409	orange1.1t00239|Cs9g08600	http://www.genome.jp/kegg-bin/show_pathway?cit03450/cit:102621916%09red/cit:102626662%09red
Pantothenate and CoA biosynthesis	cit00770	5	27	0.414807	0.997409	Cs8g03410|Cs9g03530|Cs7g20400|orange1.1t00421|Cs3g16430	http://www.genome.jp/kegg-bin/show_pathway?cit00770/cit:102628273%09red/cit:102629524%09red/cit:102613481%09red/cit:102622815%09red/cit:102614136%09red
Plant-pathogen interaction	cit04626	28	175	0.424797	0.997409	orange1.1t01527|Cs1g23590|Cs4g10530|Cs7g12530|Cs6g17590|orange1.1t03713|Cs3g20300|Cs6g13320|Cs1g11040|Cs2g29030|Citrus_sinensis_newGene_585|orange1.1t02773|orange1.1t02772|orange1.1t03802|Cs7g07070|orange1.1t03800|Citrus_sinensis_newGene_688|Cs5g30610|Cs8g03500|orange1.1t01123|Cs9g01370|Cs9g18390|Cs4g10370|orange1.1t04457|Cs2g19730|Cs9g07810|Cs4g10520|Cs5g21990	http://www.genome.jp/kegg-bin/show_pathway?cit04626/cit:102619989%09red/cit:102609173%09red/cit:107176729%09red/cit:102611577%09red/cit:102630343%09red/cit:102628611%09red/cit:102625955%09red/cit:102620326%09red/cit:102610464%09red/cit:102612169%09red/cit:102619613%09red/cit:107174814%09red/cit:102611150%09red/cit:102619677%09red/cit:102627338%09red/cit:102630276%09red/cit:102616730%09red/cit:102…
Glycolysis / Gluconeogenesis	cit00010	18	111	0.432859	0.997409	orange1.1t00454|Cs3g16700|Cs6g10780|Cs1g15970|Cs1g24850|Cs5g02660|Cs2g05050|Cs2g30930|Cs7g08450|orange1.1t04637|Cs5g28880|Cs3g20830|Cs7g10220|Cs9g15960|orange1.1t00107|Cs9g13570|Cs7g14420|Cs5g01270	http://www.genome.jp/kegg-bin/show_pathway?cit00010/cit:102608060%09red/cit:102623813%09red/cit:102622213%09red/cit:102618125%09red/cit:102616327%09red/cit:102623145%09red/cit:102624498%09red/cit:102622026%09red/cit:102628355%09red/cit:102608391%09red/cit:102625221%09red/cit:102629862%09red/cit:102627492%09red/cit:102626762%09red/cit:102577973%09red/cit:102612258%09red/cit:102578015%09red/cit:102…
Taurine and hypotaurine metabolism	cit00430	2	9	0.435018	0.997409	Cs6g20830|Cs1g02370	http://www.genome.jp/kegg-bin/show_pathway?cit00430/cit:102619237%09red/cit:102623849%09red
Diterpenoid biosynthesis	cit00904	5	28	0.442122	0.997409	orange1.1t01725|Cs5g27580|Cs2g03380|Cs5g15540|orange1.1t00272	http://www.genome.jp/kegg-bin/show_pathway?cit00904/cit:102623063%09red/cit:102626017%09red/cit:102614515%09red/cit:102614198%09red/cit:102612832%09red
Glycosylphosphatidylinositol(GPI)-anchor biosynthesis	cit00563	4	22	0.452548	0.997409	orange1.1t02878|Cs1g20340|Cs5g27830|Cs8g12960	http://www.genome.jp/kegg-bin/show_pathway?cit00563/cit:102608462%09red/cit:102625326%09red/cit:102617421%09red/cit:102611777%09red
Regulation of autophagy	cit04140	5	29	0.469115	0.997409	Cs1g17600|Cs7g06310|orange1.1t00201|Cs2g04720|orange1.1t01753	http://www.genome.jp/kegg-bin/show_pathway?cit04140/cit:102625929%09red/cit:102628076%09red/cit:102622129%09red/cit:102618378%09red/cit:102611739%09red
Cyanoamino acid metabolism	cit00460	9	55	0.469941	0.997409	Cs7g01360|orange1.1t01456|Cs8g03370|Cs8g13100|Cs8g19870|Cs7g01370|orange1.1t00386|Cs1g02370|Cs2g07740	http://www.genome.jp/kegg-bin/show_pathway?cit00460/cit:102609716%09red/cit:102619237%09red/cit:102626076%09red/cit:102629593%09red/cit:102608349%09red/cit:102625094%09red/cit:102611033%09red/cit:102608376%09red/cit:102624718%09red
Porphyrin and chlorophyll metabolism	cit00860	7	42	0.470002	0.997409	Cs1g22680|Cs5g30790|Cs2g31230|Cs1g06850|Cs2g26780|Cs9g07520|Cs1g06860	http://www.genome.jp/kegg-bin/show_pathway?cit00860/cit:102620504%09red/cit:102609362%09red/cit:102623285%09red/cit:102614959%09red/cit:102578008%09red/cit:102606922%09red
Pentose phosphate pathway	cit00030	8	49	0.480394	0.997409	Cs6g10780|Cs1g15970|Cs6g01060|Cs9g13570|Cs7g14900|Cs7g14910|Cs7g11110|Cs2g25020	http://www.genome.jp/kegg-bin/show_pathway?cit00030/cit:102624333%09red/cit:102615829%09red/cit:102625221%09red/cit:102627370%09red/cit:102616327%09red/cit:102612258%09red/cit:102624559%09red
Peroxisome	cit04146	13	83	0.500804	0.997409	Cs6g16950|orange1.1t02245|orange1.1t02250|Cs9g05210|orange1.1t05976|Cs9g09740|Cs1g16950|Cs7g02960|orange1.1t05709|Cs6g08640|Cs5g24160|Cs2g03230|Cs6g08630	http://www.genome.jp/kegg-bin/show_pathway?cit04146/cit:102619862%09red/cit:102611709%09red/cit:102615515%09red/cit:102617138%09red/cit:102627276%09red/cit:102611221%09red/cit:102613088%09red/cit:102611206%09red/cit:102609145%09red/cit:107176236%09red/cit:102629259%09red/cit:102609673%09red
Fructose and mannose metabolism	cit00051	9	57	0.508575	0.997409	orange1.1t06022|Cs2g12720|Cs1g15970|Cs2g30930|orange1.1t03049|Cs6g10780|Cs9g13570|Cs6g18580|Cs5g22910	http://www.genome.jp/kegg-bin/show_pathway?cit00051/cit:102625221%09red/cit:102616858%09red/cit:102625452%09red/cit:102616327%09red/cit:102613420%09red/cit:102626762%09red/cit:102627119%09red/cit:102612258%09red/cit:102609674%09red
ABC transporters	cit02010	4	24	0.512624	0.997409	Cs3g09820|orange1.1t02765|Cs4g15420|orange1.1t02318	http://www.genome.jp/kegg-bin/show_pathway?cit02010/cit:102613142%09red/cit:102607835%09red/cit:102625041%09red/cit:102617457%09red
Glucosinolate biosynthesis	cit00966	2	11	0.525506	0.997409	orange1.1t01456|Cs7g08110	http://www.genome.jp/kegg-bin/show_pathway?cit00966/cit:102626076%09red/cit:102614568%09red
Valine, leucine and isoleucine biosynthesis	cit00290	3	18	0.534694	0.997409	Cs8g03410|Cs9g03530|Cs3g16430	http://www.genome.jp/kegg-bin/show_pathway?cit00290/cit:102628273%09red/cit:102629524%09red/cit:102614136%09red
Glycosphingolipid biosynthesis - ganglio series	cit00604	1	6	0.627504	0.997409	Cs7g28400	http://www.genome.jp/kegg-bin/show_pathway?cit00604/cit:102622485%09red
Synthesis and degradation of ketone bodies	cit00072	1	6	0.627504	0.997409	Cs6g16950	http://www.genome.jp/kegg-bin/show_pathway?cit00072/cit:102609673%09red
Ascorbate and aldarate metabolism	cit00053	6	43	0.638459	0.997409	Cs5g11560|Cs6g04140|Cs1g24850|Cs7g08450|Citrus_sinensis_newGene_1339|Cs3g02580	http://www.genome.jp/kegg-bin/show_pathway?cit00053/cit:102608060%09red/cit:102628073%09red/cit:102615500%09red/cit:102622372%09red/cit:102627492%09red/cit:102618589%09red
Circadian rhythm - plant	cit04712	6	43	0.638459	0.997409	Cs7g05140|Cs9g17160|Cs1g19130|Cs2g02470|Cs2g14720|Cs3g20330	http://www.genome.jp/kegg-bin/show_pathway?cit04712/cit:102607013%09red/cit:102611930%09red/cit:102614563%09red/cit:102607309%09red/cit:102622101%09red/cit:102626778%09red
Glycosaminoglycan degradation	cit00531	2	14	0.641699	0.997409	Cs7g28400|Cs5g04900	http://www.genome.jp/kegg-bin/show_pathway?cit00531/cit:102614926%09red/cit:102622485%09red
Purine metabolism	cit00230	21	148	0.644989	0.997409	orange1.1t04964|Cs3g26370|Cs6g08710|Cs4g08500|Cs5g14000|Cs1g17880|Cs5g07110|Citrus_sinensis_newGene_4|Cs7g23550|Cs1g03110|orange1.1t04406|orange1.1t04405|Cs5g23620|Cs5g17500|orange1.1t04810|Cs5g06260|Cs8g06110|Cs7g05600|Cs4g08410|Cs3g21990|orange1.1t03395	http://www.genome.jp/kegg-bin/show_pathway?cit00230/cit:102611182%09red/cit:102614082%09red/cit:102625354%09red/cit:102620633%09red/cit:102614932%09red/cit:102614475%09red/cit:102608043%09red/cit:102626041%09red/cit:102615128%09red/cit:102609888%09red/cit:102626985%09red/cit:102625202%09red/cit:102616137%09red/cit:102615426%09red/cit:102626965%09red/cit:102624443%09red/cit:102627676%09red/cit:102…
Carbon fixation in photosynthetic organisms	cit00710	8	58	0.652945	0.997409	Cs3g16700|Cs7g21820|Cs6g18680|Cs7g10220|Cs1g16570|Cs2g25020|Cs5g10730|Cs3g08480	http://www.genome.jp/kegg-bin/show_pathway?cit00710/cit:102623813%09red/cit:102612988%09red/cit:102622984%09red/cit:102628532%09red/cit:102578015%09red/cit:102612734%09red/cit:102620489%09red/cit:102624559%09red
Valine, leucine and isoleucine degradation	cit00280	7	51	0.65512	0.997409	Cs6g16950|Cs9g05210|Cs5g08700|Cs7g08450|Cs3g16430|Cs1g24850|Cs8g03410	http://www.genome.jp/kegg-bin/show_pathway?cit00280/cit:102608060%09red/cit:102628273%09red/cit:102627276%09red/cit:102614136%09red/cit:102627492%09red/cit:102626887%09red/cit:102609673%09red
Folate biosynthesis	cit00790	3	22	0.656845	0.997409	Cs1g08020|Cs2g29290|Cs5g13800	http://www.genome.jp/kegg-bin/show_pathway?cit00790/cit:102625524%09red/cit:102622222%09red/cit:102618166%09red
Steroid biosynthesis	cit00100	5	37	0.663372	0.997409	Cs5g09615|Cs2g03520|Cs8g04910|Cs4g04740|Cs8g19150	http://www.genome.jp/kegg-bin/show_pathway?cit00100/cit:102610586%09red/cit:102630075%09red/cit:102618952%09red/cit:102625150%09red/cit:102611328%09red
AGE-RAGE signaling pathway in diabetic complications	cit04933	2	15	0.675085	0.997409	Cs1g03010|Cs7g14760	http://www.genome.jp/kegg-bin/show_pathway?cit04933/cit:102619826%09red/cit:102612191%09red
Tropane, piperidine and pyridine alkaloid biosynthesis	cit00960	5	38	0.684117	0.997409	orange1.1t03042|Cs2g23820|orange1.1t03035|orange1.1t03034|Cs8g19120	http://www.genome.jp/kegg-bin/show_pathway?cit00960/cit:102615202%09red/cit:102611153%09red/cit:102613350%09red/cit:102612645%09red/cit:102610730%09red
Sphingolipid metabolism	cit00600	4	31	0.693662	0.997409	Cs5g17230|Citrus_sinensis_newGene_559|Cs2g12290|Cs2g12350	http://www.genome.jp/kegg-bin/show_pathway?cit00600/cit:102620382%09red/cit:102611429%09red/cit:102629675%09red/cit:102625116%09red
Histidine metabolism	cit00340	2	16	0.705891	0.997409	Cs1g24850|Cs7g08450	http://www.genome.jp/kegg-bin/show_pathway?cit00340/cit:102627492%09red/cit:102608060%09red
RNA transport	cit03013	20	148	0.718131	0.997409	Cs1g15470|Cs8g17010|Cs3g15510|orange1.1t05051|orange1.1t01010|Cs2g20280|Cs4g11100|orange1.1t01697|Cs6g05970|Cs2g27340|Cs5g27850|orange1.1t02456|Cs4g16060|Cs8g17000|orange1.1t03865|Cs1g08290|orange1.1t05264|Cs7g28850|Cs8g16990|Cs4g05590	http://www.genome.jp/kegg-bin/show_pathway?cit03013/cit:102617716%09red/cit:102609379%09red/cit:102617045%09red/cit:102610104%09red/cit:102630056%09red/cit:102622852%09red/cit:102618607%09red/cit:102627510%09red/cit:102617424%09red/cit:102625330%09red/cit:102626769%09red/cit:102611313%09red/cit:102612364%09red/cit:102626880%09red/cit:102621900%09red/cit:102624663%09red/cit:102623826%09red/cit:102…
Zeatin biosynthesis	cit00908	2	17	0.734217	0.997409	Cs7g25370|orange1.1t02341	http://www.genome.jp/kegg-bin/show_pathway?cit00908/cit:102629740%09red/cit:102616125%09red
Pentose and glucuronate interconversions	cit00040	15	114	0.734373	0.997409	Cs7g09860|orange1.1t06022|Cs7g21940|Cs5g11560|Cs7g08450|Cs5g06600|Cs4g08770|Cs9g14450|Cs1g24850|Cs2g27910|Cs2g07660|Cs3g06900|Cs2g25020|Cs5g34710|Cs7g19180	http://www.genome.jp/kegg-bin/show_pathway?cit00040/cit:102627492%09red/cit:102612467%09red/cit:102625023%09red/cit:102619978%09red/cit:102615500%09red/cit:102615875%09red/cit:102629596%09red/cit:102610921%09red/cit:102626426%09red/cit:102613420%09red/cit:102608060%09red/cit:102624695%09red/cit:102609721%09red/cit:102630292%09red/cit:102624559%09red
Phosphatidylinositol signaling system	cit04070	7	56	0.739144	0.997409	Cs7g14760|Cs2g29030|Cs5g11570|Cs3g04150|orange1.1t03559|Cs8g03640|Cs5g30610	http://www.genome.jp/kegg-bin/show_pathway?cit04070/cit:102612191%09red/cit:102615508%09red/cit:102628814%09red/cit:102618843%09red/cit:102620326%09red/cit:102629919%09red/cit:102615805%09red
RNA polymerase	cit03020	5	42	0.75824	0.997409	Cs4g08500|Cs3g26370|Cs5g23620|Cs4g08410|Cs1g17880	http://www.genome.jp/kegg-bin/show_pathway?cit03020/cit:102620633%09red/cit:102614475%09red/cit:102625354%09red/cit:102616137%09red/cit:102611182%09red
Selenocompound metabolism	cit00450	2	18	0.760183	0.997409	Cs3g01530|Cs5g27780	http://www.genome.jp/kegg-bin/show_pathway?cit00450/cit:102615293%09red/cit:102620961%09red
Alanine, aspartate and glutamate metabolism	cit00250	5	43	0.774566	0.997409	Cs5g07820|Cs4g05970|orange1.1t03395|Cs1g16570|Cs1g01560	http://www.genome.jp/kegg-bin/show_pathway?cit00250/cit:102626965%09red/cit:102610878%09red/cit:102628580%09red/cit:102620489%09red/cit:102626102%09red
Mismatch repair	cit03430	4	36	0.78996	0.997409	Cs1g02620|Cs1g26570|Cs7g08630|Cs5g14000	http://www.genome.jp/kegg-bin/show_pathway?cit03430/cit:102608669%09red/cit:102608043%09red/cit:102613390%09red/cit:102625196%09red
DNA replication	cit03030	5	44	0.790033	0.997409	Cs1g02620|Cs2g10890|Cs2g12220|Cs7g08630|Cs5g14000	http://www.genome.jp/kegg-bin/show_pathway?cit03030/cit:102623981%09red/cit:102607898%09red/cit:102608043%09red/cit:102613390%09red/cit:102625196%09red
Oxidative phosphorylation	cit00190	14	113	0.798176	0.997409	orange1.1t06021|Citrus_sinensis_newGene_1529|Cs4g18700|Cs1g15410|Cs1g24330|Cs1g16160|Cs7g04890|Cs7g05570|Cs3g25560|orange1.1t01617|Cs1g13260|orange1.1t01462|Cs6g11935|Cs8g12085	http://www.genome.jp/kegg-bin/show_pathway?cit00190/cit:102610517%09red/cit:102620978%09red/cit:102623097%09red/cit:102619542%09red/cit:102620201%09red/cit:102625768%09red/cit:102609101%09red/cit:102610853%09red/cit:102607854%09red/cit:102617317%09red/cit:4271228%09red/cit:102618564%09red/cit:102626417%09red
Starch and sucrose metabolism	cit00500	31	236	0.798205	0.997409	orange1.1t03668|Cs7g01360|Cs9g06360|Cs1g18220|Cs2g27910|Cs5g13310|Cs2g07740|orange1.1t01884|Cs7g05690|Cs5g01790|Cs2g30930|Cs7g19180|Cs5g20330|Cs2g17090|Citrus_sinensis_newGene_670|Cs5g18640|Cs5g20320|Cs2g07660|Cs3g06900|Cs8g07230|Cs6g14340|Cs5g09480|Cs5g16700|Cs4g09950|Cs7g01370|Cs9g14450|Cs2g27890|Cs5g22910|Cs5g11560|Cs8g03370|Cs8g19870	http://www.genome.jp/kegg-bin/show_pathway?cit00500/cit:102625023%09red/cit:102616341%09red/cit:102615875%09red/cit:102629593%09red/cit:102608349%09red/cit:102625452%09red/cit:102612446%09red/cit:102609660%09red/cit:102612220%09red/cit:102628530%09red/cit:102614800%09red/cit:102608376%09red/cit:102609721%09red/cit:102630292%09red/cit:102620120%09red/cit:102616117%09red/cit:102618514%09red/cit:102…
Phagosome	cit04145	9	76	0.803037	0.997409	Cs5g23160|Cs5g21755|Cs1g03010|Cs2g27790|Cs4g15690|Cs3g25560|Cs2g29200|Cs7g24700|Citrus_sinensis_newGene_195	http://www.genome.jp/kegg-bin/show_pathway?cit04145/cit:102629392%09red/cit:102631320%09red/cit:102620201%09red/cit:102619826%09red/cit:102622088%09red/cit:102612513%09red/cit:102608719%09red/cit:102619034%09red/cit:102610579%09red
beta-Alanine metabolism	cit00410	5	45	0.804658	0.997409	Cs7g23670|Cs1g24850|Cs5g08700|Cs7g08450|Cs7g23790	http://www.genome.jp/kegg-bin/show_pathway?cit00410/cit:102627492%09red/cit:102626887%09red/cit:102616414%09red/cit:102606898%09red/cit:102608060%09red
Terpenoid backbone biosynthesis	cit00900	7	61	0.807671	0.997409	Cs9g05150|orange1.1t04957|Cs4g10240|Cs4g02920|Cs2g26780|Cs6g08290|Cs8g02140	http://www.genome.jp/kegg-bin/show_pathway?cit00900/cit:102620503%09red/cit:102618368%09red/cit:107175218%09red/cit:102627355%09red/cit:102628547%09red/cit:102606922%09red/cit:102610722%09red
Sulfur relay system	cit04122	1	11	0.816043	0.997409	Cs2g29290	http://www.genome.jp/kegg-bin/show_pathway?cit04122/cit:102622222%09red
Ubiquitin mediated proteolysis	cit04120	14	115	0.816258	0.997409	Cs2g23310|Cs2g08495|Cs6g17890|Cs9g02150|Cs1g17360|Citrus_sinensis_newGene_1340|Cs9g17160|orange1.1t01708|Cs5g04840|Cs5g18350|Cs2g02470|Cs8g15610|Cs2g06030|Cs8g08180	http://www.genome.jp/kegg-bin/show_pathway?cit04120/cit:102616953%09red/cit:102612987%09red/cit:102615892%09red/cit:102607013%09red/cit:102616731%09red/cit:102616882%09red/cit:102611930%09red/cit:102622192%09red/cit:102627024%09red/cit:102625059%09red/cit:102625845%09red/cit:102627698%09red/cit:102623835%09red/cit:107174353%09red
Nucleotide excision repair	cit03420	6	54	0.818303	0.997409	orange1.1t06027|Cs5g14000|orange1.1t01112|Cs1g17360|Cs7g08630|Cs1g02620	http://www.genome.jp/kegg-bin/show_pathway?cit03420/cit:102613390%09red/cit:102608043%09red/cit:102625196%09red/cit:102608574%09red/cit:102607298%09red/cit:102622192%09red
Sulfur metabolism	cit00920	3	30	0.827783	0.997409	Cs3g11520|Cs1g06660|orange1.1t00386	http://www.genome.jp/kegg-bin/show_pathway?cit00920/cit:102613631%09red/cit:102609716%09red/cit:102608155%09red
SNARE interactions in vesicular transport	cit04130	4	39	0.835032	0.997409	Cs7g26210|Cs5g30100|Cs2g29200|Cs5g33650	http://www.genome.jp/kegg-bin/show_pathway?cit04130/cit:102622576%09red/cit:102619034%09red/cit:102630120%09red/cit:102621573%09red
Nitrogen metabolism	cit00910	3	31	0.842952	0.997409	Cs5g07820|Cs7g08660|Cs2g27650	http://www.genome.jp/kegg-bin/show_pathway?cit00910/cit:102626102%09red/cit:102614650%09red/cit:102627329%09red
Ether lipid metabolism	cit00565	2	22	0.843127	0.997409	Cs3g14760|Cs3g26720	http://www.genome.jp/kegg-bin/show_pathway?cit00565/cit:102606741%09red/cit:102622948%09red
Arachidonic acid metabolism	cit00590	1	13	0.86128	0.997409	Cs1g02370	http://www.genome.jp/kegg-bin/show_pathway?cit00590/cit:102619237%09red
2-Oxocarboxylic acid metabolism	cit01210	6	58	0.862858	0.997409	orange1.1t01456|Cs7g08110|Cs3g16430|Cs8g03410|Cs1g16570|Cs9g03530	http://www.genome.jp/kegg-bin/show_pathway?cit01210/cit:102629524%09red/cit:102628273%09red/cit:102626076%09red/cit:102614136%09red/cit:102614568%09red/cit:102620489%09red
Base excision repair	cit03410	4	42	0.871714	0.997409	Cs6g08270|orange1.1t03234|Cs5g14000|Cs3g02620	http://www.genome.jp/kegg-bin/show_pathway?cit03410/cit:102621461%09red/cit:102619856%09red/cit:102627764%09red/cit:102608043%09red
Other glycan degradation	cit00511	2	24	0.873978	0.997409	Cs8g17240|Cs7g28400	http://www.genome.jp/kegg-bin/show_pathway?cit00511/cit:102622485%09red/cit:102630305%09red
Photosynthesis	cit00195	8	76	0.878058	0.997409	Cs4g07650|Citrus_sinensis_newGene_1426|Cs7g05570|Cs6g11935|Cs2g22650|Cs7g28620|Cs2g07330|Cs7g03580	http://www.genome.jp/kegg-bin/show_pathway?cit00195/cit:4271240%09red/cit:102608346%09red/cit:102622955%09red/cit:102629780%09red/cit:102620317%09red/cit:102606718%09red/cit:4271228%09red/cit:102626417%09red
Inositol phosphate metabolism	cit00562	6	60	0.881499	0.997409	Cs7g14760|Cs3g02580|Cs3g04150|orange1.1t03559|Cs1g01150|Cs8g03640	http://www.genome.jp/kegg-bin/show_pathway?cit00562/cit:102612191%09red/cit:102628814%09red/cit:102618843%09red/cit:102629031%09red/cit:102629919%09red/cit:102618589%09red
Basal transcription factors	cit03022	4	44	0.89206	0.997409	orange1.1t01112|Cs6g03583|orange1.1t06027|orange1.1t04239	http://www.genome.jp/kegg-bin/show_pathway?cit03022/cit:102624207%09red/cit:102608574%09red/cit:102619964%09red/cit:102607298%09red
Biosynthesis of amino acids	cit01230	24	205	0.906586	0.997409	Cs4g15090|Cs3g11520|Cs7g06370|Cs1g17840|Cs5g32370|Cs3g16430|Cs1g19830|Cs8g03410|orange1.1t00386|Cs9g01410|Cs9g15960|Cs2g07700|Cs1g15970|Cs5g30440|Cs1g16570|Cs2g23820|Cs2g25020|Cs8g10955|Cs3g03620|Cs7g31270|Cs9g13570|Cs4g05200|Cs7g10220|Cs9g03530	http://www.genome.jp/kegg-bin/show_pathway?cit01230/cit:102609716%09red/cit:102622213%09red/cit:102625221%09red/cit:102625541%09red/cit:102613631%09red/cit:102578015%09red/cit:102608720%09red/cit:102620489%09red/cit:102624559%09red/cit:102614479%09red/cit:102620305%09red/cit:102630901%09red/cit:102611316%09red/cit:102611153%09red/cit:102608777%09red/cit:102614136%09red/cit:102628351%09red/cit:102…
Glycerophospholipid metabolism	cit00564	8	80	0.906783	0.997409	Cs8g06970|Cs5g11570|Cs2g07820|Cs3g26720|Cs7g05030|Cs5g06260|Cs2g13440|Cs3g14760	http://www.genome.jp/kegg-bin/show_pathway?cit00564/cit:102626093%09red/cit:102622948%09red/cit:102626985%09red/cit:102610437%09red/cit:102606741%09red/cit:102615805%09red/cit:102630340%09red/cit:102619627%09red
Fatty acid elongation	cit00062	2	27	0.909892	0.997409	Cs7g04850|Cs8g17800	http://www.genome.jp/kegg-bin/show_pathway?cit00062/cit:102631264%09red/cit:102617526%09red
Pyruvate metabolism	cit00620	7	73	0.915418	0.997409	Cs3g16700|Cs7g21820|Cs7g08450|Cs4g16390|Cs1g24850|Cs5g10730|Cs5g01270	http://www.genome.jp/kegg-bin/show_pathway?cit00620/cit:102623813%09red/cit:102608060%09red/cit:102622026%09red/cit:102622984%09red/cit:102619088%09red/cit:102628532%09red/cit:102627492%09red
Fatty acid metabolism	cit01212	7	73	0.915418	0.997409	Cs9g05210|orange1.1t02024|Cs1g17070|Cs6g08640|Cs3g20840|Cs5g26540|Cs6g08630	http://www.genome.jp/kegg-bin/show_pathway?cit01212/cit:102618601%09red/cit:102612598%09red/cit:102615515%09red/cit:102627276%09red/cit:102613088%09red/cit:102611163%09red/cit:102615814%09red
Lysine degradation	cit00310	2	28	0.919557	0.997409	Cs1g24850|Cs7g08450	http://www.genome.jp/kegg-bin/show_pathway?cit00310/cit:102627492%09red/cit:102608060%09red
Butanoate metabolism	cit00650	1	17	0.921122	0.997409	Cs6g16950	http://www.genome.jp/kegg-bin/show_pathway?cit00650/cit:102609673%09red
Biotin metabolism	cit00780	2	29	0.92824	0.997409	Cs5g26540|Cs1g17070	http://www.genome.jp/kegg-bin/show_pathway?cit00780/cit:102615814%09red/cit:102612598%09red
Carbon metabolism	cit01200	27	234	0.929124	0.997409	Cs3g16700|Cs3g11520|Cs6g01060|Cs5g08700|Cs6g18680|Cs7g10220|orange1.1t00386|orange1.1t04637|Cs3g08480|Cs2g03230|Cs1g15970|Cs2g30930|Cs5g28880|Cs7g14910|Cs9g15960|Cs1g16570|Cs7g11110|Cs7g14420|Cs2g25020|Cs5g10730|Cs7g21820|Cs1g16950|Cs9g13570|Cs5g07820|Cs7g14900|orange1.1t05709|Cs5g01270	http://www.genome.jp/kegg-bin/show_pathway?cit01200/cit:102609716%09red/cit:102622213%09red/cit:102626102%09red/cit:102623145%09red/cit:102622026%09red/cit:102613631%09red/cit:102578015%09red/cit:102612734%09red/cit:102620489%09red/cit:102624559%09red/cit:102624333%09red/cit:102628532%09red/cit:102609145%09red/cit:102623813%09red/cit:102611709%09red/cit:102615829%09red/cit:102622984%09red/cit:102…
Arginine biosynthesis	cit00220	2	30	0.936031	0.997409	Cs5g07820|Cs1g16570	http://www.genome.jp/kegg-bin/show_pathway?cit00220/cit:102626102%09red/cit:102620489%09red
Endocytosis	cit04144	15	144	0.939968	0.997409	Citrus_sinensis_newGene_1196|Cs1g22380|Citrus_sinensis_newGene_1521|Cs3g26720|Cs4g15690|Cs3g04150|Cs5g07330|Cs6g18760|orange1.1t03559|orange1.1t04990|Cs3g14760|Cs7g24700|Cs4g13450|Cs7g32110|Cs7g29230	http://www.genome.jp/kegg-bin/show_pathway?cit04144/cit:102621419%09red/cit:102613742%09red/cit:102620192%09red/cit:102628814%09red/cit:102622948%09red/cit:102622088%09red/cit:102629919%09red/cit:102615153%09red/cit:102606741%09red/cit:102612243%09red/cit:102629217%09red/cit:102625888%09red/cit:102617955%09red/cit:102610579%09red
Homologous recombination	cit03440	3	41	0.940904	0.997409	Cs7g08630|orange1.1t00225|Cs5g14000	http://www.genome.jp/kegg-bin/show_pathway?cit03440/cit:102619562%09red/cit:102608043%09red/cit:102613390%09red
Glyoxylate and dicarboxylate metabolism	cit00630	5	60	0.941083	0.997409	Cs6g18680|Cs5g10730|Cs2g03230|orange1.1t05709|Cs1g16950	http://www.genome.jp/kegg-bin/show_pathway?cit00630/cit:102609145%09red/cit:102611709%09red/cit:102612988%09red/cit:102628532%09red
Sesquiterpenoid and triterpenoid biosynthesis	cit00909	1	21	0.955152	0.997409	Cs4g12120	http://www.genome.jp/kegg-bin/show_pathway?cit00909/cit:102606948%09red
Citrate cycle (TCA cycle)	cit00020	3	44	0.956633	0.997409	Cs3g16700|Cs5g10730|Cs5g01270	http://www.genome.jp/kegg-bin/show_pathway?cit00020/cit:102623813%09red/cit:102628532%09red/cit:102622026%09red
Proteasome	cit03050	3	45	0.960937	0.997409	Cs6g07180|orange1.1t05855|Cs7g09690	http://www.genome.jp/kegg-bin/show_pathway?cit03050/cit:102624622%09red/cit:102620170%09red/cit:102619245%09red
Protein export	cit03060	3	46	0.964838	0.997409	Citrus_sinensis_newGene_195|Cs6g17310|Cs6g14460	http://www.genome.jp/kegg-bin/show_pathway?cit03060/cit:102622065%09red/cit:102612513%09red/cit:102618343%09red
Ribosome	cit03010	32	288	0.964932	0.997409	Cs5g30990|Cs9g10140|Cs5g06210|Cs5g09655|Cs7g08910|Cs4g17910|Cs2g14750|Cs9g09330|orange1.1t01074|Cs5g13635|Cs6g06825|Cs6g07530|Cs5g25250|Cs3g19085|Cs9g02480|orange1.1t01662|Cs4g15310|Cs8g16600|orange1.1t01341|Cs1g19900|Cs7g01960|Cs5g14790|Cs8g14570|Cs7g28630|orange1.1t03270|Cs8g15830|Cs6g03530|Cs4g02160|orange1.1t01948|Cs9g12510|Cs8g04340|Cs7g15650	http://www.genome.jp/kegg-bin/show_pathway?cit03010/cit:102625183%09red/cit:102611515%09red/cit:102622751%09red/cit:102610115%09red/cit:102622902%09red/cit:102623342%09red/cit:102607109%09red/cit:102620206%09red/cit:102608331%09red/cit:102608339%09red/cit:102624936%09red/cit:102618427%09red/cit:102611748%09red/cit:102630763%09red/cit:102630844%09red/cit:102627399%09red/cit:4271134%09red/cit:10260…
Glycine, serine and threonine metabolism	cit00260	5	67	0.968311	0.997409	Cs5g30440|Cs2g07700|Cs1g17840|Cs3g03620|Cs4g15090	http://www.genome.jp/kegg-bin/show_pathway?cit00260/cit:102608720%09red/cit:102630901%09red/cit:102628627%09red/cit:102614479%09red/cit:102608777%09red
Ribosome biogenesis in eukaryotes	cit03008	6	77	0.969753	0.997409	Cs6g12740|orange1.1t01697|Cs6g12730|Cs3g20620|Cs4g17730|Cs6g12820	http://www.genome.jp/kegg-bin/show_pathway?cit03008/cit:102619249%09red/cit:102625613%09red/cit:102611954%09red/cit:102610041%09red/cit:102610796%09red
Fatty acid biosynthesis	cit00061	3	49	0.974449	0.997409	Cs5g26540|Cs1g17070|Cs3g20840	http://www.genome.jp/kegg-bin/show_pathway?cit00061/cit:102615814%09red/cit:102618601%09red/cit:102612598%09red
Spliceosome	cit03040	15	167	0.985686	0.997409	orange1.1t06052|Cs4g03430|Cs6g05970|Cs4g17730|Citrus_sinensis_newGene_1521|Cs3g14800|orange1.1t04990|Citrus_sinensis_newGene_380|Cs7g01950|Cs3g09840|orange1.1t05219|Cs7g28850|Cs6g14400|Cs4g02855|Cs1g22415	http://www.genome.jp/kegg-bin/show_pathway?cit03040/cit:102611313%09red/cit:102624901%09red/cit:102631146%09red/cit:102616591%09red/cit:102617205%09red/cit:102630056%09red/cit:102619005%09red/cit:102620919%09red/cit:102625613%09red/cit:102623196%09red/cit:102619789%09red/cit:102625888%09red/cit:102608987%09red/cit:102628774%09red
Propanoate metabolism	cit00640	1	34	0.992846	0.997409	Cs5g08700	http://www.genome.jp/kegg-bin/show_pathway?cit00640/cit:102626887%09red
N-Glycan biosynthesis	cit00510	1	38	0.995934	0.997409	Cs6g04780	http://www.genome.jp/kegg-bin/show_pathway?cit00510/cit:102618059%09red
Aminoacyl-tRNA biosynthesis	cit00970	4	79	0.996648	0.997409	orange1.1t02680|Cs6g01340|Cs5g27780|Cs2g19940	http://www.genome.jp/kegg-bin/show_pathway?cit00970/cit:102620961%09red/cit:102611476%09red/cit:102608826%09red/cit:102618874%09red
mRNA surveillance pathway	cit03015	7	114	0.997409	0.997409	Cs7g23180|Cs7g21950|Cs6g05970|orange1.1t01010|Cs4g19020|Cs2g15030|Cs7g28850	http://www.genome.jp/kegg-bin/show_pathway?cit03015/cit:102611313%09red/cit:102619883%09red/cit:102626720%09red/cit:102630056%09red/cit:102617245%09red/cit:102624663%09red

## Sheet: Pt3 vs Cj3
KEGG pathway	ID	Input number	Background number	P-Value	Corrected P-Value	Input	Hyperlink
Stilbenoid, diarylheptanoid and gingerol biosynthesis	cit00945	26	54	3.13794e-05	0.00331294	Cs4g02360|Cs1g02270|Cs1g12670|Cs2g30570|Cs4g02380|Cs3g10450|Cs4g04780|Cs7g29910|Cs7g11300|Cs4g01910|Cs6g04150|Cs9g08970|Cs4g04530|Cs3g09030|Cs3g05310|Cs3g10460|orange1.1t01519|Cs6g16640|Cs7g29940|Cs7g29860|Cs7g29920|Cs1g05810|Cs4g13440|Cs3g09040|Cs1g02250|Cs8g02120	http://www.genome.jp/kegg-bin/show_pathway?cit00945/cit:102617076%09red/cit:102616222%09red/cit:102609630%09red/cit:102617987%09red/cit:102627130%09red/cit:102616519%09red/cit:102626857%09red/cit:102622674%09red/cit:107178428%09red/cit:102609895%09red/cit:102577934%09red/cit:102617991%09red/cit:102626487%09red/cit:102624569%09red/cit:102621938%09red/cit:102616816%09red/cit:102617597%09red/cit:102…
Biosynthesis of secondary metabolites	cit01110	249	1129	5.56796e-05	0.00331294	orange1.1t04964|Cs3g16700|Cs3g20650|Cs5g11730|Cs6g08710|Cs4g01910|Cs7g06370|Cs8g20950|Cs1g17840|Cs8g02140|Cs7g16560|Cs2g26840|Cs2g14720|Cs3g02310|Cs3g20830|Cs8g17910|Cs4g04780|Cs9g15960|Cs1g24440|Cs6g10780|Cs2g07240|Cs3g13040|Cs1g22590|Cs4g15090|Cs9g08970|orange1.1t01725|Cs4g17260|Cs7g31430|Cs8g07230|Cs1g06230|Cs7g23820|Cs1g04910|orange1.1t00330|Cs5g24990|Cs3g05310|Cs7g25370|Cs8g03420|Cs7g15250|C…	http://www.genome.jp/kegg-bin/show_pathway?cit01110/cit:102624826%09red/cit:102620504%09red/cit:102620619%09red/cit:102620503%09red/cit:102608175%09red/cit:102623145%09red/cit:102609462%09red/cit:102625997%09red/cit:107175218%09red/cit:102609888%09red/cit:102624231%09red/cit:102617987%09red/cit:102627130%09red/cit:102613196%09red/cit:102607309%09red/cit:102622213%09red/cit:102611477%09red/cit:102…
Phenylpropanoid biosynthesis	cit00940	59	203	0.000246751	0.00978778	Cs4g02360|Cs3g20650|Cs3g02310|Cs7g01360|Cs4g01910|Cs4g02380|Cs3g10450|Cs3g26570|Cs5g19020|Cs7g01380|Cs1g04910|Cs2g25450|Cs4g04780|Cs2g07740|Cs3g26600|Cs1g21860|Cs5g16860|Cs8g02120|Cs2g30570|Cs6g04150|Cs9g08970|Cs1g05810|Cs5g24900|Cs7g30160|orange1.1t02947|orange1.1t02044|orange1.1t02046|orange1.1t02040|Cs4g13440|Cs6g04560|Cs1g20580|Cs1g20230|Cs5g24990|Cs3g10460|Cs1g25930|Cs1g12670|orange1.1t05018…	http://www.genome.jp/kegg-bin/show_pathway?cit00940/cit:102625757%09red/cit:102606727%09red/cit:102629858%09red/cit:102617076%09red/cit:102627605%09red/cit:102608175%09red/cit:102612835%09red/cit:102629593%09red/cit:102613925%09red/cit:102624231%09red/cit:102611127%09red/cit:102629165%09red/cit:102631019%09red/cit:102621806%09red/cit:107175283%09red/cit:102615475%09red/cit:102622674%09red/cit:102…
Limonene and pinene degradation	cit00903	14	24	0.000496889	0.0147825	Cs2g30190|Cs7g29910|Cs3g05310|Cs7g29920|Cs7g11300|Cs1g02270|Cs7g08450|orange1.1t01519|Cs1g24850|Cs3g09040|Cs1g02250|Cs7g29940|Cs7g29860|Cs3g09030	http://www.genome.jp/kegg-bin/show_pathway?cit00903/cit:102624275%09red/cit:102608060%09red/cit:102616222%09red/cit:102609630%09red/cit:102617987%09red/cit:102627130%09red/cit:102629694%09red/cit:102627492%09red/cit:102615931%09red/cit:102624569%09red/cit:102616816%09red/cit:102616519%09red/cit:102626857%09red
Flavonoid biosynthesis	cit00941	21	59	0.003738	0.0889644	Cs4g02360|Cs5g11730|Cs5g09970|Cs2g30570|Citrus_sinensis_newGene_337|Cs3g10460|Cs4g01910|Cs6g04150|Cs9g08970|Cs1g12670|Cs1g25280|Cs1g05810|Cs4g02380|Cs4g04530|Cs2g14720|Cs4g04780|Cs3g19360|Cs3g10450|Cs8g02120|Cs4g13440|Cs6g16640	http://www.genome.jp/kegg-bin/show_pathway?cit00941/cit:102620909%09red/cit:102577934%09red/cit:102620619%09red/cit:102617076%09red/cit:102609895%09red/cit:102617991%09red/cit:102607309%09red/cit:107178428%09red/cit:102617426%09red/cit:102628720%09red/cit:102624231%09red/cit:102577958%09red/cit:102627979%09red/cit:102626487%09red/cit:102610356%09red/cit:102629165%09red/cit:102622674%09red/cit:102…
Monoterpenoid biosynthesis	cit00902	5	7	0.0200227	0.397118	orange1.1t00330|Cs2g07240|Cs2g07250|Cs5g10630|orange1.1t00328	http://www.genome.jp/kegg-bin/show_pathway?cit00902/cit:102617908%09red/cit:102617431%09red/cit:102610350%09red/cit:102610031%09red
Biosynthesis of unsaturated fatty acids	cit01040	11	30	0.0265877	0.45199	Cs7g23820|Cs9g05210|Cs1g20370|Cs7g09930|orange1.1t05425|Cs3g20840|Cs8g17910|Cs5g26540|Cs3g15530|Cs7g16060|Cs6g08630	http://www.genome.jp/kegg-bin/show_pathway?cit01040/cit:102607263%09red/cit:102618601%09red/cit:102621321%09red/cit:102617880%09red/cit:102615515%09red/cit:102609460%09red/cit:102627276%09red/cit:102626031%09red/cit:102615814%09red/cit:102610324%09red
Phenylalanine metabolism	cit00360	15	49	0.0350842	0.504187	Cs9g06720|Cs1g08010|Cs8g09340|Cs3g08510|Cs8g09350|Cs4g04170|Cs1g12670|Cs6g04150|Cs2g23820|Cs8g09330|Cs8g15800|Cs4g13440|Cs5g24900|Cs7g25030|Cs4g04530	http://www.genome.jp/kegg-bin/show_pathway?cit00360/cit:102577934%09red/cit:102623979%09red/cit:102617076%09red/cit:102620173%09red/cit:102611153%09red/cit:102613925%09red/cit:102607528%09red/cit:102617885%09red/cit:102611686%09red/cit:102627979%09red/cit:102609336%09red/cit:102625290%09red/cit:102622674%09red
Plant hormone signal transduction	cit04075	50	222	0.0381318	0.504187	Citrus_sinensis_newGene_1039|Cs8g04610|Cs5g32030|Cs6g11930|Cs7g07940|Cs9g10650|Cs5g09290|Cs7g18710|Cs5g32880|Cs5g29870|Cs2g10790|Cs2g22260|Cs3g01940|Cs6g14970|Cs7g30500|orange1.1t00294|orange1.1t01026|Cs1g17220|Cs5g30390|orange1.1t01021|Cs2g13070|Cs3g18000|orange1.1t01539|Cs6g16070|Cs4g07130|Cs7g18620|Cs9g18020|Cs8g19140|Cs8g04580|orange1.1t00546|Cs7g18600|Cs7g02820|Cs5g04810|Cs8g03500|Cs4g18240|…	http://www.genome.jp/kegg-bin/show_pathway?cit04075/cit:102611538%09red/cit:102626457%09red/cit:102617764%09red/cit:102621926%09red/cit:102615978%09red/cit:102617127%09red/cit:102619589%09red/cit:102622257%09red/cit:102623202%09red/cit:102631381%09red/cit:102626817%09red/cit:102623442%09red/cit:102609423%09red/cit:102620300%09red/cit:102607547%09red/cit:102628880%09red/cit:102613791%09red/cit:102…
Glutathione metabolism	cit00480	25	99	0.0475673	0.566051	Cs6g01060|orange1.1t03622|Cs9g10430|Cs8g19390|Cs6g07240|Citrus_sinensis_newGene_4|Cs6g03830|Cs7g04600|Cs7g15790|Cs7g15760|orange1.1t05975|Citrus_sinensis_newGene_708|Citrus_sinensis_newGene_586|orange1.1t03618|Cs5g32780|orange1.1t03632|orange1.1t05889|Cs5g03830|Cs6g04140|orange1.1t03535|Cs6g03820|Cs5g22630|orange1.1t03452|Cs7g15770|orange1.1t03456	http://www.genome.jp/kegg-bin/show_pathway?cit00480/cit:102616108%09red/cit:102631326%09red/cit:102614082%09red/cit:102621583%09red/cit:107174740%09red/cit:102622372%09red/cit:102617590%09red/cit:102627345%09red/cit:102622765%09red/cit:102624034%09red/cit:102626779%09red/cit:102606611%09red/cit:102627921%09red/cit:102621779%09red/cit:102627370%09red/cit:102624040%09red/cit:102611781%09red/cit:102…
Tryptophan metabolism	cit00380	10	31	0.0607542	0.641694	Cs2g30190|Cs8g09340|Cs8g09350|Cs5g32440|Cs7g08110|Cs5g18660|Cs7g08450|Cs8g09330|Cs1g24850|Cs5g18710	http://www.genome.jp/kegg-bin/show_pathway?cit00380/cit:102624275%09red/cit:102608060%09red/cit:102627458%09red/cit:102627492%09red/cit:102625290%09red/cit:102614568%09red/cit:102611200%09red/cit:102609972%09red
Carotenoid biosynthesis	cit00906	12	41	0.069658	0.641694	Cs4g19470|orange1.1t06069|Cs6g01180|Cs3g13040|Cs5g14370|Cs7g14820|orange1.1t01058|Cs3g23530|Cs8g18780|Cs5g30540|orange1.1t01082|Cs3g11170	http://www.genome.jp/kegg-bin/show_pathway?cit00906/cit:102625870%09red/cit:102615387%09red/cit:102628710%09red/cit:102617968%09red/cit:102578064%09red/cit:102627021%09red/cit:102612995%09red/cit:102620327%09red/cit:102611561%09red/cit:102612266%09red/cit:102577974%09red/cit:102618311%09red
Pentose and glucuronate interconversions	cit00040	27	114	0.070101	0.641694	orange1.1t06022|Cs2g30190|Cs4g06710|Cs1g24850|Cs5g06600|Cs2g27910|Cs2g16380|Cs6g21590|Cs7g19180|orange1.1t00801|Cs2g07660|Cs3g06900|Cs4g06640|Cs7g03050|orange1.1t02532|Cs7g08450|Cs8g11330|Cs9g14450|Cs2g25020|Cs7g09860|Cs7g21940|Cs5g11560|Cs4g08770|Cs5g33420|orange1.1t02526|Cs9g14440|Cs4g06650	http://www.genome.jp/kegg-bin/show_pathway?cit00040/cit:102624275%09red/cit:102625023%09red/cit:102615875%09red/cit:102611144%09red/cit:102629596%09red/cit:102609095%09red/cit:102613420%09red/cit:102624559%09red/cit:102618118%09red/cit:102612467%09red/cit:102578034%09red/cit:102623565%09red/cit:102619978%09red/cit:102626426%09red/cit:102627492%09red/cit:102609721%09red/cit:102630292%09red/cit:102…
Ubiquinone and other terpenoid-quinone biosynthesis	cit00130	16	62	0.0865866	0.732306	Cs1g08010|Cs9g19520|Cs9g17840|Cs7g06040|Cs2g14020|Cs7g15250|Cs3g08510|Cs2g23820|Cs4g04530|Cs8g15800|Cs7g08810|Cs1g10530|Cs5g24900|Cs3g03960|orange1.1t01324|Cs7g09000	http://www.genome.jp/kegg-bin/show_pathway?cit00130/cit:102625410%09red/cit:102577934%09red/cit:102613925%09red/cit:102630921%09red/cit:102611686%09red/cit:102609264%09red/cit:102618884%09red/cit:102611153%09red/cit:102621209%09red/cit:102608087%09red/cit:102617885%09red/cit:102628754%09red/cit:102624429%09red/cit:102628556%09red/cit:102609336%09red/cit:102613589%09red
alpha-Linolenic acid metabolism	cit00592	14	53	0.0923075	0.732306	Cs1g24440|Cs6g18910|Cs1g17380|Cs9g05210|Cs2g19290|Cs2g21000|orange1.1t04376|Cs3g20830|Cs3g27010|Cs7g12890|Cs7g31430|Cs2g28670|orange1.1t03775|Cs6g08630	http://www.genome.jp/kegg-bin/show_pathway?cit00592/cit:102578046%09red/cit:102622584%09red/cit:102618125%09red/cit:102622489%09red/cit:102614914%09red/cit:102615515%09red/cit:102625997%09red/cit:102623756%09red/cit:102627276%09red/cit:102617008%09red/cit:102606631%09red/cit:102610137%09red/cit:102615094%09red/cit:102613997%09red
Metabolic pathways	cit01100	348	1938	0.117162	0.854121	orange1.1t04964|orange1.1t06022|orange1.1t06021|Cs5g11730|Cs3g16540|Citrus_sinensis_newGene_4|Cs5g20320|orange1.1t00454|Cs2g23290|Cs7g30350|orange1.1t01519|Cs6g16640|Cs8g19120|Cs8g04900|Cs5g10730|orange1.1t03042|Cs9g04110|orange1.1t03049|Cs9g17540|Cs4g05720|Cs4g02380|Cs3g16430|Cs8g20240|Cs7g28400|Cs5g01790|Cs1g12670|Cs6g07840|orange1.1t03035|Cs6g20830|Cs1g03110|Cs2g07660|Cs8g01850|Cs3g20140|orang…	http://www.genome.jp/kegg-bin/show_pathway?cit01100/cit:102620112%09red/cit:102620504%09red/cit:102620201%09red/cit:102620619%09red/cit:102620503%09red/cit:102608175%09red/cit:102615875%09red/cit:102623145%09red/cit:102609462%09red/cit:102628814%09red/cit:102614926%09red/cit:102625997%09red/cit:102629031%09red/cit:102627324%09red/cit:102609888%09red/cit:102624231%09red/cit:102607890%09red/cit:102…
Cysteine and methionine metabolism	cit00270	21	92	0.126919	0.854121	Cs1g08010|Cs8g03420|Cs5g03060|Cs9g01410|Cs9g07420|Cs3g16440|Cs3g11520|Cs8g10955|Cs3g16430|Cs4g02260|Citrus_sinensis_newGene_38|Cs5g10730|Cs2g23820|Cs9g07640|Cs8g03410|Cs4g13490|orange1.1t00386|Cs8g04900|Cs7g13320|Cs1g07480|Cs3g20140	http://www.genome.jp/kegg-bin/show_pathway?cit00270/cit:102609716%09red/cit:102628532%09red/cit:102614076%09red/cit:102611153%09red/cit:102631398%09red/cit:102614611%09red/cit:102622142%09red/cit:102614629%09red/cit:102617885%09red/cit:102628273%09red/cit:102613631%09red/cit:102609114%09red/cit:102614136%09red/cit:102625258%09red/cit:102618286%09red/cit:102617645%09red/cit:102629613%09red/cit:102…
Protein processing in endoplasmic reticulum	cit04141	40	195	0.141821	0.854121	Cs4g05770|Cs8g14930|Cs5g05840|Cs5g18500|Cs2g24040|Cs5g03150|Cs2g08495|Cs3g07660|Cs2g23310|Cs4g05880|Cs2g20840|Cs1g13036|Citrus_sinensis_newGene_1513|Cs9g15350|Cs2g24360|Cs8g19490|orange1.1t01849|Citrus_sinensis_newGene_195|orange1.1t06011|Cs7g29040|Cs6g07310|orange1.1t03981|Cs1g17360|orange1.1t04990|Cs7g23510|Cs6g14470|Cs7g06910|Cs8g19510|Cs8g18360|orange1.1t04875|orange1.1t05332|Citrus_sinensis_…	http://www.genome.jp/kegg-bin/show_pathway?cit04141/cit:102616579%09red/cit:102629814%09red/cit:102619456%09red/cit:107175375%09red/cit:102624989%09red/cit:102609457%09red/cit:102626183%09red/cit:102608938%09red/cit:102624698%09red/cit:102622920%09red/cit:102608313%09red/cit:102622440%09red/cit:102611150%09red/cit:102622192%09red/cit:102613214%09red/cit:102618629%09red/cit:102630008%09red/cit:102…
Plant-pathogen interaction	cit04626	36	175	0.152854	0.854121	orange1.1t01527|Cs3g14240|Cs4g10530|Cs5g03150|Cs7g12530|Cs5g07160|Cs1g25420|Cs5g03010|orange1.1t04034|Cs5g30610|Cs2g17400|Cs5g23120|Cs5g02940|Cs6g13320|Cs8g01240|Cs9g02100|Cs1g11040|Cs2g29030|orange1.1t00071|Citrus_sinensis_newGene_585|Cs3g20300|orange1.1t02772|Cs7g07070|orange1.1t03800|Citrus_sinensis_newGene_688|orange1.1t03713|Cs8g03500|orange1.1t02773|Cs9g01370|Cs9g18390|Citrus_sinensis_newGe…	http://www.genome.jp/kegg-bin/show_pathway?cit04626/cit:107177112%09red/cit:102616579%09red/cit:102619989%09red/cit:102609173%09red/cit:107176729%09red/cit:102618529%09red/cit:102611577%09red/cit:102620953%09red/cit:102630343%09red/cit:102615552%09red/cit:102612567%09red/cit:107175781%09red/cit:102628300%09red/cit:102620326%09red/cit:102612169%09red/cit:102619613%09red/cit:107174814%09red/cit:102…
Thiamine metabolism	cit00730	4	11	0.15801	0.854121	Cs9g05150|Cs2g07600|orange1.1t01449|Cs4g11090	http://www.genome.jp/kegg-bin/show_pathway?cit00730/cit:102626594%09red/cit:102618396%09red/cit:102629135%09red/cit:102620503%09red
Glycerolipid metabolism	cit00561	14	60	0.16874	0.854121	orange1.1t03986|Cs9g11240|Cs8g06970|Citrus_sinensis_newGene_559|Cs2g30190|Cs7g18040|Cs5g11570|Cs1g06230|Cs6g07840|Cs7g08450|orange1.1t04195|Cs5g17230|Cs1g24850|Cs4g14700	http://www.genome.jp/kegg-bin/show_pathway?cit00561/cit:102608065%09red/cit:102624275%09red/cit:102629567%09red/cit:102608060%09red/cit:102622184%09red/cit:102620382%09red/cit:102619099%09red/cit:102607304%09red/cit:102611757%09red/cit:102627492%09red/cit:102629675%09red/cit:102615235%09red/cit:102615805%09red/cit:102619627%09red
Phosphatidylinositol signaling system	cit04070	13	56	0.183919	0.854121	Cs9g02100|orange1.1t01650|Cs7g14760|Cs3g16540|Cs2g29030|Cs5g11570|Cs1g06230|Cs3g04150|Cs1g09490|orange1.1t03559|Cs8g03640|Cs8g20240|Cs5g30610	http://www.genome.jp/kegg-bin/show_pathway?cit04070/cit:102615552%09red/cit:102612191%09red/cit:102615508%09red/cit:102622184%09red/cit:102623883%09red/cit:102628814%09red/cit:102618843%09red/cit:102623400%09red/cit:102618028%09red/cit:102620326%09red/cit:102629919%09red/cit:102627477%09red/cit:102615805%09red
Zeatin biosynthesis	cit00908	5	17	0.199754	0.854121	Cs4g06150|Cs2g12620|Cs4g14410|Cs7g25370|orange1.1t02341	http://www.genome.jp/kegg-bin/show_pathway?cit00908/cit:102616125%09red/cit:102616868%09red/cit:102629740%09red/cit:102626258%09red/cit:102615601%09red
Porphyrin and chlorophyll metabolism	cit00860	10	42	0.205488	0.854121	Cs8g15480|Cs1g22680|Cs4g18730|Cs9g07520|Cs2g31230|Cs1g06850|Cs5g06770|Cs5g16830|Cs3g23880|Cs1g06860	http://www.genome.jp/kegg-bin/show_pathway?cit00860/cit:102620504%09red/cit:102610167%09red/cit:102621972%09red/cit:102609362%09red/cit:102614959%09red/cit:102622450%09red/cit:102619981%09red/cit:102623285%09red/cit:102625487%09red
RNA degradation	cit03018	23	111	0.207548	0.854121	Cs5g26370|orange1.1t00714|Cs5g26330|Cs7g01950|Cs1g08485|Cs9g15960|Cs6g12080|Cs1g15970|Cs6g04130|orange1.1t01010|Cs6g12100|orange1.1t04719|Cs1g07170|Cs5g26320|Cs7g12310|Cs8g14860|Cs6g12480|Cs2g01370|Cs9g13570|Cs5g26380|Cs4g08630|Cs5g05390|Cs3g09840	http://www.genome.jp/kegg-bin/show_pathway?cit03018/cit:102623093%09red/cit:102609990%09red/cit:102620919%09red/cit:102624901%09red/cit:102617858%09red/cit:102607983%09red/cit:102614642%09red/cit:102616327%09red/cit:102631061%09red/cit:102625221%09red/cit:102630152%09red/cit:102609486%09red/cit:102624074%09red/cit:102624663%09red/cit:102622213%09red/cit:102630227%09red/cit:102630158%09red/cit:102…
Pantothenate and CoA biosynthesis	cit00770	7	27	0.20761	0.854121	Cs8g03420|Cs3g16440|Cs3g16430|orange1.1t00421|Cs8g03410|Cs9g03530|Cs7g20400	http://www.genome.jp/kegg-bin/show_pathway?cit00770/cit:102614611%09red/cit:102628273%09red/cit:102613481%09red/cit:102622815%09red/cit:102627781%09red/cit:102614136%09red/cit:102629524%09red
Galactose metabolism	cit00052	13	58	0.212704	0.854121	Cs1g15970|Citrus_sinensis_newGene_559|Cs2g30930|Cs5g17230|Cs2g01370|Cs7g08770|Cs9g13570|orange1.1t00107|Cs6g20890|Cs1g18220|Cs5g18640|orange1.1t01707|Cs6g14340	http://www.genome.jp/kegg-bin/show_pathway?cit00052/cit:102630080%09red/cit:102611645%09red/cit:102626762%09red/cit:102624074%09red/cit:102616117%09red/cit:102620382%09red/cit:102625637%09red/cit:102625221%09red/cit:102616327%09red/cit:102629675%09red/cit:102619819%09red/cit:102609660%09red/cit:102626660%09red
Brassinosteroid biosynthesis	cit00905	4	13	0.219863	0.854121	Cs6g19630|Cs2g18810|Cs7g11890|Cs6g07620	http://www.genome.jp/kegg-bin/show_pathway?cit00905/cit:102625685%09red/cit:102622879%09red/cit:102609492%09red/cit:102613870%09red
Valine, leucine and isoleucine biosynthesis	cit00290	5	18	0.227183	0.854121	Cs8g03410|Cs8g03420|Cs9g03530|Cs3g16440|Cs3g16430	http://www.genome.jp/kegg-bin/show_pathway?cit00290/cit:102628273%09red/cit:102627781%09red/cit:102629524%09red/cit:102614136%09red/cit:102614611%09red
Nicotinate and nicotinamide metabolism	cit00760	5	18	0.227183	0.854121	orange1.1t04810|orange1.1t01792|Cs7g23550|Cs3g20150|Cs1g22480	http://www.genome.jp/kegg-bin/show_pathway?cit00760/cit:102617998%09red/cit:102609888%09red/cit:102622446%09red/cit:102610855%09red/cit:102624443%09red
Diterpenoid biosynthesis	cit00904	7	28	0.22968	0.854121	orange1.1t03278|Cs5g15540|orange1.1t01725|Cs5g27580|Cs2g03380|Cs5g14480|Cs4g11180	http://www.genome.jp/kegg-bin/show_pathway?cit00904/cit:102628050%09red/cit:102614198%09red/cit:102609462%09red/cit:102623063%09red/cit:102614515%09red/cit:102626017%09red/cit:102628526%09red
Cutin, suberine and wax biosynthesis	cit00073	7	28	0.22968	0.854121	Cs2g19510|orange1.1t02245|orange1.1t02250|Cs6g05260|Cs1g02760|Cs1g18110|Cs6g05130	http://www.genome.jp/kegg-bin/show_pathway?cit00073/cit:102610181%09red/cit:102619862%09red/cit:102626131%09red/cit:102627902%09red/cit:102629259%09red/cit:102610308%09red/cit:102606780%09red
Peroxisome	cit04146	17	83	0.263581	0.920621	Cs7g31530|orange1.1t02245|orange1.1t02250|Cs9g05210|orange1.1t05976|Cs6g16950|Cs3g12020|Cs9g09740|Cs1g16950|Cs7g02960|Cs2g03230|orange1.1t01288|Cs8g15520|Cs5g24160|Cs5g26750|orange1.1t05709|Cs6g08630	http://www.genome.jp/kegg-bin/show_pathway?cit04146/cit:102616545%09red/cit:102619862%09red/cit:102628711%09red/cit:102611709%09red/cit:102615515%09red/cit:102624030%09red/cit:102617138%09red/cit:102627276%09red/cit:102611221%09red/cit:102626642%09red/cit:102611206%09red/cit:102609145%09red/cit:107176236%09red/cit:102629259%09red/cit:102609673%09red/cit:102619033%09red
Glycolysis / Gluconeogenesis	cit00010	22	111	0.269655	0.920621	Cs2g30190|Cs3g16700|Cs1g24850|orange1.1t00107|Cs7g10220|Cs9g13570|Cs9g15960|Cs6g10780|Cs1g15970|Cs2g30930|Cs3g20830|Cs1g20920|Cs7g14420|orange1.1t00454|Cs7g08450|Cs6g20890|Cs9g18120|Cs4g01490|Cs2g01370|orange1.1t04637|Cs5g02660|Cs5g01270	http://www.genome.jp/kegg-bin/show_pathway?cit00010/cit:102624275%09red/cit:102622213%09red/cit:102623145%09red/cit:102625637%09red/cit:102622026%09red/cit:102629129%09red/cit:102624498%09red/cit:102578015%09red/cit:102624074%09red/cit:102623503%09red/cit:102627492%09red/cit:102623813%09red/cit:102608060%09red/cit:102623854%09red/cit:102608391%09red/cit:102625221%09red/cit:102626762%09red/cit:102…
Valine, leucine and isoleucine degradation	cit00280	11	51	0.271826	0.920621	Cs2g30190|Cs9g05210|Cs3g16440|Cs9g04110|Cs5g08700|Cs7g08450|Cs3g16430|Cs8g03420|Cs1g24850|Cs6g16950|Cs8g03410	http://www.genome.jp/kegg-bin/show_pathway?cit00280/cit:102624275%09red/cit:102608060%09red/cit:102607682%09red/cit:102628273%09red/cit:102614611%09red/cit:102627276%09red/cit:102627781%09red/cit:102614136%09red/cit:102627492%09red/cit:102626887%09red/cit:102609673%09red
Phenylalanine, tyrosine and tryptophan biosynthesis	cit00400	10	46	0.278507	0.920621	Cs1g08010|Cs2g07700|Cs3g03620|Cs7g06370|Cs7g30350|Cs5g32370|Cs8g17280|Cs2g23820|Cs1g19830|Cs7g31270	http://www.genome.jp/kegg-bin/show_pathway?cit00400/cit:102611316%09red/cit:102611153%09red/cit:102617885%09red/cit:102627790%09red/cit:102625541%09red/cit:102620305%09red/cit:102628351%09red/cit:102630901%09red/cit:102608777%09red/cit:102607475%09red
Glucosinolate biosynthesis	cit00966	3	11	0.325801	0.99861	Cs7g08110|Cs7g29760|Cs7g29770	http://www.genome.jp/kegg-bin/show_pathway?cit00966/cit:102612895%09red/cit:102614568%09red/cit:102613196%09red
Ascorbate and aldarate metabolism	cit00053	9	43	0.327245	0.99861	Cs2g30190|Cs5g11560|Cs4g09870|Cs6g04140|Cs7g08450|Cs1g24850|Citrus_sinensis_newGene_1339|Cs3g02580|Cs7g03050	http://www.genome.jp/kegg-bin/show_pathway?cit00053/cit:102624275%09red/cit:102608060%09red/cit:102628073%09red/cit:102615500%09red/cit:102622372%09red/cit:102627492%09red/cit:102613979%09red/cit:102617187%09red/cit:102618589%09red
Fatty acid elongation	cit00062	6	27	0.334211	0.99861	Cs7g23820|Cs7g13310|Cs1g20370|Cs7g09930|Cs8g17910|Cs4g17260	http://www.genome.jp/kegg-bin/show_pathway?cit00062/cit:102613293%09red/cit:102607263%09red/cit:102621321%09red/cit:102617880%09red/cit:102609752%09red/cit:102610324%09red
Pentose phosphate pathway	cit00030	10	49	0.337537	0.99861	Cs6g10780|Cs1g15970|Cs4g01490|Cs2g01370|Cs2g13700|Cs9g13570|Cs7g14900|Cs7g14910|Cs6g01060|Cs2g25020	http://www.genome.jp/kegg-bin/show_pathway?cit00030/cit:102624074%09red/cit:102623854%09red/cit:102615829%09red/cit:102625221%09red/cit:102627370%09red/cit:102616327%09red/cit:102612258%09red/cit:102627714%09red/cit:102624559%09red
Arginine and proline metabolism	cit00330	10	51	0.378049	0.99861	Cs2g30190|Cs8g09340|Cs1g24850|Cs8g09350|Cs9g17540|orange1.1t03535|Cs7g23670|Cs8g09330|Cs7g08450|Cs4g02260	http://www.genome.jp/kegg-bin/show_pathway?cit00330/cit:102631326%09red/cit:102624275%09red/cit:102608060%09red/cit:102606898%09red/cit:102618871%09red/cit:102625258%09red/cit:102627492%09red/cit:102625290%09red
Fructose and mannose metabolism	cit00051	11	57	0.384848	0.99861	orange1.1t06022|Cs2g12720|orange1.1t00612|Cs1g15970|Cs2g30930|Cs2g01370|orange1.1t03049|Cs6g10780|Cs9g13570|orange1.1t00801|Cs6g18580	http://www.genome.jp/kegg-bin/show_pathway?cit00051/cit:102624074%09red/cit:102615869%09red/cit:102625221%09red/cit:102618587%09red/cit:102616858%09red/cit:102616327%09red/cit:102613420%09red/cit:102626762%09red/cit:102627119%09red/cit:102612258%09red/cit:102609674%09red
Starch and sucrose metabolism	cit00500	42	236	0.385925	0.99861	orange1.1t03668|Cs7g01360|Cs9g06360|Cs4g06710|Cs4g06640|Cs7g01380|Cs1g18220|Cs2g27910|Cs5g13310|Cs2g07740|Cs2g16380|Cs7g05690|Cs5g01790|Cs6g21590|Cs7g19180|Cs3g26820|Cs8g19870|Cs2g30930|Cs2g17090|Citrus_sinensis_newGene_670|Cs5g20320|Cs2g07660|Cs3g06900|Cs8g07230|Cs6g14340|Cs7g03050|Cs5g09480|orange1.1t02532|Cs4g09950|Cs5g18640|Cs9g14450|orange1.1t01884|Cs2g11630|Cs5g11560|Cs8g08680|Cs8g03370|Cs5…	http://www.genome.jp/kegg-bin/show_pathway?cit00500/cit:102625023%09red/cit:102616341%09red/cit:102615875%09red/cit:102629593%09red/cit:102611144%09red/cit:102628588%09red/cit:102609095%09red/cit:102630889%09red/cit:102618118%09red/cit:102625798%09red/cit:102578034%09red/cit:102623565%09red/cit:102609660%09red/cit:102612220%09red/cit:102628530%09red/cit:102614800%09red/cit:102608376%09red/cit:102…
Linoleic acid metabolism	cit00591	3	13	0.409202	0.99861	Cs1g17380|orange1.1t03775|orange1.1t04376	http://www.genome.jp/kegg-bin/show_pathway?cit00591/cit:102614914%09red/cit:102625997%09red/cit:102622489%09red
Nitrogen metabolism	cit00910	6	31	0.442867	0.99861	Cs7g09040|Cs7g19160|Cs5g07820|Cs7g08660|Cs8g16000|Cs8g16010	http://www.genome.jp/kegg-bin/show_pathway?cit00910/cit:102626102%09red/cit:102613013%09red/cit:102614650%09red/cit:102630064%09red/cit:102609585%09red/cit:102613311%09red
Inositol phosphate metabolism	cit00562	11	60	0.443108	0.99861	orange1.1t01650|Cs7g14760|Cs3g16540|Cs8g20170|Cs3g02580|Cs3g04150|Cs1g09490|orange1.1t03559|Cs1g01150|Cs8g03640|Cs8g20240	http://www.genome.jp/kegg-bin/show_pathway?cit00562/cit:102620112%09red/cit:102612191%09red/cit:102623883%09red/cit:102628814%09red/cit:102618843%09red/cit:102623400%09red/cit:102629031%09red/cit:102629919%09red/cit:102627477%09red/cit:102618028%09red/cit:102618589%09red
Vitamin B6 metabolism	cit00750	3	14	0.449774	0.99861	Cs1g14960|Cs1g17840|Cs4g15090	http://www.genome.jp/kegg-bin/show_pathway?cit00750/cit:102609687%09red/cit:102628627%09red/cit:102614479%09red
Amino sugar and nucleotide sugar metabolism	cit00520	24	137	0.455331	0.99861	Cs7g16990|Cs9g06360|Cs6g18580|Citrus_sinensis_newGene_670|Cs5g09480|Cs2g12720|Cs7g28400|Cs2g30930|Cs9g18700|Cs8g01850|Cs1g11330|Cs2g26765|orange1.1t03119|Cs7g03050|Cs8g08680|Cs4g01680|Cs1g26330|orange1.1t01884|Cs2g11630|Cs8g07230|Cs5g11560|orange1.1t03049|Cs6g11240|Citrus_sinensis_newGene_1339	http://www.genome.jp/kegg-bin/show_pathway?cit00520/cit:102623680%09red/cit:102628588%09red/cit:102627119%09red/cit:102609674%09red/cit:102628172%09red/cit:102630889%09red/cit:102628073%09red/cit:102612220%09red/cit:102628530%09red/cit:102622881%09red/cit:102618628%09red/cit:102626762%09red/cit:102616171%09red/cit:102631040%09red/cit:102613979%09red/cit:102612193%09red/cit:102613575%09red/cit:102…
Isoquinoline alkaloid biosynthesis	cit00950	6	32	0.469673	0.99861	Cs9g06720|Cs1g08010|Cs4g05720|Cs7g16560|Cs2g23820|Cs7g16600	http://www.genome.jp/kegg-bin/show_pathway?cit00950/cit:102623979%09red/cit:102611153%09red/cit:102613874%09red/cit:102630136%09red/cit:102607468%09red/cit:102617885%09red
Tropane, piperidine and pyridine alkaloid biosynthesis	cit00960	7	38	0.473066	0.99861	Cs9g06720|Cs1g08010|orange1.1t03042|Cs2g23820|orange1.1t03035|orange1.1t03034|Cs8g19120	http://www.genome.jp/kegg-bin/show_pathway?cit00960/cit:102623979%09red/cit:102611153%09red/cit:102617885%09red/cit:102615202%09red/cit:102613350%09red/cit:102612645%09red/cit:102610730%09red
AGE-RAGE signaling pathway in diabetic complications	cit04933	3	15	0.489154	0.99861	Cs1g03010|Cs8g20240|Cs7g14760	http://www.genome.jp/kegg-bin/show_pathway?cit04933/cit:102619826%09red/cit:102623883%09red/cit:102612191%09red
Fatty acid degradation	cit00071	8	45	0.498421	0.99861	Cs2g30190|Cs9g05210|Cs1g24850|Cs7g08450|orange1.1t04637|Cs3g20830|Cs7g14420|Cs6g08630	http://www.genome.jp/kegg-bin/show_pathway?cit00071/cit:102624275%09red/cit:102608060%09red/cit:102618125%09red/cit:102623145%09red/cit:102615515%09red/cit:102627276%09red/cit:102627492%09red/cit:102628355%09red
Glycosphingolipid biosynthesis - globo series	cit00603	3	16	0.527096	0.99861	Cs5g17230|Cs7g28400|Citrus_sinensis_newGene_559	http://www.genome.jp/kegg-bin/show_pathway?cit00603/cit:102620382%09red/cit:102622485%09red/cit:102629675%09red
Histidine metabolism	cit00340	3	16	0.527096	0.99861	Cs2g30190|Cs1g24850|Cs7g08450	http://www.genome.jp/kegg-bin/show_pathway?cit00340/cit:102627492%09red/cit:102624275%09red/cit:102608060%09red
Riboflavin metabolism	cit00740	2	10	0.531212	0.99861	orange1.1t02258|orange1.1t00354	http://www.genome.jp/kegg-bin/show_pathway?cit00740/cit:102608103%09red/cit:102620969%09red
Regulation of autophagy	cit04140	5	29	0.551045	0.99861	Cs1g17600|Cs2g09400|Cs7g02620|orange1.1t00201|orange1.1t01753	http://www.genome.jp/kegg-bin/show_pathway?cit04140/cit:102628076%09red/cit:102623752%09red/cit:102622129%09red/cit:102608674%09red/cit:102611739%09red
Fatty acid metabolism	cit01212	12	73	0.572523	0.99861	Cs7g23820|Cs9g05210|Cs1g20370|Cs7g09930|Cs1g17070|orange1.1t05425|Cs3g20840|Cs8g17910|Cs5g26540|Cs3g15530|Cs7g16060|Cs6g08630	http://www.genome.jp/kegg-bin/show_pathway?cit01212/cit:102607263%09red/cit:102618601%09red/cit:102612598%09red/cit:102617880%09red/cit:102615515%09red/cit:102609460%09red/cit:102627276%09red/cit:102610324%09red/cit:102626031%09red/cit:102615814%09red/cit:102621321%09red
Sulfur metabolism	cit00920	5	30	0.578122	0.99861	Cs3g11520|Cs2g02980|orange1.1t00386|Cs1g09490|Cs5g14770	http://www.genome.jp/kegg-bin/show_pathway?cit00920/cit:102613631%09red/cit:102626350%09red/cit:102609716%09red/cit:102607739%09red/cit:102627477%09red
Cyanoamino acid metabolism	cit00460	9	55	0.581302	0.99861	Cs7g01360|Cs8g03370|Cs8g19870|Cs8g13100|Cs7g01380|Cs7g29770|orange1.1t00386|Cs2g07740|Cs7g29760	http://www.genome.jp/kegg-bin/show_pathway?cit00460/cit:102609716%09red/cit:102611033%09red/cit:102629593%09red/cit:102612895%09red/cit:102625094%09red/cit:102630164%09red/cit:102613196%09red/cit:102608376%09red/cit:102624718%09red
Circadian rhythm - plant	cit04712	7	43	0.590254	0.99861	Cs7g05140|Cs2g02470|Cs9g17160|Cs1g19130|Cs3g15840|Cs2g14720|Cs3g19360	http://www.genome.jp/kegg-bin/show_pathway?cit04712/cit:102620619%09red/cit:102619470%09red/cit:102607013%09red/cit:102611930%09red/cit:102614563%09red/cit:102607309%09red/cit:102622101%09red
Pyrimidine metabolism	cit00240	18	111	0.590696	0.99861	orange1.1t04810|Cs7g16900|Cs2g24710|Cs3g26370|Cs5g14000|Cs2g23290|Cs4g08500|Citrus_sinensis_newGene_4|Cs7g23550|orange1.1t03873|Cs7g22080|Cs5g23620|Cs1g26810|Cs1g22490|Cs1g03110|Cs8g06110|Cs3g01690|Cs4g08410	http://www.genome.jp/kegg-bin/show_pathway?cit00240/cit:102613130%09red/cit:102612998%09red/cit:102614082%09red/cit:102627519%09red/cit:102620633%09red/cit:102608043%09red/cit:102611182%09red/cit:102627324%09red/cit:102609888%09red/cit:102626041%09red/cit:102625202%09red/cit:102624443%09red/cit:102614475%09red/cit:102620578%09red/cit:102619252%09red/cit:102618566%09red/cit:102625354%09red
Purine metabolism	cit00230	24	148	0.593683	0.99861	orange1.1t04964|Cs3g26370|Cs6g08710|Cs5g09110|Cs9g18120|Cs8g06110|Cs3g21990|Cs2g10470|Cs4g08500|Citrus_sinensis_newGene_4|orange1.1t04406|orange1.1t04405|Cs1g03110|orange1.1t04810|Cs7g24930|Cs7g23550|Cs5g07110|Cs2g06200|Cs5g06260|Cs4g08410|Cs5g14000|Cs1g22490|Cs5g23620|Cs7g05600	http://www.genome.jp/kegg-bin/show_pathway?cit00230/cit:102614082%09red/cit:102620633%09red/cit:102609888%09red/cit:102625202%09red/cit:102614475%09red/cit:102622652%09red/cit:102612345%09red/cit:102619122%09red/cit:102623503%09red/cit:102611182%09red/cit:102627676%09red/cit:102619309%09red/cit:102608043%09red/cit:102624443%09red/cit:102626985%09red/cit:102630046%09red/cit:102609527%09red/cit:102…
Tyrosine metabolism	cit00350	9	59	0.656575	0.99861	Cs9g06720|Cs1g08010|Cs7g16560|Cs4g04170|orange1.1t04637|Cs2g23820|Cs3g20830|Cs7g16600|Cs7g14420	http://www.genome.jp/kegg-bin/show_pathway?cit00350/cit:102623979%09red/cit:102618125%09red/cit:102623145%09red/cit:102613874%09red/cit:102617885%09red/cit:102607528%09red/cit:102607468%09red/cit:102611153%09red/cit:102628355%09red
Glycosphingolipid biosynthesis - ganglio series	cit00604	1	6	0.662167	0.99861	Cs7g28400	http://www.genome.jp/kegg-bin/show_pathway?cit00604/cit:102622485%09red
Synthesis and degradation of ketone bodies	cit00072	1	6	0.662167	0.99861	Cs6g16950	http://www.genome.jp/kegg-bin/show_pathway?cit00072/cit:102609673%09red
RNA transport	cit03013	23	148	0.665798	0.99861	Cs1g15470|Cs8g17010|orange1.1t01010|orange1.1t00449|Cs3g15510|Cs6g05970|Cs2g20280|orange1.1t00714|Cs5g27850|Cs4g16060|Cs4g11100|orange1.1t05264|Cs4g05590|Cs8g17000|Cs8g16990|orange1.1t03865|Cs5g02460|orange1.1t05051|Cs2g27340|Cs4g17360|Cs1g08290|Cs4g10310|Cs7g28850	http://www.genome.jp/kegg-bin/show_pathway?cit03013/cit:102625658%09red/cit:102618607%09red/cit:102615718%09red/cit:102611313%09red/cit:102612364%09red/cit:102621900%09red/cit:102624663%09red/cit:102628035%09red/cit:102609379%09red/cit:102617045%09red/cit:102631211%09red/cit:102612964%09red/cit:102627510%09red/cit:102617716%09red/cit:102625330%09red/cit:102630056%09red/cit:102617424%09red/cit:102…
Sesquiterpenoid and triterpenoid biosynthesis	cit00909	3	21	0.690397	0.99861	Cs2g08650|Cs8g20950|Cs4g12120	http://www.genome.jp/kegg-bin/show_pathway?cit00909/cit:102606948%09red/cit:102626251%09red
Glycosaminoglycan degradation	cit00531	2	14	0.69173	0.99861	Cs7g28400|Cs5g04900	http://www.genome.jp/kegg-bin/show_pathway?cit00531/cit:102614926%09red/cit:102622485%09red
Base excision repair	cit03410	6	42	0.704951	0.99861	Cs5g14000|Cs6g08270|Cs1g14010|Cs1g24190|Cs3g02620|orange1.1t03234	http://www.genome.jp/kegg-bin/show_pathway?cit03410/cit:102619856%09red/cit:102621461%09red/cit:102608043%09red/cit:102609129%09red/cit:102629620%09red/cit:102627764%09red
Glycosylphosphatidylinositol(GPI)-anchor biosynthesis	cit00563	3	22	0.7174	0.99861	orange1.1t02878|Cs5g27830|Cs8g12960	http://www.genome.jp/kegg-bin/show_pathway?cit00563/cit:102625326%09red/cit:102617421%09red/cit:102611777%09red
Steroid biosynthesis	cit00100	5	37	0.740078	0.99861	Cs8g04910|Cs5g09615|orange1.1t04155|Cs4g04740|Cs2g03520	http://www.genome.jp/kegg-bin/show_pathway?cit00100/cit:102624206%09red/cit:102630075%09red/cit:102610586%09red/cit:102625150%09red/cit:102618952%09red
Basal transcription factors	cit03022	6	44	0.742337	0.99861	Cs6g03583|orange1.1t06027|orange1.1t01112|Cs7g27410|Cs2g12060|orange1.1t04239	http://www.genome.jp/kegg-bin/show_pathway?cit03022/cit:102619964%09red/cit:102619164%09red/cit:102624207%09red/cit:102610310%09red/cit:102608574%09red/cit:102607298%09red
Carbon fixation in photosynthetic organisms	cit00710	8	58	0.749316	0.99861	Cs3g16700|Cs2g13700|Cs6g18680|Cs7g10220|Cs2g25020|Cs5g10730|Cs3g08480|Cs1g20920	http://www.genome.jp/kegg-bin/show_pathway?cit00710/cit:102623813%09red/cit:102612988%09red/cit:102629129%09red/cit:102628532%09red/cit:102578015%09red/cit:102612734%09red/cit:102627714%09red/cit:102624559%09red
2-Oxocarboxylic acid metabolism	cit01210	8	58	0.749316	0.99861	Cs8g03420|Cs3g16440|Cs7g08110|Cs3g16430|Cs7g29760|Cs7g29770|Cs8g03410|Cs9g03530	http://www.genome.jp/kegg-bin/show_pathway?cit01210/cit:102614611%09red/cit:102628273%09red/cit:102629524%09red/cit:102612895%09red/cit:102627781%09red/cit:102614136%09red/cit:102613196%09red/cit:102614568%09red
Non-homologous end-joining	cit03450	1	8	0.752244	0.99861	orange1.1t00239	http://www.genome.jp/kegg-bin/show_pathway?cit03450/cit:102626662%09red
beta-Alanine metabolism	cit00410	6	45	0.759702	0.99861	Cs9g06720|Cs2g30190|Cs5g08700|Cs1g24850|Cs7g23670|Cs7g08450	http://www.genome.jp/kegg-bin/show_pathway?cit00410/cit:102624275%09red/cit:102608060%09red/cit:102606898%09red/cit:102623979%09red/cit:102627492%09red/cit:102626887%09red
Oxidative phosphorylation	cit00190	16	113	0.772814	0.99861	Cs3g10850|orange1.1t06021|Citrus_sinensis_newGene_1529|Cs4g18700|Cs1g24330|orange1.1t00583|Cs1g16160|Cs7g04890|Cs7g05570|Cs3g25560|orange1.1t01617|Cs1g13260|orange1.1t01462|Cs6g03470|Cs6g11935|Cs8g12085	http://www.genome.jp/kegg-bin/show_pathway?cit00190/cit:102614701%09red/cit:102610517%09red/cit:102620978%09red/cit:102623097%09red/cit:102619542%09red/cit:102626417%09red/cit:102620201%09red/cit:102625768%09red/cit:102609101%09red/cit:102610853%09red/cit:102628545%09red/cit:102617317%09red/cit:102607854%09red/cit:4271228%09red/cit:102618564%09red/cit:102629144%09red
SNARE interactions in vesicular transport	cit04130	5	39	0.776837	0.99861	Cs7g26210|Cs5g30100|Cs6g13590|Cs2g29200|Cs5g33650	http://www.genome.jp/kegg-bin/show_pathway?cit04130/cit:102621573%09red/cit:102619034%09red/cit:102629306%09red/cit:102622576%09red/cit:102630120%09red
Butanoate metabolism	cit00650	2	17	0.779962	0.99861	Cs6g16950|Cs1g18280	http://www.genome.jp/kegg-bin/show_pathway?cit00650/cit:102607283%09red/cit:102609673%09red
Taurine and hypotaurine metabolism	cit00430	1	9	0.787831	0.99861	Cs6g20830	http://www.genome.jp/kegg-bin/show_pathway?cit00430/cit:102623849%09red
Selenocompound metabolism	cit00450	2	18	0.804023	0.99861	Cs1g26810|Cs3g01530	http://www.genome.jp/kegg-bin/show_pathway?cit00450/cit:102615293%09red/cit:102619252%09red
Photosynthesis - antenna proteins	cit00196	2	18	0.804023	0.99861	Cs5g18620|Cs2g03780	http://www.genome.jp/kegg-bin/show_pathway?cit00196/cit:102609195%09red/cit:102625853%09red
Fatty acid biosynthesis	cit00061	6	49	0.820521	0.99861	Cs1g17070|orange1.1t05425|Cs3g20840|Cs5g26540|Cs3g15530|Cs7g16060	http://www.genome.jp/kegg-bin/show_pathway?cit00061/cit:102626031%09red/cit:102615814%09red/cit:102618601%09red/cit:102609460%09red/cit:102612598%09red
Biosynthesis of amino acids	cit01230	29	205	0.829739	0.99861	Cs4g15090|Cs3g11520|Cs7g06370|Cs1g17840|Cs5g32370|Cs3g16430|Cs1g19830|Cs8g03410|orange1.1t00386|Cs9g01410|Cs9g15960|Cs1g08010|Cs2g07700|Cs1g15970|Cs3g16440|Cs8g17280|Cs7g30350|Cs2g23820|Cs9g18120|Cs2g25020|Cs8g10955|Cs8g03420|Cs3g03620|Cs2g01370|Cs2g13700|Cs7g31270|Cs9g13570|Cs7g10220|Cs9g03530	http://www.genome.jp/kegg-bin/show_pathway?cit01230/cit:102609716%09red/cit:102622213%09red/cit:102625221%09red/cit:102617885%09red/cit:102625541%09red/cit:102613631%09red/cit:102578015%09red/cit:102614479%09red/cit:102624559%09red/cit:102624074%09red/cit:102623503%09red/cit:102629524%09red/cit:102620305%09red/cit:102630901%09red/cit:102607475%09red/cit:102627714%09red/cit:102611316%09red/cit:102…
Lysine degradation	cit00310	3	28	0.842393	0.99861	Cs2g30190|Cs1g24850|Cs7g08450	http://www.genome.jp/kegg-bin/show_pathway?cit00310/cit:102627492%09red/cit:102624275%09red/cit:102608060%09red
Sulfur relay system	cit04122	1	11	0.844407	0.99861	Cs2g29290	http://www.genome.jp/kegg-bin/show_pathway?cit04122/cit:102622222%09red
Mismatch repair	cit03430	4	36	0.845586	0.99861	Cs5g20750|Cs1g26570|Cs7g08630|Cs5g14000	http://www.genome.jp/kegg-bin/show_pathway?cit03430/cit:102608669%09red/cit:102608043%09red/cit:102613390%09red/cit:102610589%09red
Pyruvate metabolism	cit00620	9	73	0.85025	0.99861	Cs2g30190|Cs3g16700|Cs7g08450|Cs4g16390|Cs1g24850|Cs9g18120|Cs5g10730|Cs1g20920|Cs5g01270	http://www.genome.jp/kegg-bin/show_pathway?cit00620/cit:102623813%09red/cit:102624275%09red/cit:102608060%09red/cit:102623503%09red/cit:102622026%09red/cit:102619088%09red/cit:102629129%09red/cit:102628532%09red/cit:102627492%09red
Ubiquitin mediated proteolysis	cit04120	15	115	0.852862	0.99861	orange1.1t06030|Cs2g23310|Cs2g08495|Cs6g17890|Cs1g17360|Citrus_sinensis_newGene_1340|Cs9g17160|Cs1g19425|orange1.1t01708|Cs5g18350|Cs2g02470|Cs6g14470|Cs8g15610|Cs9g02150|Cs7g16730	http://www.genome.jp/kegg-bin/show_pathway?cit04120/cit:102616953%09red/cit:102612987%09red/cit:102615892%09red/cit:102611930%09red/cit:102607013%09red/cit:102607094%09red/cit:102618629%09red/cit:102622544%09red/cit:102617305%09red/cit:102622192%09red/cit:102625059%09red/cit:102616731%09red/cit:102627698%09red/cit:102623835%09red/cit:107174353%09red
Folate biosynthesis	cit00790	2	22	0.878379	0.99861	Cs2g29290|Cs8g11810	http://www.genome.jp/kegg-bin/show_pathway?cit00790/cit:102622222%09red/cit:102608461%09red
Nucleotide excision repair	cit03420	6	54	0.878609	0.99861	orange1.1t06027|Cs5g14000|orange1.1t01112|Cs1g17360|Cs7g08630|Cs3g13380	http://www.genome.jp/kegg-bin/show_pathway?cit03420/cit:102607298%09red/cit:102613390%09red/cit:102608043%09red/cit:102613831%09red/cit:102608574%09red/cit:102622192%09red
Sphingolipid metabolism	cit00600	3	31	0.884591	0.99861	Cs2g06240|Cs5g17230|Citrus_sinensis_newGene_559	http://www.genome.jp/kegg-bin/show_pathway?cit00600/cit:102620382%09red/cit:102607890%09red/cit:102629675%09red
Arachidonic acid metabolism	cit00590	1	13	0.885899	0.99861	Cs5g03830	http://www.genome.jp/kegg-bin/show_pathway?cit00590/cit:102616580%09red
Homologous recombination	cit03440	4	41	0.903665	0.99861	Cs7g02510|Cs7g08630|Cs5g14000|Cs4g03440	http://www.genome.jp/kegg-bin/show_pathway?cit03440/cit:102607526%09red/cit:102619228%09red/cit:102608043%09red/cit:102613390%09red
Other glycan degradation	cit00511	2	24	0.904864	0.99861	Cs8g17240|Cs7g28400	http://www.genome.jp/kegg-bin/show_pathway?cit00511/cit:102622485%09red/cit:102630305%09red
ABC transporters	cit02010	2	24	0.904864	0.99861	orange1.1t02765|Cs4g15420	http://www.genome.jp/kegg-bin/show_pathway?cit02010/cit:102607835%09red/cit:102617457%09red
Endocytosis	cit04144	18	144	0.905909	0.99861	Citrus_sinensis_newGene_1196|Cs7g29040|Cs4g18900|Citrus_sinensis_newGene_1521|Cs8g18410|orange1.1t04990|Cs3g04150|Cs5g07330|Cs8g02770|Cs6g18760|orange1.1t03559|Cs7g19750|Cs1g19870|Cs7g24700|orange1.1t04875|Cs7g24450|Cs7g32110|Cs7g29230	http://www.genome.jp/kegg-bin/show_pathway?cit04144/cit:102621602%09red/cit:102615905%09red/cit:102621419%09red/cit:102613742%09red/cit:102620192%09red/cit:102617797%09red/cit:102608259%09red/cit:102628814%09red/cit:102614672%09red/cit:102622088%09red/cit:102629919%09red/cit:102615153%09red/cit:102612243%09red/cit:102625888%09red/cit:102629316%09red/cit:102616042%09red
Glycerophospholipid metabolism	cit00564	9	80	0.907739	0.99861	Cs2g11540|Cs8g06970|orange1.1t04183|Cs5g11570|Cs1g06230|Cs2g26840|orange1.1t05197|Cs5g17320|Cs5g06260	http://www.genome.jp/kegg-bin/show_pathway?cit00564/cit:102607945%09red/cit:102626093%09red/cit:102622184%09red/cit:102628293%09red/cit:102626985%09red/cit:102607137%09red/cit:102629248%09red/cit:102615805%09red/cit:102619627%09red
RNA polymerase	cit03020	4	42	0.912637	0.99861	Cs3g26370|Cs5g23620|Cs4g08410|Cs4g08500	http://www.genome.jp/kegg-bin/show_pathway?cit03020/cit:102620633%09red/cit:102614475%09red/cit:102625354%09red/cit:102611182%09red
Alanine, aspartate and glutamate metabolism	cit00250	4	43	0.920856	0.99861	Cs5g07820|Cs4g05970|Cs7g19160|Cs1g01560	http://www.genome.jp/kegg-bin/show_pathway?cit00250/cit:102609585%09red/cit:102610878%09red/cit:102628580%09red/cit:102626102%09red
Glyoxylate and dicarboxylate metabolism	cit00630	6	60	0.926609	0.99861	Cs1g16950|Cs6g18680|Cs1g18280|Cs2g03230|Cs5g10730|orange1.1t05709	http://www.genome.jp/kegg-bin/show_pathway?cit00630/cit:102609145%09red/cit:102607283%09red/cit:102612988%09red/cit:102611709%09red/cit:102628532%09red
Citrate cycle (TCA cycle)	cit00020	4	44	0.928373	0.99861	Cs3g16700|Cs5g10730|Cs1g20920|Cs5g01270	http://www.genome.jp/kegg-bin/show_pathway?cit00020/cit:102623813%09red/cit:102622026%09red/cit:102629129%09red/cit:102628532%09red
DNA replication	cit03030	4	44	0.928373	0.99861	Cs1g22490|Cs2g12220|Cs7g08630|Cs5g14000	http://www.genome.jp/kegg-bin/show_pathway?cit03030/cit:102613390%09red/cit:102607898%09red/cit:102608043%09red/cit:102618566%09red
Photosynthesis	cit00195	8	76	0.929248	0.99861	Cs4g07650|Citrus_sinensis_newGene_1426|Cs4g12280|Cs7g05570|Cs6g11935|Cs2g22650|Cs6g12390|Cs7g03580	http://www.genome.jp/kegg-bin/show_pathway?cit00195/cit:4271240%09red/cit:102608346%09red/cit:102622955%09red/cit:102610576%09red/cit:102606718%09red/cit:102626023%09red/cit:4271228%09red/cit:102626417%09red
Terpenoid backbone biosynthesis	cit00900	6	61	0.932733	0.99861	Cs9g05150|orange1.1t04957|Cs4g10240|Cs2g08220|Cs6g08290|Cs8g02140	http://www.genome.jp/kegg-bin/show_pathway?cit00900/cit:102624826%09red/cit:102620503%09red/cit:107175218%09red/cit:102627355%09red/cit:102628547%09red/cit:102610722%09red
Carbon metabolism	cit01200	30	234	0.934553	0.99861	Cs3g16700|Cs1g20920|Cs7g19160|Cs3g11520|Cs6g01060|Cs5g08700|Cs6g18680|Cs7g10220|orange1.1t00386|orange1.1t04637|Cs3g08480|Cs2g03230|Cs1g15970|Cs2g30930|Cs7g14910|Cs9g15960|Cs7g14420|Cs9g18120|Cs2g25020|Cs5g10730|Cs4g01490|Cs2g01370|Cs2g13700|Cs1g16950|Cs9g13570|Cs5g07820|Cs7g14900|Cs1g18280|orange1.1t05709|Cs5g01270	http://www.genome.jp/kegg-bin/show_pathway?cit01200/cit:102609716%09red/cit:102622213%09red/cit:102626102%09red/cit:102623145%09red/cit:102625221%09red/cit:102629129%09red/cit:102613631%09red/cit:102578015%09red/cit:102612734%09red/cit:102624559%09red/cit:102624074%09red/cit:102623503%09red/cit:102628532%09red/cit:102609585%09red/cit:102611709%09red/cit:102623813%09red/cit:102623854%09red/cit:102…
Biotin metabolism	cit00780	2	29	0.949347	0.99861	Cs5g26540|Cs1g17070	http://www.genome.jp/kegg-bin/show_pathway?cit00780/cit:102615814%09red/cit:102612598%09red
Arginine biosynthesis	cit00220	2	30	0.955453	0.99861	Cs5g07820|Cs7g19160	http://www.genome.jp/kegg-bin/show_pathway?cit00220/cit:102609585%09red/cit:102626102%09red
Phagosome	cit04145	7	76	0.963401	0.99861	Cs2g29200|Cs1g03010|Cs2g27790|Cs3g25560|Cs7g24700|Citrus_sinensis_newGene_195|Cs3g10850	http://www.genome.jp/kegg-bin/show_pathway?cit04145/cit:102614701%09red/cit:102631320%09red/cit:102620201%09red/cit:102619826%09red/cit:102622088%09red/cit:102612513%09red/cit:102619034%09red
Ribosome biogenesis in eukaryotes	cit03008	7	77	0.966506	0.99861	Cs4g17360|Cs6g12740|Cs6g12730|Cs3g20620|Cs3g15840|Cs4g17730|Cs6g12820	http://www.genome.jp/kegg-bin/show_pathway?cit03008/cit:102610796%09red/cit:102612964%09red/cit:102619249%09red/cit:102625613%09red/cit:102611954%09red/cit:102619470%09red
Propanoate metabolism	cit00640	2	34	0.973528	0.99861	Cs9g04110|Cs5g08700	http://www.genome.jp/kegg-bin/show_pathway?cit00640/cit:102626887%09red/cit:102607682%09red
Spliceosome	cit03040	18	167	0.976464	0.99861	Cs4g17730|Cs7g29040|orange1.1t06052|Cs4g03430|Cs6g05970|Cs3g09840|Citrus_sinensis_newGene_1521|Cs3g14800|orange1.1t04990|orange1.1t00974|Cs9g17370|Cs7g01950|Citrus_sinensis_newGene_380|orange1.1t04875|Cs7g28850|Cs6g14400|Cs9g02960|Cs1g22415	http://www.genome.jp/kegg-bin/show_pathway?cit03040/cit:102611313%09red/cit:102624901%09red/cit:102617797%09red/cit:102616591%09red/cit:102617205%09red/cit:102611147%09red/cit:102630056%09red/cit:102619005%09red/cit:102620919%09red/cit:102625613%09red/cit:102623196%09red/cit:102622656%09red/cit:102623605%09red/cit:102625888%09red/cit:102608987%09red/cit:102628774%09red
Protein export	cit03060	3	46	0.97882	0.99861	Cs3g24090|Citrus_sinensis_newGene_195|Cs6g17310	http://www.genome.jp/kegg-bin/show_pathway?cit03060/cit:102622065%09red/cit:102630129%09red/cit:102612513%09red
Ribosome	cit03010	34	288	0.982261	0.99861	Cs5g30990|Cs9g10140|orange1.1t03080|Cs4g15310|Cs5g09655|Cs7g08910|Cs2g14755|Cs4g17910|Cs2g14750|Cs9g19200|Cs7g17520|Cs9g09330|Cs6g03530|Cs5g13635|Cs6g06825|Cs8g10585|Cs4g13240|Cs8g15830|Cs7g29890|Cs3g19085|Cs6g13470|orange1.1t01662|Cs5g06210|Cs1g19900|Cs7g01960|Cs5g14790|Cs7g28630|orange1.1t03270|Cs6g07530|orange1.1t01074|Cs9g12510|Cs5g25250|Cs8g04340|Cs7g15650	http://www.genome.jp/kegg-bin/show_pathway?cit03010/cit:102624924%09red/cit:102625183%09red/cit:102611515%09red/cit:102611233%09red/cit:4271134%09red/cit:102610115%09red/cit:102622902%09red/cit:102623342%09red/cit:102607109%09red/cit:102608331%09red/cit:102631339%09red/cit:102608339%09red/cit:102608144%09red/cit:102618427%09red/cit:102630763%09red/cit:102630844%09red/cit:102607520%09red/cit:42712…
Glycine, serine and threonine metabolism	cit00260	5	67	0.983323	0.99861	Cs9g06720|Cs2g07700|Cs1g17840|Cs3g03620|Cs4g15090	http://www.genome.jp/kegg-bin/show_pathway?cit00260/cit:102614479%09red/cit:102630901%09red/cit:102628627%09red/cit:102623979%09red/cit:102608777%09red
Proteasome	cit03050	2	45	0.99394	0.99861	Cs6g07180|orange1.1t05855	http://www.genome.jp/kegg-bin/show_pathway?cit03050/cit:102620170%09red/cit:102619245%09red
N-Glycan biosynthesis	cit00510	1	38	0.997641	0.99861	Cs8g15940	http://www.genome.jp/kegg-bin/show_pathway?cit00510/cit:102611244%09red
mRNA surveillance pathway	cit03015	8	114	0.997736	0.99861	orange1.1t00714|Cs7g21950|orange1.1t01010|Cs6g05970|Cs4g19020|Cs2g15030|Cs7g28850|orange1.1t01047	http://www.genome.jp/kegg-bin/show_pathway?cit03015/cit:102611313%09red/cit:102619883%09red/cit:102626720%09red/cit:102630056%09red/cit:102617245%09red/cit:102624663%09red/cit:102628035%09red/cit:102617256%09red
Aminoacyl-tRNA biosynthesis	cit00970	4	79	0.99861	0.99861	Cs5g19980|Cs2g19940|Cs6g01340|orange1.1t02680	http://www.genome.jp/kegg-bin/show_pathway?cit00970/cit:102629391%09red/cit:102611476%09red/cit:102608826%09red/cit:102618874%09red
