# Supplementary material for: Genome-wide comprehensive analysis of transcriptomes and small RNAs offers insights into the molecular mechanism of alkaline stress tolerance in a citrus rootstock
Source: Hortic Res. 2019 Mar 1;6:33. doi: 10.1038/s41438-018-0116-0 (PMC6395741; doi:10.1038/s41438-018-0116-0)
Supplement: Supplementary file 18 — Table S7 [file 41438_2018_116_MOESM18_ESM.xlsx]

## Sheet: Cj DEG GO
ID	Class	Description	Frequency	Uniqueness	Dispensability	Representative	Input number	Background number	P-Value	Corrected P-Value	Input	Hyperlink
GO:0002376	BP	immune system process	0.01532	0.992	0	2376	27	323	3.87e-06	6.85e-05	Cs8g16260|Cs7g27540|Cs2g28060|orange1.1t04594|Cs3g23810|Cs5g25070|Cs7g31360|orange1.1t04036|Cs5g24670|Cs3g11620|Cs6g13590|Cs1g08280|orange1.1t03118|Cs7g20890|Cs5g10550|Cs8g13710|orange1.1t02796|Cs5g10560|Cs2g04430|orange1.1t03802|Cs8g13680|Cs6g13820|Cs1g06320|Cs6g13640|Cs4g02670|Cs1g16220|Cs1g07950	http://amigo.geneontology.org/cgi-bin/amigo/term_details?term=GO:0002376
GO:0006811	BP	ion transport	0.04174	0.908	0	6811	49	595	7.61e-10	3.57e-08	Cs3g16370|Cs7g20890|Cs6g11470|orange1.1t00399|orange1.1t02017|Cs1g17440|Cs6g07890|Cs2g19670|Cs6g09150|Cs4g08930|Cs9g19350|Cs2g07720|Cs2g29210|Cs3g20070|Cs6g21320|Cs5g09050|Cs5g30640|Cs3g01120|Cs2g11620|Cs3g08600|Cs9g07580|orange1.1t03266|Cs3g25590|Cs3g22340|Cs4g16770|Cs8g01040|Cs1g21430|Cs4g04460|Cs8g16000|Cs5g27300|Cs3g19960|Cs2g10720|Cs1g03700|Cs5g31410|Cs8g19140|Cs7g06870|Cs1g08270|Cs8g19470|C…	http://amigo.geneontology.org/cgi-bin/amigo/term_details?term=GO:0006811
GO:0008152	BP	metabolic process	0.5609	0.997	0	8152	402	10118	2.83e-13	2.77e-11	Cs4g03130|Cs9g01630|Cs2g07720|Cs1g11880|Cs2g07040|Cs3g20810|Cs2g25010|Cs4g09770|Cs5g15220|Cs3g21130|Cs1g21000|Cs7g22430|Cs8g18800|Cs7g16760|Cs5g08030|Cs7g09410|Cs5g15000|Cs4g19460|orange1.1t00851|Cs6g09800|orange1.1t01589|orange1.1t05415|orange1.1t05411|Cs6g21640|Cs2g05350|Cs6g15360|Cs7g12100|Cs2g12700|Cs4g18430|Cs2g10220|Cs1g22570|Cs6g18700|Cs2g11860|Cs1g26070|Cs9g02570|Cs7g06160|Cs6g07840|Cs2g0…	http://amigo.geneontology.org/cgi-bin/amigo/term_details?term=GO:0008152
GO:0009987	BP	cellular process	0.58826	0.997	0	9987	407	10703	1.44e-10	8.09e-09	Cs6g10520|Cs4g03130|Cs7g07000|Cs9g01630|Cs2g07720|Cs1g11880|Cs2g07040|Cs3g20810|Cs2g25010|Cs4g09770|Cs5g15220|Cs6g13590|Cs3g21130|Cs1g21000|Cs7g22430|Cs8g18800|Cs7g16760|Cs7g09410|Cs5g15000|Cs4g19460|orange1.1t00851|Cs6g09800|orange1.1t01589|orange1.1t05415|orange1.1t05411|Cs6g21640|Cs7g22280|Cs2g05350|Cs6g15360|Cs2g12700|Cs4g18430|Cs5g13760|Cs3g20840|Cs6g18700|Cs2g11860|Citrus_sinensis_newGene_1…	http://amigo.geneontology.org/cgi-bin/amigo/term_details?term=GO:0009987
GO:0010817	BP	regulation of hormone levels	0.01109	0.884	0	10817	20	232	4.53e-05	0.000528555	Cs2g02590|Cs3g23530|Cs4g19460|orange1.1t02796|Cs5g15220|Cs1g24890|Cs5g25070|Cs1g25490|Cs3g23430|Cs2g07870|Cs3g09820|Cs1g24810|Cs5g29370|Cs1g24480|Cs5g23210|Cs2g14720|Cs8g09900|Cs4g04340|Cs3g06440|Cs5g13760	http://amigo.geneontology.org/cgi-bin/amigo/term_details?term=GO:0010817
GO:0023052	BP	signaling	0.08908	0.993	0	23052	87	1645	2.79e-07	6.46e-06	Cs8g18830|Cs8g16260|Cs9g16810|Citrus_sinensis_newGene_693|orange1.1t02930|Cs6g09770|Cs1g11880|Cs4g07040|Cs5g29870|Cs4g09770|Cs5g15220|Cs6g13590|Cs5g19510|Cs2g06960|Cs7g16760|Cs6g08070|orange1.1t00851|Cs8g20420|Cs8g05910|orange1.1t05415|orange1.1t05411|Cs6g06830|Cs1g23970|Cs8g01040|Cs6g15360|Cs7g08030|Cs1g24810|Cs4g18430|Citrus_sinensis_newGene_1196|Cs7g30500|Cs5g09220|Cs3g23070|orange1.1t01021|Cs…	http://amigo.geneontology.org/cgi-bin/amigo/term_details?term=GO:0023052
GO:0032501	BP	multicellular organismal process	0.1136	0.993	0	32501	125	2573	5.41e-08	1.49e-06	Cs2g28060|Citrus_sinensis_newGene_693|orange1.1t02627|Cs7g01850|Cs5g15220|Cs9g17250|Cs6g11090|orange1.1t03118|Cs4g12130|Cs7g30620|Cs6g08560|Cs7g22430|Cs4g10930|Cs2g31130|Cs1g25490|Cs4g19460|Cs5g03530|Cs8g05910|Cs3g09000|Cs6g21640|Cs1g23970|orange1.1t02017|orange1.1t02245|orange1.1t00589|orange1.1t02243|Cs7g08030|Cs8g04280|Cs1g24810|Cs5g13760|Cs2g03270|Cs1g24890|orange1.1t02796|Cs7g11020|Cs9g17160…	http://amigo.geneontology.org/cgi-bin/amigo/term_details?term=GO:0032501
GO:0032502	BP	developmental process	0.12689	0.993	0	32502	146	2860	1.24e-10	7.55e-09	orange1.1t00615|Cs2g28060|Citrus_sinensis_newGene_693|Cs8g19470|Cs2g12700|orange1.1t02627|Cs7g01850|Cs5g15220|Cs9g17250|orange1.1t03118|Cs4g12130|Cs7g30620|Cs7g22430|Cs4g10930|Cs2g31130|Cs1g04180|Cs4g19460|orange1.1t00472|Cs5g03530|Cs8g05910|Cs3g15900|Cs4g02530|Cs6g21640|Cs1g23970|orange1.1t02017|orange1.1t02245|Cs7g22280|orange1.1t02243|Cs7g08030|Cs8g04280|Cs1g24810|Cs5g13760|Cs2g03270|Cs1g24890…	http://amigo.geneontology.org/cgi-bin/amigo/term_details?term=GO:0032502
GO:0040011	BP	locomotion	0.00164	0.992	0	40011	7	37	0.000238194	0.00210952	Cs7g21490|Cs2g31130|Citrus_sinensis_newGene_693|Cs5g34390|orange1.1t02123|Cs2g31150|Cs5g29120	http://amigo.geneontology.org/cgi-bin/amigo/term_details?term=GO:0040011
GO:0042545	BP	cell wall modification	0.00561	0.947	0	42545	13	144	0.000627798	0.00480351	Cs7g22280|orange1.1t02796|Cs4g15560|orange1.1t00214|Cs4g03190|Cs3g26610|orange1.1t00615|Cs5g25070|Cs2g07660|Cs4g06690|Cs9g14440|Cs8g14760|Cs3g06900	http://amigo.geneontology.org/cgi-bin/amigo/term_details?term=GO:0042545
GO:0044550	BP	secondary metabolite biosynthetic process	0.01183	0.771	0	44550	33	298	6.67e-10	3.19e-08	Cs4g13780|Cs5g24990|orange1.1t02662|Cs8g09720|Cs3g26570|Cs9g02930|orange1.1t03176|Cs5g27580|Cs7g29080|orange1.1t02083|orange1.1t03684|Cs1g08280|Cs1g17410|Cs8g09730|Cs3g08290|Cs6g09680|orange1.1t05402|Cs7g25580|Cs5g18660|Cs8g18800|Cs4g09080|Cs8g09390|Cs2g14720|Cs7g29940|Cs3g24170|Cs1g04180|Cs1g24250|Cs7g11300|Cs6g15620|Cs5g13970|Cs7g31620|Cs2g09210|orange1.1t02204	http://amigo.geneontology.org/cgi-bin/amigo/term_details?term=GO:0044550
GO:0044699	BP	single-organism process	0.41709	0.995	0	44699	375	8272	2.16e-21	6.93e-19	Cs7g07000|orange1.1t00615|Cs2g07720|Cs1g11880|Cs2g07040|Cs3g20810|Cs4g09770|Cs5g15220|Cs6g13590|Cs7g22430|Cs8g18800|Cs7g31690|Cs7g16760|Cs5g08030|Cs7g09410|Cs5g15000|Cs4g19460|Cs4g16760|orange1.1t00851|orange1.1t05415|orange1.1t05411|Cs6g21640|Cs7g22280|Cs6g15360|Cs7g12100|Cs2g12700|Cs4g18430|Cs2g10220|Cs5g13760|Cs1g22570|Citrus_sinensis_newGene_1196|Cs1g26070|Cs9g02570|Cs6g07840|Cs9g17160|Cs3g21…	http://amigo.geneontology.org/cgi-bin/amigo/term_details?term=GO:0044699
GO:0048868	BP	pollen tube development	0.00734	0.925	0	48868	16	156	3.92e-05	0.000471798	Cs7g01850|Cs7g21490|Cs4g03300|Cs4g03280|Cs4g03270|Cs5g19140|Cs2g31130|Citrus_sinensis_newGene_693|Cs6g08810|Cs5g19070|Cs5g19160|Cs5g34390|orange1.1t02123|Cs2g31150|Cs2g07670|Cs3g15140	http://amigo.geneontology.org/cgi-bin/amigo/term_details?term=GO:0048868
GO:0050896	BP	response to stimulus	0.25943	0.994	0	50896	339	5369	6.89e-46	1.55e-42	orange1.1t03456|Cs8g18830|Cs3g22910|Cs3g12850|Cs4g03190|Cs9g02100|Cs7g06370|Cs6g18930|Cs3g02260|Cs2g28060|Cs9g16810|Cs7g07000|Citrus_sinensis_newGene_693|Cs1g17380|orange1.1t02930|Cs5g20050|Cs2g07720|Cs5g07160|Cs1g11880|Cs1g24520|Cs4g07040|Cs1g06240|Cs9g02930|Cs5g32880|Cs5g29870|Cs3g20810|Cs4g05880|Cs5g10480|Cs6g01840|Cs5g15220|Cs2g07600|Cs9g13790|Cs6g17580|Cs6g13590|Cs5g19510|Cs3g21130|Cs1g03260…	http://amigo.geneontology.org/cgi-bin/amigo/term_details?term=GO:0050896
GO:0051179	BP	localization	0.12352	0.993	0	51179	100	2149	8.16e-06	0.000128428	Cs6g11470|orange1.1t00399|Cs1g17440|orange1.1t00203|Cs6g18760|Cs2g07720|Cs7g12710|orange1.1t02627|Cs1g21430|Cs3g17750|Cs5g15220|Cs6g13590|Cs4g16770|Cs4g04460|Cs2g10720|Cs6g15290|Cs7g06870|Cs3g20065|Cs4g19460|Cs4g16760|orange1.1t03275|orange1.1t01639|orange1.1t02017|Cs2g19670|Cs3g20070|Cs6g21320|Cs5g29120|Cs7g10200|orange1.1t02398|Citrus_sinensis_newGene_1196|Cs2g11620|Cs3g08600|Cs1g24890|Cs3g1996…	http://amigo.geneontology.org/cgi-bin/amigo/term_details?term=GO:0051179
GO:0051704	BP	multi-organism process	0.03362	0.992	0	51704	88	1441	4.33e-10	2.12e-08	Cs8g16260|Cs2g28060|Citrus_sinensis_newGene_693|orange1.1t02930|Cs2g07720|Cs2g17820|Cs7g01850|Cs3g11620|Cs6g13590|Cs6g11090|Citrus_sinensis_newGene_1573|orange1.1t03118|Cs8g13710|Cs4g10930|Cs4g09080|Cs8g07250|Cs2g31130|orange1.1t00214|orange1.1t02123|Cs5g15000|Cs2g22100|Cs6g12480|Cs8g20420|Cs8g05910|Cs7g22280|Cs7g27540|Cs4g06690|Cs5g29120|Cs5g09220|Cs3g23070|Cs2g07660|orange1.1t01021|Cs7g20890|Cs…	http://amigo.geneontology.org/cgi-bin/amigo/term_details?term=GO:0051704
GO:0065007	BP	biological regulation	0.28554	0.994	0	65007	225	5286	5.76e-09	2.09e-07	Cs8g18830|Cs1g10530|Cs2g28060|Cs9g16810|Cs7g07000|Citrus_sinensis_newGene_693|orange1.1t02930|Cs7g26860|Cs2g07720|Cs6g09770|Cs1g11880|Cs6g15410|Cs7g01850|Cs5g29870|Cs3g20810|Cs4g09770|Cs9g14280|Cs5g15220|Cs9g13790|Cs3g11620|Cs6g13590|Cs5g19510|Citrus_sinensis_newGene_1573|Cs9g01970|Cs4g12130|Cs1g21000|Cs2g10720|orange1.1t00194|Cs8g13710|Cs7g26710|Cs8g07250|Cs9g07000|Cs7g16760|Cs7g06870|Cs2g07660|…	http://amigo.geneontology.org/cgi-bin/amigo/term_details?term=GO:0065007
GO:1901698	BP	response to nitrogen compound	0.01174	0.781	0	1901698	40	230	1.7e-17	3.82e-15	orange1.1t02017|Cs8g18830|Cs4g03300|Cs8g16260|Cs6g05660|Cs4g12540|orange1.1t04594|Cs8g04280|Cs5g13760|Cs5g09050|Cs3g20810|Cs9g13790|orange1.1t04036|Cs6g15480|Cs3g21130|Cs3g23070|Citrus_sinensis_newGene_44|Cs9g17020|orange1.1t00472|orange1.1t01021|Cs1g02690|Cs1g03310|Cs7g31000|Cs4g14510|Cs2g17810|Cs1g07950|Cs1g07380|Cs1g18580|Cs8g15600|Cs5g10490|orange1.1t04221|Cs4g13870|Cs6g13640|Cs8g05910|Cs1g03…	http://amigo.geneontology.org/cgi-bin/amigo/term_details?term=GO:1901698
GO:0009812	BP	flavonoid metabolic process	0.00414	0.938	0.051	9812	17	144	4.22e-06	7.25e-05	Cs7g25580|Cs5g24990|Cs6g07330|Cs7g29080|Cs3g18100|Cs1g24890|Cs9g02640|Cs9g09750|Cs7g07830|Cs7g03770|Cs2g05350|Cs1g05220|Cs2g14720|Cs8g09900|Cs7g19570|Cs7g19580|orange1.1t01021	http://amigo.geneontology.org/cgi-bin/amigo/term_details?term=GO:0009812
GO:0042743	BP	hydrogen peroxide metabolic process	0.00466	0.913	0.052	42743	14	95	2.98e-06	5.48e-05	Cs1g21860|Cs2g28810|Cs2g21810|Cs9g05140|Cs5g27410|Cs6g09680|Cs3g25300|orange1.1t03802|Cs2g09210|Cs1g19890|Cs9g05130|Cs5g15000|orange1.1t05402|Cs1g08280	http://amigo.geneontology.org/cgi-bin/amigo/term_details?term=GO:0042743
GO:0007154	BP	cell communication	0.09698	0.939	0.058	7154	100	1811	4.14e-09	1.61e-07	Cs8g18830|Cs8g16260|Cs9g16810|Citrus_sinensis_newGene_693|orange1.1t02930|Cs2g12700|Cs6g09770|Cs1g11880|Cs4g07040|Cs5g29870|Cs4g05250|Cs4g09770|Cs5g15220|Cs6g13590|Cs5g19510|Cs6g11090|Cs2g06960|orange1.1t00194|Cs7g16760|Cs6g08070|orange1.1t00851|Cs8g20420|Cs8g05910|orange1.1t05415|orange1.1t05411|Cs6g06830|Cs1g23970|Cs8g01040|Cs4g17870|Cs6g15360|Cs7g08030|Cs1g24810|Cs4g18430|Citrus_sinensis_newGe…	http://amigo.geneontology.org/cgi-bin/amigo/term_details?term=GO:0007154
GO:0051865	BP	protein autoubiquitination	0.00056	0.92	0.064	51865	4	12	0.000932416	0.00667984	Cs8g18830|orange1.1t04594|Cs6g13640|Cs6g06830	http://amigo.geneontology.org/cgi-bin/amigo/term_details?term=GO:0051865
GO:1901615	BP	organic hydroxy compound metabolic process	0.01265	0.93	0.073	1901615	16	186	0.000259253	0.00228701	Cs7g06090|Cs7g25580|Cs8g03350|Cs5g24990|Cs3g23530|Cs9g02640|Cs1g25490|Cs2g23870|Cs2g23860|Cs2g07870|Cs1g08010|Cs8g09900|Cs1g24480|Cs1g10530|Cs1g16030|Cs2g27610	http://amigo.geneontology.org/cgi-bin/amigo/term_details?term=GO:1901615
GO:0072593	BP	reactive oxygen species metabolic process	0.00734	0.915	0.08	72593	15	148	7.66e-05	0.000819108	Cs1g21860|Cs2g28810|Cs2g21810|Cs9g05140|Cs2g09210|Cs5g27410|Cs6g09680|Cs3g25300|orange1.1t03802|orange1.1t05402|Cs1g19890|Cs9g05130|Cs5g15000|Cs6g17590|Cs1g08280	http://amigo.geneontology.org/cgi-bin/amigo/term_details?term=GO:0072593
GO:0009058	BP	biosynthetic process	0.24432	0.91	0.088	9058	235	4942	4.4e-14	4.95e-12	Cs4g05200|Cs3g08290|orange1.1t04376|Cs7g06370|Cs2g02500|orange1.1t00566|Cs9g16810|Cs7g20480|Cs1g17380|Cs7g26860|Cs2g12700|Cs1g11880|Cs6g15410|Cs7g01850|Cs5g29870|Cs4g05250|Cs4g09770|Cs2g07600|Cs2g05350|Cs9g13790|Cs6g17580|Cs1g12420|orange1.1t03684|Cs7g06160|Cs8g07230|Cs4g12130|Cs1g21000|Cs2g05620|Cs7g22430|Cs8g18800|Cs4g09080|Cs9g07000|Cs9g16160|Cs2g07660|Cs5g14370|Cs7g09410|Cs9g11260|Cs5g15000|C…	http://amigo.geneontology.org/cgi-bin/amigo/term_details?term=GO:0009058
GO:0044710	BP	single-organism metabolic process	0.1839	0.864	0.166	44710	184	3652	6.37e-13	5.73e-11	Cs4g05200|Cs3g22910|Cs1g10530|Cs7g06370|Cs5g08030|Cs4g17780|Cs2g05350|Cs1g17380|Cs5g20050|Cs2g12700|Cs7g19570|Cs9g02930|Cs3g20810|Cs2g07600|Cs7g03720|orange1.1t03775|Cs1g12420|orange1.1t03684|Cs8g09730|Cs8g07230|Cs8g18800|Cs3g18100|Cs6g07840|Cs9g16160|Cs3g02260|Cs5g14370|Cs7g09410|Cs5g15000|Cs2g22100|Cs1g04180|Cs8g03350|Cs1g08280|Cs4g19460|Cs4g08470|Cs6g18680|Cs8g09900|Cs3g09000|Cs6g15620|Cs5g139…	http://amigo.geneontology.org/cgi-bin/amigo/term_details?term=GO:0044710
GO:0006725	BP	cellular aromatic compound metabolic process	0.23483	0.861	0.178	6725	152	3969	0.000587845	0.00460752	Cs9g13790|Cs7g06370|Cs9g16810|Cs7g26860|Cs2g12700|Cs1g11880|Cs6g15410|Cs7g01850|Cs5g29870|Cs4g09770|Cs2g07600|Cs2g20920|Cs4g12130|Cs1g21000|Cs2g05620|Cs7g22430|Cs8g18800|Cs7g26710|Cs9g07000|Cs1g08450|Cs8g17960|Cs1g04180|Cs6g12480|orange1.1t00851|Cs7g02710|Cs5g03530|Cs8g05910|orange1.1t01589|Cs3g15900|orange1.1t05411|Cs6g21640|orange1.1t00589|Cs9g02930|Cs7g25580|Cs6g15360|Cs7g08030|Cs1g21740|Cs8g0…	http://amigo.geneontology.org/cgi-bin/amigo/term_details?term=GO:0006725
GO:1901360	BP	organic cyclic compound metabolic process	0.23932	0.891	0.179	1901360	168	4069	5.8e-06	9.59e-05	Cs9g13790|Cs7g06370|Cs9g16810|Cs7g26860|Cs2g12700|Cs1g11880|Cs6g15410|Cs7g01850|Cs5g29870|Cs4g09770|Cs2g07600|Cs2g20920|Cs4g12130|Cs1g21000|Cs2g05620|Cs7g22430|Cs8g18800|Cs7g26710|Cs9g07000|Cs1g08450|Cs8g17960|Cs1g04180|Cs8g03350|Cs4g19460|Cs6g12480|orange1.1t00851|Cs7g02710|Cs5g03530|Cs8g05910|orange1.1t01589|Cs3g15900|orange1.1t05411|Cs6g21640|orange1.1t00589|Cs9g02930|Cs7g25580|Cs2g14940|Cs6g1…	http://amigo.geneontology.org/cgi-bin/amigo/term_details?term=GO:1901360
GO:0009813	BP	flavonoid biosynthetic process	0.00332	0.871	0.21	9813	17	130	1.2e-06	2.35e-05	Cs7g25580|Cs5g24990|Cs6g07330|Cs7g29080|Cs3g18100|Cs1g24890|Cs9g02640|Cs9g09750|Cs7g07830|Cs7g03770|Cs2g05350|Cs1g05220|Cs2g14720|Cs8g09900|Cs7g19570|Cs7g19580|orange1.1t01021	http://amigo.geneontology.org/cgi-bin/amigo/term_details?term=GO:0009813
GO:0000160	BP	phosphorelay signal transduction system	0.01049	0.659	0.222	160	25	208	1.82e-08	6.02e-07	Cs8g01040|Cs6g15410|Cs2g05620|orange1.1t02662|Cs9g10650|Cs1g11880|Cs4g06410|Cs5g29870|Cs4g09770|Cs3g19420|Cs1g08280|Cs4g07040|Cs9g03110|Cs1g03310|Cs9g13620|Cs1g07950|Cs6g18930|orange1.1t00851|Cs8g05910|Cs7g29660|Cs3g21660|orange1.1t05411|Cs2g23660|Cs1g03260|Cs6g21640	http://amigo.geneontology.org/cgi-bin/amigo/term_details?term=GO:0000160
GO:1901617	BP	organic hydroxy compound biosynthetic process	0.00824	0.855	0.231	1901617	15	132	2.3e-05	0.00029284	Cs7g06090|Cs7g25580|Cs8g03350|Cs5g24990|Cs3g23530|Cs9g02640|Cs1g25490|Cs2g23870|Cs2g23860|Cs2g07870|Cs1g08010|Cs8g09900|Cs1g24480|Cs1g10530|Cs2g27610	http://amigo.geneontology.org/cgi-bin/amigo/term_details?term=GO:1901617
GO:0044237	BP	cellular metabolic process	0.46461	0.87	0.233	44237	323	8226	2.74e-09	1.16e-07	Cs4g05200|Cs8g18830|Cs3g22910|Cs3g08290|orange1.1t04376|Cs7g06370|Cs6g18930|Cs2g02500|Cs2g28060|orange1.1t00566|Cs9g16810|Citrus_sinensis_newGene_693|Cs7g20480|Cs9g11260|Cs7g26860|Cs2g07720|Cs6g09770|Cs5g33380|Cs1g11880|Cs6g15410|Cs7g01850|Cs3g27630|Cs5g29870|Cs3g20810|Cs2g25010|Cs4g09770|Cs5g15220|Cs2g07600|Cs2g05350|Cs9g13790|Cs6g17580|Cs1g12420|Cs3g21130|Cs5g16540|Cs6g09800|Cs7g06160|Cs8g07230…	http://amigo.geneontology.org/cgi-bin/amigo/term_details?term=GO:0044237
GO:0006979	BP	response to oxidative stress	0.01908	0.808	0.238	6979	49	424	1.06e-14	1.48e-12	Cs8g01040|Cs4g03300|Cs4g12540|Cs1g21740|Cs8g04280|Cs9g05130|Cs6g09150|Cs3g15460|Cs2g27610|Cs2g28760|Cs1g21860|Cs9g02930|Cs3g20810|Cs4g05880|Cs7g31360|Cs6g15290|Cs4g17780|orange1.1t04034|Cs8g15600|Cs3g25300|Cs2g17820|Cs1g19890|Cs9g03110|Cs6g09680|orange1.1t05402|orange1.1t01021|Cs6g07310|Cs1g03700|Cs9g05140|Cs4g18730|Cs7g16760|Cs1g15880|orange1.1t03802|Cs3g02260|Cs2g14720|Cs5g27410|Cs6g17580|Cs2g2…	http://amigo.geneontology.org/cgi-bin/amigo/term_details?term=GO:0006979
GO:0045892	BP	negative regulation of transcription, DNA-templated	0.00958	0.68	0.254	45892	19	177	4.2e-06	7.25e-05	Cs9g13790|orange1.1t00589|Cs7g02340|Cs5g10490|Cs4g09770|Cs2g05620|Cs7g23170|Cs8g05420|Cs7g11020|Cs9g07000|Cs8g04280|Cs6g09800|Cs1g07950|Cs6g18930|Cs2g13920|Cs1g23880|Cs3g15900|Cs2g23660|Cs1g09610	http://amigo.geneontology.org/cgi-bin/amigo/term_details?term=GO:0045892
GO:0042401	BP	cellular biogenic amine biosynthetic process	0.00186	0.839	0.269	42401	7	34	0.000150568	0.00146625	Cs4g03300|Cs4g03280|Cs5g25070|Cs4g03270|orange1.1t02796|Cs8g07560|Cs3g15140	http://amigo.geneontology.org/cgi-bin/amigo/term_details?term=GO:0042401
GO:0048518	BP	positive regulation of biological process	0.04398	0.847	0.278	48518	39	613	1.56e-05	0.00020926	Cs8g01040|orange1.1t01674|Cs8g16260|orange1.1t02662|Cs9g10460|Cs3g20810|Cs6g16800|Cs7g29080|Cs1g24890|Cs3g19420|Cs7g07830|Cs1g13960|Cs1g08280|Cs4g12760|Cs9g14240|Cs2g06960|orange1.1t05402|orange1.1t01021|Cs7g20890|orange1.1t00194|Cs5g22260|Cs8g19140|Cs3g23430|Cs9g13620|orange1.1t03802|Cs1g04180|Cs7g02340|Cs9g02640|Cs6g09680|Cs7g11300|Cs5g06510|Cs3g21660|Cs5g22210|Cs7g30485|Cs1g16220|Cs1g07950|ora…	http://amigo.geneontology.org/cgi-bin/amigo/term_details?term=GO:0048518
GO:0051707	BP	response to other organism	0.04968	0.756	0.287	51707	67	1088	4.49e-08	1.28e-06	Cs7g16020|Cs6g15410|Cs7g31640|Cs2g28060|Cs5g10560|orange1.1t02662|Cs5g34390|orange1.1t02930|Cs2g07720|Cs4g06690|Cs3g11620|Cs3g08480|Cs2g17820|Cs8g16260|Cs1g17380|Cs5g25070|Cs7g31360|Cs7g22000|Cs4g10930|Cs6g13590|Cs5g15000|Cs5g24670|Cs5g09220|Cs1g08280|Cs3g23070|Cs2g07660|Citrus_sinensis_newGene_1573|Cs7g29040|Cs2g20470|Cs7g20890|Cs8g18940|Cs5g10550|Cs7g31000|Cs8g13710|orange1.1t02796|Cs6g09150|Cs…	http://amigo.geneontology.org/cgi-bin/amigo/term_details?term=GO:0051707
GO:0046148	BP	pigment biosynthetic process	0.00639	0.875	0.291	46148	12	132	0.00094729	0.00672218	Cs7g25580|Cs5g22660|Cs5g24990|Cs1g24890|Cs9g02640|Cs4g18730|Cs7g07830|Cs7g03770|Cs3g03630|Cs2g14720|Cs7g19580|Cs7g19570	http://amigo.geneontology.org/cgi-bin/amigo/term_details?term=GO:0046148
GO:0048583	BP	regulation of response to stimulus	0.02521	0.717	0.314	48583	27	459	0.000939757	0.00668982	Cs7g06090|Cs8g01040|Cs8g16260|Cs4g06490|Cs6g15680|Cs1g24810|Cs3g20810|Cs7g11020|Cs6g13590|Cs1g08280|Cs3g23070|orange1.1t01021|Cs7g20890|orange1.1t00194|Cs5g22260|Cs4g04340|Cs8g19140|Cs1g07950|Cs1g10530|Cs4g10500|Cs7g02340|Cs7g31880|orange1.1t00851|Cs5g06510|Cs3g09820|orange1.1t05586|Cs5g22210	http://amigo.geneontology.org/cgi-bin/amigo/term_details?term=GO:0048583
GO:0044763	BP	single-organism cellular process	0.23034	0.872	0.322	44763	250	5701	2.57e-11	1.75e-09	Cs4g05200|Cs8g18830|Cs3g22910|orange1.1t04376|Cs1g17440|Cs7g06370|Cs6g18930|Cs2g28060|Cs9g16810|Cs7g07000|orange1.1t00615|orange1.1t02930|Cs6g08070|Cs2g12700|Cs6g09770|Cs1g11880|Cs4g07040|Cs7g01850|Cs3g27630|Cs5g29870|Cs3g20810|Cs4g09770|Cs5g15220|Cs2g07600|Cs9g13790|Cs6g17580|Cs6g13590|Cs5g19510|Cs6g11090|Cs8g07230|Cs2g06960|Cs2g05620|orange1.1t00194|Cs8g18800|Cs3g18100|Cs6g10520|Cs7g16760|Cs3g1…	http://amigo.geneontology.org/cgi-bin/amigo/term_details?term=GO:0044763
GO:0019748	BP	secondary metabolic process	0.01938	0.858	0.33	19748	38	442	2.21e-08	7.09e-07	Cs4g13780|Cs5g34430|Cs5g24990|orange1.1t02662|Cs8g09720|Cs3g26570|Cs6g12920|Cs9g02930|orange1.1t03176|Cs5g27580|Cs7g29080|orange1.1t03462|orange1.1t02083|orange1.1t03684|Cs1g08280|orange1.1t03456|Cs1g17410|Cs8g09730|Cs3g08290|Cs6g09680|orange1.1t05402|Cs7g25580|Cs5g18660|Cs5g13970|Cs8g18800|Cs4g09080|Cs5g32780|Cs2g14720|Cs7g29940|Cs3g24170|Cs1g04180|Cs1g24250|Cs7g11300|Cs6g15620|orange1.1t02204|C…	http://amigo.geneontology.org/cgi-bin/amigo/term_details?term=GO:0019748
GO:0048519	BP	negative regulation of biological process	0.03716	0.85	0.333	48519	38	663	0.000157641	0.00151544	Cs8g01040|orange1.1t00589|Cs4g06490|Cs2g05620|Cs2g28060|Cs8g04280|Cs1g24810|Cs1g12420|Cs1g23880|Cs4g09770|Cs7g23170|Cs9g13790|Cs7g11020|Cs3g11620|Cs6g13590|Cs3g06710|Cs1g08280|Cs2g07660|Cs5g23210|Cs7g29040|Cs5g22260|Cs6g15680|Cs8g19140|Cs9g07000|Cs3g27630|Cs1g07950|Cs6g18930|Cs2g13920|Cs7g31880|Cs2g23660|Cs7g02340|Cs5g10490|Cs6g09800|Cs5g06510|Cs3g15900|Cs8g05420|Cs1g09610|Cs5g22210	http://amigo.geneontology.org/cgi-bin/amigo/term_details?term=GO:0048519
GO:0001666	BP	response to hypoxia	0.0025	0.81	0.337	1666	11	59	4.73e-06	8e-05	Cs3g20810|Cs5g28400|Cs6g15680|Cs1g08450|Cs4g03370|orange1.1t03802|Cs3g23810|Cs3g02260|Cs5g27130|Cs7g07240|Cs1g08280	http://amigo.geneontology.org/cgi-bin/amigo/term_details?term=GO:0001666
GO:0071704	BP	organic substance metabolic process	0.49271	0.894	0.344	71704	343	8884	3.88e-09	1.54e-07	Cs4g03130|Cs9g01630|Cs2g12700|Cs1g11880|Cs2g07040|Cs4g05250|Cs2g25010|Cs4g09770|Cs5g15220|Cs3g21130|Cs1g21000|Cs7g22430|Cs8g18800|Cs7g16760|Cs5g08030|Cs7g09410|Cs2g20920|Cs4g19460|orange1.1t00851|Cs6g09800|orange1.1t01589|orange1.1t05415|orange1.1t05411|Cs6g21640|Cs2g05350|Cs6g15360|Cs4g18430|Cs1g22570|Cs6g18700|Cs2g11860|Cs9g02570|Cs7g06160|Cs6g07840|Cs2g07660|Cs7g20890|orange1.1t02398|Cs5g22660…	http://amigo.geneontology.org/cgi-bin/amigo/term_details?term=GO:0071704
GO:0044238	BP	primary metabolic process	0.46772	0.896	0.346	44238	291	8149	0.000112889	0.00115692	Cs4g05200|Cs8g18830|Cs3g22910|Cs8g16260|Cs7g06370|Cs4g03130|orange1.1t00566|orange1.1t00203|Cs9g16810|Citrus_sinensis_newGene_693|Cs5g16770|Cs9g01630|Cs7g26860|Cs2g12700|Cs6g09770|Cs5g33380|Cs1g11880|Cs6g15410|Cs7g01850|Cs3g27630|Cs5g29870|Cs4g05250|Cs2g25010|Cs4g09770|Cs5g15220|Cs9g13790|Cs6g17580|Cs7g31000|Cs3g21130|Cs6g09800|Cs7g06160|Cs8g07230|Cs4g12130|Cs1g21000|Cs3g09000|Cs5g27130|Cs7g22430…	http://amigo.geneontology.org/cgi-bin/amigo/term_details?term=GO:0044238
GO:0007568	BP	aging	0.00544	0.922	0.356	7568	15	143	5.36e-05	0.000606286	Cs1g02690|orange1.1t02017|Cs1g09640|Cs1g03700|Cs2g02500|Cs9g09750|Cs9g17250|orange1.1t02662|Cs7g03770|Cs1g13960|Cs1g08280|Cs5g21940|Cs4g02530|Cs4g03190|Cs5g28190	http://amigo.geneontology.org/cgi-bin/amigo/term_details?term=GO:0007568
GO:0010233	BP	phloem transport	0.00065	0.882	0.361	10233	6	13	1.08e-05	0.000158934	Cs7g06090|Cs4g03300|Cs4g03280|Cs4g03270|Cs1g10530|Cs3g15140	http://amigo.geneontology.org/cgi-bin/amigo/term_details?term=GO:0010233
GO:0010232	BP	vascular transport	0.00065	0.882	0.379	10232	6	13	1.08e-05	0.000158934	Cs7g06090|Cs4g03300|Cs4g03280|Cs4g03270|Cs1g10530|Cs3g15140	http://amigo.geneontology.org/cgi-bin/amigo/term_details?term=GO:0010232
GO:0009611	BP	response to wounding	0.00816	0.824	0.383	9611	29	179	2.23e-12	1.73e-10	Cs3g22910|Cs7g05210|Cs1g21740|Cs2g22810|Cs8g04280|Cs2g30610|Cs5g07160|Cs1g17380|orange1.1t04376|Cs7g16560|Cs1g06240|Cs7g16600|orange1.1t01021|orange1.1t02662|Cs4g10930|Cs1g06220|Cs2g22770|Cs7g16760|Cs2g14720|Cs9g11020|orange1.1t03775|Cs2g22100|Cs6g13820|Cs6g12480|orange1.1t03118|Cs8g20420|Cs7g03770|Cs3g06840|Cs3g15900	http://amigo.geneontology.org/cgi-bin/amigo/term_details?term=GO:0009611
GO:0010243	BP	response to organonitrogen compound	0.00768	0.766	0.392	10243	32	142	4.8e-17	9e-15	Cs8g18830|Cs8g16260|Cs6g05660|orange1.1t04594|Cs8g04280|Cs5g13760|Cs3g20810|Cs9g13790|orange1.1t04036|Cs6g15480|Cs3g21130|Cs3g23070|Citrus_sinensis_newGene_44|Cs9g17020|orange1.1t00472|orange1.1t01021|Cs1g03310|Cs7g31000|Cs4g14510|Cs2g17810|Cs1g07950|Cs1g07380|Cs1g18580|Cs5g10490|orange1.1t04221|Cs6g13640|Cs8g05910|Cs9g04030|Cs3g15900|Cs8g01860|Cs1g03260|Cs6g06830	http://amigo.geneontology.org/cgi-bin/amigo/term_details?term=GO:0010243
GO:0019752	BP	carboxylic acid metabolic process	0.04437	0.781	0.392	19752	48	874	6.11e-05	0.000678517	Cs7g06090|Cs3g22910|Cs4g03300|Cs7g27540|Cs7g06370|Cs2g23870|Cs4g02450|Cs2g05350|Cs1g05220|Cs3g23810|Cs2g30610|Cs3g20840|Cs1g08010|Cs2g03270|Cs4g05250|Cs4g03280|Cs5g25070|Cs6g07330|Cs7g16560|orange1.1t03775|Cs1g12420|Cs7g22860|Cs1g08280|Cs7g16600|orange1.1t02796|Cs4g03270|Cs3g18100|orange1.1t02024|Cs3g20340|Cs9g11260|Cs2g23860|Cs2g07870|Cs8g08710|Cs1g10530|Cs5g14370|Cs1g16030|Cs1g17380|Cs6g17580|C…	http://amigo.geneontology.org/cgi-bin/amigo/term_details?term=GO:0019752
GO:0042221	BP	response to chemical	0.12434	0.785	0.393	42221	194	2467	4.42e-35	4.97e-32	Cs8g18830|Cs6g11470|Cs8g16260|Cs7g06370|Cs6g18930|Cs4g03130|Cs2g28060|Cs9g16810|Citrus_sinensis_newGene_693|Cs2g07720|Cs1g11880|Cs2g17820|Cs4g07040|Cs9g02930|Cs5g32880|Cs5g29870|Cs3g20810|Cs4g05880|Cs4g09770|Cs5g15220|Cs9g13790|Cs6g17580|Cs6g13590|Cs3g21130|Cs1g07380|Cs2g06960|Cs1g06010|Cs8g13710|Cs3g01940|Cs2g31130|Cs3g04840|Cs2g17810|Cs3g02260|Cs5g14370|Cs5g15000|Cs2g22100|Cs8g03350|orange1.1t0…	http://amigo.geneontology.org/cgi-bin/amigo/term_details?term=GO:0042221
GO:0070482	BP	response to oxygen levels	0.00285	0.839	0.393	70482	11	66	1.22e-05	0.000169584	Cs3g20810|Cs5g28400|Cs6g15680|Cs1g08450|Cs4g03370|orange1.1t03802|Cs3g23810|Cs3g02260|Cs5g27130|Cs7g07240|Cs1g08280	http://amigo.geneontology.org/cgi-bin/amigo/term_details?term=GO:0070482
GO:0009607	BP	response to biotic stimulus	0.05158	0.809	0.396	9607	68	1126	7.13e-08	1.91e-06	Cs7g16020|Cs6g15410|Cs7g31640|Cs2g28060|Cs5g10560|orange1.1t02662|Cs5g34390|orange1.1t02930|Cs2g07720|Cs4g06690|Cs3g11620|Cs3g08480|Cs2g17820|Cs8g16260|Cs1g17380|Cs2g16930|Cs7g31360|Cs7g22000|Cs4g10930|Cs6g13590|Cs5g15000|Cs5g24670|Cs5g09220|Cs1g08280|Cs3g23070|Cs2g07660|Citrus_sinensis_newGene_1573|Cs7g29040|Cs2g20470|Cs7g20890|Cs8g18940|Cs5g10550|Cs7g31000|Cs8g13710|orange1.1t02796|Cs6g09150|Cs…	http://amigo.geneontology.org/cgi-bin/amigo/term_details?term=GO:0009607
GO:0045229	BP	external encapsulating structure organization	0.02577	0.942	0.396	45229	29	522	0.00142245	0.00956596	Cs7g06090|orange1.1t02245|Cs7g22280|Cs4g03130|Cs9g01630|Cs9g05130|Cs4g06690|Cs2g28760|orange1.1t01738|Cs5g25070|Cs4g15560|Cs3g16380|Cs7g07900|Cs2g07660|Cs8g14760|Cs3g06900|orange1.1t02796|orange1.1t00214|Cs3g26610|Cs1g10530|Cs4g03140|Cs9g14440|Cs4g03145|Cs9g05140|Cs4g08470|orange1.1t00615|orange1.1t02526|Cs3g09000|Cs4g03190	http://amigo.geneontology.org/cgi-bin/amigo/term_details?term=GO:0045229
GO:0080134	BP	regulation of response to stress	0.01351	0.716	0.406	80134	18	245	0.000649106	0.00489988	Cs7g20890|Cs7g06090|Cs6g15680|Cs3g20810|orange1.1t00194|Cs5g22260|orange1.1t00851|Cs8g16260|Cs6g13590|Cs5g06510|Cs1g07950|Cs5g22210|Cs1g10530|Cs8g01040|orange1.1t05586|Cs1g08280|Cs4g10500|orange1.1t01021	http://amigo.geneontology.org/cgi-bin/amigo/term_details?term=GO:0080134
GO:0045087	BP	innate immune response	0.01364	0.794	0.407	45087	25	284	3.8e-06	6.79e-05	Cs8g16260|Cs7g27540|Cs2g28060|Cs5g10560|Cs3g23810|Cs5g25070|Cs7g31360|orange1.1t04036|Cs5g24670|Cs3g11620|Cs6g13590|Cs1g08280|orange1.1t03118|Cs7g20890|Cs5g10550|Cs8g13710|orange1.1t02796|Cs2g04430|Cs1g07950|Cs8g13680|Cs6g13820|Cs1g06320|Cs4g02670|Cs1g16220|orange1.1t03802	http://amigo.geneontology.org/cgi-bin/amigo/term_details?term=GO:0045087
GO:0009605	BP	response to external stimulus	0.06366	0.804	0.413	9605	93	1390	1.22e-12	9.82e-11	Cs8g16260|Cs4g03130|Cs2g28060|Cs7g11020|Citrus_sinensis_newGene_693|orange1.1t02930|Cs2g07720|Cs2g17820|Cs4g05250|Cs3g11620|Cs6g13590|Citrus_sinensis_newGene_1573|orange1.1t03118|orange1.1t00194|Cs8g13710|Cs4g10930|Cs4g09080|Cs8g07250|Cs2g31130|orange1.1t00214|orange1.1t02123|Cs5g15000|Cs2g22100|Cs6g12480|Cs8g20420|Cs8g05910|Cs8g01040|Cs4g17870|Cs7g27540|Cs2g12700|Cs4g06690|Cs1g03700|Cs6g07840|Cs…	http://amigo.geneontology.org/cgi-bin/amigo/term_details?term=GO:0009605
GO:0009719	BP	response to endogenous stimulus	0.07359	0.8	0.426	9719	129	1536	3.29e-25	1.23e-22	Cs8g18830|Cs8g16260|Cs4g03130|Cs9g16810|Cs1g11880|Cs4g07040|Cs5g32880|Cs5g29870|Cs3g20810|Cs4g09770|Cs5g15220|Cs9g13790|orange1.1t03775|Cs6g13590|Cs3g21130|Cs2g06960|Cs1g06010|Cs8g13710|Cs3g01940|Cs3g04840|Cs2g17810|Cs5g15000|Cs2g22100|orange1.1t04221|Cs4g19460|orange1.1t00851|Cs8g20420|Cs8g05910|Cs3g15900|orange1.1t05411|Cs6g06830|Cs1g23970|Cs8g01040|Cs6g15360|Cs7g08030|Cs1g21740|Cs8g17090|Cs8g0…	http://amigo.geneontology.org/cgi-bin/amigo/term_details?term=GO:0009719
GO:0009835	BP	fruit ripening	0.00043	0.915	0.429	9835	4	13	0.00119176	0.00831276	Cs5g28190|Cs1g09640|Cs2g02500|Cs5g21940	http://amigo.geneontology.org/cgi-bin/amigo/term_details?term=GO:0009835
GO:0009891	BP	positive regulation of biosynthetic process	0.02145	0.707	0.431	9891	22	247	1.21e-05	0.000169584	orange1.1t01674|orange1.1t02662|Cs6g16800|Cs7g29080|Cs1g24890|Cs3g19420|Cs1g08280|Cs4g12760|Cs9g14240|Cs6g09680|orange1.1t05402|orange1.1t01021|Cs3g23430|Cs9g13620|Cs1g04180|Cs7g02340|Cs9g02640|Cs3g21660|Cs7g30485|orange1.1t00544|Cs8g05420|Cs2g09210	http://amigo.geneontology.org/cgi-bin/amigo/term_details?term=GO:0009891
GO:0009628	BP	response to abiotic stimulus	0.07946	0.798	0.433	9628	115	1760	8.34e-15	1.37e-12	Cs8g18830|Cs4g03130|Cs2g28060|Cs7g07000|Cs5g28400|Cs5g20050|Cs2g07720|Cs3g20810|Cs4g05880|Cs6g01840|Cs2g07600|Cs1g12420|Cs4g04460|Cs4g12130|Cs8g13710|Cs4g10930|Cs5g10560|Cs3g02260|Cs5g14370|Cs9g06030|Cs8g03350|orange1.1t00851|Cs3g19650|Cs9g05130|Cs3g15900|Cs7g07240|Cs6g06830|Cs8g01040|orange1.1t02243|Cs6g07200|Cs6g15680|Cs1g21740|Cs8g04280|Cs2g27610|Cs1g03700|Cs2g03270|Cs5g27130|orange1.1t01707|C…	http://amigo.geneontology.org/cgi-bin/amigo/term_details?term=GO:0009628
GO:0006629	BP	lipid metabolic process	0.04683	0.829	0.447	6629	43	875	0.0012662	0.00869716	Cs7g06090|Cs8g01040|orange1.1t02245|Cs5g08030|Cs8g09900|Cs3g23810|orange1.1t03668|Cs2g12700|Cs4g11180|Cs1g22570|Cs3g03630|Cs4g05250|orange1.1t04376|Cs1g24890|Cs6g07840|Cs1g17380|Cs1g12420|Cs1g24480|Cs3g20840|Cs5g30540|Cs2g08310|Cs2g20470|orange1.1t02024|Cs3g20340|Cs1g25490|Cs2g07870|orange1.1t03802|Cs1g10530|Cs3g14760|Cs9g11020|orange1.1t03775|Cs6g08630|Cs2g22100|Cs8g03350|Cs7g02340|Cs1g08280|Cs4…	http://amigo.geneontology.org/cgi-bin/amigo/term_details?term=GO:0006629
GO:0050794	BP	regulation of cellular process	0.22244	0.765	0.462	50794	185	4201	2.19e-08	7.09e-07	Cs8g18830|Cs8g16260|Cs2g28060|Cs9g16810|Citrus_sinensis_newGene_693|orange1.1t02930|Cs7g26860|Cs2g07720|Cs6g09770|Cs1g11880|Cs6g15410|Cs7g01850|Cs5g29870|Cs3g20810|Cs4g09770|Cs5g15220|Cs9g13790|Cs6g13590|Cs5g19510|Cs4g12130|Cs1g21000|Cs7g22430|orange1.1t00194|Cs7g26710|Cs9g07000|Cs7g16760|Cs2g07660|Cs6g08070|Cs8g17960|Cs1g04180|Cs6g12480|orange1.1t00851|Cs8g20420|Cs6g09800|Cs5g03530|Cs8g05910|ora…	http://amigo.geneontology.org/cgi-bin/amigo/term_details?term=GO:0050794
GO:0033554	BP	cellular response to stress	0.03772	0.727	0.464	33554	38	687	0.000306026	0.0026225	orange1.1t01674|Cs4g03300|Cs3g02260|Cs4g12540|Cs7g11020|Cs4g17870|Cs3g23810|Cs2g12700|Cs1g03700|Cs9g02930|Cs3g20810|Cs5g25070|Cs2g07600|Cs6g07840|Cs6g13590|Cs4g05250|Cs1g08280|Cs3g19420|Cs1g06320|orange1.1t01021|Cs7g20890|Cs8g18940|orange1.1t00194|orange1.1t02796|Cs6g15680|Cs2g04430|Cs6g08810|orange1.1t03802|orange1.1t03944|Cs3g14760|Cs4g03370|orange1.1t03118|Cs4g13870|Cs7g03770|Cs3g20630|Cs2g062…	http://amigo.geneontology.org/cgi-bin/amigo/term_details?term=GO:0033554
GO:0099402	BP	plant organ development	0.03763	0.887	0.471	99402	45	792	4.9e-05	0.000559679	Cs1g23970|orange1.1t02017|Cs6g05660|Cs7g03880|Cs1g09640|orange1.1t02662|Cs6g09150|Cs8g19470|Cs5g13760|Cs2g02590|Cs7g02350|Cs1g17380|Cs5g25070|Cs7g11300|Cs5g15220|Cs5g22260|Cs7g11020|orange1.1t05715|Cs9g17250|Cs1g13960|Cs1g08280|Cs8g18430|Cs5g23210|Cs7g16720|orange1.1t00472|Cs1g02690|Cs7g30620|Cs1g03700|orange1.1t02796|Cs3g27630|Cs3g23430|Cs3g14760|Cs5g14230|Cs8g19450|Cs7g02340|Cs4g19460|Cs9g03110…	http://amigo.geneontology.org/cgi-bin/amigo/term_details?term=GO:0099402
GO:0010035	BP	response to inorganic substance	0.03699	0.752	0.472	10035	62	804	4.98e-11	3.2e-09	orange1.1t02017|Cs8g18830|Cs4g03300|Cs3g15900|Cs8g01040|Cs6g05660|Cs4g12540|orange1.1t04594|Cs8g04280|Cs9g05130|Cs3g23810|orange1.1t00851|orange1.1t02243|Cs2g27610|Cs5g09050|Cs9g02930|Cs2g03270|Cs3g20810|Cs4g05880|Cs6g17580|Cs4g09770|Cs6g11470|Cs4g17780|orange1.1t04034|Cs7g29940|Cs8g15600|Cs2g11620|Cs9g17250|Cs2g17820|Cs3g23070|Cs9g03110|orange1.1t01021|Cs1g02690|Cs3g15460|Cs4g10930|Cs6g09150|Cs5…	http://amigo.geneontology.org/cgi-bin/amigo/term_details?term=GO:0010035
GO:0009414	BP	response to water deprivation	0.0139	0.717	0.482	9414	30	298	2.88e-08	8.87e-07	Cs8g01040|Cs8g18830|orange1.1t02243|orange1.1t04594|Cs8g04280|Cs9g05130|Cs2g27610|Cs5g09050|Cs2g03270|Cs3g20810|Cs4g09770|orange1.1t03775|Cs9g17250|Cs3g23070|orange1.1t01021|Cs3g15460|Cs4g10930|Cs5g31670|Cs2g07870|Cs5g14370|orange1.1t00544|Cs8g03350|Cs7g31880|orange1.1t00851|orange1.1t04376|Cs6g13640|Cs7g30485|Cs3g15900|Cs3g06440|Cs6g06830	http://amigo.geneontology.org/cgi-bin/amigo/term_details?term=GO:0009414
GO:0044711	BP	single-organism biosynthetic process	0.07549	0.756	0.49	44711	103	1540	6.55e-14	7.02e-12	Cs4g05200|Cs7g06370|Cs1g17380|Cs2g12700|Cs7g19570|Cs9g02930|Cs4g05250|Cs2g07600|orange1.1t03775|Cs1g12420|orange1.1t03684|Cs8g07230|Cs8g18800|Cs4g09080|Cs9g16160|Cs5g14370|Cs2g22100|Cs1g04180|Cs8g03350|Cs4g19460|Cs4g08470|Cs3g09000|Cs6g15620|Cs5g13970|Cs2g27610|Cs3g20840|Cs2g03270|Cs7g29080|Cs1g24890|Cs6g07840|Cs7g07900|orange1.1t02083|Cs6g09680|orange1.1t05402|Cs7g25580|orange1.1t02398|orange1.1…	http://amigo.geneontology.org/cgi-bin/amigo/term_details?term=GO:0044711
GO:0080167	BP	response to karrikin	0.00531	0.829	0.49	80167	11	118	0.00126352	0.00869716	Cs4g11690|Cs7g07830|orange1.1t01707|Cs3g19650|orange1.1t00730|Cs6g08500|Cs2g07720|Cs8g14980|Cs3g06440|Cs5g01570|Cs8g16000	http://amigo.geneontology.org/cgi-bin/amigo/term_details?term=GO:0080167
GO:0006950	BP	response to stress	0.14156	0.781	0.495	6950	215	3074	2.82e-32	2.12e-29	Cs8g18830|Cs3g22910|Cs3g12850|Cs4g03130|Cs2g28060|Cs4g17780|orange1.1t02930|Cs5g20050|Cs2g12700|Cs5g07160|Cs1g24520|Cs8g16260|Cs9g02930|Cs5g29870|Cs3g20810|Cs4g05880|Cs5g10480|Cs6g01840|Cs2g07600|Cs6g17580|Cs6g13590|Citrus_sinensis_newGene_1573|Cs4g04460|orange1.1t00194|Cs8g13710|Cs4g10930|Cs4g09080|Cs8g07250|Cs3g01540|orange1.1t00214|Cs7g16760|Cs6g07840|Cs3g02260|Cs5g14370|Cs9g06030|Cs5g15000|Cs…	http://amigo.geneontology.org/cgi-bin/amigo/term_details?term=GO:0006950
GO:0051716	BP	cellular response to stimulus	0.12637	0.747	0.497	51716	130	2342	8.94e-12	6.29e-10	Cs8g18830|Cs8g16260|Cs9g16810|Citrus_sinensis_newGene_693|orange1.1t02930|Cs2g12700|Cs6g09770|Cs1g11880|Cs4g07040|Cs9g02930|Cs5g29870|Cs3g20810|Cs4g09770|Cs5g15220|Cs2g07600|Cs6g13590|Cs5g19510|orange1.1t03118|Cs2g06960|orange1.1t00194|Cs7g16760|Cs3g02260|Cs6g08070|orange1.1t00851|Cs8g20420|Cs8g05910|orange1.1t05415|orange1.1t05411|Cs6g06830|Cs1g23970|Cs8g01040|Cs4g17870|Cs6g15360|Cs7g08030|Cs1g2…	http://amigo.geneontology.org/cgi-bin/amigo/term_details?term=GO:0051716
GO:0005576	CC	extracellular region	0.08254	0.864	0	5576	121	2647	1.86e-06	3.53e-05	orange1.1t00615|Cs8g16260|Cs4g03130|Cs2g28060|orange1.1t00203|Cs5g16770|Cs9g01630|Cs8g16780|Cs7g31640|Citrus_sinensis_newGene_1573|Cs9g01970|Cs8g13710|Cs8g18800|Cs8g07250|Cs3g01540|orange1.1t00214|Cs3g02260|Cs9g06030|Cs5g15000|Cs8g03350|Cs2g11630|orange1.1t03534|orange1.1t01738|Cs4g02530|Cs6g15620|Cs5g13970|Cs7g22280|Cs3g02990|orange1.1t01694|Cs7g07990|Cs1g21740|Cs4g06690|Cs5g29120|Cs7g10200|Cs9g…	http://amigo.geneontology.org/cgi-bin/amigo/term_details?term=GO:0005576
GO:0005618	CC	cell wall	0.03868	0.614	0	5618	43	692	9.94e-06	0.000150644	Cs9g01630|Cs7g22280|Cs7g29040|Cs4g03130|Cs5g16770|orange1.1t00615|Cs9g05130|orange1.1t02930|Cs4g06690|Cs5g28400|Cs9g06160|Cs7g03770|Cs2g07660|Cs8g14760|Cs1g07380|Cs6g09680|orange1.1t05402|Cs7g08610|Cs3g18060|Cs4g15560|Cs1g23100|Cs2g16250|Cs5g27410|Cs3g26610|orange1.1t00214|Cs4g03140|Cs9g06030|Cs3g06900|Cs4g03145|Cs7g04900|Cs9g05140|Cs2g11630|Cs9g01970|Cs5g13930|orange1.1t03118|Cs9g02570|Cs7g07910…	http://amigo.geneontology.org/cgi-bin/amigo/term_details?term=GO:0005618
GO:0005623	CC	cell	0.79374	0.969	0	5623	630	19590	4.12e-05	0.000487462	Cs3g16090|Cs6g06650|Cs4g03130|orange1.1t00615|Cs2g07720|Cs1g11880|Cs2g07040|Cs3g20810|Cs2g25010|Cs4g09770|Cs5g15220|Cs6g13590|Cs3g21130|Cs2g17370|Cs7g22430|Cs3g18060|Cs6g15290|Cs6g03640|Cs7g31690|Cs7g16760|Cs1g08490|Cs6g09600|Cs7g09410|Cs5g15000|Cs3g14740|Cs4g19460|Cs4g16760|orange1.1t00851|Cs6g09800|orange1.1t03327|Cs7g26470|orange1.1t01589|orange1.1t05415|orange1.1t05411|Cs6g21640|Cs2g19750|Cs7…	http://amigo.geneontology.org/cgi-bin/amigo/term_details?term=GO:0005623
GO:0016020	CC	membrane	0.42527	0.914	0	16020	289	7492	2.07e-07	5.07e-06	Cs7g02620|orange1.1t00399|orange1.1t02071|Cs1g09270|Cs2g28060|orange1.1t00203|Cs7g07000|Cs5g14370|Cs9g19350|orange1.1t00615|Cs6g08070|Cs2g07720|Cs5g07160|Cs7g12710|Cs3g16090|orange1.1t02627|Cs1g21430|Cs1g03700|Cs3g20810|Cs2g25010|Cs6g01840|Cs9g06030|Cs1g17440|Cs5g01150|Cs1g06880|Cs6g13590|orange1.1t03684|Cs6g11090|Cs4g16770|orange1.1t03205|Cs3g22340|Cs4g04460|Cs5g22260|Cs2g05620|Cs2g10720|Cs9g154…	http://amigo.geneontology.org/cgi-bin/amigo/term_details?term=GO:0016020
GO:0016021	CC	integral component of membrane	0.28496	0.706	0	16021	194	4726	1.21e-06	2.36e-05	Cs9g07580|orange1.1t00399|orange1.1t02071|Cs1g09270|Cs7g07000|Citrus_sinensis_newGene_693|Cs6g08070|Cs2g07720|Cs5g33380|Cs3g16090|orange1.1t02627|Cs1g21430|Cs2g25010|Cs6g01840|Cs7g23090|Cs1g17440|Cs3g16380|Cs6g13590|orange1.1t03684|Cs4g16770|Cs4g04460|Cs2g10720|Cs9g15490|Cs6g15290|Cs4g09080|Cs2g31130|Cs7g31060|Cs6g12800|Cs7g06870|Cs7g09410|Cs1g16110|Cs3g20065|Cs8g03350|Cs4g08470|Cs4g16760|orange1…	http://amigo.geneontology.org/cgi-bin/amigo/term_details?term=GO:0016021
GO:0048046	CC	apoplast	0.02487	0.792	0	48046	38	450	3.41e-08	9.97e-07	Cs1g17550|Cs7g31640|orange1.1t01445|Cs4g03130|Cs2g28060|Cs3g26570|Cs5g16770|Cs6g18680|Cs3g08480|Cs7g10200|Cs5g24670|Cs7g29040|Cs6g09680|orange1.1t05402|Cs2g31250|Cs7g08610|Cs8g18800|Cs2g16250|Cs2g14940|Cs8g08710|Cs5g14330|Cs1g07380|Cs4g03140|Cs5g15000|Cs4g03145|Cs2g11630|Cs5g25820|Cs5g13930|Cs3g20580|Cs4g03190|Cs1g24250|Cs9g02570|Cs7g07910|Cs3g06710|Cs4g02670|Cs7g31620|Cs2g09210|orange1.1t02204	http://amigo.geneontology.org/cgi-bin/amigo/term_details?term=GO:0048046
GO:0071944	CC	cell periphery	0.18273	0.859	0.02	71944	198	3853	9.13e-15	1.37e-12	Cs6g11470|Cs1g10530|orange1.1t02071|Cs4g03130|Cs2g28060|Cs9g01630|orange1.1t00615|orange1.1t02930|Cs5g07160|Cs3g17810|orange1.1t02627|Cs1g21430|Cs3g20810|Cs2g25010|Cs9g06030|Cs1g17440|Cs6g13590|Cs6g11090|Cs4g16770|Cs4g04460|Cs5g22260|Cs2g10720|Cs3g18060|Cs4g15560|Cs4g09080|Cs2g31130|orange1.1t00214|Cs7g16760|Cs8g16140|Cs6g12800|Cs2g07660|Cs6g08070|Cs1g16110|Cs3g20065|Cs2g11630|Cs4g08470|Cs4g16760…	http://amigo.geneontology.org/cgi-bin/amigo/term_details?term=GO:0071944
GO:0044464	CC	cell part	0.7923	0.943	0.049	44464	630	19588	4.04e-05	0.000482331	Cs3g16090|Cs6g06650|Cs4g03130|orange1.1t00615|Cs2g07720|Cs1g11880|Cs2g07040|Cs3g20810|Cs2g25010|Cs4g09770|Cs5g15220|Cs6g13590|Cs3g21130|Cs2g17370|Cs7g22430|Cs3g18060|Cs6g15290|Cs6g03640|Cs7g31690|Cs7g16760|Cs1g08490|Cs6g09600|Cs7g09410|Cs5g15000|Cs3g14740|Cs4g19460|Cs4g16760|orange1.1t00851|Cs6g09800|orange1.1t03327|Cs7g26470|orange1.1t01589|orange1.1t05415|orange1.1t05411|Cs6g21640|Cs2g19750|Cs7…	http://amigo.geneontology.org/cgi-bin/amigo/term_details?term=GO:0044464
GO:0044425	CC	membrane part	0.31587	0.738	0.408	44425	210	5299	4.08e-06	7.18e-05	Cs9g07580|orange1.1t00399|orange1.1t02071|Cs1g09270|Cs7g07000|Citrus_sinensis_newGene_693|Cs6g08070|Cs2g07720|Cs5g33380|Cs3g16090|orange1.1t02627|Cs1g21430|Cs1g03700|Cs2g25010|Cs6g01840|Cs7g23090|Cs1g17440|Cs3g16380|Cs6g13590|orange1.1t03684|Cs4g16770|Cs3g22340|Cs4g04460|Cs2g10720|Cs9g15490|Cs6g15290|Cs4g09080|Cs2g31130|Cs3g17810|Cs7g31060|Cs6g12800|Cs7g06870|Cs7g09410|Cs1g16110|Cs3g20065|Cs8g033…	http://amigo.geneontology.org/cgi-bin/amigo/term_details?term=GO:0044425
GO:0030312	CC	external encapsulating structure	0.03868	0.672	0.427	30312	43	692	9.94e-06	0.000150644	Cs9g01630|Cs7g22280|Cs7g29040|Cs4g03130|Cs5g16770|orange1.1t00615|Cs9g05130|orange1.1t02930|Cs4g06690|Cs5g28400|Cs9g06160|Cs7g03770|Cs2g07660|Cs8g14760|Cs1g07380|Cs6g09680|orange1.1t05402|Cs7g08610|Cs3g18060|Cs4g15560|Cs1g23100|Cs2g16250|Cs5g27410|Cs3g26610|orange1.1t00214|Cs4g03140|Cs9g06030|Cs3g06900|Cs4g03145|Cs7g04900|Cs9g05140|Cs2g11630|Cs9g01970|Cs5g13930|orange1.1t03118|Cs9g02570|Cs7g07910…	http://amigo.geneontology.org/cgi-bin/amigo/term_details?term=GO:0030312
GO:0031012	CC	extracellular matrix	0.00169	0.789	0.454	31012	6	35	0.00104995	0.00741556	Cs1g17550|Cs7g07990|Cs6g20080|Cs9g02570|Cs3g20580|Cs2g11630	http://amigo.geneontology.org/cgi-bin/amigo/term_details?term=GO:0031012
GO:0001071	MF	nucleic acid binding transcription factor activity	0.08424	0.971	0	1071	100	1540	8.45e-13	7.04e-11	Cs9g16810|Cs7g26860|Cs2g12700|Cs1g11880|Cs6g15410|Cs7g01850|Cs5g29870|Cs4g09770|Cs4g12130|Cs1g21000|Cs7g22430|Cs8g17960|Cs1g04180|orange1.1t00851|Cs5g03530|Cs8g05910|Cs3g15900|orange1.1t05411|Cs6g21640|orange1.1t00589|Cs6g15360|Cs7g08030|Cs8g04280|Cs1g24810|Cs6g09040|Cs7g06160|Cs7g11020|Cs3g23070|Cs3g19370|Cs4g07040|orange1.1t01021|Cs6g20850|Cs4g03490|Cs7g31000|Cs2g07040|Cs4g14510|Cs3g27630|Cs7g2…	http://amigo.geneontology.org/cgi-bin/amigo/term_details?term=GO:0001071
GO:0003700	MF	transcription factor activity, sequence-specific DNA binding	0.08419	0.971	0	3700	100	1539	8.15e-13	7.04e-11	Cs9g16810|Cs7g26860|Cs2g12700|Cs1g11880|Cs6g15410|Cs7g01850|Cs5g29870|Cs4g09770|Cs4g12130|Cs1g21000|Cs7g22430|Cs8g17960|Cs1g04180|orange1.1t00851|Cs5g03530|Cs8g05910|Cs3g15900|orange1.1t05411|Cs6g21640|orange1.1t00589|Cs6g15360|Cs7g08030|Cs8g04280|Cs1g24810|Cs6g09040|Cs7g06160|Cs7g11020|Cs3g23070|Cs3g19370|Cs4g07040|orange1.1t01021|Cs6g20850|Cs4g03490|Cs7g31000|Cs2g07040|Cs4g14510|Cs3g27630|Cs7g2…	http://amigo.geneontology.org/cgi-bin/amigo/term_details?term=GO:0003700
GO:0003824	MF	catalytic activity	0.52331	0.985	0	3824	319	7961	3.79e-10	1.89e-08	Cs4g05200|Cs8g18830|Cs3g22910|orange1.1t00399|Cs7g06370|Cs2g02500|Cs2g28060|orange1.1t02526|orange1.1t00203|Cs4g17780|Cs4g01610|Cs5g16770|Cs9g01630|Cs5g20050|Cs6g08070|Cs6g09770|Cs5g22260|Cs1g21430|Cs3g20840|Cs9g02930|Cs9g06670|Cs3g20810|Cs2g25010|Cs5g15220|Cs2g07600|Cs7g03720|Cs6g17580|Cs1g12420|orange1.1t03684|Cs6g11090|Cs7g31430|Cs5g09220|Cs8g09730|Cs8g07230|Cs2g17370|orange1.1t04376|Cs5g27130…	http://amigo.geneontology.org/cgi-bin/amigo/term_details?term=GO:0003824
GO:0005215	MF	transporter activity	0.06884	0.971	0	5215	70	1210	2.12e-07	5.12e-06	Cs3g16370|Cs4g02570|Cs9g07580|Cs7g05210|Cs9g16870|orange1.1t02017|Cs1g17440|Cs6g07890|Cs2g19670|Cs7g07000|Cs4g08930|Cs2g07720|Cs2g29210|Cs3g20070|Cs6g21320|Cs2g07000|orange1.1t02627|Cs5g09050|Cs1g03700|Cs2g11620|Cs3g08600|Cs7g23090|Cs6g11470|orange1.1t03266|Cs5g01150|Cs3g25590|orange1.1t05715|Cs5g24670|Cs7g10200|Cs4g16770|Cs8g01040|Cs3g22340|Cs1g21430|Cs4g04460|Cs8g16000|Cs5g27300|Cs3g19960|orang…	http://amigo.geneontology.org/cgi-bin/amigo/term_details?term=GO:0005215
GO:0005488	MF	binding	0.62369	0.988	0	5488	378	9947	1.77e-09	7.81e-08	Cs6g10520|Cs2g12700|Cs1g11880|Cs2g07040|Cs3g20810|Cs2g25010|Cs4g09770|Cs5g15220|Cs6g13590|Cs3g21130|Cs2g17370|Cs7g22430|Cs8g18800|Cs7g16760|Cs2g20920|Cs3g14740|Cs4g19460|orange1.1t00851|Cs6g09800|orange1.1t01589|orange1.1t05415|orange1.1t05411|Cs6g21640|Cs8g04280|Cs6g15360|Cs7g12100|Cs4g18430|Cs2g10220|Cs5g13760|Cs2g11860|Citrus_sinensis_newGene_1196|Cs7g06160|Cs6g17410|Cs9g17160|Cs8g15800|Cs8g15…	http://amigo.geneontology.org/cgi-bin/amigo/term_details?term=GO:0005488
GO:0016209	MF	antioxidant activity	0.01046	0.969	0	16209	14	141	0.00016033	0.00153473	Cs1g21860|Cs2g28810|Cs2g21810|Cs9g05140|Cs7g06370|Cs3g20340|Cs5g27410|Cs3g25300|Cs9g05130|Cs2g09210|Cs1g19890|Cs3g02260|Cs6g09680|orange1.1t05402	http://amigo.geneontology.org/cgi-bin/amigo/term_details?term=GO:0016209
GO:0016705	MF	oxidoreductase activity, acting on paired donors, with incorporation or reduction of molecular oxygen	0.01998	0.812	0	16705	32	369	2.38e-07	5.68e-06	Cs4g12540|Cs7g12100|Cs8g09720|Cs4g11180|Cs9g02930|orange1.1t03176|Cs5g25070|Cs7g11300|Cs1g24890|Cs1g12420|orange1.1t02083|orange1.1t03684|Cs1g24480|Cs1g17410|Cs8g09730|Cs4g13780|Cs5g18660|orange1.1t02796|Cs4g09080|orange1.1t02024|Cs9g09750|Cs1g25490|Cs2g07870|Cs8g09390|Cs7g29940|Cs3g24170|Cs8g03350|Cs5g27580|Cs3g23530|Cs3g20840|Cs6g15620|Cs5g13970	http://amigo.geneontology.org/cgi-bin/amigo/term_details?term=GO:0016705
GO:0020037	MF	heme binding	0.01977	0.922	0	20037	36	340	3.44e-10	1.76e-08	Cs8g09720|Cs9g05130|Cs1g21860|orange1.1t03176|Cs5g28400|Cs5g25070|Cs7g11300|Cs1g24890|orange1.1t02796|orange1.1t02083|Cs3g25300|orange1.1t03684|Cs1g24480|Cs1g19890|Cs1g17410|Cs8g09730|Cs6g09680|orange1.1t05402|Cs4g13780|Cs5g18660|Cs9g05140|Cs4g09080|Cs1g25490|Cs5g27410|Cs2g07870|Cs8g09390|Cs3g02260|Cs7g29940|Cs3g24170|Cs2g28810|Cs2g21810|Cs3g23530|Cs5g27580|Cs6g15620|Cs2g09210|Cs5g13970	http://amigo.geneontology.org/cgi-bin/amigo/term_details?term=GO:0020037
GO:0022891	MF	substrate-specific transmembrane transporter activity	0.04423	0.643	0	22891	53	806	1.82e-07	4.51e-06	Cs3g16370|orange1.1t02017|Cs9g07580|Cs1g17440|Cs6g07890|Cs2g19670|Cs7g07000|Cs4g08930|Cs2g07720|Cs2g29210|Cs3g20070|Cs6g21320|Cs2g07000|orange1.1t02627|Cs5g09050|Cs1g03700|Cs2g11620|Cs3g08600|Cs7g23090|Cs6g11470|orange1.1t03266|Cs3g25590|orange1.1t05715|Cs7g10200|Cs4g16770|Cs1g21430|Cs4g04460|Cs8g16000|Cs5g27300|Cs3g19960|Cs2g10720|orange1.1t02398|Cs4g04340|Cs5g31410|Cs8g19140|Cs2g28870|Cs1g08270…	http://amigo.geneontology.org/cgi-bin/amigo/term_details?term=GO:0022891
GO:0045735	MF	nutrient reservoir activity	0.00302	0.969	0	45735	8	65	0.00115799	0.00812763	Cs8g01040|orange1.1t01674|Cs1g17550|Cs8g17090|Cs7g07910|Cs5g14330|Cs3g23810|Cs5g25820	http://amigo.geneontology.org/cgi-bin/amigo/term_details?term=GO:0045735
GO:0060089	MF	molecular transducer activity	0.01525	0.969	0	60089	12	129	0.000787059	0.00572893	Cs7g20890|Cs8g01040|Cs8g18940|Cs7g30500|Cs5g22260|Cs7g07000|Cs1g21620|Cs5g06510|Cs2g12900|Cs2g13370|Cs5g22210|Cs8g16260	http://amigo.geneontology.org/cgi-bin/amigo/term_details?term=GO:0060089
GO:0019825	MF	oxygen binding	0.00026	0.954	0.029	19825	23	212	3.56e-07	7.93e-06	Cs8g09720|orange1.1t03176|Cs5g28400|Cs5g25070|Cs7g11300|Cs1g24890|orange1.1t02083|orange1.1t03684|Cs1g24480|Cs1g17410|Cs8g09730|Cs4g13780|Cs5g18660|orange1.1t02796|Cs4g09080|Cs1g25490|Cs2g07870|Cs8g09390|Cs7g29940|Cs3g24170|Cs5g27580|Cs3g23530|Cs5g13970	http://amigo.geneontology.org/cgi-bin/amigo/term_details?term=GO:0019825
GO:0005506	MF	iron ion binding	0.01774	0.923	0.045	5506	26	321	9.75e-06	0.000149758	Cs8g09720|Cs6g09150|orange1.1t03176|Cs5g25070|Cs7g11300|Cs1g24890|orange1.1t02083|orange1.1t03684|Cs1g24480|Cs1g17410|Cs8g09730|Cs4g13780|Cs5g18660|orange1.1t02796|Cs4g09080|Cs1g25490|Cs2g07870|Cs6g08500|Cs8g09390|Cs1g16030|Cs7g29940|Cs3g24170|Cs5g27580|Cs6g15620|Cs3g23530|Cs5g13970	http://amigo.geneontology.org/cgi-bin/amigo/term_details?term=GO:0005506
GO:0043167	MF	ion binding	0.33646	0.936	0.071	43167	158	3496	6.68e-08	1.81e-06	Cs8g18830|Cs3g22910|Cs7g26690|Cs2g28060|Cs4g17780|Cs5g07160|Cs5g33380|Cs1g21430|Cs7g01850|Cs3g20810|Cs2g07600|orange1.1t03684|Cs2g17370|Cs8g18800|Cs4g09080|Cs3g17810|Cs3g02260|Cs5g14370|Cs8g17960|Cs2g22100|Cs1g25490|Cs4g19460|Cs6g12480|Cs8g20420|orange1.1t01589|Cs3g15900|Cs6g15620|Cs5g13970|Cs9g02930|Cs7g07990|Cs7g08030|Cs1g21740|Cs7g21230|Cs8g04280|Cs1g24810|Cs9g10460|Cs3g18690|Cs9g05140|Cs2g032…	http://amigo.geneontology.org/cgi-bin/amigo/term_details?term=GO:0043167
GO:0019199	MF	transmembrane receptor protein kinase activity	0.01056	0.794	0.073	19199	8	28	6.63e-06	0.000106593	Cs7g20890|Cs8g18940|Cs8g16260|Cs5g22260|Cs5g06510|Cs2g12900|Cs2g13370|Cs5g22210	http://amigo.geneontology.org/cgi-bin/amigo/term_details?term=GO:0019199
GO:0052689	MF	carboxylic ester hydrolase activity	0.01171	0.913	0.074	52689	24	285	1.17e-05	0.000168093	Cs6g13230|Cs7g27540|Cs5g19140|Cs5g08030|Cs3g23810|Cs5g19160|Cs4g06690|Cs1g22570|Cs1g08280|Cs2g07660|Cs3g06900|Cs2g20470|Cs4g15560|Cs5g19070|Cs1g23100|orange1.1t00214|Cs7g05030|Cs5g29370|Cs2g08310|Cs7g28220|Cs8g17090|Cs5g30790|orange1.1t03802|Cs9g14440	http://amigo.geneontology.org/cgi-bin/amigo/term_details?term=GO:0052689
GO:0016491	MF	oxidoreductase activity	0.08102	0.921	0.096	16491	92	1473	5.49e-11	3.43e-09	Cs7g06370|Cs5g20050|Cs9g02930|Cs3g20810|Cs2g07600|Cs7g03720|Cs1g12420|orange1.1t03684|Cs6g08630|Cs8g18800|Cs4g09080|Cs3g02260|Cs5g14370|Cs5g15000|Cs8g03350|Cs4g19460|Cs6g18680|Cs9g05130|Cs6g15620|Cs5g13970|orange1.1t02245|orange1.1t01750|Cs7g12100|Cs2g10220|Cs3g20840|Cs2g03270|Cs5g27130|Cs1g26070|Cs1g24890|Cs4g17780|orange1.1t02083|Cs1g19890|Cs6g09680|orange1.1t05402|orange1.1t02796|Cs1g25490|Cs5…	http://amigo.geneontology.org/cgi-bin/amigo/term_details?term=GO:0016491
GO:0046906	MF	tetrapyrrole binding	0.02175	0.921	0.146	46906	38	372	2.84e-10	1.49e-08	Cs8g09720|Cs9g05130|Cs1g21860|orange1.1t03176|Cs5g28400|Cs5g25070|Cs7g11300|Cs1g24890|orange1.1t02796|orange1.1t02083|Cs3g25300|orange1.1t03684|Cs1g24480|Cs1g19890|Cs1g17410|Cs8g09730|Cs6g09680|orange1.1t05402|Cs4g13780|Cs5g18660|Cs9g05140|Cs4g09080|Cs5g22660|Cs1g25490|Cs5g27410|Cs2g07870|Cs8g09390|Cs3g02260|Cs7g29940|Cs3g24170|Cs2g28810|Cs2g21810|Cs3g23530|Cs3g19650|Cs5g27580|Cs6g15620|Cs2g09210…	http://amigo.geneontology.org/cgi-bin/amigo/term_details?term=GO:0046906
GO:0016740	MF	transferase activity	0.21433	0.918	0.152	16740	131	3249	0.000209228	0.00191325	Cs8g18830|Cs7g01390|Cs4g03130|Citrus_sinensis_newGene_693|Cs7g09410|Cs6g09770|Cs7g19570|Cs4g05250|Cs2g25010|Cs5g15220|Cs9g13790|Cs3g16380|Cs3g21130|Cs6g11090|Cs7g31430|Cs8g07230|Cs6g07330|Cs3g18100|Cs2g31130|Cs7g16760|Cs3g04840|Cs2g17810|Cs6g08070|Cs1g16110|Cs4g08470|Cs7g02710|Cs3g09000|Cs5g17510|Cs6g06830|Cs1g23970|Cs8g01040|Cs4g13350|Cs7g25580|Cs4g06320|Cs1g21740|Cs7g21230|Cs1g19290|Cs6g13640|C…	http://amigo.geneontology.org/cgi-bin/amigo/term_details?term=GO:0016740
GO:0044212	MF	transcription regulatory region DNA binding	0.02711	0.873	0.152	44212	30	338	3.58e-07	7.93e-06	orange1.1t00589|orange1.1t03944|Cs7g08030|Cs3g19420|Cs8g04280|Cs9g10480|Cs2g12700|Cs2g07040|Cs4g09770|Cs7g11020|Cs3g23070|orange1.1t00472|Cs6g05660|Cs1g06220|Citrus_sinensis_newGene_1487|Cs9g13620|Cs2g13920|Cs4g19330|Cs1g18580|Cs5g30390|Cs1g04180|Cs9g14240|Cs9g02640|Cs1g08450|Cs4g12760|Cs7g30485|Cs3g15900|Cs1g09610|Cs9g08100|Cs2g12790	http://amigo.geneontology.org/cgi-bin/amigo/term_details?term=GO:0044212
GO:0043531	MF	ADP binding	0.0089	0.904	0.165	43531	16	143	1.48e-05	0.00020137	Cs3g03020|Cs6g01080|Cs3g12850|Cs3g01540|orange1.1t03648|orange1.1t03534|Cs7g16030|Cs3g02990|Cs5g19510|Cs5g20500|Cs1g24520|Cs3g01290|Cs1g07240|orange1.1t01815|orange1.1t04210|Cs1g13480	http://amigo.geneontology.org/cgi-bin/amigo/term_details?term=GO:0043531
GO:1901363	MF	heterocyclic compound binding	0.3939	0.936	0.176	1901363	233	6049	7.14e-06	0.000113969	Cs3g12850|Cs9g16810|Citrus_sinensis_newGene_693|Cs7g26860|Cs2g12700|Cs6g09770|Cs1g11880|Cs1g24520|Cs6g15410|Cs7g01850|Cs5g29870|Cs3g20810|Cs2g25010|Cs4g09770|Cs5g15220|Cs7g03720|Cs3g11620|Cs3g22340|orange1.1t03684|Cs6g11090|Cs8g09730|Cs8g07230|Cs4g12130|Cs1g21000|Cs7g30620|Cs2g05620|Cs7g22430|Cs2g28810|Cs4g09080|Cs3g01540|Cs2g31130|Cs7g16760|Cs7g21490|Cs3g02260|Cs6g08070|Cs1g16110|Cs5g15000|Cs1g0…	http://amigo.geneontology.org/cgi-bin/amigo/term_details?term=GO:1901363
GO:0097159	MF	organic cyclic compound binding	0.39427	0.936	0.191	97159	233	6067	8.79e-06	0.000136795	Cs3g12850|Cs9g16810|Citrus_sinensis_newGene_693|Cs7g26860|Cs2g12700|Cs6g09770|Cs1g11880|Cs1g24520|Cs6g15410|Cs7g01850|Cs5g29870|Cs3g20810|Cs2g25010|Cs4g09770|Cs5g15220|Cs7g03720|Cs3g11620|Cs3g22340|orange1.1t03684|Cs6g11090|Cs8g09730|Cs8g07230|Cs4g12130|Cs1g21000|Cs7g30620|Cs2g05620|Cs7g22430|Cs2g28810|Cs4g09080|Cs3g01540|Cs2g31130|Cs7g16760|Cs7g21490|Cs3g02260|Cs6g08070|Cs1g16110|Cs5g15000|Cs1g0…	http://amigo.geneontology.org/cgi-bin/amigo/term_details?term=GO:0097159
GO:0043169	MF	cation binding	0.19435	0.916	0.255	43169	149	3346	4.09e-07	8.81e-06	Cs8g18830|Cs7g26690|Cs2g28060|Cs5g07160|Cs5g33380|Cs1g21430|Cs7g01850|Cs3g20810|Cs2g07600|orange1.1t03684|Cs2g17370|Cs8g18800|Cs4g09080|Cs3g17810|Cs3g02260|Cs5g14370|Cs8g17960|Cs2g22100|Cs1g25490|Cs4g19460|Cs6g12480|Cs8g20420|orange1.1t01589|Cs3g15900|Cs6g15620|Cs6g06830|Cs9g02930|Cs7g07990|Cs7g08030|Cs1g21740|Cs7g21230|Cs8g04280|Cs1g24810|Cs9g10460|Cs3g18690|Cs9g05140|Cs2g03270|Cs5g27130|Cs3g086…	http://amigo.geneontology.org/cgi-bin/amigo/term_details?term=GO:0043169
GO:0016765	MF	transferase activity, transferring alkyl or aryl (other than methyl) groups	0.00749	0.906	0.256	16765	13	126	0.000192584	0.00177548	Cs7g06090|Cs3g15140|Cs3g03630|Cs4g03300|Cs4g03280|Cs4g03270|Cs5g34430|Cs8g20110|Cs5g32780|orange1.1t03668|orange1.1t03456|orange1.1t03462|Cs1g10530	http://amigo.geneontology.org/cgi-bin/amigo/term_details?term=GO:0016765
GO:0008061	MF	chitin binding	0.00125	0.943	0.287	8061	5	16	0.000267673	0.00232483	Cs8g13680|orange1.1t04036|Cs8g16260|Cs8g13710|orange1.1t03118	http://amigo.geneontology.org/cgi-bin/amigo/term_details?term=GO:0008061
GO:0016758	MF	transferase activity, transferring hexosyl groups	0.02222	0.883	0.29	16758	25	340	6.33e-05	0.000696057	orange1.1t00566|Cs2g05350|Cs4g03130|Cs3g16380|Cs1g05220|orange1.1t03668|Cs2g27610|Cs2g28760|Cs4g05250|orange1.1t03152|Cs6g07840|Cs7g07900|orange1.1t01707|Cs7g01060|Cs3g15460|Cs6g07330|Cs3g18100|Cs9g16160|Cs7g09410|Cs4g03140|Cs6g17580|Cs4g03145|Cs4g08470|Cs3g09000|Cs4g03190	http://amigo.geneontology.org/cgi-bin/amigo/term_details?term=GO:0016758
GO:0001067	MF	regulatory region nucleic acid binding	0.02727	0.898	0.32	1067	30	341	4.25e-07	8.98e-06	orange1.1t00589|orange1.1t03944|Cs7g08030|Cs3g19420|Cs8g04280|Cs9g10480|Cs2g12700|Cs2g07040|Cs4g09770|Cs7g11020|Cs3g23070|orange1.1t00472|Cs6g05660|Cs1g06220|Citrus_sinensis_newGene_1487|Cs9g13620|Cs2g13920|Cs4g19330|Cs1g18580|Cs5g30390|Cs1g04180|Cs9g14240|Cs9g02640|Cs1g08450|Cs4g12760|Cs7g30485|Cs3g15900|Cs1g09610|Cs9g08100|Cs2g12790	http://amigo.geneontology.org/cgi-bin/amigo/term_details?term=GO:0001067
GO:0016757	MF	transferase activity, transferring glycosyl groups	0.0332	0.896	0.336	16757	34	602	0.00043995	0.00355357	orange1.1t00566|Cs2g05350|Cs4g03130|Cs7g21230|Cs1g05220|orange1.1t03668|Cs4g03140|Cs2g27610|Cs2g28760|Cs4g05250|orange1.1t03152|Cs6g07840|Cs7g07900|Cs6g06640|orange1.1t01707|Cs3g16380|Cs7g01060|Cs3g15460|Cs6g07330|Cs3g18100|Cs2g10740|Cs9g16160|Cs7g01390|Cs7g09410|Cs6g22150|orange1.1t00010|Cs6g17580|Cs4g03145|Cs4g16830|Cs4g08470|Cs8g16380|Cs4g03190|Cs3g09000|orange1.1t00345	http://amigo.geneontology.org/cgi-bin/amigo/term_details?term=GO:0016757
GO:0004806	MF	triglyceride lipase activity	0.00052	0.924	0.39	4806	6	37	0.00135614	0.00917486	Cs2g08310|Cs5g08030|orange1.1t03802|Cs1g08280|Cs2g20470|Cs1g22570	http://amigo.geneontology.org/cgi-bin/amigo/term_details?term=GO:0004806
GO:0003677	MF	DNA binding	0.12535	0.884	0.406	3677	94	2172	0.000199769	0.00183421	Cs9g16810|Cs7g26860|Cs2g12700|Cs1g11880|Cs6g15410|Cs2g07040|Cs5g29870|Cs4g09770|Cs4g12130|Cs1g21000|Cs7g30620|Cs7g22430|Cs1g04180|orange1.1t00851|Cs6g09800|Cs5g03530|Cs8g05910|Cs3g15900|orange1.1t05411|Cs6g21640|orange1.1t00589|Cs6g15360|Cs7g08030|Cs8g04280|Cs1g24810|Cs7g11020|Cs3g23070|Cs4g12760|Cs8g15150|Cs4g07040|orange1.1t01021|Cs6g20850|Cs7g31000|Cs4g14510|Cs3g27630|Cs7g22450|orange1.1t03944…	http://amigo.geneontology.org/cgi-bin/amigo/term_details?term=GO:0003677
GO:0016702	MF	oxidoreductase activity, acting on single donors with incorporation of molecular oxygen, incorporation of two atoms of oxygen	0.00146	0.843	0.442	16702	8	24	2.55e-06	4.72e-05	Cs2g03270|Cs5g27130|Cs4g19460|orange1.1t04376|Cs9g11260|Cs5g14370|Cs1g17380|orange1.1t03775	http://amigo.geneontology.org/cgi-bin/amigo/term_details?term=GO:0016702
GO:0016628	MF	oxidoreductase activity, acting on the CH-CH group of donors, NAD or NADP as acceptor	0.00151	0.842	0.444	16628	6	31	0.000598293	0.0046451	orange1.1t02245|Cs3g06840|Cs4g17780|Cs4g05200|Cs9g11020|Cs3g08290	http://amigo.geneontology.org/cgi-bin/amigo/term_details?term=GO:0016628
GO:0016701	MF	oxidoreductase activity, acting on single donors with incorporation of molecular oxygen	0.00198	0.84	0.456	16701	9	33	2.42e-06	4.56e-05	Cs2g03270|Cs5g27130|Cs4g19460|orange1.1t04376|Cs1g17380|Cs9g11260|Cs5g14370|Cs1g16030|orange1.1t03775	http://amigo.geneontology.org/cgi-bin/amigo/term_details?term=GO:0016701
GO:0046872	MF	metal ion binding	0.19388	0.909	0.465	46872	149	3341	3.76e-07	8.25e-06	Cs8g18830|Cs7g26690|Cs2g28060|Cs5g07160|Cs5g33380|Cs1g21430|Cs7g01850|Cs3g20810|Cs2g07600|orange1.1t03684|Cs2g17370|Cs8g18800|Cs4g09080|Cs3g17810|Cs3g02260|Cs5g14370|Cs8g17960|Cs2g22100|Cs1g25490|Cs4g19460|Cs6g12480|Cs8g20420|orange1.1t01589|Cs3g15900|Cs6g15620|Cs6g06830|Cs9g02930|Cs7g07990|Cs7g08030|Cs1g21740|Cs7g21230|Cs8g04280|Cs1g24810|Cs9g10460|Cs3g18690|Cs9g05140|Cs2g03270|Cs5g27130|Cs3g086…	http://amigo.geneontology.org/cgi-bin/amigo/term_details?term=GO:0046872
GO:0016722	MF	oxidoreductase activity, oxidizing metal ions	0.00291	0.836	0.474	16722	8	48	0.000187563	0.00174349	Cs3g01120|Cs8g18800|Cs1g23100|Cs1g24250|Cs6g09150|orange1.1t00399|Cs9g19350|Cs7g31620	http://amigo.geneontology.org/cgi-bin/amigo/term_details?term=GO:0016722

## Sheet: Pt DEG GO
ID	Class	Description	Frequency	Uniqueness	Dispensability	Representative	Input number	Background number	P-Value	Corrected P-Value	Input	Hyperlink
GO:0006811	BP	ion transport	0.0417	0.911	0	6811	68	595	1.87e-13	1.52e-11	Cs6g08320|Cs2g17680|Cs9g07580|Cs7g12580|Citrus_sinensis_newGene_884|Cs1g17440|Cs1g22120|Cs2g19670|Cs1g18890|Cs8g20150|Cs9g05010|Cs4g03870|Cs9g19350|Cs2g07720|Cs2g10720|Cs3g20070|Cs9g10530|Cs1g21430|Cs5g25370|Cs2g27650|Cs4g02870|orange1.1t03403|Cs6g11470|orange1.1t03266|Cs3g22340|Cs3g25590|Cs8g02620|Cs6g11700|Cs8g02770|Cs5g16230|orange1.1t03244|Cs4g16770|Cs5g17520|Cs1g03720|Cs4g04460|Cs8g16000|Cs3…	http://amigo.geneontology.org/cgi-bin/amigo/term_details?term=GO:0006811
GO:0008152	BP	metabolic process	0.5609	0.996	0	8152	552	10118	1.37e-19	3.03e-17	Cs8g12000|orange1.1t02748|Cs5g11730|Cs8g11330|Cs5g07570|Cs9g14550|Cs4g03130|Cs3g10230|Cs2g07720|Cs2g06030|Cs3g20810|Cs8g05610|Cs3g12230|Cs8g15720|orange1.1t04393|Cs8g05200|orange1.1t01720|Cs5g20320|Cs6g13320|Cs4g08190|Cs7g22920|Cs5g29420|Cs8g18800|Cs4g18500|Cs7g09860|Cs6g03470|Cs6g09800|Cs7g04490|orange1.1t01850|Cs2g22180|Cs6g11950|Cs7g22430|Cs5g13130|Cs3g23300|Cs6g15360|Cs2g05070|Cs9g11460|Cs5g0…	http://amigo.geneontology.org/cgi-bin/amigo/term_details?term=GO:0008152
GO:0009987	BP	cellular process	0.5883	0.996	0	9987	551	10703	3.84e-14	3.59e-12	Cs8g12000|orange1.1t02748|Cs5g07570|Cs9g14550|Cs4g03130|Cs3g10230|Cs2g07720|Cs4g02850|Cs9g04760|Cs3g20810|Cs3g12230|Cs8g15720|Cs8g01880|Cs6g11700|Cs8g05200|orange1.1t01720|Cs5g20320|Cs6g13320|Cs3g14860|Cs4g08190|Cs7g22920|Cs5g29420|Cs8g18800|Cs8g19430|Cs4g18500|Cs6g03470|Cs3g26220|Cs6g09800|orange1.1t00855|Cs7g04490|orange1.1t01850|Cs2g22180|orange1.1t01859|Cs6g11950|Cs7g22430|Cs3g23300|Cs6g15360…	http://amigo.geneontology.org/cgi-bin/amigo/term_details?term=GO:0009987
GO:0014070	BP	response to organic cyclic compound	0.0161	0.786	0	14070	44	315	1.16e-11	5.97e-10	Cs4g03220|Cs3g18070|Cs4g03130|Cs3g23950|Cs1g21740|Cs5g34410|Cs1g19400|Cs7g20500|orange1.1t01576|Cs5g13760|Cs7g15790|Cs3g24450|Cs5g29300|Cs3g20810|Cs2g10790|Cs3g19420|Cs8g03360|Cs1g19320|Cs2g14570|Cs6g10120|Cs5g29830|Cs7g11890|Cs1g04650|Cs6g06700|Cs1g07440|Cs3g26100|Cs5g04070|orange1.1t00339|Cs4g03210|Cs9g10480|Cs1g06650|orange1.1t03618|Cs6g10250|Cs4g03140|orange1.1t02715|Cs4g10500|Cs4g03145|Cs5g2…	http://amigo.geneontology.org/cgi-bin/amigo/term_details?term=GO:0014070
GO:0019748	BP	secondary metabolic process	0.0194	0.83	0	19748	69	442	7.9e-20	1.92e-17	Cs5g06310|Cs3g20650|Cs5g11730|Cs6g06920|orange1.1t04499|orange1.1t02076|Cs3g22160|Cs1g16160|Cs7g31730|Cs8g09720|Cs5g06390|Cs4g02230|Cs7g09640|orange1.1t05889|orange1.1t00025|Cs5g13980|Cs7g15790|Cs9g02930|Cs9g10430|Cs7g10570|Cs5g02800|Cs2g19590|orange1.1t03357|Cs5g12160|Cs5g18970|Cs3g01140|orange1.1t02083|Cs5g24820|Cs5g06360|Cs7g30160|orange1.1t03686|Cs1g17410|orange1.1t04139|orange1.1t00518|Cs2g0…	http://amigo.geneontology.org/cgi-bin/amigo/term_details?term=GO:0019748
GO:0023052	BP	signaling	0.0891	0.992	0	23052	113	1645	4.2e-08	1.07e-06	Cs8g12000|orange1.1t02748|orange1.1t02436|Cs6g12330|Cs3g24860|Citrus_sinensis_newGene_693|Cs1g20800|Cs2g07120|Cs8g16260|Cs2g23510|Cs5g19430|Cs2g14570|orange1.1t01821|Cs1g19320|Cs1g09170|Cs5g04070|Cs1g16050|Cs4g18500|Cs6g08070|Cs5g29020|Cs7g05540|Cs7g21860|Cs1g04620|Cs8g05910|orange1.1t01850|Cs4g14980|Cs7g14760|Cs9g09780|orange1.1t01298|Cs5g22390|Cs5g19260|Cs8g20240|Cs9g08850|Cs9g14550|Cs3g01890|C…	http://amigo.geneontology.org/cgi-bin/amigo/term_details?term=GO:0023052
GO:0032502	BP	developmental process	0.1269	0.992	0	32502	152	2860	0.00022753	0.00216888	orange1.1t03800|Cs1g18890|Cs6g19470|Cs1g20800|Cs9g17160|Cs4g19470|Cs3g12230|Cs5g14230|Cs3g16650|orange1.1t03687|orange1.1t03688|orange1.1t00531|Cs4g08190|Cs4g12130|Cs7g27750|Cs8g03750|orange1.1t06030|Cs7g22920|Cs7g22430|Cs2g09110|Cs4g15770|Cs8g06650|Cs6g06530|Cs2g31130|Cs8g19430|Cs4g18500|Cs6g15330|Cs5g29020|Cs2g02620|orange1.1t00855|Cs8g05910|Citrus_sinensis_newGene_693|Cs8g02110|Cs3g09000|Cs6g1…	http://amigo.geneontology.org/cgi-bin/amigo/term_details?term=GO:0032502
GO:0042592	BP	homeostatic process	0.0264	0.819	0	42592	58	503	8.39e-12	4.67e-10	Cs6g08320|Cs2g17680|Cs4g03870|Cs8g12000|Cs1g22120|Cs1g16160|Cs3g10450|Cs8g20150|Cs9g05010|Cs7g03980|Cs4g02850|Cs9g04760|Cs2g06030|Cs6g21260|Cs7g18430|Cs4g18320|Cs3g25590|Cs4g02810|Cs8g02620|Cs6g11700|Cs2g05170|Cs3g16650|Cs7g11890|Cs1g24480|orange1.1t03687|orange1.1t03688|Cs6g19630|Cs3g19960|Cs2g17670|Cs2g10720|Cs7g04520|Cs7g22820|Cs6g21290|Cs6g13510|Cs5g08710|Cs3g20340|Cs1g25490|Cs2g07870|orange1…	http://amigo.geneontology.org/cgi-bin/amigo/term_details?term=GO:0042592
GO:0044699	BP	single-organism process	0.4171	0.995	0	44699	515	8272	6.34e-31	5.15e-28	Cs8g12000|orange1.1t02748|Cs5g11730|orange1.1t00399|Cs9g14550|orange1.1t05292|Cs6g19470|Cs2g07720|Cs4g02850|Cs9g04760|Cs3g20810|Cs3g12230|Cs8g01880|Cs6g11700|Cs3g16650|orange1.1t01720|Cs5g21190|Cs3g14860|Cs4g08190|Cs7g27750|Cs1g01540|Cs7g22920|Cs7g22430|Cs8g18800|Cs7g31690|Cs8g19430|Cs4g18500|Cs6g03470|orange1.1t00855|Cs7g04490|orange1.1t01850|Cs2g22180|orange1.1t01859|Cs6g11950|Cs5g13130|Cs3g233…	http://amigo.geneontology.org/cgi-bin/amigo/term_details?term=GO:0044699
GO:0050896	BP	response to stimulus	0.2594	0.993	0	50896	430	5369	3.63e-49	8.84e-46	Cs8g12000|orange1.1t02748|Cs5g11730|orange1.1t00399|Cs9g14550|Cs4g03130|Cs2g07720|Cs4g02850|Cs3g20810|Cs6g11700|Cs3g16650|Cs6g13320|Cs7g27750|Cs1g01540|Cs7g22920|Cs5g29420|Cs3g11120|orange1.1t03672|Cs4g18500|Cs3g23160|orange1.1t01850|Cs6g11950|Cs9g03820|Cs9g02930|Cs6g15360|Cs9g06200|Cs8g20240|Cs9g08850|Cs5g13760|Cs5g26080|Cs4g11300|Cs2g07460|Cs9g17160|Cs3g01890|orange1.1t03034|orange1.1t02715|Cs2…	http://amigo.geneontology.org/cgi-bin/amigo/term_details?term=GO:0050896
GO:0051179	BP	localization	0.1235	0.992	0	51179	126	2149	1.65e-05	0.000220766	Cs6g11470|Cs1g17440|Cs1g22120|Cs1g18890|Cs6g18760|Cs9g10730|Cs9g18460|Cs9g10530|Cs1g21430|Cs5g29300|Cs4g19470|Cs6g11700|Cs8g02770|Cs5g32060|Cs4g16770|Cs4g04460|Cs1g01540|Cs5g29420|Cs4g15770|Cs5g31020|orange1.1t00596|Cs8g09830|Cs8g19430|Cs7g06530|Cs3g20065|Cs4g08360|Cs6g03470|Cs7g21860|Cs7g04490|orange1.1t01989|Cs6g13330|Cs2g17680|Cs9g09780|Cs2g19670|Cs2g07720|Cs8g20150|orange1.1t02816|Cs3g20070|C…	http://amigo.geneontology.org/cgi-bin/amigo/term_details?term=GO:0051179
GO:0051704	BP	multi-organism process	0.0336	0.991	0	51704	103	1441	2.84e-08	7.61e-07	Cs8g12000|Cs2g23280|Cs6g12330|Cs5g14090|Citrus_sinensis_newGene_693|Cs2g07720|Cs2g07120|Cs8g16260|Cs5g29300|Cs8g03360|Cs3g11620|Cs3g16650|Cs8g01880|Cs5g09220|orange1.1t03118|Cs6g17960|Cs5g29420|Cs2g09110|Cs8g13710|Cs4g09080|Cs8g07250|Cs1g16050|Cs2g31130|Cs8g19430|orange1.1t02924|Cs2g22100|orange1.1t00855|Cs8g05910|Cs8g02110|Cs8g20150|Cs4g06690|Cs1g21350|Cs3g24450|Cs2g07460|Cs6g18540|Cs7g28090|ora…	http://amigo.geneontology.org/cgi-bin/amigo/term_details?term=GO:0051704
GO:0065007	BP	biological regulation	0.2855	0.994	0	65007	309	5286	1.15e-12	8.01e-11	Cs8g12000|orange1.1t02748|Cs2g23280|Cs9g11460|Cs1g22120|Cs6g12330|Cs7g06330|Cs5g09720|Cs3g24860|Cs5g05540|Citrus_sinensis_newGene_693|Cs5g09360|Cs2g07720|Cs4g02850|Cs1g20800|Cs2g07120|Cs8g16260|Cs2g14170|Cs9g04760|Cs2g06030|Cs3g20810|Cs4g19470|Cs3g01890|Cs1g11190|Cs3g11620|Cs6g11700|Cs1g16050|Cs3g16650|Cs5g19430|Cs2g14570|Cs7g05470|orange1.1t03688|Cs1g19320|Cs6g15420|Cs4g12130|Cs7g27750|orange1.1…	http://amigo.geneontology.org/cgi-bin/amigo/term_details?term=GO:0065007
GO:0071555	BP	cell wall organization	0.0243	0.912	0	71555	42	490	8.99e-06	0.000129495	Cs4g03220|Cs3g09000|Cs5g33460|Cs4g03130|Cs2g12290|Cs3g25780|Cs5g02320|Cs5g32270|Cs4g06690|orange1.1t03603|Cs3g24450|Cs8g15720|Cs9g03460|Cs2g17090|Cs3g23600|Cs2g07660|Cs3g06900|Cs4g03145|Cs7g08110|Cs5g29420|Cs4g15560|Cs6g06530|Cs2g28730|Cs4g03210|Cs3g26610|Cs5g20320|Cs5g10530|Cs7g08820|Cs2g17070|Cs4g03140|Cs8g01880|Cs7g32410|Cs9g05140|Cs4g06230|Cs4g08470|orange1.1t00855|Cs5g33420|Cs8g18640|Cs8g021…	http://amigo.geneontology.org/cgi-bin/amigo/term_details?term=GO:0071555
GO:0009813	BP	flavonoid biosynthetic process	0.0033	0.854	0.053	9813	30	130	4.86e-13	3.58e-11	Cs8g05320|orange1.1t02388|Cs5g13130|Cs1g19770|Cs3g20650|Cs3g10450|Cs1g19400|Cs5g11730|Cs8g09900|Cs7g03980|Cs6g11190|Cs5g24820|Cs5g21190|orange1.1t03686|Cs6g11540|Cs7g32220|Cs7g08110|Cs6g07330|Cs5g13580|orange1.1t05018|Cs8g09830|Cs2g14720|Cs5g33870|Cs1g23720|Cs6g11550|orange1.1t01981|Cs9g02640|Cs1g03800|Cs5g24640|Cs1g03730	http://amigo.geneontology.org/cgi-bin/amigo/term_details?term=GO:0009813
GO:0042744	BP	hydrogen peroxide catabolic process	0.0038	0.906	0.053	42744	12	78	0.000162847	0.00168414	Cs9g05140|Cs3g02310|orange1.1t04469|Cs7g30160|Cs9g05130|Cs5g32270|Cs1g19890|Cs2g05220|orange1.1t02045|orange1.1t02044|orange1.1t02040|orange1.1t02043	http://amigo.geneontology.org/cgi-bin/amigo/term_details?term=GO:0042744
GO:0071554	BP	cell wall organization or biogenesis	0.0317	0.949	0.061	71554	50	649	1.95e-05	0.000253939	Cs4g03220|Citrus_sinensis_newGene_1179|Cs3g09000|Cs5g33460|Cs4g03130|Cs2g12290|Cs3g25780|Cs5g02320|Cs5g32270|Cs4g06690|Cs5g33420|orange1.1t03603|orange1.1t00612|Cs3g24450|Cs7g20420|Cs6g15650|Cs8g15720|Cs9g03460|Cs2g17090|Cs5g20320|Cs2g07660|Cs3g06900|Cs4g03145|orange1.1t03118|Cs7g08110|Cs5g29420|Cs4g15560|Cs6g06530|Cs2g28730|Cs4g03210|Cs3g26610|Cs3g23600|Cs5g10530|orange1.1t01780|Cs2g17070|Cs4g03…	http://amigo.geneontology.org/cgi-bin/amigo/term_details?term=GO:0071554
GO:0009812	BP	flavonoid metabolic process	0.0041	0.942	0.064	9812	30	144	4.61e-12	2.81e-10	Cs8g05320|orange1.1t02388|Cs5g13130|Cs1g19770|Cs3g20650|Cs3g10450|Cs1g19400|Cs5g11730|Cs8g09900|Cs7g03980|Cs6g11190|Cs5g24820|Cs5g21190|orange1.1t03686|Cs6g11540|Cs7g32220|Cs7g08110|Cs6g07330|Cs5g13580|orange1.1t05018|Cs8g09830|Cs2g14720|Cs5g33870|Cs1g23720|Cs6g11550|orange1.1t01981|Cs9g02640|Cs1g03800|Cs5g24640|Cs1g03730	http://amigo.geneontology.org/cgi-bin/amigo/term_details?term=GO:0009812
GO:1901615	BP	organic hydroxy compound metabolic process	0.0127	0.935	0.073	1901615	25	186	6.01e-07	1.22e-05	Cs8g05320|Cs8g01160|Cs3g16350|Cs1g16160|Cs3g20650|Cs1g19400|Cs8g09900|Cs7g11890|Cs1g24480|orange1.1t03686|orange1.1t03687|orange1.1t03688|Cs6g19630|Cs5g02800|Cs7g22820|Cs7g18040|Cs1g25490|Cs2g07870|Cs5g13580|orange1.1t05018|Cs5g33870|Cs9g02640|Cs1g03800|Cs2g28680|Cs3g23530	http://amigo.geneontology.org/cgi-bin/amigo/term_details?term=GO:1901615
GO:0007154	BP	cell communication	0.097	0.942	0.076	7154	125	1811	5.71e-09	1.75e-07	Cs8g12000|orange1.1t02748|Cs4g18500|Cs6g12330|Cs3g24860|Citrus_sinensis_newGene_693|Cs1g20800|Cs2g07120|Cs8g16260|Cs2g06030|Cs2g23510|Cs5g19430|Cs2g14570|orange1.1t01821|Cs1g19320|Cs1g09170|Cs5g04070|Cs1g16050|orange1.1t02436|Cs6g08070|Cs5g29020|Cs7g05540|Cs7g21860|Cs1g04620|Cs8g05910|orange1.1t01850|Cs4g14080|Cs4g14980|Cs7g27090|Cs9g09780|orange1.1t01298|Cs5g22390|Cs5g19260|Cs8g20240|Cs9g08850|o…	http://amigo.geneontology.org/cgi-bin/amigo/term_details?term=GO:0007154
GO:0005976	BP	polysaccharide metabolic process	0.019	0.889	0.086	5976	36	393	1.04e-05	0.000148657	orange1.1t00566|Cs4g03220|orange1.1t00612|Cs5g33460|Cs4g03130|Cs5g06600|Cs5g02320|Cs2g23970|Cs4g06690|Cs6g15320|Cs3g24450|Cs8g15720|Cs2g18800|Cs2g17090|Cs5g20320|Cs2g07660|Cs3g06900|Cs8g07230|Cs7g09860|Cs3g07590|Cs4g15560|Cs4g03210|Cs3g23600|Cs5g10530|Cs8g11330|Cs2g17070|Cs4g03140|Cs4g03145|Cs5g29020|Cs4g08470|Cs5g34710|orange1.1t03118|Cs5g33420|Cs4g02000|Cs3g09000|Cs5g07550	http://amigo.geneontology.org/cgi-bin/amigo/term_details?term=GO:0005976
GO:0009058	BP	biosynthetic process	0.2443	0.922	0.095	9058	289	4942	8.7e-12	4.71e-10	Cs4g05200|Cs3g20650|Cs5g11730|orange1.1t04499|Cs7g06370|orange1.1t05292|Cs5g09720|Cs4g13870|orange1.1t02937|Cs1g17380|Cs4g18500|Cs9g11440|Cs2g23280|Cs2g14170|Cs7g10570|Cs4g19470|orange1.1t03357|Cs2g07600|Cs5g04000|Cs2g14570|orange1.1t03686|orange1.1t03687|orange1.1t03688|Cs5g21190|Cs8g07230|Cs4g12130|orange1.1t06030|Cs2g07360|Cs7g22920|Cs1g19770|Cs5g29420|Cs7g22430|Cs5g04070|Cs8g18800|Cs4g09080|o…	http://amigo.geneontology.org/cgi-bin/amigo/term_details?term=GO:0009058
GO:0009056	BP	catabolic process	0.0812	0.934	0.13	9056	85	1304	1.42e-05	0.000192132	Cs3g22910|Cs6g06920|Cs7g14760|Cs5g33460|Cs7g27350|Cs5g05840|Cs2g10710|Cs2g12290|Cs5g06600|Cs7g23670|Cs3g14760|Cs3g02310|Cs5g02320|Cs5g32270|Cs2g30610|Cs2g23970|orange1.1t00267|Cs1g15970|Cs1g16730|orange1.1t05889|Cs2g17090|orange1.1t00612|Cs7g15790|Cs2g06880|Cs9g10430|Cs2g10790|Cs2g05070|Cs7g02400|Cs8g05610|Cs4g15560|orange1.1t04469|Cs7g16560|Cs8g05200|Cs7g30160|Cs1g19890|Cs5g20320|Cs2g07660|Cs3g0…	http://amigo.geneontology.org/cgi-bin/amigo/term_details?term=GO:0009056
GO:0046777	BP	protein autophosphorylation	0.006	0.905	0.132	46777	15	121	0.000230931	0.00217576	Cs8g18940|Cs9g14550|Cs8g16260|orange1.1t01298|Cs2g07190|Cs6g18540|orange1.1t02748|Cs1g06650|Citrus_sinensis_newGene_693|Cs6g10250|orange1.1t03800|Cs6g13320|orange1.1t02715|Cs2g07120|Cs5g15420	http://amigo.geneontology.org/cgi-bin/amigo/term_details?term=GO:0046777
GO:0099402	BP	plant organ development	0.0376	0.88	0.141	99402	58	792	1.74e-05	0.000229709	Cs7g14760|Cs6g05660|Cs3g23950|Cs1g18890|Cs3g25780|Cs6g19470|Cs6g09150|Cs8g19470|Cs1g21350|Cs5g03010|Cs3g19070|Cs2g06880|Cs1g17380|Cs4g19470|orange1.1t02715|Cs7g16970|Cs3g16650|Cs1g13960|Cs5g13760|Cs5g01200|Cs6g01750|Cs5g05850|Cs1g03720|Cs6g15420|Cs1g02690|Cs2g02590|Cs3g07590|Cs1g24860|Cs5g29680|Cs1g03700|Cs4g15770|Cs5g22260|Cs2g17400|Cs2g18820|Cs8g11310|Cs2g22610|Cs7g25460|Cs6g10250|Cs8g19430|ora…	http://amigo.geneontology.org/cgi-bin/amigo/term_details?term=GO:0099402
GO:1901360	BP	organic cyclic compound metabolic process	0.2393	0.905	0.179	1901360	201	4069	0.000880439	0.00679654	Cs3g20650|Cs2g23280|Cs7g06370|Cs5g09720|Cs9g11440|Cs7g06330|Cs2g14170|Cs4g19470|orange1.1t03357|Cs2g07600|Cs5g04000|Cs2g14570|orange1.1t03686|orange1.1t03687|orange1.1t03688|Cs6g15420|Cs4g12130|orange1.1t06030|Cs7g22920|Cs5g29420|Cs5g04070|Cs8g18800|Cs7g26710|Cs8g20020|Cs5g10530|orange1.1t05018|Cs8g09830|orange1.1t02436|Cs8g17960|Cs2g07360|Cs7g05540|Cs6g03470|Cs8g12500|Cs6g09800|Cs6g06920|Cs3g260…	http://amigo.geneontology.org/cgi-bin/amigo/term_details?term=GO:1901360
GO:0044710	BP	single-organism metabolic process	0.1839	0.858	0.205	44710	259	3652	7.81e-20	1.92e-17	Cs8g12000|Cs3g20650|Cs3g22910|orange1.1t04499|Cs9g02550|Cs7g06370|Cs2g05220|orange1.1t00566|Cs2g12290|Citrus_sinensis_newGene_1172|orange1.1t02937|Cs3g02310|Cs1g17380|Cs7g11210|Cs4g02230|Cs9g16620|orange1.1t05889|Cs9g02930|Cs3g20810|Cs4g19470|Cs7g02400|orange1.1t03357|Cs2g07600|Cs7g03720|Cs2g08310|Cs5g24820|orange1.1t01720|orange1.1t03686|Cs5g20910|orange1.1t03688|Cs5g09220|Cs8g07230|Cs3g16350|Cs…	http://amigo.geneontology.org/cgi-bin/amigo/term_details?term=GO:0044710
GO:1901617	BP	organic hydroxy compound biosynthetic process	0.0082	0.85	0.216	1901617	22	132	1.09e-07	2.52e-06	Cs8g01160|Cs3g16350|Cs1g16160|Cs3g20650|Cs1g19400|Cs8g09900|Cs1g24480|orange1.1t03686|orange1.1t03687|orange1.1t03688|Cs6g19630|Cs5g02800|Cs7g22820|Cs1g25490|Cs2g07870|Cs1g03800|orange1.1t05018|Cs5g33870|Cs9g02640|Cs5g13580|Cs2g28680|Cs3g23530	http://amigo.geneontology.org/cgi-bin/amigo/term_details?term=GO:1901617
GO:0007166	BP	cell surface receptor signaling pathway	0.012	0.687	0.234	7166	21	156	4.57e-06	7.28e-05	Cs5g13520|orange1.1t02748|Cs9g14550|Cs1g09170|Cs8g16260|Cs6g08070|Citrus_sinensis_newGene_1554|Cs5g11310|Cs5g22260|Cs8g11310|Cs3g24860|Cs1g09220|Cs6g15650|Citrus_sinensis_newGene_693|Cs5g17520|Cs1g09240|orange1.1t01298|Cs1g02030|Cs6g07000|Cs5g05850|Cs4g02070	http://amigo.geneontology.org/cgi-bin/amigo/term_details?term=GO:0007166
GO:0071704	BP	organic substance metabolic process	0.4927	0.911	0.24	71704	456	8884	1.25e-10	5.41e-09	orange1.1t02748|Cs5g11730|orange1.1t00250|Cs5g07570|Cs9g14550|Cs4g03130|Cs3g10230|Cs2g06030|Cs3g12230|Cs8g15720|Cs8g05200|orange1.1t01720|Cs5g20320|Cs6g13320|Cs4g08190|Cs7g22920|Cs7g22430|Cs8g18800|Cs4g18500|Cs7g09860|Cs6g03470|Cs6g09800|Cs7g04490|orange1.1t01850|Cs5g23540|Cs6g11950|Cs5g13130|Cs3g23300|Cs6g15360|Cs2g05070|Cs9g11460|Cs8g20240|Cs2g07250|Cs6g18700|Cs5g26080|Cs2g11860|Cs2g07460|Citru…	http://amigo.geneontology.org/cgi-bin/amigo/term_details?term=GO:0071704
GO:0006979	BP	response to oxidative stress	0.0191	0.834	0.247	6979	48	424	9.29e-10	3.45e-08	Cs3g02310|Cs4g03300|Cs2g04400|orange1.1t04469|Cs1g21740|Cs9g05130|Cs6g09150|Cs5g32270|Cs1g20800|Cs1g03700|Cs9g02930|Cs3g20810|Cs3g20630|Cs2g17100|orange1.1t04034|Cs6g10120|Cs8g15520|orange1.1t02045|orange1.1t02044|Cs1g03720|orange1.1t01707|orange1.1t02040|orange1.1t02043|Cs1g19890|Cs7g04520|Cs8g15580|Cs5g20910|Cs4g18730|Cs2g17170|Cs1g15880|Cs3g12000|Cs8g09830|Cs2g05220|Cs2g14720|Cs9g05140|Cs4g138…	http://amigo.geneontology.org/cgi-bin/amigo/term_details?term=GO:0006979
GO:0045893	BP	positive regulation of transcription, DNA-templated	0.0186	0.74	0.278	45893	19	201	0.0008565	0.00665393	Cs9g03820|Cs3g24450|Cs5g33870|Cs3g19420|Cs4g18250|Cs4g19480|Cs3g21660|Cs3g03200|Cs9g02640|Cs2g22610|Cs4g18310|Cs8g18700|Cs2g04400|Cs9g13620|Cs9g13630|Cs2g14570|Cs5g10240|Cs1g04650|Cs8g05420	http://amigo.geneontology.org/cgi-bin/amigo/term_details?term=GO:0045893
GO:0065008	BP	regulation of biological quality	0.0599	0.883	0.278	65008	90	1134	2.51e-09	8.67e-08	Cs8g12000|Cs2g18080|Cs1g22120|Cs4g02850|Cs9g11440|Cs9g04760|Cs2g06030|Cs4g19470|Cs3g11620|Cs6g11700|orange1.1t03687|orange1.1t03688|Cs2g10720|Cs8g13710|Cs8g07250|Cs2g05170|Cs8g09830|Cs6g03470|Cs4g12290|orange1.1t01989|Cs4g14080|orange1.1t01859|Cs2g17680|Cs7g14760|Cs8g20150|Cs9g11460|Cs5g13760|Cs6g13870|Cs9g18180|Cs6g18540|Cs3g25590|Cs3g16650|Cs2g07660|Cs3g19960|Cs7g04520|Cs6g21290|Cs1g25490|orang…	http://amigo.geneontology.org/cgi-bin/amigo/term_details?term=GO:0065008
GO:0051707	BP	response to other organism	0.0497	0.812	0.287	51707	84	1088	2.75e-08	7.45e-07	Cs6g08320|Cs7g09640|Cs2g23280|Cs8g12000|Cs6g12330|Cs1g14830|Cs2g10710|Cs3g25780|Cs8g20150|Cs2g30590|Cs1g19393|Cs2g10770|Cs2g07720|Cs4g06690|Cs1g21350|Cs3g24410|Cs6g15410|Cs3g24450|Cs5g29300|Cs1g17380|Cs2g10790|Cs3g16650|orange1.1t01576|Cs2g07460|Cs6g18540|Cs4g11470|Cs8g03360|Cs3g11620|Cs7g28090|Cs7g27120|orange1.1t03034|Cs1g19320|Cs2g01910|Cs2g07660|Cs8g13740|Cs5g07770|Cs5g09220|Cs4g06230|Cs7g322…	http://amigo.geneontology.org/cgi-bin/amigo/term_details?term=GO:0051707
GO:0046148	BP	pigment biosynthetic process	0.0064	0.824	0.307	46148	18	132	1.84e-05	0.000240831	Cs1g03800|Cs3g20650|Cs9g02640|Cs5g33870|Cs4g18500|Cs4g18730|Cs5g22660|orange1.1t03686|Cs4g14080|Cs1g19400|Cs5g13580|orange1.1t05018|Cs8g09830|Cs7g03980|Cs5g09110|Cs2g14720|Cs5g21190|Cs1g03730	http://amigo.geneontology.org/cgi-bin/amigo/term_details?term=GO:0046148
GO:0042440	BP	pigment metabolic process	0.0079	0.844	0.314	42440	18	160	0.000174789	0.00177745	Cs1g03800|Cs3g20650|Cs9g02640|Cs5g33870|Cs4g18500|Cs4g18730|Cs5g22660|orange1.1t03686|Cs4g14080|Cs1g19400|Cs5g13580|orange1.1t05018|Cs8g09830|Cs7g03980|Cs5g09110|Cs2g14720|Cs5g21190|Cs1g03730	http://amigo.geneontology.org/cgi-bin/amigo/term_details?term=GO:0042440
GO:0044763	BP	single-organism cellular process	0.2303	0.859	0.322	44763	353	5701	2.02e-18	3.08e-16	Cs8g12000|orange1.1t02748|Cs9g14550|Cs4g02850|Cs9g04760|Cs3g20810|Cs3g12230|Cs8g01880|Cs6g11700|orange1.1t01720|Cs6g13320|Cs3g14860|Cs5g29420|Cs8g18800|Cs8g19430|Cs4g18500|Cs6g03470|orange1.1t00855|Cs7g04490|orange1.1t01850|Cs5g23540|orange1.1t01859|Cs6g11950|Cs1g06650|Cs6g15360|Cs8g20240|Cs2g07250|Cs5g26080|Cs2g23510|Cs3g23600|Cs1g03700|Cs5g22660|orange1.1t04327|Cs2g06880|Cs2g01210|Cs3g10710|ora…	http://amigo.geneontology.org/cgi-bin/amigo/term_details?term=GO:0044763
GO:0044550	BP	secondary metabolite biosynthetic process	0.0118	0.766	0.33	44550	56	298	1.63e-19	3.32e-17	Cs5g06310|Cs3g20650|Cs5g11730|Cs6g06920|orange1.1t04499|orange1.1t02076|Cs1g16160|Cs7g31730|Cs8g09720|Cs5g06390|Cs7g09640|orange1.1t00025|Cs5g13980|Cs9g02930|Cs7g10570|Cs5g02800|Cs2g19590|orange1.1t03357|Cs5g12160|Cs5g18970|Cs3g01140|orange1.1t02083|Cs5g06360|Cs7g30160|orange1.1t03686|Cs1g17410|orange1.1t04139|orange1.1t00518|Cs2g01910|Cs7g08110|Cs5g29420|Cs3g05310|Cs8g18800|Cs4g09080|Cs3g22160|C…	http://amigo.geneontology.org/cgi-bin/amigo/term_details?term=GO:0044550
GO:0006949	BP	syncytium formation	0.0004	0.884	0.343	6949	5	13	0.000459656	0.0039225	Cs9g03460|Cs6g06530|Cs8g18640|orange1.1t00855|Cs7g32410	http://amigo.geneontology.org/cgi-bin/amigo/term_details?term=GO:0006949
GO:0044237	BP	cellular metabolic process	0.4646	0.88	0.344	44237	423	8226	9.1e-10	3.44e-08	Cs8g12000|orange1.1t02748|Cs5g07570|Cs9g14550|Cs4g03130|Cs3g10230|Cs2g07720|Cs3g20810|Cs3g12230|Cs8g15720|Cs8g05200|orange1.1t01720|Cs5g20320|Cs6g13320|Cs4g08190|Cs7g22920|Cs7g22430|Cs8g18800|Cs4g18500|Cs6g03470|Cs6g09800|Cs7g04490|orange1.1t01850|Cs5g23540|Cs6g11950|Cs1g06650|Cs3g23300|Cs6g15360|Cs9g11460|Cs1g21350|Cs2g07250|Cs6g18700|Cs5g26080|Cs2g11860|Cs2g07460|Citrus_sinensis_newGene_347|Cs3…	http://amigo.geneontology.org/cgi-bin/amigo/term_details?term=GO:0044237
GO:0044238	BP	primary metabolic process	0.4677	0.912	0.346	44238	376	8149	0.00052129	0.0044007	orange1.1t02748|orange1.1t00250|Cs5g07570|Cs9g14550|Cs4g03130|Cs3g10230|Cs2g06030|Cs3g12230|Cs8g15720|Cs8g05200|orange1.1t01720|Cs5g20320|Cs6g13320|Cs4g08190|Cs7g22920|Cs7g22430|Cs7g09860|Cs6g03470|Cs6g09800|orange1.1t01850|Cs5g23540|Cs6g11950|Cs3g23300|Cs6g15360|Cs2g05070|Cs1g21350|Cs2g07250|Cs6g18700|Cs5g26080|Cs2g11860|Cs2g07460|Citrus_sinensis_newGene_347|Cs3g01890|Cs3g23600|Cs2g07660|Cs5g102…	http://amigo.geneontology.org/cgi-bin/amigo/term_details?term=GO:0044238
GO:0032787	BP	monocarboxylic acid metabolic process	0.0213	0.779	0.355	32787	42	483	6.51e-06	9.89e-05	Cs8g05320|orange1.1t02388|Cs1g19770|Cs3g25780|Cs6g14030|Cs3g20840|Cs2g03270|orange1.1t04606|Cs1g17380|Cs1g15970|Cs3g12230|Cs6g11190|Cs7g27120|orange1.1t00377|Cs5g24820|orange1.1t01720|Cs6g11540|Cs7g32220|Cs1g16430|Cs1g07440|Cs7g08110|Cs6g07330|Cs9g02550|Cs3g20340|Cs9g11260|Cs2g07870|Cs5g26080|Cs9g18120|orange1.1t03774|orange1.1t03775|Cs8g17800|Cs6g15880|Cs1g23720|Cs6g11550|orange1.1t01981|Cs2g286…	http://amigo.geneontology.org/cgi-bin/amigo/term_details?term=GO:0032787
GO:0010039	BP	response to iron ion	0.0024	0.822	0.359	10039	13	46	2.78e-07	6.2e-06	Cs2g17680|Cs4g03300|Cs3g05310|Cs4g13870|Cs8g15580|Cs2g17670|Cs3g12000|orange1.1t01989|Cs6g09150|Cs8g15520|Cs8g15600|Cs3g21230|Cs3g24170	http://amigo.geneontology.org/cgi-bin/amigo/term_details?term=GO:0010039
GO:0009611	BP	response to wounding	0.0082	0.848	0.383	9611	27	179	2.63e-08	7.28e-07	Cs8g12000|Cs3g22910|Cs7g05210|Cs1g21740|Cs2g22810|Cs7g20500|Cs2g30610|Cs5g07160|Cs5g29300|Cs1g17380|Cs4g17460|Cs7g16560|Cs8g03360|Cs1g04650|orange1.1t03118|Cs2g06270|Cs1g24440|Cs8g09830|orange1.1t03800|Cs2g14720|Cs9g11020|orange1.1t03774|orange1.1t03775|Cs2g22100|Cs1g03730|Cs6g11950|Cs7g25030	http://amigo.geneontology.org/cgi-bin/amigo/term_details?term=GO:0009611
GO:1901362	BP	organic cyclic compound biosynthetic process	0.1477	0.818	0.384	1901362	182	2885	1e-09	3.67e-08	Cs3g20650|Cs2g23280|Cs7g06370|Cs5g09720|Cs9g11440|Cs7g06330|Cs2g14170|Cs4g19470|orange1.1t03357|Cs2g07600|Cs5g04000|Cs2g14570|orange1.1t03686|orange1.1t03687|orange1.1t03688|Cs6g15420|Cs4g12130|Cs7g22920|Cs7g22430|Cs5g04070|Cs8g18800|Cs7g26710|Cs5g10530|orange1.1t05018|Cs8g09830|orange1.1t02436|Cs8g17960|Cs2g07360|Cs7g05540|Cs6g03470|Cs8g12500|Cs6g09800|Cs6g06920|Cs3g26020|orange1.1t01850|Cs5g135…	http://amigo.geneontology.org/cgi-bin/amigo/term_details?term=GO:1901362
GO:0009408	BP	response to heat	0.0086	0.831	0.385	9408	20	176	6.89e-05	0.000779192	Cs9g03820|Cs6g14030|Cs4g03220|Cs1g01540|Cs8g12000|Cs3g16650|Cs4g03130|Cs3g19420|Cs4g03210|Cs4g18310|Cs8g02620|Cs6g15480|orange1.1t01651|Cs5g26080|Cs3g08350|Cs4g03140|Cs4g06230|Cs1g04650|Cs4g14980|Cs4g03145	http://amigo.geneontology.org/cgi-bin/amigo/term_details?term=GO:0009408
GO:0006629	BP	lipid metabolic process	0.0468	0.804	0.4	6629	58	875	0.00021895	0.0020953	Cs8g05320|Cs8g01160|Cs7g14760|Cs1g16730|orange1.1t05292|Cs1g25490|Cs2g12290|Cs7g31730|orange1.1t02937|Cs8g09900|Cs8g20240|Cs2g07250|Cs4g11180|Cs5g12710|Cs2g07240|Cs1g17380|Cs4g19470|Cs2g05070|orange1.1t00377|Cs7g11890|Cs1g24480|orange1.1t03687|orange1.1t03688|Cs5g30540|Cs5g14480|Cs3g16350|Cs1g07440|Cs2g20470|Cs7g22820|Cs7g18040|Cs3g20840|Cs3g20340|Cs6g19630|Cs2g10480|Cs2g07870|orange1.1t04606|Cs2…	http://amigo.geneontology.org/cgi-bin/amigo/term_details?term=GO:0006629
GO:0006833	BP	water transport	0.0019	0.877	0.403	6833	6	25	0.00100377	0.00754533	Cs8g17900|Cs6g11670|Cs7g28650|Cs6g11700|Cs6g13330|Cs4g06230	http://amigo.geneontology.org/cgi-bin/amigo/term_details?term=GO:0006833
GO:0006950	BP	response to stress	0.1416	0.805	0.403	6950	263	3074	1.55e-31	1.89e-28	Cs8g12000|Cs3g22910|Cs3g12850|Cs7g12580|Cs6g12330|Cs4g03130|Cs5g14090|Cs3g19420|Cs4g03220|Cs3g16650|Cs5g07160|Cs1g20800|Cs2g07120|Cs2g23280|Cs5g29300|Cs2g17100|Cs3g20810|Cs2g07600|Cs8g03360|Cs3g11620|Cs6g11700|orange1.1t03034|Cs5g19430|Cs2g14570|Cs8g15520|Cs1g19320|Cs4g04460|Cs5g19890|Cs7g27750|Cs3g09000|Cs3g03570|Cs1g01540|Cs7g08110|Cs5g29420|Cs1g19890|Cs8g13710|Cs4g09080|Cs8g07250|Cs3g01540|Cs3…	http://amigo.geneontology.org/cgi-bin/amigo/term_details?term=GO:0006950
GO:0009607	BP	response to biotic stimulus	0.0516	0.83	0.406	9607	87	1126	1.49e-08	4.32e-07	Cs8g12000|Cs2g23280|Cs6g12330|Cs5g14090|Cs2g07720|Cs8g16260|Cs5g29300|Cs8g03360|Cs3g11620|orange1.1t03034|Cs5g09220|orange1.1t03118|Cs6g17960|Cs5g29420|Cs2g09110|Cs8g13710|Cs4g09080|Cs8g07250|Cs1g16050|orange1.1t02924|Cs2g22100|Cs8g05910|Cs2g07450|Cs8g20150|Cs2g16830|Cs4g06690|Cs1g21350|Cs3g24450|Cs2g07460|Cs6g18540|Cs7g28090|Cs3g16650|Cs1g19320|Cs5g07770|Cs2g07660|Cs7g32220|Cs8g18940|Cs7g09640|o…	http://amigo.geneontology.org/cgi-bin/amigo/term_details?term=GO:0009607
GO:0050794	BP	regulation of cellular process	0.2224	0.811	0.415	50794	230	4201	4.6e-07	9.65e-06	Cs8g12000|orange1.1t02748|Cs2g23280|Cs6g12330|Cs7g06330|Cs5g09720|Cs3g24860|Citrus_sinensis_newGene_693|Cs2g07720|Cs1g20800|Cs2g07120|Cs8g16260|Cs2g14170|Cs9g04760|Cs3g20810|Cs2g23510|Cs1g11190|Cs5g19430|Cs2g14570|Cs7g05470|Cs1g19320|Cs6g15420|Cs4g12130|orange1.1t06030|Cs2g07360|Cs7g22920|Cs1g09170|Cs7g22430|Cs5g04070|Cs7g26710|Cs1g16050|orange1.1t02436|Cs6g08070|Cs8g17960|Cs5g29020|Cs7g18430|Cs7…	http://amigo.geneontology.org/cgi-bin/amigo/term_details?term=GO:0050794
GO:0009605	BP	response to external stimulus	0.0637	0.826	0.424	9605	107	1390	3.53e-10	1.47e-08	Cs8g12000|Cs4g03220|Cs2g23280|Cs6g12330|Cs4g03130|Cs5g14090|Cs9g19350|Citrus_sinensis_newGene_693|Cs2g07720|Cs8g16260|Cs5g29300|Cs8g03360|Cs3g11620|Cs3g16650|Cs5g09220|orange1.1t03118|Cs7g08110|Cs5g29420|Cs2g09110|Cs8g13710|Cs4g09080|Cs8g07250|Cs1g16050|Cs2g31130|orange1.1t02924|Cs2g22100|Cs8g05910|Cs2g07450|Cs7g27090|Cs9g09780|Cs8g20150|Cs4g06690|Cs1g21350|Cs3g24450|orange1.1t01576|Cs2g07460|Cs6…	http://amigo.geneontology.org/cgi-bin/amigo/term_details?term=GO:0009605
GO:1901698	BP	response to nitrogen compound	0.0117	0.805	0.426	1901698	34	230	6.82e-10	2.66e-08	Cs5g23980|Cs4g03300|Cs8g16260|Cs2g04400|orange1.1t04593|Cs6g05660|Cs3g23950|Cs9g13630|Cs8g05910|Cs5g03010|Cs9g13610|Cs7g06330|Cs5g29300|Cs3g20810|Cs6g15480|Cs5g13760|Citrus_sinensis_newGene_44|Cs9g17020|orange1.1t00472|Cs1g02690|Cs8g15580|orange1.1t03800|Cs1g18580|Cs5g10490|Cs4g13870|Cs7g29570|Cs6g15420|Cs4g18310|orange1.1t01989|Cs2g28680|Cs9g04030|Cs8g15600|Cs8g16010|Cs8g01860	http://amigo.geneontology.org/cgi-bin/amigo/term_details?term=GO:1901698
GO:0007568	BP	aging	0.0054	0.905	0.437	7568	15	143	0.00113016	0.00834092	Cs1g02690|Cs6g15000|Cs5g13130|Cs2g09110|Cs7g29570|Cs7g32220|Cs1g18890|Cs1g03700|orange1.1t03034|Cs1g13960|Cs5g24640|Cs1g03720|Cs4g02530|Cs5g03010|Cs5g28190	http://amigo.geneontology.org/cgi-bin/amigo/term_details?term=GO:0007568
GO:0009719	BP	response to endogenous stimulus	0.0736	0.822	0.438	9719	137	1536	2.08e-17	2.81e-15	Cs4g03220|Cs4g18500|Cs4g03130|Cs5g11730|Cs1g20800|Cs2g07120|Cs3g18070|Cs5g29300|Cs3g20810|Cs4g19470|Cs8g03360|Cs2g08570|Cs6g11700|Cs3g22340|Cs3g16650|Cs2g14570|Cs6g13320|Cs6g15420|Cs7g27750|Cs7g22920|Cs8g13710|Citrus_sinensis_newGene_711|Cs6g06530|Cs1g16050|Cs3g04840|Cs8g09830|orange1.1t02436|Cs2g22100|Cs7g05540|Cs8g05910|Cs1g06020|orange1.1t01989|Cs4g14980|Cs6g19660|Cs5g10420|Cs2g04400|Cs6g15360…	http://amigo.geneontology.org/cgi-bin/amigo/term_details?term=GO:0009719
GO:0009628	BP	response to abiotic stimulus	0.0795	0.82	0.445	9628	126	1760	6.23e-10	2.47e-08	Cs8g12000|Cs4g03220|orange1.1t03800|Cs4g03130|Cs5g11730|Cs2g07720|Cs4g02850|Cs1g20800|Cs5g29300|Cs3g20810|orange1.1t03357|Cs2g07600|Cs6g11700|Cs3g16650|Cs2g14570|Cs8g15520|Cs4g04460|Cs4g12130|Cs7g27750|Cs1g01540|Cs8g13710|Cs6g06530|Cs2g05170|Cs9g06230|Cs8g09830|Cs4g18500|Cs3g16350|Cs9g06030|Cs8g12500|Cs3g23160|Cs3g19650|Cs4g14980|Cs8g09900|Cs6g13330|Cs5g14480|Cs6g11950|Cs6g15680|Cs1g21740|Cs6g069…	http://amigo.geneontology.org/cgi-bin/amigo/term_details?term=GO:0009628
GO:0042044	BP	fluid transport	0.0019	0.877	0.446	42044	6	25	0.00100377	0.00754533	Cs8g17900|Cs6g11670|Cs7g28650|Cs6g11700|Cs6g13330|Cs4g06230	http://amigo.geneontology.org/cgi-bin/amigo/term_details?term=GO:0042044
GO:1990267	BP	response to transition metal nanoparticle	0.0202	0.793	0.454	1990267	18	99	5.01e-07	1.04e-05	Cs2g17680|Cs2g17670|Cs4g03300|Cs3g05310|Cs4g13870|Cs8g15580|Cs6g11470|Cs4g03870|Cs3g12000|orange1.1t01989|Cs6g09150|Cs8g15520|orange1.1t02045|orange1.1t02044|Cs8g15600|Cs3g21230|orange1.1t02043|Cs3g24170	http://amigo.geneontology.org/cgi-bin/amigo/term_details?term=GO:1990267
GO:0009411	BP	response to UV	0.0043	0.849	0.457	9411	14	104	0.000171483	0.00175114	Cs1g21680|Cs5g11730|Cs7g27120|orange1.1t03357|Cs5g09590|Cs9g17160|Cs6g11950|Cs3g12000|Cs1g19320|Cs8g15520|Cs2g14720|Cs8g09830|Cs1g03730|Cs1g20800	http://amigo.geneontology.org/cgi-bin/amigo/term_details?term=GO:0009411
GO:0006063	BP	uronic acid metabolic process	0.0001	0.832	0.465	6063	13	67	1.03e-05	0.000147188	Cs8g05320|orange1.1t01981|orange1.1t02388|Cs7g08110|Cs1g23720|Cs6g07330|Cs6g11550|Cs6g11540|Cs1g19770|Cs6g11190|Cs5g24820|Cs5g24640|Cs7g32220	http://amigo.geneontology.org/cgi-bin/amigo/term_details?term=GO:0006063
GO:0033554	BP	cellular response to stress	0.0377	0.76	0.47	33554	48	687	0.00025089	0.00233668	Cs8g12000|Cs4g03300|Cs7g27090|Cs9g09780|Cs7g08110|Cs6g15680|Cs5g04000|Cs3g25780|Cs2g30590|Cs1g20800|Cs9g02930|Cs1g14690|Cs3g20810|Cs2g03960|Cs2g07600|Cs3g19420|Cs7g27120|Cs7g12580|Cs1g19320|Cs2g14570|Cs8g15520|orange1.1t03244|Cs1g04650|Cs1g03720|orange1.1t03118|Cs8g18940|Cs5g29420|Cs1g03700|Cs7g04520|Cs8g15580|Cs1g21670|Cs3g12000|Cs2g06880|orange1.1t03944|Cs3g14760|Cs2g06030|Cs2g24880|orange1.1t0…	http://amigo.geneontology.org/cgi-bin/amigo/term_details?term=GO:0033554
GO:0045229	BP	external encapsulating structure organization	0.0258	0.933	0.475	45229	43	522	1.72e-05	0.000229377	Cs4g03220|Cs3g09000|Cs5g33460|Cs4g03130|Cs2g12290|Cs3g25780|Cs5g02320|Cs5g32270|Cs4g06690|orange1.1t03603|Cs3g24450|Cs7g28090|Cs8g15720|Cs9g03460|Cs2g17090|Cs5g20320|Cs2g07660|Cs3g06900|Cs4g03145|Cs7g08110|Cs5g29420|Cs4g15560|Cs6g06530|Cs2g28730|Cs4g03210|Cs3g26610|Cs3g23600|Cs5g10530|Cs7g08820|Cs2g17070|Cs4g03140|Cs8g01880|Cs7g32410|Cs9g05140|Cs4g06230|Cs4g08470|orange1.1t00855|Cs5g33420|Cs8g186…	http://amigo.geneontology.org/cgi-bin/amigo/term_details?term=GO:0045229
GO:0001944	BP	vasculature development	0.0011	0.907	0.482	1944	6	24	0.00083631	0.00651786	Cs9g13620|Cs8g05910|Citrus_sinensis_newGene_693|Cs9g13630|Cs6g01750|Cs4g06230	http://amigo.geneontology.org/cgi-bin/amigo/term_details?term=GO:0001944
GO:0072359	BP	circulatory system development	0.0011	0.913	0.482	72359	6	24	0.00083631	0.00651786	Cs9g13620|Cs8g05910|Citrus_sinensis_newGene_693|Cs9g13630|Cs6g01750|Cs4g06230	http://amigo.geneontology.org/cgi-bin/amigo/term_details?term=GO:0072359
GO:0007169	BP	transmembrane receptor protein tyrosine kinase signaling pathway	0.0082	0.696	0.483	7169	17	114	1.11e-05	0.00015573	Cs5g13520|Cs5g05850|Cs1g09170|Citrus_sinensis_newGene_1554|Cs5g11310|Cs5g22260|Cs8g11310|Cs3g24860|Cs1g09220|Cs6g15650|Citrus_sinensis_newGene_693|Cs5g17520|Cs1g09240|Cs6g08070|Cs1g02030|Cs6g07000|Cs4g02070	http://amigo.geneontology.org/cgi-bin/amigo/term_details?term=GO:0007169
GO:0044711	BP	single-organism biosynthetic process	0.0755	0.756	0.49	44711	136	1540	5.84e-17	7.49e-15	Cs4g05200|Cs3g20650|Cs5g11730|orange1.1t04499|Cs7g06370|orange1.1t02937|Cs1g17380|Cs9g02930|Cs7g10570|Cs4g19470|orange1.1t03357|Cs2g07600|orange1.1t01720|orange1.1t03686|orange1.1t03687|orange1.1t03688|Cs5g21190|Cs8g07230|orange1.1t01512|Cs8g18800|Cs4g09080|Cs3g22160|Cs5g13580|orange1.1t05018|Cs8g09830|Cs4g18500|Cs2g07240|Cs5g29020|Cs2g22100|Cs6g03470|Cs4g08470|Cs6g06920|Cs4g14140|Cs4g14080|Cs5g2…	http://amigo.geneontology.org/cgi-bin/amigo/term_details?term=GO:0044711
GO:0042221	BP	response to chemical	0.1243	0.809	0.495	42221	211	2467	7.94e-25	3.87e-22	Cs6g06700|Cs4g03220|Cs4g18500|Cs7g06370|Cs4g03130|Citrus_sinensis_newGene_693|Cs9g14880|Cs5g11730|Cs2g07720|Cs1g20800|Cs2g07120|Cs3g18070|Cs5g29300|Cs1g03700|Cs9g10430|Cs3g20810|Cs4g19470|Cs8g03360|Cs2g08570|Cs6g11700|Cs3g22340|Cs3g16650|Cs2g14570|Cs8g15520|Cs6g13320|Cs6g15420|Cs3g16350|Cs7g27750|Cs1g01540|Cs7g22920|Cs5g29420|Cs8g13710|Citrus_sinensis_newGene_711|Cs6g06530|Cs1g16050|Cs2g31130|Cs3…	http://amigo.geneontology.org/cgi-bin/amigo/term_details?term=GO:0042221
GO:0000160	BP	phosphorelay signal transduction system	0.0105	0.69	0.496	160	24	208	1.08e-05	0.000152675	Cs5g23980|Cs5g33560|orange1.1t02436|Citrus_sinensis_newGene_711|Cs9g13630|Cs9g08850|Cs9g13610|Cs6g15410|Cs7g06120|Cs3g19420|Cs3g01890|Cs2g14570|Cs1g04650|Cs4g19480|Cs9g13620|Cs6g10250|Cs2g06880|Cs5g04810|orange1.1t02715|Cs9g03820|Cs6g03550|Cs8g05910|orange1.1t01850|Cs3g21660	http://amigo.geneontology.org/cgi-bin/amigo/term_details?term=GO:0000160
GO:0051716	BP	cellular response to stimulus	0.1264	0.773	0.497	51716	163	2342	9.94e-12	5.21e-10	Cs8g12000|orange1.1t02748|Cs4g18500|Cs6g12330|Cs3g24860|Citrus_sinensis_newGene_693|Cs1g20800|Cs2g07120|Cs8g16260|Cs9g02930|Cs2g06030|Cs3g20810|Cs2g23510|Cs2g07600|Cs5g19430|Cs2g14570|Cs8g15520|Cs1g19320|orange1.1t03118|Cs7g22920|Cs5g29420|Cs5g04070|Cs1g16050|orange1.1t02436|Cs6g08070|Cs5g29020|Cs7g05540|Cs7g21860|Cs4g12290|Cs1g04620|Cs8g05910|orange1.1t01850|Cs4g14080|Cs4g14980|Cs1g13960|Cs2g176…	http://amigo.geneontology.org/cgi-bin/amigo/term_details?term=GO:0051716
GO:0010243	BP	response to organonitrogen compound	0.0077	0.782	0.499	10243	26	142	1.38e-09	4.89e-08	Cs5g23980|Cs8g16260|Cs2g04400|orange1.1t04593|Cs6g05660|Cs3g23950|Cs9g13630|Cs8g05910|Cs5g03010|Cs5g13760|Cs7g06330|Cs5g29300|Cs3g20810|Cs6g15480|Cs9g13610|Citrus_sinensis_newGene_44|Cs9g17020|orange1.1t00472|orange1.1t03800|Cs1g18580|Cs5g10490|Cs7g29570|Cs6g15420|Cs4g18310|Cs9g04030|Cs8g01860	http://amigo.geneontology.org/cgi-bin/amigo/term_details?term=GO:0010243
GO:0005576	CC	extracellular region	0.0825	0.901	0	5576	196	2647	1.46e-16	1.7e-14	Cs6g14980|Cs7g12790|Cs4g03220|orange1.1t00612|Cs3g18070|Cs3g26820|Cs4g03130|Cs2g12290|Cs5g16770|Cs3g02310|Cs5g02320|Cs9g06180|Cs4g02850|Cs9g10530|Cs8g16260|Cs5g25370|Cs5g08400|Cs8g15720|Cs8g03360|orange1.1t00011|Cs8g05200|Cs8g15520|Cs5g20320|Cs2g10080|Cs9g01970|Cs8g03750|Cs3g03570|Cs1g01540|Cs2g26460|Cs8g13710|Cs8g18800|Cs8g06650|Cs6g06530|Cs2g05170|Cs9g06230|Cs1g06630|orange1.1t02044|Cs2g02940|C…	http://amigo.geneontology.org/cgi-bin/amigo/term_details?term=GO:0005576
GO:0005618	CC	cell wall	0.0387	0.645	0	5618	69	692	3.71e-11	1.72e-09	Cs4g03220|Cs9g06180|Cs3g18070|Cs6g12330|Cs4g03130|Cs7g08620|Cs2g12290|Cs2g02940|Cs5g16770|Cs3g02310|Cs9g05130|Cs5g32270|Cs3g06690|Cs9g06200|Cs7g08610|Cs4g06690|orange1.1t03603|Cs2g16250|Cs3g24860|Cs8g13800|orange1.1t00855|Cs8g15720|Cs8g03680|Cs9g03460|orange1.1t02715|Cs7g30160|Cs2g18820|Cs5g20320|Cs2g07660|Cs3g06900|Cs4g03145|Cs9g01970|Cs1g13290|orange1.1t02043|Cs9g06190|Cs8g09540|Cs6g12680|Cs3g1…	http://amigo.geneontology.org/cgi-bin/amigo/term_details?term=GO:0005618
GO:0009506	CC	plasmodesma	0.0445	0.799	0	9506	65	855	1.73e-06	3.06e-05	Cs3g20650|Cs9g06240|Cs9g06180|Cs1g16160|Cs5g14090|Cs3g23160|Cs2g29120|Cs5g14580|Cs9g06200|Cs6g18720|Cs4g11360|Cs2g07120|Cs6g12680|Cs5g25370|orange1.1t01576|orange1.1t02715|Cs8g13800|Cs2g07460|Cs6g18540|Cs3g24860|Cs4g03870|Cs8g03680|Cs8g02620|Cs6g11700|Cs5g09080|Cs5g13760|orange1.1t03686|Cs5g20910|Cs2g13360|Cs3g04540|Cs5g13520|Cs9g06190|Cs2g07450|Cs3g18060|Cs5g04260|Cs9g06210|Cs2g31130|orange1.1t0…	http://amigo.geneontology.org/cgi-bin/amigo/term_details?term=GO:0009506
GO:0016020	CC	membrane	0.4253	0.937	0	16020	403	7492	8.33e-12	4.67e-10	Cs8g12000|orange1.1t02748|Cs5g11730|Cs3g16090|Cs5g07570|Cs6g18540|Cs6g19470|Cs2g07720|Cs4g02850|Cs9g10530|Cs2g06030|Cs3g20810|Cs8g01880|Cs6g11700|Cs6g15730|Cs5g20320|Cs3g22470|Cs4g08190|Cs1g01540|orange1.1t00596|Cs1g24510|Cs8g19430|Cs6g03470|orange1.1t00855|Cs7g04490|Cs9g06200|orange1.1t02816|Cs5g06390|Cs1g21350|Cs9g08850|Cs5g13760|Cs5g26080|Cs2g11860|Cs1g26070|Citrus_sinensis_newGene_884|Cs2g074…	http://amigo.geneontology.org/cgi-bin/amigo/term_details?term=GO:0016020
GO:0016021	CC	integral component of membrane	0.285	0.71	0	16021	288	4726	9.19e-14	7.99e-12	Cs8g12000|orange1.1t02748|Cs6g11470|orange1.1t04499|Cs5g08400|Cs1g22120|Cs9g14550|Cs5g14090|Cs6g19470|Cs2g17100|Cs1g20120|Cs9g10730|Cs5g33380|Cs4g02850|Cs3g16090|Cs2g07120|Cs1g21430|Cs5g29300|Cs7g10570|orange1.1t03721|orange1.1t03357|Cs1g17440|orange1.1t05598|Cs2g07370|orange1.1t01827|Cs8g02770|Cs6g16220|Cs6g15730|Cs4g16770|Cs1g13920|Cs1g19320|Cs2g19670|Cs4g08190|Cs6g06700|Cs3g09000|Cs7g17470|Cs1…	http://amigo.geneontology.org/cgi-bin/amigo/term_details?term=GO:0016021
GO:0030054	CC	cell junction	0.0446	0.897	0	30054	65	856	1.8e-06	3.13e-05	Cs3g20650|Cs9g06240|Cs9g06180|Cs1g16160|Cs5g14090|Cs3g23160|Cs2g29120|Cs5g14580|Cs9g06200|Cs6g18720|Cs4g11360|Cs2g07120|Cs6g12680|Cs5g25370|orange1.1t01576|orange1.1t02715|Cs8g13800|Cs2g07460|Cs6g18540|Cs3g24860|Cs4g03870|Cs8g03680|Cs8g02620|Cs6g11700|Cs5g09080|Cs5g13760|orange1.1t03686|Cs5g20910|Cs2g13360|Cs3g04540|Cs5g13520|Cs9g06190|Cs2g07450|Cs3g18060|Cs5g04260|Cs9g06210|Cs2g31130|orange1.1t0…	http://amigo.geneontology.org/cgi-bin/amigo/term_details?term=GO:0030054
GO:0048046	CC	apoplast	0.0249	0.895	0	48046	41	450	2.94e-06	4.85e-05	Cs6g14980|Cs4g03220|Cs6g06920|Cs3g18070|orange1.1t02076|Cs1g01540|Cs4g03130|Cs7g08620|Cs2g12290|Cs5g25690|Cs5g16770|Cs2g11110|Cs3g06690|Cs2g03780|Cs8g15720|Cs2g18800|Cs8g15520|Cs2g10080|Cs1g02370|orange1.1t00518|Cs1g07440|Cs2g31250|Cs6g07450|Cs7g08610|orange1.1t01576|Cs8g18800|Cs4g03210|orange1.1t02868|Cs5g14330|Cs2g16250|Cs4g03140|Cs5g16780|Cs4g03145|Cs1g08350|Cs5g13930|Cs7g30160|Cs5g02800|Cs1g2…	http://amigo.geneontology.org/cgi-bin/amigo/term_details?term=GO:0048046
GO:0055044	CC	symplast	0.0445	0.897	0	55044	65	855	1.73e-06	3.06e-05	Cs3g20650|Cs9g06240|Cs9g06180|Cs1g16160|Cs5g14090|Cs3g23160|Cs2g29120|Cs5g14580|Cs9g06200|Cs6g18720|Cs4g11360|Cs2g07120|Cs6g12680|Cs5g25370|orange1.1t01576|orange1.1t02715|Cs8g13800|Cs2g07460|Cs6g18540|Cs3g24860|Cs4g03870|Cs8g03680|Cs8g02620|Cs6g11700|Cs5g09080|Cs5g13760|orange1.1t03686|Cs5g20910|Cs2g13360|Cs3g04540|Cs5g13520|Cs9g06190|Cs2g07450|Cs3g18060|Cs5g04260|Cs9g06210|Cs2g31130|orange1.1t0…	http://amigo.geneontology.org/cgi-bin/amigo/term_details?term=GO:0055044
GO:0000325	CC	plant-type vacuole	0.0086	0.826	0.012	325	15	130	0.000462553	0.00393211	Cs6g08320|Cs2g27650|Cs5g08710|Cs8g17900|Cs8g06650|Cs1g16160|Cs7g28650|Cs5g32060|Cs4g09130|Cs8g20150|Cs5g09220|Cs8g09830|Cs2g14720|orange1.1t03244|Cs1g03730	http://amigo.geneontology.org/cgi-bin/amigo/term_details?term=GO:0000325
GO:0071944	CC	cell periphery	0.1827	0.896	0.02	71944	272	3853	1.15e-20	3.99e-18	Cs8g12000|Cs3g20650|Cs4g03220|Citrus_sinensis_newGene_1179|orange1.1t00399|Cs5g07570|Cs1g17440|Cs3g07150|Cs6g12330|Cs5g04260|Cs4g03130|Cs5g14090|Cs2g12290|Cs3g24860|Citrus_sinensis_newGene_693|Cs5g16770|Cs3g02310|Cs2g17100|Cs1g20120|Cs9g10730|Cs5g07160|orange1.1t03603|Cs1g20800|Cs2g07120|Cs1g21430|Cs5g29300|Cs1g03700|Cs3g20810|Cs9g18460|Cs7g23240|Cs9g17160|Cs8g15720|Cs7g02620|Cs6g11700|Cs8g02770|…	http://amigo.geneontology.org/cgi-bin/amigo/term_details?term=GO:0071944
GO:0005887	CC	integral component of plasma membrane	0.0092	0.594	0.35	5887	27	223	1.36e-06	2.48e-05	Cs2g19670|Cs9g18460|Cs1g16160|Cs9g10530|Cs1g21430|Cs7g23090|Cs9g07580|Cs4g03870|Cs5g25370|Cs6g11700|Cs5g32060|Cs4g16770|Cs5g07770|Cs5g01880|Cs4g15770|Cs9g18180|Cs6g21290|Cs5g08710|Cs3g20065|Cs3g16870|Cs4g08360|Cs6g03470|Cs8g17900|Cs6g11670|Cs7g28650|Cs5g05540|Cs6g20570	http://amigo.geneontology.org/cgi-bin/amigo/term_details?term=GO:0005887
GO:0044425	CC	membrane part	0.3159	0.756	0.408	44425	303	5299	2.63e-11	1.32e-09	Cs8g12000|orange1.1t02748|Cs6g11470|Citrus_sinensis_newGene_1179|orange1.1t04499|Cs5g08400|Cs1g22120|Cs9g14550|Cs5g14090|Cs6g19470|Cs2g17100|Cs1g20120|Cs9g10730|Cs5g33380|Cs4g02850|Cs3g16090|Cs2g07120|Cs1g21430|Cs5g29300|Cs2g06030|Cs7g10570|orange1.1t03721|orange1.1t03357|Cs1g17440|orange1.1t05598|Cs2g07370|orange1.1t01827|Cs8g02770|Cs6g16220|Cs6g15730|Cs4g16770|Cs1g13920|Cs1g19320|Cs2g19670|Cs4g…	http://amigo.geneontology.org/cgi-bin/amigo/term_details?term=GO:0044425
GO:0030312	CC	external encapsulating structure	0.0387	0.688	0.427	30312	69	692	3.71e-11	1.72e-09	Cs4g03220|Cs9g06180|Cs3g18070|Cs6g12330|Cs4g03130|Cs7g08620|Cs2g12290|Cs2g02940|Cs5g16770|Cs3g02310|Cs9g05130|Cs5g32270|Cs3g06690|Cs9g06200|Cs7g08610|Cs4g06690|orange1.1t03603|Cs2g16250|Cs3g24860|Cs8g13800|orange1.1t00855|Cs8g15720|Cs8g03680|Cs9g03460|orange1.1t02715|Cs7g30160|Cs2g18820|Cs5g20320|Cs2g07660|Cs3g06900|Cs4g03145|Cs9g01970|Cs1g13290|orange1.1t02043|Cs9g06190|Cs8g09540|Cs6g12680|Cs3g1…	http://amigo.geneontology.org/cgi-bin/amigo/term_details?term=GO:0030312
GO:0001071	MF	nucleic acid binding transcription factor activity	0.0842	0.981	0	1071	101	1540	1.67e-06	2.99e-05	Cs2g23280|Cs7g06330|Cs2g14170|Cs2g14570|Cs6g15420|Cs4g12130|Cs7g22920|Cs7g22430|Cs5g04070|Citrus_sinensis_newGene_711|Cs4g18500|Cs8g17960|Cs2g07360|Cs7g05540|Cs3g26020|Cs6g19660|Cs5g04160|orange1.1t00589|Cs3g23300|Cs2g04400|Cs6g15360|Cs6g15680|Cs6g09040|Cs8g05910|Cs4g08780|Cs3g24450|Cs8g20550|Cs4g19480|Cs6g10120|Cs6g01750|Cs5g10240|Cs7g25460|orange1.1t03944|Cs1g18580|Cs7g19050|Cs6g03550|Cs2g13230…	http://amigo.geneontology.org/cgi-bin/amigo/term_details?term=GO:0001071
GO:0003700	MF	transcription factor activity, sequence-specific DNA binding	0.0842	0.981	0	3700	101	1539	1.63e-06	2.93e-05	Cs2g23280|Cs7g06330|Cs2g14170|Cs2g14570|Cs6g15420|Cs4g12130|Cs7g22920|Cs7g22430|Cs5g04070|Citrus_sinensis_newGene_711|Cs4g18500|Cs8g17960|Cs2g07360|Cs7g05540|Cs3g26020|Cs6g19660|Cs5g04160|orange1.1t00589|Cs3g23300|Cs2g04400|Cs6g15360|Cs6g15680|Cs6g09040|Cs8g05910|Cs4g08780|Cs3g24450|Cs8g20550|Cs4g19480|Cs6g10120|Cs6g01750|Cs5g10240|Cs7g25460|orange1.1t03944|Cs1g18580|Cs7g19050|Cs6g03550|Cs2g13230…	http://amigo.geneontology.org/cgi-bin/amigo/term_details?term=GO:0003700
GO:0003824	MF	catalytic activity	0.5233	0.99	0	3824	455	7961	1.84e-18	2.98e-16	Cs8g12000|orange1.1t02748|Cs5g11730|Cs8g11330|Cs5g07570|Cs9g14550|Cs4g03130|Cs3g10230|Cs1g09360|Cs6g19470|orange1.1t03603|Cs9g04760|Cs2g06030|Cs3g20810|Cs8g05610|Cs3g12230|Cs8g15720|Cs8g05200|orange1.1t01720|Cs5g20320|Cs3g22470|Cs3g14860|Cs4g08190|Cs2g17370|Cs3g14580|Cs5g29420|Cs8g18800|Cs7g30820|Cs1g24510|Cs7g09860|Cs6g03470|Cs5g23630|Cs5g23540|orange1.1t01859|Cs6g11950|Cs5g13130|Cs2g05070|Cs9g1…	http://amigo.geneontology.org/cgi-bin/amigo/term_details?term=GO:0003824
GO:0005215	MF	transporter activity	0.0688	0.98	0	5215	102	1210	8.44e-12	4.67e-10	Cs6g11470|Cs1g17440|Cs1g22120|Cs1g18890|Cs6g19470|Cs1g20120|Cs9g10730|Cs4g02850|Cs9g10530|Cs1g21430|Cs5g29300|Cs7g23090|Cs6g11700|Cs8g02770|Cs5g32060|Cs4g16770|Cs4g04460|Cs5g29420|Cs4g15770|Cs5g08710|Cs8g19430|Cs3g20065|Cs4g08360|Cs6g03470|Cs7g04490|orange1.1t01989|Cs6g13330|Cs2g17680|Cs9g16870|Cs9g09780|Cs2g19670|Cs2g07720|Cs8g20150|Cs2g13520|orange1.1t02816|Cs3g20070|Cs5g13760|orange1.1t01576|C…	http://amigo.geneontology.org/cgi-bin/amigo/term_details?term=GO:0005215
GO:0005488	MF	binding	0.6237	0.992	0	5488	537	9947	8.65e-18	1.24e-15	Cs8g12000|orange1.1t02748|Cs5g11730|Cs8g11330|Cs5g07570|Cs9g14550|orange1.1t05292|Cs3g10230|Cs6g19470|Cs3g08810|Cs9g04760|Cs2g06030|Cs3g20810|Cs3g12230|orange1.1t04393|orange1.1t01720|Cs6g13320|Cs3g14860|Cs4g08190|Cs2g17370|Cs1g01540|Cs7g22920|Cs5g29420|Cs8g18800|Cs3g11120|Cs1g24510|Cs4g18500|Cs7g09860|Cs6g03470|Cs6g09800|orange1.1t01850|Cs2g22180|Cs6g11950|Cs5g13130|Cs3g23300|Cs6g15360|Cs9g11460…	http://amigo.geneontology.org/cgi-bin/amigo/term_details?term=GO:0005488
GO:0016209	MF	antioxidant activity	0.0105	0.979	0	16209	18	141	4.05e-05	0.000483258	Cs8g12000|Cs3g02310|Cs9g05140|Cs7g06370|Cs2g05220|Cs3g20340|Cs7g30160|orange1.1t04469|orange1.1t02044|Cs3g12000|Cs2g28680|Cs5g32270|Cs1g19890|Cs8g15520|orange1.1t02045|Cs9g05130|orange1.1t02040|orange1.1t02043	http://amigo.geneontology.org/cgi-bin/amigo/term_details?term=GO:0016209
GO:0016705	MF	oxidoreductase activity, acting on paired donors, with incorporation or reduction of molecular oxygen	0.02	0.828	0	16705	56	369	7.56e-16	7.67e-14	Cs5g06310|Cs5g13130|orange1.1t04499|Cs5g28760|Cs3g16350|Cs9g08990|Cs5g34410|Cs8g09720|Cs5g11730|Cs6g18720|Cs5g06390|orange1.1t00025|Cs4g11180|Cs5g13980|Cs9g02930|Cs7g10570|Cs2g19590|orange1.1t03357|Cs5g12160|orange1.1t00377|orange1.1t02083|Cs5g06360|Cs1g24480|orange1.1t03687|orange1.1t03688|Cs7g11890|Cs5g14480|Cs2g01910|Cs5g28730|Cs7g09640|Cs3g05310|Cs7g22820|Cs4g09080|Cs3g22160|Cs1g25490|Cs2g078…	http://amigo.geneontology.org/cgi-bin/amigo/term_details?term=GO:0016705
GO:0022891	MF	substrate-specific transmembrane transporter activity	0.0442	0.757	0	22891	76	806	4.21e-11	1.88e-09	Cs6g08320|Cs2g17680|Cs9g07580|Cs9g18460|Citrus_sinensis_newGene_884|Cs1g17440|Cs1g22120|Cs1g16160|Cs2g19670|Cs1g18890|Cs7g31730|Cs8g20150|Cs9g05010|Cs4g03870|Cs2g07720|Cs5g01880|Cs3g20070|Cs4g02850|Cs4g18010|Cs9g10530|Cs1g21430|Cs5g25370|Cs2g27650|Cs9g15290|orange1.1t03403|Cs7g28650|Cs6g11470|orange1.1t03266|orange1.1t05598|Cs3g25590|Cs4g02810|Cs2g10720|Cs6g11700|Cs8g02770|orange1.1t03244|Cs7g230…	http://amigo.geneontology.org/cgi-bin/amigo/term_details?term=GO:0022891
GO:0038023	MF	signaling receptor activity	0.0137	0.902	0	38023	14	86	2.74e-05	0.000344422	Cs2g18080|Cs8g18940|Cs4g06230|Cs8g16260|Cs5g22260|Cs2g05170|Cs5g33560|Cs4g02810|Cs2g06880|Cs2g13360|Cs2g13370|Cs4g02850|Cs9g08850|Cs2g07120	http://amigo.geneontology.org/cgi-bin/amigo/term_details?term=GO:0038023
GO:0043531	MF	ADP binding	0.0089	0.809	0	43531	47	143	4.89e-25	2.98e-22	Cs3g12850|Cs3g03540|Cs5g19890|Cs5g22390|Cs7g16030|orange1.1t01179|Cs5g22730|Cs5g19260|Cs7g26750|orange1.1t03646|orange1.1t03707|Cs4g11300|orange1.1t03648|Cs5g19430|orange1.1t04445|Cs3g01320|orange1.1t04831|orange1.1t01844|orange1.1t01180|Cs2g26460|Cs5g20500|orange1.1t04930|orange1.1t03882|Cs3g03570|Cs5g19310|Cs3g03020|orange1.1t02163|orange1.1t00706|orange1.1t02161|Cs3g01540|Cs3g11120|Cs1g09330|C…	http://amigo.geneontology.org/cgi-bin/amigo/term_details?term=GO:0043531
GO:0060089	MF	molecular transducer activity	0.0153	0.979	0	60089	15	129	0.000429606	0.0037169	Cs2g18080|Cs8g18940|Cs4g06230|Cs8g16260|Cs9g18180|Cs2g05170|Cs5g33560|Cs4g02810|Cs2g07120|Cs2g06880|Cs2g13360|Cs2g13370|Cs4g02850|Cs9g08850|Cs5g22260	http://amigo.geneontology.org/cgi-bin/amigo/term_details?term=GO:0060089
GO:0019825	MF	oxygen binding	0.0003	0.957	0.027	19825	36	212	6.74e-12	4e-10	Cs5g06310|Cs5g11730|orange1.1t04499|Cs3g25780|Cs8g09720|Cs6g18720|Cs5g06390|orange1.1t00025|Cs5g13980|Cs7g10570|Cs2g19590|Cs5g12160|orange1.1t00377|orange1.1t02083|Cs1g17410|Cs1g24480|Cs5g06360|orange1.1t04139|Cs2g01910|Cs7g09640|Cs3g05310|Cs7g22820|Cs4g09080|Cs3g22160|Cs1g25490|Cs2g07870|Cs6g19630|orange1.1t03176|Cs3g24170|Cs1g22230|orange1.1t03167|Cs4g14140|Cs7g11890|Cs1g17420|Cs3g23530|Cs5g139…	http://amigo.geneontology.org/cgi-bin/amigo/term_details?term=GO:0019825
GO:0010333	MF	terpene synthase activity	0.0017	0.912	0.06	10333	8	25	2.65e-05	0.000336384	Cs2g22100|orange1.1t05292|Cs3g07920|Cs5g23540|Cs2g22180|Cs2g07240|Cs2g07250|Cs4g12120	http://amigo.geneontology.org/cgi-bin/amigo/term_details?term=GO:0010333
GO:0097159	MF	organic cyclic compound binding	0.3943	0.915	0.063	97159	342	6067	3.63e-12	2.33e-10	orange1.1t02748|Cs5g11730|Cs5g07570|Cs6g18540|Cs3g10230|Cs6g19470|Cs9g08480|Cs3g20810|Cs3g12230|orange1.1t01720|orange1.1t01844|Cs3g14860|Cs4g08190|Cs7g27750|Cs7g22920|Cs7g22430|Cs3g11120|Cs1g24510|Cs4g18500|Cs6g03470|Cs6g09800|Cs3g23300|Cs6g15360|Cs5g06390|Cs1g21350|Cs9g08850|Cs5g13760|Cs2g11860|Cs4g11300|Cs2g07460|Citrus_sinensis_newGene_347|Cs9g17160|Cs2g26460|Cs1g21430|Cs7g09640|Cs5g22660|Cs5…	http://amigo.geneontology.org/cgi-bin/amigo/term_details?term=GO:0097159
GO:0004674	MF	protein serine/threonine kinase activity	0.0481	0.816	0.089	4674	59	710	3.79e-07	8.02e-06	Cs5g33560|Cs2g07460|Cs1g09240|Cs5g07570|orange1.1t01298|Cs1g14830|Cs1g16040|Cs5g14090|Cs3g10230|Cs1g16130|Cs5g14580|Cs5g18260|orange1.1t02748|Cs6g07000|Cs9g08850|Cs1g16110|Cs2g07120|Cs1g16120|Cs9g14550|Citrus_sinensis_newGene_1554|Cs5g11310|Cs6g15650|Cs6g18540|Cs3g24860|Cs8g16260|Cs4g11360|Cs5g17520|Cs2g13360|Cs4g08190|Cs4g02070|Cs8g18940|Cs5g05850|Cs1g09170|Cs6g12680|Cs5g22260|Cs8g11310|Cs1g1605…	http://amigo.geneontology.org/cgi-bin/amigo/term_details?term=GO:0004674
GO:0016829	MF	lyase activity	0.0214	0.927	0.09	16829	33	369	3.72e-05	0.000448574	Cs3g22910|Cs9g16620|Cs2g23970|Cs7g03720|Cs7g20500|Cs2g30610|Cs7g20260|Cs3g16920|Cs2g07250|orange1.1t05292|Cs2g07240|Cs3g12230|Cs7g16560|orange1.1t01512|Cs4g18730|Cs5g35310|Cs7g08820|Cs8g11330|Cs5g23540|Cs5g06600|Cs7g09860|Cs2g22100|orange1.1t03672|Cs3g03620|Cs5g34710|Cs5g09590|Cs3g07920|Cs2g22180|orange1.1t01738|Cs6g11950|Cs7g25030|Cs4g12120|orange1.1t01771	http://amigo.geneontology.org/cgi-bin/amigo/term_details?term=GO:0016829
GO:0016491	MF	oxidoreductase activity	0.081	0.919	0.111	16491	137	1473	8.13e-19	1.41e-16	Cs8g12000|Cs5g11730|orange1.1t04499|Cs7g06370|Citrus_sinensis_newGene_1172|orange1.1t02937|Cs3g02310|Cs9g02930|Cs9g04760|Cs3g20810|Cs4g19470|Cs7g02400|orange1.1t03357|Cs2g07600|Cs7g03720|Cs8g15520|orange1.1t03688|Cs2g10080|Cs8g18800|Cs4g09080|Cs3g22160|Cs3g25780|Cs4g12290|Cs1g04620|Cs6g06920|Cs4g14140|Cs8g09900|orange1.1t01859|Cs6g15620|Cs5g13970|Cs5g06310|Cs5g13130|Cs9g08990|Cs5g06390|Cs3g20840|…	http://amigo.geneontology.org/cgi-bin/amigo/term_details?term=GO:0016491
GO:0097367	MF	carbohydrate derivative binding	0.1465	0.927	0.125	97367	157	2383	1.1e-09	3.95e-08	orange1.1t02748|Cs3g12850|Cs5g07570|Cs9g14550|Cs5g14090|Cs3g10230|Cs6g19470|Cs5g22730|Cs2g07120|Cs1g21430|Cs9g08480|Cs3g11620|Cs3g22340|Cs5g19430|orange1.1t01720|Cs1g13920|Cs6g13320|Cs3g14860|Cs4g08190|Cs6g06700|Cs3g03570|Cs1g09170|Cs8g13710|Cs3g01540|Cs3g11120|Cs1g14030|Cs1g24510|Cs6g08070|Cs1g16110|Cs3g05900|Cs6g03470|Cs7g21860|orange1.1t02161|Citrus_sinensis_newGene_693|Cs2g07450|Cs6g13330|ora…	http://amigo.geneontology.org/cgi-bin/amigo/term_details?term=GO:0097367
GO:0036094	MF	small molecule binding	0.1658	0.926	0.13	36094	175	3020	5.83e-07	1.19e-05	orange1.1t02748|Cs3g12850|Cs5g07570|Cs9g14550|Cs5g14090|Cs3g10230|Cs6g19470|Cs5g22730|Cs2g07120|Cs1g21430|Cs9g17160|Cs9g08480|Cs3g20810|Cs7g02400|Cs3g12230|Cs7g03720|Cs3g11620|Cs3g22340|Cs5g19430|orange1.1t01720|Cs1g13920|Cs6g13320|Cs3g14860|Cs4g08190|Cs3g16350|Cs3g03570|Cs1g09170|Cs3g01540|Cs3g11120|Cs1g14030|Cs1g24510|Cs6g08070|Cs1g16110|Cs3g05900|Cs6g03470|Cs7g21860|Citrus_sinensis_newGene_693…	http://amigo.geneontology.org/cgi-bin/amigo/term_details?term=GO:0036094
GO:0020037	MF	heme binding	0.0198	0.895	0.131	20037	54	340	4.57e-16	4.84e-14	Cs5g06310|Cs3g02310|orange1.1t04499|Cs3g25780|Cs8g09720|Cs5g11730|Cs9g05130|Cs5g32270|Cs6g18720|Cs5g06390|orange1.1t00025|Cs5g13980|Cs7g10570|Cs2g19590|orange1.1t03357|Cs5g12160|orange1.1t04469|orange1.1t00377|orange1.1t02083|orange1.1t02045|Cs5g06360|Cs1g24480|Cs1g19890|orange1.1t03687|orange1.1t03688|Cs7g11890|orange1.1t04139|orange1.1t02040|orange1.1t02043|Cs2g01910|Cs7g09640|Cs3g05310|Cs7g228…	http://amigo.geneontology.org/cgi-bin/amigo/term_details?term=GO:0020037
GO:0005515	MF	protein binding	0.2029	0.924	0.141	5515	164	3118	0.000201484	0.00196679	Cs4g06260|Cs8g12000|Cs3g20650|Cs2g23280|Cs2g18080|Citrus_sinensis_newGene_693|Cs6g19470|Cs5g22730|Cs9g11440|Cs2g07120|Cs1g21430|Cs3g20810|orange1.1t03357|Cs2g07600|orange1.1t03775|orange1.1t04393|Cs5g04000|orange1.1t03686|Cs6g13320|orange1.1t00531|Cs6g15420|Cs1g06010|Cs8g03750|orange1.1t06030|Cs6g08560|Cs2g26460|Cs5g04070|Cs5g04260|Cs3g01540|Cs2g31130|Cs5g13580|orange1.1t05018|Cs8g09830|Cs4g18500…	http://amigo.geneontology.org/cgi-bin/amigo/term_details?term=GO:0005515
GO:0046906	MF	tetrapyrrole binding	0.0218	0.894	0.146	46906	57	372	2.85e-16	3.15e-14	Cs5g06310|Cs3g02310|orange1.1t04499|Cs3g25780|Cs8g09720|Cs5g11730|Cs9g05130|Cs5g32270|Cs6g18720|Cs5g06390|orange1.1t00025|Cs5g13980|Cs7g10570|Cs2g03780|Cs2g19590|orange1.1t03357|Cs5g12160|orange1.1t04469|orange1.1t00377|orange1.1t02083|orange1.1t02045|Cs5g06360|Cs1g24480|Cs1g19890|orange1.1t03687|orange1.1t03688|Cs7g11890|orange1.1t04139|orange1.1t02040|orange1.1t02043|Cs2g01910|Cs7g09640|Cs3g053…	http://amigo.geneontology.org/cgi-bin/amigo/term_details?term=GO:0046906
GO:0016740	MF	transferase activity	0.2143	0.912	0.152	16740	185	3249	7.82e-07	1.56e-05	Cs3g20650|Cs4g03220|Cs5g18260|Cs5g07570|Cs9g14550|Cs4g03130|Cs5g14090|Cs3g10230|Cs1g09360|orange1.1t02937|Citrus_sinensis_newGene_693|orange1.1t05889|Cs9g11440|Cs2g07120|Cs8g16260|Cs1g24440|Cs9g08480|Cs3g24860|Cs8g15720|Cs6g16220|orange1.1t03686|Cs6g11540|Cs1g13920|Cs6g13320|Cs4g08190|Cs6g06700|Cs7g08110|Cs5g29420|Cs6g07330|orange1.1t00566|Cs1g16050|Cs2g31130|Cs3g04840|Cs5g13580|orange1.1t05018|C…	http://amigo.geneontology.org/cgi-bin/amigo/term_details?term=GO:0016740
GO:0005506	MF	iron ion binding	0.0177	0.908	0.165	5506	46	321	1.79e-12	1.2e-10	Cs5g06310|Cs5g11730|orange1.1t04499|Cs5g28760|Cs3g25780|Cs8g09720|Cs6g09150|Cs6g18720|Cs5g06390|orange1.1t00025|Cs5g13980|Cs7g10570|Cs2g19590|orange1.1t03357|Cs5g12160|orange1.1t00377|Cs3g11440|orange1.1t02083|Cs5g06360|Cs1g24480|orange1.1t03687|orange1.1t03688|Cs7g11890|Cs5g14480|Cs2g01910|Cs5g28730|Cs7g09640|Cs3g05310|Cs7g22820|Cs4g09080|Cs3g22160|Cs1g25490|Cs2g07870|Cs6g19630|orange1.1t03176|C…	http://amigo.geneontology.org/cgi-bin/amigo/term_details?term=GO:0005506
GO:0043565	MF	sequence-specific DNA binding	0.0481	0.864	0.165	43565	45	569	2.8e-05	0.00034983	Cs5g04160|Cs7g04260|orange1.1t00589|Cs4g18500|Cs2g04400|Cs3g03200|Cs6g05660|Cs3g23950|Cs4g14080|Cs1g19400|Cs9g10480|orange1.1t01175|Cs4g18310|Cs4g08780|Cs7g06330|Cs3g24450|Cs6g19350|Cs7g27120|Cs6g15480|Cs5g03010|orange1.1t00339|Cs6g10120|Cs5g29830|Cs9g17020|orange1.1t00472|Cs4g12130|Cs2g02590|Cs7g22920|Cs4g19480|Cs6g01750|Cs2g22610|Cs2g04730|orange1.1t00250|orange1.1t03944|Cs5g33870|Cs5g10490|Cs4…	http://amigo.geneontology.org/cgi-bin/amigo/term_details?term=GO:0043565
GO:0043167	MF	ion binding	0.3365	0.917	0.176	43167	209	3496	3.22e-09	1.07e-07	Cs6g14980|Cs8g12000|orange1.1t02748|Cs3g22910|orange1.1t04499|Cs3g26820|orange1.1t05292|Cs3g04540|Cs3g02310|Cs5g07160|Cs5g33380|Cs1g21430|Cs1g24440|Cs9g04760|Cs3g20810|Cs4g19470|orange1.1t03357|Cs2g07600|Cs3g10720|Cs6g16220|Cs5g20910|Cs1g13920|Cs6g13320|orange1.1t00531|Cs2g17370|Cs7g17470|Cs1g01540|Cs5g29420|Cs8g18800|Cs4g09080|Cs3g22160|Cs3g20300|Cs4g18500|Cs7g25870|Cs2g07240|Cs8g17960|Cs7g09860…	http://amigo.geneontology.org/cgi-bin/amigo/term_details?term=GO:0043167
GO:1901363	MF	heterocyclic compound binding	0.3939	0.915	0.191	1901363	341	6049	3.97e-12	2.48e-10	Cs2g01210|orange1.1t02748|Cs5g12160|Cs3g12850|Cs5g07570|Cs9g02550|Cs9g14550|Cs2g05220|Cs5g14090|Cs3g10230|Citrus_sinensis_newGene_693|Cs3g02310|Cs2g07460|Cs4g18500|Cs5g22730|Cs2g07120|orange1.1t04499|Cs9g17160|Cs2g06030|Cs3g20810|Cs7g02400|orange1.1t03357|Cs1g11190|Cs7g03720|Cs3g11620|Cs1g16050|Cs5g19430|Cs2g14570|orange1.1t03687|Cs1g13920|Cs5g06360|Cs3g14860|Cs6g15420|Cs4g12130|Cs7g27750|Cs1g198…	http://amigo.geneontology.org/cgi-bin/amigo/term_details?term=GO:1901363
GO:1901265	MF	nucleoside phosphate binding	0.1594	0.858	0.232	1901265	171	2966	1.09e-06	2.02e-05	orange1.1t02748|Cs3g12850|Cs5g07570|Cs9g14550|Cs5g14090|Cs3g10230|Cs6g19470|Cs5g22730|Cs2g07120|Cs1g21430|Cs9g17160|Cs9g08480|Cs3g20810|Cs7g02400|Cs3g12230|Cs7g03720|Cs3g11620|Cs3g22340|Cs5g19430|orange1.1t01720|Cs1g13920|Cs6g13320|Cs3g14860|Cs4g08190|Cs3g16350|Cs3g03570|Cs1g09170|Cs3g01540|Cs3g11120|Cs1g14030|Cs1g24510|Cs6g08070|Cs1g16110|Cs3g05900|Cs6g03470|Cs7g21860|Citrus_sinensis_newGene_693…	http://amigo.geneontology.org/cgi-bin/amigo/term_details?term=GO:1901265
GO:0043169	MF	cation binding	0.1944	0.889	0.255	43169	206	3346	4.27e-10	1.75e-08	Cs6g14980|Cs8g12000|orange1.1t02748|Cs3g02310|orange1.1t04499|Cs3g26820|orange1.1t05292|Cs3g04540|Cs5g11730|Cs5g07160|Cs5g33380|Cs1g21430|Cs1g24440|Cs9g04760|Cs3g20810|Cs4g19470|orange1.1t03357|Cs2g07600|Cs3g10720|Cs6g16220|Cs5g20910|Cs1g13920|Cs6g13320|orange1.1t00531|Cs2g17370|Cs7g17470|Cs1g01540|Cs5g29420|Cs8g18800|Cs4g09080|Cs3g22160|Cs3g20300|Cs4g18500|Cs7g25870|Cs2g07240|Cs8g17960|Cs7g09860…	http://amigo.geneontology.org/cgi-bin/amigo/term_details?term=GO:0043169
GO:0008171	MF	O-methyltransferase activity	0.0021	0.874	0.263	8171	10	30	1.93e-06	3.24e-05	Cs1g24440|Cs3g20650|Cs9g11460|Cs3g05230|Cs1g03800|Cs2g16060|Cs5g13580|orange1.1t05018|orange1.1t03686|Cs9g11440	http://amigo.geneontology.org/cgi-bin/amigo/term_details?term=GO:0008171
GO:0008061	MF	chitin binding	0.0013	0.893	0.287	8061	5	16	0.000992247	0.00752841	Cs8g13740|orange1.1t03118|Cs4g01410|Cs8g13710|Cs8g16260	http://amigo.geneontology.org/cgi-bin/amigo/term_details?term=GO:0008061
GO:0080044	MF	quercetin 7-O-glucosyltransferase activity	0.0059	0.82	0.297	80044	13	62	4.93e-06	7.74e-05	Cs8g05320|orange1.1t01981|orange1.1t02388|Cs7g08110|Cs1g23720|Cs6g07330|Cs6g11550|Cs6g11540|Cs1g19770|Cs6g11190|Cs5g24820|Cs5g24640|Cs7g32220	http://amigo.geneontology.org/cgi-bin/amigo/term_details?term=GO:0080044
GO:0005509	MF	calcium ion binding	0.0136	0.911	0.318	5509	27	243	5.88e-06	9e-05	orange1.1t01651|Cs8g12000|orange1.1t02748|Cs3g26820|orange1.1t01298|Cs1g23590|Cs5g07160|Cs3g19070|Cs5g11570|Cs9g14550|orange1.1t04034|Cs3g10720|Cs6g02710|Cs1g13920|Cs6g13320|orange1.1t00531|Cs1g06010|Cs1g01540|Cs5g35250|Cs2g17400|Cs3g20300|Cs5g04280|Cs4g11690|Cs3g10710|Cs1g06020|Cs3g14130|Cs9g05900	http://amigo.geneontology.org/cgi-bin/amigo/term_details?term=GO:0005509
GO:0016747	MF	transferase activity, transferring acyl groups other than amino-acyl groups	0.0192	0.86	0.346	16747	27	319	0.000408657	0.00358661	Cs7g31730|Cs1g21740|Cs3g10450|Cs9g14880|orange1.1t02763|Cs8g20490|orange1.1t04606|Cs5g24470|Cs7g20420|Cs1g21780|Cs6g17140|Cs2g22710|Cs6g16220|Cs5g21190|Cs5g25860|Cs7g18040|Cs7g30820|Cs3g04840|Cs8g09830|Cs2g14720|Cs9g16270|Cs3g03970|Cs8g17800|orange1.1t01718|Cs1g05930|Cs7g31500|Cs1g03730	http://amigo.geneontology.org/cgi-bin/amigo/term_details?term=GO:0016747
GO:0001067	MF	regulatory region nucleic acid binding	0.0273	0.881	0.348	1067	29	341	0.000236495	0.00221107	orange1.1t00589|Cs6g05660|Cs3g23950|Cs4g14080|Cs1g19400|Cs9g10480|orange1.1t01175|Cs3g24450|Cs3g19420|Cs6g10120|Cs5g29830|orange1.1t00472|orange1.1t00339|Citrus_sinensis_newGene_711|Cs6g01750|Cs2g22610|orange1.1t01261|Cs9g13620|Cs4g18500|orange1.1t03944|Cs1g18580|Cs5g33870|Cs4g18250|Cs5g30390|Cs9g02640|Cs3g18250|Cs4g18310|Cs6g19660|Cs1g09610	http://amigo.geneontology.org/cgi-bin/amigo/term_details?term=GO:0001067
GO:0016746	MF	transferase activity, transferring acyl groups	0.022	0.858	0.353	16746	29	369	0.000771137	0.00612758	Cs1g21740|Cs7g31730|Cs9g14880|orange1.1t02763|Cs8g20490|orange1.1t04606|Cs5g24470|Cs7g20420|Cs1g21780|Cs6g17140|Cs7g18040|Cs6g16220|Cs5g21190|Cs1g05930|Cs1g02370|Cs5g25860|Cs5g29420|Cs2g22710|Cs7g30820|Cs3g04840|Cs8g09830|Cs2g14720|Cs9g16270|Cs3g03970|Cs8g17800|orange1.1t01718|Cs3g10450|Cs7g31500|Cs1g03730	http://amigo.geneontology.org/cgi-bin/amigo/term_details?term=GO:0016746
GO:0016757	MF	transferase activity, transferring glycosyl groups	0.0332	0.852	0.376	16757	41	602	0.00108657	0.00811758	Cs8g05320|orange1.1t02388|Cs4g03220|Cs3g09000|Cs4g03130|orange1.1t00566|Cs1g09360|Cs5g09110|Cs9g17880|Cs6g15320|Cs5g12710|orange1.1t04352|Cs8g15720|Cs6g11190|Cs6g07510|Cs6g11540|Cs3g23600|orange1.1t01707|Cs1g19770|Cs6g07330|Cs7g08110|Cs2g28730|Cs4g03210|Cs4g03140|orange1.1t00011|Cs4g03145|Cs5g29020|orange1.1t03149|Cs1g23720|Cs4g08470|Cs6g11550|Cs7g32220|Cs2g12850|Cs8g16380|Cs3g26020|Cs5g24820|Cs5…	http://amigo.geneontology.org/cgi-bin/amigo/term_details?term=GO:0016757
GO:0016682	MF	oxidoreductase activity, acting on diphenols and related substances as donors, oxygen as acceptor	0.0013	0.849	0.437	16682	7	24	0.000138549	0.00145761	Cs6g07450|Cs1g14690|Cs8g18800|Cs6g06920|Cs1g24250|Cs5g13130|orange1.1t00518	http://amigo.geneontology.org/cgi-bin/amigo/term_details?term=GO:0016682
GO:0016702	MF	oxidoreductase activity, acting on single donors with incorporation of molecular oxygen, incorporation of two atoms of oxygen	0.0015	0.851	0.442	16702	7	24	0.000138549	0.00145761	Cs2g03270|Cs1g17380|Cs4g19470|Cs9g11260|Cs2g28680|orange1.1t03774|orange1.1t03775	http://amigo.geneontology.org/cgi-bin/amigo/term_details?term=GO:0016702
GO:0016679	MF	oxidoreductase activity, acting on diphenols and related substances as donors	0.0019	0.857	0.453	16679	7	35	0.000985638	0.00752515	Cs6g07450|Cs1g14690|Cs8g18800|Cs6g06920|Cs1g24250|Cs5g13130|orange1.1t00518	http://amigo.geneontology.org/cgi-bin/amigo/term_details?term=GO:0016679
GO:0016701	MF	oxidoreductase activity, acting on single donors with incorporation of molecular oxygen	0.002	0.856	0.456	16701	7	33	0.00072788	0.00583432	Cs2g03270|Cs1g17380|Cs4g19470|Cs9g11260|Cs2g28680|orange1.1t03774|orange1.1t03775	http://amigo.geneontology.org/cgi-bin/amigo/term_details?term=GO:0016701
GO:0046872	MF	metal ion binding	0.1939	0.875	0.465	46872	205	3341	6.24e-10	2.47e-08	Cs6g14980|Cs8g12000|orange1.1t02748|Cs3g02310|orange1.1t04499|Cs3g26820|orange1.1t05292|Cs3g04540|Cs5g11730|Cs5g07160|Cs5g33380|Cs1g21430|Cs1g24440|Cs9g04760|Cs3g20810|Cs4g19470|orange1.1t03357|Cs2g07600|Cs3g10720|Cs6g16220|Cs5g20910|Cs1g13920|Cs6g13320|orange1.1t00531|Cs2g17370|Cs7g17470|Cs1g01540|Cs5g29420|Cs8g18800|Cs4g09080|Cs3g22160|Cs3g20300|Cs4g18500|Cs7g25870|Cs2g07240|Cs8g17960|Cs7g09860…	http://amigo.geneontology.org/cgi-bin/amigo/term_details?term=GO:0046872
GO:0016722	MF	oxidoreductase activity, oxidizing metal ions	0.0029	0.852	0.474	16722	11	48	1.27e-05	0.000174397	Cs6g07450|Cs1g14690|Cs8g18800|Cs6g06920|Cs2g02940|Cs1g24250|Cs6g09150|orange1.1t00399|Cs9g19350|Cs8g01960|orange1.1t00518	http://amigo.geneontology.org/cgi-bin/amigo/term_details?term=GO:0016722

## Sheet: Pt1 vs Cj1 DEG GO
ID	Class	Description	Frequency	Uniqueness	Dispensability	Representative	Input number	Background number	P-Value	Corrected P-Value	Input	Hyperlink
GO:0002376	BP	immune system process	0.01532	0.987	0	2376	104	323	3.8e-10	2.07e-08	Cs3g16700|Cs1g07790|Cs7g12795|Cs6g18540|Cs2g28060|Cs7g18650|Cs5g17360|Cs6g18920|Cs6g13810|Cs7g18710|Cs5g21900|Cs5g04790|Cs3g11620|orange1.1t03119|Cs1g16720|Cs5g10560|Cs4g07210|Cs4g05890|Cs6g06480|Cs1g14896|orange1.1t02139|Cs5g23420|Cs2g20520|Cs7g20890|Cs7g26410|Cs5g19460|Cs5g25930|orange1.1t02759|Cs8g07390|Cs1g14920|orange1.1t04036|Cs1g17100|Cs2g07500|Cs9g08050|Cs1g06320|Cs8g15480|Cs3g27850|orang…	http://amigo.geneontology.org/cgi-bin/amigo/term_details?term=GO:0002376
GO:0006811	BP	ion transport	0.04174	0.951	0	6811	142	595	2.7e-06	7.97e-05	Cs7g27560|Cs6g07300|Cs1g17440|Cs7g30340|orange1.1t04492|Cs9g18110|Cs2g02340|Cs2g12210|Cs4g19640|Cs4g17320|Cs6g11660|Cs2g25150|Cs4g09470|Cs6g11700|Cs6g05990|Cs7g15720|Cs4g19660|Cs4g06210|Cs2g20960|Cs7g24270|Cs4g19580|Cs8g19430|Cs7g06870|Cs6g21330|Cs3g20065|Cs2g13190|Cs5g02600|Cs1g18920|Cs2g23200|Cs7g04490|Cs7g02320|Cs3g04600|orange1.1t01989|Cs7g09120|Cs4g18620|Cs9g18200|Cs1g19850|Cs9g09780|Cs2g196…	http://amigo.geneontology.org/cgi-bin/amigo/term_details?term=GO:0006811
GO:0008152	BP	metabolic process	0.5609	0.994	0	8152	1861	10118	4.62e-20	6.37e-18	Cs3g07440|orange1.1t05868|Cs6g14970|orange1.1t03609|Cs6g05280|Cs6g08640|Cs2g12700|Cs5g31910|Cs2g07040|Cs2g28180|Cs4g09770|orange1.1t04393|Cs5g20320|Cs5g09615|Cs7g23820|Cs1g11310|Cs1g21630|Cs2g27160|Cs9g04880|Cs9g13140|orange1.1t03042|Cs4g19460|Cs2g07590|orange1.1t04027|Cs3g16395|Cs6g06480|Cs4g08770|Cs6g11950|Cs5g30990|Cs4g02380|Cs7g12100|Cs7g02360|Cs1g21980|Cs7g30850|Cs6g16860|Cs5g27970|Cs5g03050…	http://amigo.geneontology.org/cgi-bin/amigo/term_details?term=GO:0008152
GO:0009611	BP	response to wounding	0.00816	0.785	0	9611	82	179	2.27e-14	1.83e-12	Cs3g13930|Cs3g22910|Cs3g15900|Cs8g12000|Cs2g22660|Cs3g25140|Cs6g11930|Cs3g07440|Cs1g21740|Cs4g18140|orange1.1t02662|Cs8g04280|orange1.1t03770|Cs7g20500|Cs1g19830|Cs2g30610|Cs2g28210|Cs3g20330|Cs3g06070|Cs7g23050|Cs2g21000|Cs1g24440|Cs1g19850|Cs5g21900|Cs1g17380|orange1.1t04376|Cs4g17460|orange1.1t00435|Cs8g18490|Cs4g10930|Cs1g26170|Cs5g33510|Cs9g17060|Cs6g12480|Cs1g16720|orange1.1t01993|Cs1g04650…	http://amigo.geneontology.org/cgi-bin/amigo/term_details?term=GO:0009611
GO:0009987	BP	cellular process	0.58826	0.994	0	9987	1911	10703	1.69e-15	1.59e-13	orange1.1t05868|Cs7g07000|orange1.1t03609|Cs6g05280|Cs6g08640|Cs2g12700|orange1.1t03603|Cs5g31910|Cs2g07040|Cs4g09770|Cs7g01800|Cs5g20320|Cs1g11310|Cs7g24270|Cs1g21630|Cs2g27160|Cs3g02070|Cs9g04880|Cs9g13140|Cs4g19460|Cs2g07590|orange1.1t04027|orange1.1t03049|Cs6g06480|orange1.1t05999|Cs1g05970|Cs6g11950|Cs5g30990|Cs8g01350|Cs4g02380|Cs1g21980|Cs7g30850|Cs6g16860|Cs5g27970|Cs5g03050|Cs7g02540|Cs7…	http://amigo.geneontology.org/cgi-bin/amigo/term_details?term=GO:0009987
GO:0019748	BP	secondary metabolic process	0.01938	0.797	0	19748	173	442	8.94e-23	2.02e-20	Cs7g01340|Cs3g20650|Cs1g12670|orange1.1t04499|Cs4g01910|Cs9g14170|Cs7g31930|orange1.1t03609|Cs4g02990|Cs5g11730|Cs6g05280|Cs9g13910|Cs3g09090|Cs7g11300|Cs7g18880|orange1.1t03357|orange1.1t03684|Cs9g17060|orange1.1t03686|Cs5g34430|Cs5g24900|Cs6g07410|Cs2g19510|Cs8g04980|Cs5g29420|Cs3g22160|Cs2g05420|orange1.1t01519|Cs3g27010|Cs5g13580|orange1.1t05018|orange1.1t04895|Cs8g20850|Cs5g25000|Cs5g34835|C…	http://amigo.geneontology.org/cgi-bin/amigo/term_details?term=GO:0019748
GO:0023052	BP	signaling	0.08908	0.988	0	23052	380	1645	4.85e-13	3.47e-11	Cs8g12000|Cs2g04700|Cs6g16000|Cs8g11860|Cs7g18710|orange1.1t04568|Citrus_sinensis_newGene_9|Cs4g09770|Cs4g10630|orange1.1t01843|Cs6g13320|Cs7g06310|Cs5g19450|Cs2g27160|Cs4g18500|Cs9g13140|Cs5g26630|Cs5g04970|orange1.1t01850|orange1.1t05411|Cs5g18230|Cs4g18430|Cs8g07390|Citrus_sinensis_newGene_1198|Cs5g21960|Cs7g13030|orange1.1t00294|Cs3g21660|Cs7g20890|Cs3g27850|Cs5g22460|Cs7g29570|Cs3g02600|Cs7g…	http://amigo.geneontology.org/cgi-bin/amigo/term_details?term=GO:0023052
GO:0032501	BP	multicellular organismal process	0.1136	0.988	0	32501	467	2573	0.000275835	0.00491291	orange1.1t04964|Cs2g04700|Cs6g15790|Cs2g21530|Cs5g05490|Cs2g14930|Cs6g08640|Citrus_sinensis_newGene_4|Cs3g15840|orange1.1t02892|Cs4g11600|Cs7g22430|Cs1g11310|Cs7g31690|Cs1g21630|Cs5g29980|Cs8g19430|Cs4g18500|Cs5g10730|Cs4g03000|Cs2g23750|Cs4g19460|Cs5g13500|Cs1g08390|Cs6g06480|Cs5g30100|Cs3g04600|orange1.1t03541|Cs1g05970|Cs6g11950|Cs2g16510|Cs1g01760|Cs2g28150|Cs6g04140|Cs1g21980|Cs1g21350|Cs7g0…	http://amigo.geneontology.org/cgi-bin/amigo/term_details?term=GO:0032501
GO:0042026	BP	protein refolding	0.00039	0.96	0	42026	8	8	0.000458992	0.00758121	Cs5g26370|Cs5g26380|Cs5g26320|Cs1g08410|Cs2g23210|Cs1g18140|orange1.1t04719|Cs7g12310	http://amigo.geneontology.org/cgi-bin/amigo/term_details?term=GO:0042026
GO:0044699	BP	single-organism process	0.41709	0.992	0	44699	1689	8272	1.09e-37	1.05e-34	Cs3g07440|Cs6g14970|Cs7g07000|orange1.1t03609|Cs6g05280|Cs6g08640|orange1.1t03600|Cs5g31910|Cs2g07040|Cs4g09770|Cs1g15250|Cs7g23820|Cs1g11310|Cs7g24270|Cs1g21630|Cs2g27160|Cs8g04900|Cs9g13140|orange1.1t03042|Cs4g19460|orange1.1t04027|Cs3g16395|Cs6g06480|Cs1g05970|Cs6g11950|Cs8g01350|Cs4g02380|Cs7g12100|Cs2g12700|Cs1g21980|Cs7g30850|Cs5g27970|Cs5g03050|Cs7g06040|Cs7g02010|Citrus_sinensis_newGene_8…	http://amigo.geneontology.org/cgi-bin/amigo/term_details?term=GO:0044699
GO:0048878	BP	chemical homeostasis	0.01765	0.936	0	48878	80	334	0.000339058	0.0058765	Cs6g08320|Cs8g02120|Cs6g17860|Cs4g02360|Cs3g12580|Cs5g02760|orange1.1t03944|Cs3g25560|Cs7g07000|Cs6g11670|Cs3g25590|Cs6g08640|Cs9g19350|Cs3g10450|orange1.1t02910|Cs2g02120|Cs8g02620|Cs1g16160|Cs4g02850|orange1.1t04463|Cs6g11700|Cs4g01910|orange1.1t04447|Cs2g18810|Cs6g11660|Cs4g02810|Cs4g09470|Cs3g19460|Cs2g05170|Cs3g01900|Cs7g11890|Cs1g24480|Cs7g30340|Cs6g06020|orange1.1t01989|Cs4g04340|Cs6g08630…	http://amigo.geneontology.org/cgi-bin/amigo/term_details?term=GO:0048878
GO:0050896	BP	response to stimulus	0.25943	0.99	0	50896	1305	5369	6.11e-60	2.36e-56	Cs7g01340|Cs1g07790|Cs5g11730|orange1.1t02038|Cs8g12000|orange1.1t04515|Cs9g14550|Cs4g03130|Cs3g07440|orange1.1t03119|Cs6g14970|Cs7g07000|Cs4g02990|Cs7g29920|Cs9g04160|orange1.1t04034|Cs7g02830|Cs5g26750|Cs1g12310|Cs2g17570|orange1.1t05115|Cs4g02850|Cs7g18710|Cs2g27010|Cs5g27280|orange1.1t04568|Cs8g01040|Cs2g28180|Cs7g18810|Citrus_sinensis_newGene_9|Cs4g09770|Cs8g14930|Cs4g10630|Cs4g05770|Cs2g156…	http://amigo.geneontology.org/cgi-bin/amigo/term_details?term=GO:0050896
GO:0051704	BP	multi-organism process	0.03362	0.987	0	51704	310	1441	4.22e-08	1.58e-06	Cs3g16700|Cs6g07300|Cs2g17570|Cs2g23280|Cs4g11850|Cs6g12330|Cs2g28060|Cs5g14090|Cs5g10400|Cs9g19350|orange1.1t01135|Cs6g18920|Cs8g16760|Cs1g12310|Cs6g13810|Cs7g18710|Cs1g10970|Cs7g06330|Cs7g01850|Cs5g21900|Cs7g22220|Cs5g10550|Cs5g07854|Cs5g04790|Cs4g10630|Cs5g31340|Cs7g02030|Cs3g11620|Cs2g23160|Cs5g07856|Cs4g11370|Cs4g11600|orange1.1t03119|orange1.1t03449|Cs1g04730|Cs6g20930|orange1.1t04592|Cs5g2…	http://amigo.geneontology.org/cgi-bin/amigo/term_details?term=GO:0051704
GO:0065007	BP	biological regulation	0.28554	0.99	0	65007	929	5286	1.19e-05	0.000310975	Cs8g12000|Cs2g04700|Cs7g26900|Cs9g14550|Cs8g20030|Cs6g16000|Cs9g18110|orange1.1t03609|Cs5g05490|Cs1g17100|Cs6g08640|Cs5g26750|Cs2g12700|Cs2g17570|Cs4g02850|Cs7g18710|Cs5g31910|Cs6g03270|orange1.1t04568|Cs2g07040|Cs7g18810|Citrus_sinensis_newGene_9|Cs4g09770|Cs4g15790|Cs3g12580|Cs4g10630|Cs2g15600|Cs6g11700|Cs6g12100|Cs5g19510|Cs3g15840|Cs6g13320|Cs5g05080|Cs5g27440|Cs5g19450|Cs7g22430|Cs5g19260|C…	http://amigo.geneontology.org/cgi-bin/amigo/term_details?term=GO:0065007
GO:0007154	BP	cell communication	0.09698	0.939	0.043	7154	421	1811	1.01e-14	8.85e-13	Cs8g12000|Cs2g04700|Cs6g18540|Cs6g16000|Cs8g11860|Cs2g12700|Cs7g18710|orange1.1t04568|Citrus_sinensis_newGene_9|Cs4g09770|Cs4g10630|orange1.1t01843|Cs6g13320|Cs4g11600|Cs7g06310|Cs5g19450|Cs1g11310|Cs2g27160|Cs4g18500|Cs9g13140|Cs1g17220|Cs5g26630|Cs5g04970|orange1.1t01850|Cs1g05970|orange1.1t05411|Cs7g21860|Cs5g18230|Cs4g18430|Cs8g07390|Citrus_sinensis_newGene_1198|Cs5g21960|Cs7g13030|orange1.1t…	http://amigo.geneontology.org/cgi-bin/amigo/term_details?term=GO:0007154
GO:0009813	BP	flavonoid biosynthetic process	0.00332	0.888	0.053	9813	82	130	1.62e-20	2.32e-18	Cs8g05320|Cs4g02360|Cs3g20650|Cs5g11730|Cs7g16990|Cs4g01910|Cs1g23720|orange1.1t03186|Cs4g02380|Cs1g19730|Cs3g10450|Cs1g25280|Cs4g02990|Cs2g05350|Cs6g11150|Cs7g03980|Cs5g21260|Cs2g14970|Cs1g12310|Cs3g20330|orange1.1t03587|Cs9g17060|Cs5g23920|Cs8g20750|Cs6g11490|Cs5g16860|Cs1g03540|orange1.1t01882|orange1.1t03432|orange1.1t04506|Cs1g24890|Cs8g02120|Cs2g05420|Cs7g03170|Cs1g19770|Cs5g24820|Cs5g21190…	http://amigo.geneontology.org/cgi-bin/amigo/term_details?term=GO:0009813
GO:0009812	BP	flavonoid metabolic process	0.00414	0.941	0.064	9812	87	144	8.86e-21	1.32e-18	Cs3g20650|Cs5g11730|Cs4g01910|Cs4g02990|Cs6g11150|Cs2g02470|Cs1g12310|Cs1g19730|Cs6g11490|Cs9g17060|orange1.1t03686|Cs7g08110|Cs6g07330|Cs2g05420|Cs5g13580|orange1.1t05018|orange1.1t04895|Cs5g25000|Cs2g23750|Cs2g16290|orange1.1t03432|orange1.1t01986|Cs7g16990|Cs7g32250|Cs4g02380|Cs7g27920|Cs1g24890|Cs8g02120|Cs5g24820|Cs5g21190|Cs5g23920|Cs7g32220|Cs7g25580|Cs8g04920|Cs5g23160|Cs1g25280|orange1.1…	http://amigo.geneontology.org/cgi-bin/amigo/term_details?term=GO:0009812
GO:0032259	BP	methylation	0.01834	0.945	0.064	32259	72	265	2.66e-05	0.000609378	Cs2g05420|Cs3g20650|Cs1g12670|Cs9g09530|Cs9g11460|Cs5g35060|orange1.1t05018|Cs2g19290|Cs9g09510|orange1.1t03003|Cs3g26980|Cs2g03100|Cs2g28310|Cs3g19390|orange1.1t01178|Cs6g04150|orange1.1t02621|Cs4g07370|Cs7g32420|Cs2g12090|Cs1g07920|Cs5g16860|Cs6g18060|orange1.1t04506|Cs3g01530|Cs9g10830|Cs6g15920|orange1.1t01941|Cs9g11440|orange1.1t04393|Cs9g13790|Citrus_sinensis_newGene_1491|Cs6g18070|orange1.…	http://amigo.geneontology.org/cgi-bin/amigo/term_details?term=GO:0032259
GO:1901615	BP	organic hydroxy compound metabolic process	0.01265	0.936	0.073	1901615	63	186	2.45e-07	8.68e-06	Cs8g05320|Cs7g06090|Cs3g20650|Cs7g16990|Cs1g01150|Cs2g05420|Cs5g35060|orange1.1t05018|Cs1g16160|Cs8g01160|Cs8g19150|Cs8g03530|Cs7g02830|Cs3g03960|Cs5g09615|Cs2g21000|Cs5g16860|Cs7g06040|orange1.1t04506|Cs4g01580|Cs2g18810|Cs7g11890|orange1.1t05423|orange1.1t03686|orange1.1t03687|Cs1g03370|Cs1g24480|Cs7g25580|Cs3g04670|Cs9g17840|Cs3g21200|Cs5g33880|Cs7g15250|Cs5g35080|Cs2g23860|Cs9g16610|Cs2g23820…	http://amigo.geneontology.org/cgi-bin/amigo/term_details?term=GO:1901615
GO:0046777	BP	protein autophosphorylation	0.00604	0.912	0.076	46777	39	121	0.000105049	0.00215574	Cs8g01040|Cs6g19820|Cs6g18290|Cs6g18540|Cs7g12040|Cs5g32110|Cs3g05160|Cs4g10530|Cs7g09350|Cs2g07480|orange1.1t01652|Cs7g26990|Cs4g15900|orange1.1t02715|Cs9g14550|Cs1g22990|Cs1g13880|Cs4g11800|Cs6g18080|orange1.1t01298|Cs6g13320|orange1.1t01609|orange1.1t02662|Citrus_sinensis_newGene_585|Cs4g10520|orange1.1t03800|Cs6g16460|Cs3g05840|Cs7g27250|Cs6g10250|Cs2g13430|Cs9g14580|Cs2g07190|Cs4g10370|Cs6g0…	http://amigo.geneontology.org/cgi-bin/amigo/term_details?term=GO:0046777
GO:0008219	BP	cell death	0.00734	0.848	0.115	8219	65	174	8.16e-09	3.67e-07	Cs8g05540|Cs8g15480|Cs1g07790|Citrus_sinensis_newGene_4|Cs7g12795|Cs1g20650|Cs6g11930|orange1.1t04592|Cs3g26720|Cs5g17360|Cs6g04270|Cs5g33100|Cs8g02220|Cs2g30590|Cs8g07870|Cs1g20630|Cs3g06070|Cs5g21900|Cs1g22680|Cs3g12310|Cs5g04790|Cs2g07500|Cs2g05450|Cs1g08280|Cs2g28680|orange1.1t05345|Cs1g03720|Cs1g06320|orange1.1t03119|Cs1g07440|Cs8g14675|Cs7g20890|Cs1g07780|Cs7g15720|Cs1g03700|Cs5g22260|Cs3g0…	http://amigo.geneontology.org/cgi-bin/amigo/term_details?term=GO:0008219
GO:0048581	BP	negative regulation of post-embryonic development	0.00354	0.87	0.185	48581	28	83	0.000517727	0.00837245	Cs2g19010|Cs6g15000|Cs6g13180|Cs2g28060|Cs3g07600|Cs4g14080|Cs7g08660|Cs4g18510|Cs3g06690|orange1.1t01099|Cs1g25030|Cs6g14970|Cs3g15840|orange1.1t02330|Cs7g29040|Cs8g13340|orange1.1t03541|Cs5g22260|Cs2g15470|Cs8g15080|Cs5g22280|Cs4g18500|Cs7g02340|Cs3g17260|Cs3g06710|Cs6g12420|Cs5g07430|Cs5g22210	http://amigo.geneontology.org/cgi-bin/amigo/term_details?term=GO:0048581
GO:0044763	BP	single-organism cellular process	0.23034	0.849	0.188	44763	1174	5701	1.3e-24	4.9e-22	orange1.1t04964|Cs7g01340|Cs1g07790|Cs2g04700|Cs2g17570|Cs1g10530|Cs8g12000|Cs1g23720|Cs9g14550|orange1.1t05292|Cs8g20030|Cs6g16000|Cs7g07000|orange1.1t03609|Cs4g02990|orange1.1t00615|Cs2g14930|Cs6g08640|Cs2g12700|Cs4g02850|Cs7g18710|Cs5g31910|orange1.1t02582|orange1.1t04568|Cs6g11490|Cs9g02000|Citrus_sinensis_newGene_9|Cs4g09770|Cs6g04770|Cs7g12795|Cs4g10630|Cs2g15600|Cs6g11700|Cs5g19510|orange1…	http://amigo.geneontology.org/cgi-bin/amigo/term_details?term=GO:0044763
GO:0010942	BP	positive regulation of cell death	0.00104	0.82	0.192	10942	12	20	0.000508439	0.00827343	orange1.1t01070|Cs8g05540|Cs5g22260|Cs1g20650|Cs5g04790|Cs1g20630|Cs2g07500|orange1.1t03802|Cs1g08280|Cs1g07440|Cs5g22210|Cs5g22280	http://amigo.geneontology.org/cgi-bin/amigo/term_details?term=GO:0010942
GO:0044237	BP	cellular metabolic process	0.46461	0.888	0.196	44237	1470	8226	6.11e-11	3.58e-09	orange1.1t05868|orange1.1t03609|Cs6g05280|Cs6g08640|Cs2g12700|Cs5g31910|Cs2g07040|Cs4g09770|Cs5g20320|Cs3g23200|Cs1g11310|Cs1g21630|Cs2g27160|Cs9g04880|Cs9g13140|Cs4g19460|Cs2g07590|orange1.1t04027|orange1.1t03049|Cs6g06480|Cs6g11950|Cs5g30990|Cs4g02380|Cs1g21980|Cs7g30850|Cs6g16860|Cs5g27970|Cs5g03050|Cs7g06040|Cs7g02010|Citrus_sinensis_newGene_880|Cs5g32930|Citrus_sinensis_newGene_882|Cs3g01890…	http://amigo.geneontology.org/cgi-bin/amigo/term_details?term=GO:0044237
GO:1901617	BP	organic hydroxy compound biosynthetic process	0.00824	0.9	0.216	1901617	53	132	2.88e-08	1.12e-06	Cs7g06090|Cs2g05420|Cs3g20650|Cs7g16990|Cs1g01150|orange1.1t05018|Cs5g35060|Cs1g16160|Cs8g01160|Cs8g19150|Cs8g03530|Cs7g02830|Cs3g03960|Cs5g09615|Cs5g16860|Cs7g06040|orange1.1t04506|Cs5g10740|Cs2g18810|orange1.1t05423|orange1.1t03686|orange1.1t03687|Cs1g24480|Cs7g25580|Cs3g04670|Cs9g17840|Cs5g33880|Cs7g15250|Cs5g35080|Cs2g23860|Cs9g16610|Cs2g23820|Cs5g13580|Cs8g03350|Cs1g10530|Cs8g18780|Cs2g28670…	http://amigo.geneontology.org/cgi-bin/amigo/term_details?term=GO:1901617
GO:0014070	BP	response to organic cyclic compound	0.01606	0.709	0.224	14070	110	315	2.18e-12	1.4e-10	Cs4g03220|Cs2g17570|Cs3g18070|Cs5g04790|Cs4g03130|Cs7g18650|orange1.1t02936|Cs9g08200|Cs6g18920|Cs1g12310|Cs7g18710|Cs5g23920|Cs2g14570|Cs5g04070|Cs1g16720|Cs9g19180|Cs4g05890|Cs1g18920|Citrus_sinensis_newGene_1502|orange1.1t02139|Cs6g03000|Cs2g20520|Cs5g27440|Cs2g05460|Cs1g21740|orange1.1t03622|Cs2g12700|Cs7g20500|Cs6g06480|Cs2g17600|Cs6g02380|Cs7g15790|Cs8g07390|Cs1g18930|Citrus_sinensis_newGen…	http://amigo.geneontology.org/cgi-bin/amigo/term_details?term=GO:0014070
GO:0009058	BP	biosynthetic process	0.24432	0.926	0.233	9058	927	4942	4.38e-10	2.35e-08	orange1.1t04964|Cs7g15650|orange1.1t01032|Cs7g26900|orange1.1t02775|Cs8g19350|Cs8g20030|Cs9g09510|Cs6g16000|orange1.1t03609|Cs4g02990|Cs5g05490|Cs2g14930|Cs7g02830|Cs1g12310|Cs2g17570|orange1.1t02587|Cs5g31910|Cs6g03270|Cs6g11490|Cs7g18810|Cs4g09770|Cs4g15790|Cs5g16990|Citrus_sinensis_newGene_4|orange1.1t01725|Cs2g18510|orange1.1t01720|orange1.1t01723|Cs3g09140|Cs5g21190|Cs5g09615|Cs9g16090|Cs5g0…	http://amigo.geneontology.org/cgi-bin/amigo/term_details?term=GO:0009058
GO:0007166	BP	cell surface receptor signaling pathway	0.01204	0.663	0.234	7166	65	156	2.49e-10	1.4e-08	Cs6g05010|Cs7g14210|orange1.1t03893|Cs5g28640|Cs6g18290|orange1.1t01298|Citrus_sinensis_newGene_1448|orange1.1t01652|Cs2g07480|Cs5g28620|Cs1g14800|Cs2g04700|Cs6g08100|Cs2g09650|Cs2g04740|Cs6g07000|Cs4g18430|orange1.1t04457|Cs6g18080|Cs5g29260|Citrus_sinensis_newGene_1569|Cs6g20340|Cs5g02390|Citrus_sinensis_newGene_9|Citrus_sinensis_newGene_1554|Citrus_sinensis_newGene_1198|Cs5g11310|Cs1g05120|Cs9…	http://amigo.geneontology.org/cgi-bin/amigo/term_details?term=GO:0007166
GO:0042214	BP	terpene metabolic process	0.00065	0.776	0.245	42214	14	18	2.33e-05	0.000567587	orange1.1t04957|Cs4g19460|Cs4g12060|Cs3g07920|Cs7g01700|Cs8g02140|Cs5g27580|orange1.1t06069|Cs4g11980|Cs6g17510|orange1.1t05292|Cs2g22180|Cs2g07250|Cs3g13040	http://amigo.geneontology.org/cgi-bin/amigo/term_details?term=GO:0042214
GO:0051707	BP	response to other organism	0.04968	0.721	0.28	51707	240	1088	2.92e-07	1.01e-05	Cs3g16700|Cs2g17570|Cs2g23280|Cs8g12000|Cs6g12330|Cs2g28060|Cs5g14090|Cs1g20630|Cs9g19350|orange1.1t02930|Cs6g18920|Cs8g16760|Cs1g12310|Cs6g13810|Cs7g18710|Cs1g10970|Cs7g06330|Cs1g24440|Cs5g21900|Cs7g22220|Cs5g10550|Cs5g04790|Cs4g10630|Cs5g23420|Cs7g02030|Cs3g11620|Cs2g23160|Citrus_sinensis_newGene_1573|orange1.1t03119|orange1.1t03449|orange1.1t04592|Cs5g29420|Cs6g15560|Cs4g10930|Cs1g16720|Cs8g07…	http://amigo.geneontology.org/cgi-bin/amigo/term_details?term=GO:0051707
GO:0009266	BP	response to temperature stimulus	0.02287	0.772	0.295	9266	121	493	4.76e-06	0.000134347	Cs8g12000|Cs4g03220|orange1.1t03800|Cs8g14930|Cs4g03130|Cs2g28060|Cs7g31930|Cs5g18500|Cs7g02830|Cs9g15960|Cs4g05880|orange1.1t03053|Cs8g14400|Cs2g07600|Cs9g17250|Cs2g05790|orange1.1t00436|Cs2g14570|orange1.1t04719|orange1.1t00435|Cs1g01540|Cs5g35210|Cs6g01850|Cs5g10730|Cs5g28690|Cs7g28630|Cs7g29040|orange1.1t03049|Cs1g08410|Cs7g10740|Cs3g15900|Cs7g24140|Cs8g01040|Cs6g11930|Cs3g26720|Cs6g06660|Cs3…	http://amigo.geneontology.org/cgi-bin/amigo/term_details?term=GO:0009266
GO:0048583	BP	regulation of response to stimulus	0.02521	0.756	0.299	48583	102	459	0.000579017	0.00920947	Cs7g12795|Cs7g18650|Cs5g17360|Cs3g22580|orange1.1t02936|Cs9g08200|Cs7g02830|orange1.1t02621|Cs7g18710|Cs3g08620|Cs1g25030|Cs4g15420|Cs7g05140|Cs1g16720|Cs2g15470|Cs9g05060|orange1.1t02330|Cs6g06480|Cs6g03000|Cs5g23420|Cs2g14400|Cs8g01040|Cs7g16990|Cs6g18920|Cs2g28150|Cs6g11930|Cs6g15680|Cs4g20320|Cs3g03960|Cs1g08050|Cs7g06040|Cs6g18540|Cs7g11020|Cs1g17100|Cs1g17220|Cs4g18580|Cs7g20890|Cs3g04670|C…	http://amigo.geneontology.org/cgi-bin/amigo/term_details?term=GO:0048583
GO:0046148	BP	pigment biosynthetic process	0.00639	0.818	0.307	46148	53	132	2.88e-08	1.12e-06	Cs2g05420|Cs3g20650|Cs7g16990|orange1.1t06069|orange1.1t05018|Cs5g35060|Cs4g14080|Cs9g04920|Cs1g20530|Cs4g18510|Cs5g09110|Cs2g14970|Cs1g12310|Cs3g20330|Cs5g25000|Cs5g23920|Cs5g03050|Cs5g16860|Cs3g13040|Cs7g30080|orange1.1t04506|Cs5g10740|Cs1g24890|Cs4g10240|Cs5g21190|orange1.1t05423|orange1.1t03686|Cs7g03980|Cs2g30990|Cs1g06850|Cs7g19580|Cs9g17060|Cs7g25580|Cs6g17510|orange1.1t04957|Cs5g33880|Cs4…	http://amigo.geneontology.org/cgi-bin/amigo/term_details?term=GO:0046148
GO:0042440	BP	pigment metabolic process	0.00785	0.814	0.314	42440	61	160	1.27e-08	5.4e-07	Cs2g05420|Cs3g20650|Cs7g16990|orange1.1t06069|orange1.1t05018|Cs5g35060|Cs4g14080|Cs9g04920|Cs1g20530|Cs4g18510|Cs5g09110|Cs2g02470|Cs1g12310|Cs3g20330|Cs5g25000|Cs9g07520|Cs5g23920|Cs5g03050|Cs5g16860|Cs5g23160|Cs1g22680|Cs7g30080|orange1.1t04506|Cs5g10740|Cs1g24890|Cs2g14970|Cs4g10240|Cs5g21190|orange1.1t05423|orange1.1t03686|Cs7g03980|Cs2g30990|Cs1g06850|Cs7g19580|Cs9g17060|Cs8g15480|Cs7g25580…	http://amigo.geneontology.org/cgi-bin/amigo/term_details?term=GO:0042440
GO:0044710	BP	single-organism metabolic process	0.1839	0.854	0.322	44710	812	3652	7.44e-24	2.21e-21	orange1.1t04964|orange1.1t06022|orange1.1t01032|orange1.1t02038|orange1.1t02775|Cs7g01340|Cs1g23720|orange1.1t05292|Cs3g07440|Cs9g16580|Cs9g09510|orange1.1t03609|Cs4g02990|Cs5g11730|Cs2g14930|Cs6g08640|Cs1g12310|orange1.1t02582|Cs2g21220|Cs6g11490|Citrus_sinensis_newGene_4|Cs5g13040|orange1.1t01725|Cs5g14950|orange1.1t01720|Cs3g09140|orange1.1t03222|Cs1g24120|Cs6g09480|Cs9g16090|Cs7g23820|Cs5g294…	http://amigo.geneontology.org/cgi-bin/amigo/term_details?term=GO:0044710
GO:0044550	BP	secondary metabolite biosynthetic process	0.01183	0.747	0.33	44550	135	298	2.17e-22	4.19e-20	Cs3g20650|Cs5g11730|orange1.1t04499|Cs4g01910|Cs9g14170|Cs7g31930|orange1.1t03609|Cs6g05280|Cs9g13910|Cs3g09090|Cs7g11300|Cs7g18880|orange1.1t03357|orange1.1t03684|Cs9g17060|orange1.1t03686|Cs3g09140|Cs2g19510|Cs8g04980|Cs5g29420|Cs3g22160|Cs2g05420|orange1.1t01519|Cs5g13580|orange1.1t05018|orange1.1t04895|Cs5g25000|Cs5g34835|Cs8g03420|Cs1g08280|Cs3g13080|Cs7g29920|Cs6g06920|Cs4g14140|Cs3g08680|C…	http://amigo.geneontology.org/cgi-bin/amigo/term_details?term=GO:0044550
GO:0007568	BP	aging	0.00544	0.909	0.342	7568	41	143	0.000544616	0.0087342	Cs6g15000|Cs6g20190|Cs5g33510|Cs6g11930|Cs7g14170|Cs7g15720|orange1.1t02662|Cs4g13490|orange1.1t03587|Cs2g09110|Citrus_sinensis_newGene_880|Cs1g26170|Cs6g06660|Cs9g17250|orange1.1t03034|Cs5g33290|Cs1g08280|orange1.1t00294|Cs1g03720|Cs7g32220|Cs5g28190|orange1.1t05190|Cs3g17660|Cs1g09640|Cs1g03700|Cs2g08850|Citrus_sinensis_newGene_859|Cs5g13140|Cs2g15470|Cs8g18300|Cs7g22700|orange1.1t01168|Cs3g089…	http://amigo.geneontology.org/cgi-bin/amigo/term_details?term=GO:0007568
GO:0071704	BP	organic substance metabolic process	0.49271	0.919	0.344	71704	1548	8884	8.74e-09	3.88e-07	orange1.1t05868|orange1.1t03609|Cs6g05280|Cs6g08640|Cs2g12700|Cs5g31910|Cs2g07040|Cs4g09770|Cs5g20320|Cs7g23820|Cs1g11310|Cs1g21630|Cs2g27160|Cs9g04880|Cs9g13140|Cs4g19460|Cs2g07590|orange1.1t04027|Cs3g16395|Cs6g06480|Cs4g08770|Cs6g11950|Cs5g30990|Cs4g02380|orange1.1t03049|Cs7g02360|Cs1g21980|Cs7g30850|Cs6g16860|Cs5g27970|Cs5g03050|Cs7g28400|Cs7g02010|Citrus_sinensis_newGene_880|Cs5g32930|Citrus_…	http://amigo.geneontology.org/cgi-bin/amigo/term_details?term=GO:0071704
GO:0050789	BP	regulation of biological process	0.24333	0.929	0.352	50789	827	4585	1.67e-06	5.08e-05	Cs8g12000|Cs2g04700|Cs7g26900|Cs9g14550|Cs8g20030|Cs6g16000|orange1.1t03609|Cs5g05490|Cs1g17100|Cs7g02830|Cs5g26750|Cs2g12700|Cs2g17570|Cs7g18710|Cs5g31910|Cs6g03270|orange1.1t04568|Cs2g07040|Cs7g18810|Citrus_sinensis_newGene_9|Cs4g09770|Cs4g15790|Citrus_sinensis_newGene_4|Cs4g10630|Cs2g15600|Cs5g19510|Cs3g15840|Cs6g13320|Cs5g05080|Cs5g27440|Cs5g19450|Cs7g22430|Cs5g19260|Cs3g21520|Cs2g27160|Cs4g1…	http://amigo.geneontology.org/cgi-bin/amigo/term_details?term=GO:0050789
GO:0032787	BP	monocarboxylic acid metabolic process	0.02128	0.705	0.355	32787	142	483	5.75e-11	3.42e-09	Cs1g20530|Cs4g02990|Cs6g11150|Cs7g02830|Cs1g26340|Cs5g06980|Cs9g15960|Cs1g19730|Cs6g11490|Cs6g10780|Cs1g12420|Cs3g06080|orange1.1t01720|Cs7g08110|Cs6g07330|orange1.1t01519|Cs3g27010|orange1.1t04895|Cs5g14370|Cs5g26080|Cs2g16290|orange1.1t03432|Cs4g06915|orange1.1t01986|Cs6g11950|Cs6g08640|orange1.1t02241|Cs7g32250|Cs5g25930|Cs7g15810|Cs3g03960|Cs3g13770|Cs5g03050|Cs2g03270|Cs2g20720|Cs5g24820|Cs3…	http://amigo.geneontology.org/cgi-bin/amigo/term_details?term=GO:0032787
GO:0071241	BP	cellular response to inorganic substance	0.00246	0.714	0.36	71241	28	52	6.62e-07	2.19e-05	Cs1g02270|Cs6g11930|Cs4g12540|Cs3g09090|Cs7g29910|Cs3g05290|Cs3g09120|Cs3g09140|orange1.1t01989|Cs3g09030|Cs5g09710|Cs3g05310|Cs8g15580|Cs2g17670|Cs2g28670|Cs8g04900|Cs8g10955|Cs7g29860|Cs7g07010|Cs7g29900|Cs7g29920|Cs3g09020|Cs5g01140|Cs2g28680|Cs3g09040|Cs5g26750|Cs1g02250|Cs3g08680	http://amigo.geneontology.org/cgi-bin/amigo/term_details?term=GO:0071241
GO:0010233	BP	phloem transport	0.00065	0.892	0.361	10233	13	13	7.54e-06	0.000208219	Cs7g06090|Cs3g04670|Cs7g06040|Cs7g02830|Cs2g14020|Cs5g04350|Cs9g19520|Cs9g17840|Cs1g10530|Cs3g03960|orange1.1t01324|orange1.1t05352|Cs4g03280	http://amigo.geneontology.org/cgi-bin/amigo/term_details?term=GO:0010233
GO:0045087	BP	innate immune response	0.01364	0.739	0.369	45087	96	284	2.23e-10	1.27e-08	Cs3g16700|Cs1g07790|Cs7g12795|Cs6g18540|Cs2g28060|Cs7g18650|Cs5g17360|Cs6g18920|Cs7g18710|Cs5g21900|Cs5g04790|Cs3g11620|orange1.1t03119|Cs1g16720|Cs4g07210|Cs4g05890|Cs6g06480|Cs1g14896|orange1.1t02139|Cs5g23420|Cs2g20520|Cs7g20890|Cs7g26410|Cs5g19460|Cs5g25930|Cs8g07390|Cs1g14920|orange1.1t04036|Cs1g17100|Cs2g07500|Cs9g08050|Cs1g06320|Cs8g15480|orange1.1t01576|Cs7g17970|Cs2g04430|Cs7g29570|Cs3g0…	http://amigo.geneontology.org/cgi-bin/amigo/term_details?term=GO:0045087
GO:0010232	BP	vascular transport	0.00065	0.892	0.379	10232	13	13	7.54e-06	0.000208219	Cs7g06090|Cs3g04670|Cs7g06040|Cs7g02830|Cs2g14020|Cs5g04350|Cs9g19520|Cs9g17840|Cs1g10530|Cs3g03960|orange1.1t01324|orange1.1t05352|Cs4g03280	http://amigo.geneontology.org/cgi-bin/amigo/term_details?term=GO:0010232
GO:0006950	BP	response to stress	0.14156	0.726	0.403	6950	831	3074	8.43e-50	1.09e-46	Cs7g01340|Cs1g07790|orange1.1t02038|Cs8g12000|Cs4g03130|Cs3g07440|Cs1g21130|Cs6g14970|Cs9g04160|Cs2g23210|Cs7g02830|Cs1g12310|Cs2g17570|Cs7g18710|Cs5g27280|orange1.1t04568|orange1.1t05115|Cs5g10480|Cs4g09770|Cs8g14930|Cs4g10630|Cs4g05770|Cs2g15600|Cs6g11700|Cs6g12100|Cs5g19510|Cs1g10450|orange1.1t05262|Cs1g01540|Cs5g19450|Cs5g29420|Cs1g11310|Cs3g11080|Cs3g11120|Cs1g01890|orange1.1t04895|Cs8g04900…	http://amigo.geneontology.org/cgi-bin/amigo/term_details?term=GO:0006950
GO:0009875	BP	pollen-pistil interaction	0.00237	0.892	0.403	9875	18	38	0.000220621	0.00406047	Cs4g11620|Cs4g11450|Cs1g11310|Cs4g11850|Cs6g18540|Cs2g07480|Cs6g07030|Cs2g07100|Cs4g11800|orange1.1t01135|Cs4g11520|Cs1g05970|orange1.1t01152|Cs4g11600|Citrus_sinensis_newGene_1446|Cs4g11350|Cs4g11370|orange1.1t04327	http://amigo.geneontology.org/cgi-bin/amigo/term_details?term=GO:0009875
GO:0009607	BP	response to biotic stimulus	0.05158	0.761	0.406	9607	245	1126	5.49e-07	1.84e-05	Cs3g16700|Cs2g17570|Cs2g23280|Cs8g12000|Cs6g12330|Cs2g28060|Cs5g14090|Cs1g20630|Cs9g19350|orange1.1t02930|Cs6g18920|Cs8g16760|Cs1g12310|Cs6g13810|Cs7g18710|Cs1g10970|Cs7g06330|Cs1g24440|Cs5g21900|Cs7g22220|Cs5g10550|Cs5g04790|Cs4g10630|Cs5g23420|Cs7g02030|Cs3g11620|Cs2g23160|Citrus_sinensis_newGene_1573|orange1.1t03119|orange1.1t03449|orange1.1t04592|Cs5g29420|Cs6g15560|Cs4g10930|Cs1g16720|Cs8g07…	http://amigo.geneontology.org/cgi-bin/amigo/term_details?term=GO:0009607
GO:0006979	BP	response to oxidative stress	0.01908	0.765	0.407	6979	111	424	9.67e-07	3.12e-05	orange1.1t02038|Cs5g04790|Cs2g17100|Cs2g17820|Cs4g05880|Cs9g17060|orange1.1t01747|Cs7g15720|Cs2g28810|Cs9g16590|Cs3g02260|Cs8g04900|Cs4g12290|Cs1g18920|orange1.1t03049|Cs7g28630|orange1.1t01989|orange1.1t02043|Cs2g07450|Cs3g14170|Cs3g15900|Cs6g11950|Cs4g12860|Cs8g01040|Cs6g11930|Cs1g21740|Cs8g04280|Cs2g17800|Cs6g07040|Cs7g27920|Cs8g19540|Cs5g01140|Cs1g18930|Cs4g17780|orange1.1t04034|Cs1g26170|Cs6…	http://amigo.geneontology.org/cgi-bin/amigo/term_details?term=GO:0006979
GO:0009605	BP	response to external stimulus	0.06366	0.754	0.424	9605	299	1390	7.47e-08	2.78e-06	Cs3g16700|Cs4g03220|Cs2g17570|Cs2g23280|Cs8g12000|Cs6g12330|Cs4g03130|Cs2g28060|Cs5g14090|Cs1g20630|orange1.1t03770|Cs9g19350|orange1.1t01135|Cs6g18920|Cs2g02470|Cs1g12310|Cs6g13810|Cs7g18710|Cs1g10970|Cs7g06330|Cs1g24440|Cs5g21900|Cs7g22220|Cs5g10550|Cs5g28840|Cs5g04790|Cs4g10630|Cs5g23420|Cs7g02030|Cs3g11620|Cs2g23160|Cs1g14920|orange1.1t00435|Cs6g10700|orange1.1t03119|orange1.1t03449|Cs7g15720…	http://amigo.geneontology.org/cgi-bin/amigo/term_details?term=GO:0009605
GO:1901698	BP	response to nitrogen compound	0.01174	0.733	0.426	1901698	68	230	4.54e-06	0.000130021	Cs5g23980|Cs8g18830|orange1.1t03049|Cs2g17570|Cs7g06330|Cs1g03300|orange1.1t02145|Cs4g12540|orange1.1t04594|Cs5g33100|Cs7g21990|Cs9g13630|Cs2g17600|orange1.1t00386|Cs9g13610|Cs5g09050|Cs5g14110|Cs3g27850|Cs8g04900|Cs8g15580|Cs9g13790|orange1.1t04036|Cs6g14970|Cs9g08050|Cs8g13100|Cs6g09780|Cs6g01330|Cs9g17020|Cs7g07010|Cs6g15420|Cs1g03270|Cs2g19040|Cs8g05000|Cs1g03310|Cs1g07950|orange1.1t02759|Cs7…	http://amigo.geneontology.org/cgi-bin/amigo/term_details?term=GO:1901698
GO:0009636	BP	response to toxic substance	0.01243	0.732	0.429	9636	33	104	0.000430806	0.007177	Cs3g26760|Cs3g24490|Cs5g34430|orange1.1t03622|Cs1g07550|Cs6g18580|orange1.1t00386|Cs8g19390|Cs6g07240|orange1.1t03053|Cs8g13100|Cs6g03830|orange1.1t03456|Cs5g09050|orange1.1t06017|Cs7g15760|orange1.1t00471|Cs3g20220|Citrus_sinensis_newGene_708|Cs7g15790|Citrus_sinensis_newGene_586|orange1.1t03618|Cs9g16590|Cs1g23720|Citrus_sinensis_newGene_571|orange1.1t05889|Cs8g04920|Cs3g08160|Cs9g10430|Cs5g267…	http://amigo.geneontology.org/cgi-bin/amigo/term_details?term=GO:0009636
GO:0044711	BP	single-organism biosynthetic process	0.07549	0.748	0.43	44711	387	1540	6.68e-18	7.82e-16	orange1.1t04964|Cs5g11730|Cs1g10530|Cs9g09510|orange1.1t03609|Cs6g05280|Cs7g02830|Cs1g12310|Citrus_sinensis_newGene_4|orange1.1t01725|orange1.1t01720|Cs3g09140|orange1.1t03222|Cs5g29420|Cs2g23290|Cs7g30350|orange1.1t01519|Cs1g21630|orange1.1t04895|Cs4g18500|Cs8g04900|Cs4g19460|orange1.1t04027|Cs3g16395|Cs1g05500|Cs5g23540|Cs6g11950|Cs1g01760|Cs4g12060|Cs4g02380|Cs3g16430|Cs2g12700|Cs2g07250|Cs5g2…	http://amigo.geneontology.org/cgi-bin/amigo/term_details?term=GO:0044711
GO:0009719	BP	response to endogenous stimulus	0.07359	0.75	0.438	9719	337	1536	1.75e-09	8.93e-08	orange1.1t05905|Cs7g01340|Cs8g18830|Cs6g13890|Cs6g08710|Cs4g18500|Cs5g04510|Cs3g25880|Cs4g03130|Cs6g09780|Citrus_sinensis_newGene_596|Cs6g16000|orange1.1t03770|Cs3g26090|Cs4g10530|Cs8g11860|Cs6g18920|Cs5g33290|Cs7g18710|Cs9g15960|Cs5g26370|Cs3g25800|Cs5g32880|Cs5g29870|Cs5g09050|Cs4g09770|Cs5g10730|Cs9g13790|Cs4g19980|Cs6g11660|Cs9g18020|Cs2g08570|Cs6g11700|Cs9g17250|Cs7g18620|Cs2g14570|Cs3g15840…	http://amigo.geneontology.org/cgi-bin/amigo/term_details?term=GO:0009719
GO:0009628	BP	response to abiotic stimulus	0.07946	0.747	0.445	9628	380	1760	7.72e-10	4.03e-08	Cs7g01340|Cs1g21130|Cs5g11730|Cs1g24490|Cs8g12000|Cs4g03130|Cs7g07000|Cs4g02990|Cs2g23210|Cs7g02830|Cs4g02850|Cs4g09770|Cs3g12580|Cs2g15600|Cs6g11700|Cs1g01540|orange1.1t04895|Cs4g18500|Cs5g10730|Cs1g17220|orange1.1t03049|Cs6g06480|Cs6g11950|Cs2g16510|Cs8g01350|orange1.1t05508|Cs9g06200|Cs3g21760|Cs8g19980|Cs5g26080|Cs7g02010|Cs5g32930|Cs9g17160|Cs6g20830|Cs1g05600|Cs1g03700|Cs2g29230|Cs2g14020|C…	http://amigo.geneontology.org/cgi-bin/amigo/term_details?term=GO:0009628
GO:0006063	BP	uronic acid metabolic process	0.00013	0.784	0.465	6063	37	67	6.85e-09	3.11e-07	Cs8g05320|Cs2g05350|Cs3g24490|Cs2g18310|orange1.1t03186|Cs1g19770|Cs4g02450|Cs4g02990|Cs6g11150|Cs5g21260|Cs1g19730|orange1.1t01884|Cs6g11490|orange1.1t01882|orange1.1t05518|Cs7g03170|Cs5g24820|orange1.1t01972|Cs7g32250|Cs2g23750|Cs7g32220|orange1.1t00471|Cs8g20750|Cs7g08110|Cs6g07330|orange1.1t03190|Cs8g18300|orange1.1t04895|Cs1g23720|Citrus_sinensis_newGene_571|Cs7g32230|Cs9g18820|Cs8g04920|Cs2…	http://amigo.geneontology.org/cgi-bin/amigo/term_details?term=GO:0006063
GO:0007169	BP	transmembrane receptor protein tyrosine kinase signaling pathway	0.0082	0.67	0.483	7169	53	114	5.46e-10	2.89e-08	Cs6g05010|Cs7g14210|orange1.1t03893|Cs5g28640|Cs6g18290|Citrus_sinensis_newGene_1448|orange1.1t01652|Cs5g28620|Cs1g14800|Cs2g04700|Cs6g08100|Cs2g09650|Cs2g04740|Cs6g07000|Cs4g18430|Cs5g29260|Citrus_sinensis_newGene_1569|Cs6g20340|Cs5g02390|Citrus_sinensis_newGene_9|Citrus_sinensis_newGene_1554|Citrus_sinensis_newGene_1198|Cs5g11310|Cs1g05120|Cs9g13140|Cs4g02070|orange1.1t02554|Cs7g20890|Cs1g21040…	http://amigo.geneontology.org/cgi-bin/amigo/term_details?term=GO:0007169
GO:0010035	BP	response to inorganic substance	0.03699	0.697	0.491	10035	199	804	2.71e-09	1.34e-07	Cs3g16700|Cs8g18830|Cs5g04510|Cs1g21130|Cs4g17780|orange1.1t02936|Cs8g07290|Cs6g18920|Cs5g26750|Cs7g26410|orange1.1t00787|Cs9g15960|Cs1g13710|Cs3g09090|Cs4g05880|orange1.1t03053|Cs4g09770|Cs5g04790|Cs4g19980|Cs6g11660|Cs6g11700|Cs9g17250|Cs2g05790|Cs2g14570|orange1.1t04719|Cs3g09140|Cs1g16570|Cs8g07090|Cs1g01540|Cs5g29420|Cs4g10930|Cs3g26730|Citrus_sinensis_newGene_1455|Cs2g15470|Cs5g06250|Cs5g14…	http://amigo.geneontology.org/cgi-bin/amigo/term_details?term=GO:0010035
GO:0042221	BP	response to chemical	0.12434	0.731	0.495	42221	571	2467	1.52e-19	2.03e-17	Cs7g01340|Cs1g21130|Cs5g11730|Cs2g17570|Cs2g29390|Cs4g03130|Cs6g16000|Cs1g07550|Cs2g23210|Cs1g12310|Cs7g18710|Cs4g09770|Cs6g11700|Cs6g09780|Cs3g15840|Cs6g13320|Cs1g01540|Cs5g29420|Cs6g15290|orange1.1t04895|Cs4g18500|Cs8g04550|Cs8g04900|Cs5g10730|Cs5g15000|Cs7g16290|Cs1g17220|Cs4g19460|Cs5g04970|Cs1g18920|orange1.1t03049|Cs6g06480|orange1.1t01850|Cs6g11950|orange1.1t05411|Cs5g06250|Cs2g12700|Cs8g1…	http://amigo.geneontology.org/cgi-bin/amigo/term_details?term=GO:0042221
GO:0006952	BP	defense response	0.0609	0.73	0.497	6952	483	1401	5.38e-50	1.04e-46	Cs8g12000|Cs1g07790|Cs2g17570|Cs7g02830|Cs1g12310|Cs7g18710|Cs5g27280|orange1.1t04568|Cs5g10480|Cs4g09770|Cs4g10630|Cs6g12100|Cs5g19510|Cs1g10450|orange1.1t05262|Cs5g19450|Cs5g29420|Cs1g11310|Cs3g11080|Cs3g11120|Cs1g01890|Cs1g11080|Cs5g15000|Cs5g26630|Cs1g18920|orange1.1t03049|Cs6g06480|Cs1g14896|Cs6g11950|Cs5g22330|Cs2g28150|Cs4g13040|Cs4g19020|orange1.1t01356|Cs2g17600|Cs7g06040|Cs4g11300|Cs2g0…	http://amigo.geneontology.org/cgi-bin/amigo/term_details?term=GO:0006952
GO:0051716	BP	cellular response to stimulus	0.12637	0.7	0.497	51716	533	2342	5.02e-17	5.55e-15	Cs8g12000|Cs1g07790|Cs2g04700|Cs2g17570|Cs6g16000|Cs9g04160|Cs1g17100|Cs2g12700|Cs7g18710|orange1.1t04568|Cs7g18810|Citrus_sinensis_newGene_9|Cs4g09770|Citrus_sinensis_newGene_4|Cs4g10630|Cs5g19510|Cs3g15840|Cs6g13320|Cs5g27440|Cs5g19450|Cs5g29420|Cs2g27160|orange1.1t04895|Cs4g18500|Cs8g04900|Cs9g13140|Cs1g17220|Cs5g26630|Cs5g04970|Cs7g29920|orange1.1t01850|orange1.1t05411|Cs7g21860|Cs5g18230|Cs2…	http://amigo.geneontology.org/cgi-bin/amigo/term_details?term=GO:0051716
GO:0010243	BP	response to organonitrogen compound	0.00768	0.719	0.499	10243	46	142	2.41e-05	0.000571866	Cs5g23980|Cs8g18830|Cs9g08050|Cs7g06330|Cs1g03300|orange1.1t02145|Cs3g23950|orange1.1t04594|Cs8g04280|Cs9g13630|Cs9g13610|Cs3g27850|Cs5g02340|Cs9g13790|orange1.1t04036|Cs6g14970|Cs6g09780|Cs6g01330|Cs9g17020|orange1.1t00472|Cs1g03270|Cs2g19040|Cs8g05000|Cs1g03310|orange1.1t02759|Cs7g31000|Cs4g14510|Cs5g08360|Cs1g23580|Cs1g07950|Cs1g07380|orange1.1t03800|Cs1g18580|Cs1g10610|Cs1g03280|Cs5g10490|Cs9…	http://amigo.geneontology.org/cgi-bin/amigo/term_details?term=GO:0010243
GO:0005618	CC	cell wall	0.03868	0.789	0	5618	178	692	1.78e-09	8.93e-08	Cs7g18970|orange1.1t00617|Cs1g21130|Cs4g03220|Cs3g18070|Cs6g12330|Cs4g03130|Cs5g30185|Cs3g24160|Cs5g16770|Cs2g02100|orange1.1t02930|orange1.1t01137|orange1.1t03603|orange1.1t02939|Cs3g10430|Cs5g12460|Cs5g21900|Cs5g03136|Cs9g18740|Cs9g06030|Cs2g22200|Cs4g10630|Cs2g12350|Cs2g23160|Cs5g20320|orange1.1t02213|Cs2g26765|Cs1g12830|orange1.1t03449|orange1.1t01747|Cs3g18060|Cs7g19840|Cs3g10540|orange1.1t0…	http://amigo.geneontology.org/cgi-bin/amigo/term_details?term=GO:0005618
GO:0005623	CC	cell	0.79374	0.985	0	5623	3176	19590	1.13e-08	4.94e-07	Cs7g24470|Cs3g07440|orange1.1t05868|Cs4g17780|Cs4g19260|orange1.1t03609|Cs7g24400|Cs5g21340|Cs6g08640|orange1.1t03600|Cs4g16860|Cs5g31910|Cs6g10220|Cs2g28180|Cs4g09770|Cs2g08000|orange1.1t04393|orange1.1t04643|Cs7g01800|Cs5g20320|Cs3g18610|Cs7g23820|Cs1g11310|Cs5g31350|Cs5g30190|Cs7g24270|Cs2g09210|Cs4g18110|Cs5g29980|Cs2g27160|Cs1g11080|Cs3g02070|Cs9g04880|Cs9g13140|Cs8g12000|Cs4g19460|Cs2g07590…
GO:0009506	CC	plasmodesma	0.04447	0.863	0	9506	184	855	2.39e-05	0.000571171	Cs7g18970|orange1.1t06022|Cs3g20650|Citrus_sinensis_newGene_1198|Cs2g21220|orange1.1t00617|Cs6g18540|Cs5g14090|orange1.1t03609|Cs9g04160|Cs1g22550|Cs8g17620|Cs6g13810|Cs7g19050|Cs9g15960|Cs2g07500|Cs4g11450|Cs3g16380|Cs6g11660|Cs7g01960|Cs6g11700|Cs3g11030|orange1.1t03686|Cs7g02140|Cs7g07660|Cs6g20930|Cs1g11310|Cs3g18060|orange1.1t02003|Cs9g16610|Cs5g13580|orange1.1t05018|Cs6g22290|Cs2g14920|Cs9g…	http://amigo.geneontology.org/cgi-bin/amigo/term_details?term=GO:0009506
GO:0016020	CC	membrane	0.42527	0.958	0	16020	1374	7492	5.84e-13	4.11e-11	Cs3g07440|Cs7g07000|Cs6g05280|Cs5g31910|Cs9g17310|Cs2g08000|Cs5g20320|Cs7g23820|Cs1g11310|Cs5g30190|Cs7g24270|Cs1g21630|Cs2g27160|Cs3g02070|Cs9g13140|orange1.1t04027|Cs3g16395|Cs2g23200|Cs1g14896|Cs1g05970|Cs4g05720|Cs9g18200|Cs8g01350|Cs4g02380|Cs3g21760|Cs5g27970|Cs5g14780|Cs7g02540|Cs7g06040|Cs7g28155|orange1.1t03139|Cs4g19510|Cs5g32930|orange1.1t04739|Cs7g13030|Cs2g07660|Cs3g17750|Cs2g02520|C…	http://amigo.geneontology.org/cgi-bin/amigo/term_details?term=GO:0016020
GO:0016021	CC	integral component of membrane	0.28496	0.826	0	16021	917	4726	8.91e-13	5.94e-11	Cs8g12000|Cs5g11730|Cs1g10530|Cs9g15160|Cs8g19350|Cs6g18540|Cs9g16870|Cs3g07440|orange1.1t02747|Cs1g10070|Cs9g18110|Cs6g05280|Cs7g02830|Citrus_sinensis_newGene_706|Cs8g19990|Cs4g02850|Cs2g13500|Cs3g09790|Cs1g12700|Citrus_sinensis_newGene_9|Cs2g29990|Cs2g08000|Cs3g12580|Cs2g25150|Cs6g11700|Cs5g18720|Cs5g14950|Cs3g09140|Cs5g18640|orange1.1t01844|Cs5g09615|Cs9g08070|Cs5g03430|Cs7g23820|Cs6g15560|Cs6…	http://amigo.geneontology.org/cgi-bin/amigo/term_details?term=GO:0016021
GO:0030054	CC	cell junction	0.04457	0.93	0	30054	184	856	2.53e-05	0.000586229	Cs7g18970|orange1.1t06022|Cs3g20650|Citrus_sinensis_newGene_1198|Cs2g21220|orange1.1t00617|Cs6g18540|Cs5g14090|orange1.1t03609|Cs9g04160|Cs1g22550|Cs8g17620|Cs6g13810|Cs7g19050|Cs9g15960|Cs2g07500|Cs4g11450|Cs3g16380|Cs6g11660|Cs7g01960|Cs6g11700|Cs3g11030|orange1.1t03686|Cs7g02140|Cs7g07660|Cs6g20930|Cs1g11310|Cs3g18060|orange1.1t02003|Cs9g16610|Cs5g13580|orange1.1t05018|Cs6g22290|Cs2g14920|Cs9g…	http://amigo.geneontology.org/cgi-bin/amigo/term_details?term=GO:0030054
GO:0048046	CC	apoplast	0.02487	0.929	0	48046	114	450	2.6e-06	7.74e-05	orange1.1t00617|Cs5g09330|Cs4g03220|Cs3g18070|Cs4g03130|Cs2g28060|Cs1g21130|Cs5g16770|Cs1g22550|Cs9g15960|Cs5g16780|Cs2g22200|Cs2g12350|Cs5g18640|Cs6g07410|Cs1g01540|Cs2g14920|Cs5g10730|Cs5g15000|Cs2g07590|Cs5g16850|Cs6g06920|Cs9g03530|Cs5g04550|Cs1g08390|Cs3g11520|Cs6g06660|Cs7g15810|orange1.1t00107|Cs1g18220|Citrus_sinensis_newGene_699|Cs3g24020|Cs4g01580|Cs7g10200|Citrus_sinensis_newGene_1199|…	http://amigo.geneontology.org/cgi-bin/amigo/term_details?term=GO:0048046
GO:0055044	CC	symplast	0.04447	0.93	0	55044	184	855	2.39e-05	0.000571171	Cs7g18970|orange1.1t06022|Cs3g20650|Citrus_sinensis_newGene_1198|Cs2g21220|orange1.1t00617|Cs6g18540|Cs5g14090|orange1.1t03609|Cs9g04160|Cs1g22550|Cs8g17620|Cs6g13810|Cs7g19050|Cs9g15960|Cs2g07500|Cs4g11450|Cs3g16380|Cs6g11660|Cs7g01960|Cs6g11700|Cs3g11030|orange1.1t03686|Cs7g02140|Cs7g07660|Cs6g20930|Cs1g11310|Cs3g18060|orange1.1t02003|Cs9g16610|Cs5g13580|orange1.1t05018|Cs6g22290|Cs2g14920|Cs9g…	http://amigo.geneontology.org/cgi-bin/amigo/term_details?term=GO:0055044
GO:0044436	CC	thylakoid part	0.02277	0.662	0.014	44436	97	389	2.36e-05	0.000571149	Cs7g31290|Cs2g28060|orange1.1t00752|orange1.1t00203|Cs7g17460|Cs5g23630|Cs3g20250|Cs5g02200|Cs8g19960|Cs7g05570|Cs2g05790|orange1.1t03205|Cs7g09170|Cs4g08760|Cs3g15290|Cs4g01290|Cs4g06210|orange1.1t02538|Cs3g20260|Cs3g12630|Cs5g14370|Cs3g19650|Cs2g10680|Cs5g09980|Cs7g10740|Cs5g02180|Cs3g21760|Cs8g19980|Cs2g03270|Cs5g26080|Cs2g11860|Cs1g08260|Cs5g10740|Cs8g11860|Cs1g23410|Cs4g16390|Cs6g17250|orang…	http://amigo.geneontology.org/cgi-bin/amigo/term_details?term=GO:0044436
GO:0071944	CC	cell periphery	0.18273	0.911	0.02	71944	816	3853	5.78e-19	7.45e-17	orange1.1t06022|Cs1g07790|Cs2g04700|Cs1g10530|Cs8g12000|Cs8g19350|Cs9g14550|Cs4g03130|Cs1g21130|Cs9g18110|orange1.1t00615|Cs4g07680|Cs7g02830|Citrus_sinensis_newGene_706|orange1.1t03603|Cs2g13500|orange1.1t02582|Cs2g21220|Citrus_sinensis_newGene_9|Cs2g08000|Cs4g10630|Cs5g34060|Cs6g11700|Cs5g20320|Cs6g13320|Cs4g11600|Cs1g11310|Cs3g18060|Cs6g15290|orange1.1t00596|Cs4g19580|Cs2g27160|Cs9g13140|Cs4g0…	http://amigo.geneontology.org/cgi-bin/amigo/term_details?term=GO:0071944
GO:0009579	CC	thylakoid	0.02896	0.89	0.034	9579	118	502	3.18e-05	0.00070721	Cs7g31290|Cs8g01700|Cs2g28060|orange1.1t00752|orange1.1t00203|Cs7g17460|Cs9g04920|Cs5g23630|Cs3g20250|Cs5g02200|orange1.1t02182|Cs8g19960|Cs7g05570|Cs1g12420|Cs2g05790|orange1.1t03205|Cs2g30870|Cs7g09170|Cs4g08760|Cs1g01540|Cs3g15290|Cs4g01290|Cs4g06210|orange1.1t02538|Cs3g20260|Cs3g12630|Cs5g14370|Cs3g19650|Cs2g10680|Cs5g09980|Cs6g05980|Cs7g10740|Cs5g02180|Cs3g21760|Cs8g19980|Cs2g03270|Cs5g26080…	http://amigo.geneontology.org/cgi-bin/amigo/term_details?term=GO:0009579
GO:0009507	CC	chloroplast	0.12644	0.692	0.044	9507	679	3526	5.74e-09	2.67e-07	orange1.1t04964|Cs7g15650|Cs1g10530|Cs1g17600|Cs4g03130|orange1.1t05868|Cs5g21340|Cs7g02830|orange1.1t03600|Cs5g26540|Cs5g31910|Cs6g03270|Cs2g25010|Cs2g29990|Cs5g27830|Cs6g11700|orange1.1t01723|Cs3g15840|Cs1g15250|Cs2g30870|Cs9g08070|Cs7g23820|Cs1g01540|Cs5g29420|orange1.1t01108|orange1.1t01510|Cs7g30350|Cs7g24270|orange1.1t00752|Cs3g02070|Cs5g10730|Cs5g15000|Cs6g12390|Cs3g26220|Cs4g19460|Cs9g173…	http://amigo.geneontology.org/cgi-bin/amigo/term_details?term=GO:0009507
GO:0044464	CC	cell part	0.7923	0.938	0.049	44464	3175	19588	1.29e-08	5.42e-07	Cs7g24470|Cs3g07440|orange1.1t05868|Cs4g17780|Cs4g19260|orange1.1t03609|Cs7g24400|Cs5g21340|Cs6g08640|orange1.1t03600|Cs4g16860|Cs5g31910|Cs6g10220|Cs2g28180|Cs4g09770|Cs2g08000|orange1.1t04393|orange1.1t04643|Cs7g01800|Cs5g20320|Cs3g18610|Cs7g23820|Cs1g11310|Cs5g31350|Cs5g30190|Cs7g24270|Cs2g09210|Cs4g18110|Cs5g29980|Cs2g27160|Cs1g11080|Cs3g02070|Cs9g04880|Cs9g13140|Cs8g12000|Cs4g19460|Cs2g07590…
GO:0005737	CC	cytoplasm	0.48585	0.887	0.1	5737	1914	11484	4.35e-06	0.000125395	orange1.1t05868|orange1.1t03609|Cs5g21340|Cs6g08640|orange1.1t03600|Cs4g16860|Cs5g31910|Cs9g17310|Cs2g08000|orange1.1t04393|Cs5g20320|Cs7g23820|Cs5g31350|Cs7g24270|Cs1g21630|Cs3g02070|Cs9g04880|Cs8g12000|Cs4g19460|Cs3g16395|Cs2g23200|Cs5g06370|Cs6g11950|Cs3g07720|Cs4g05720|Cs5g30990|Cs1g11220|Cs4g02380|Cs7g12100|Cs1g21980|Cs3g21760|Cs6g16860|Cs3g20840|Cs5g27970|Cs5g03050|Cs7g02540|Cs7g28400|Cs7g2…	http://amigo.geneontology.org/cgi-bin/amigo/term_details?term=GO:0005737
GO:0044444	CC	cytoplasmic part	0.40787	0.828	0.25	44444	1544	9368	0.000594015	0.0094093	orange1.1t05868|Cs5g21340|Cs6g08640|orange1.1t03600|Cs5g31910|Cs9g17310|Cs2g08000|Cs6g06650|orange1.1t04393|Cs5g20320|Cs7g23820|Cs5g31350|Cs7g24270|Cs1g21630|Cs3g02070|Cs8g04900|Cs4g19460|Cs3g16395|Cs5g06370|Cs3g07720|Cs4g05720|Cs5g30990|Cs4g02380|Cs7g12100|Cs1g21980|Cs3g21760|Cs3g20840|Cs5g27970|Cs5g03050|Cs7g02540|Cs7g06040|Cs7g28155|Cs4g19510|Cs5g32930|Citrus_sinensis_newGene_882|Cs6g06820|Cs6…	http://amigo.geneontology.org/cgi-bin/amigo/term_details?term=GO:0044444
GO:0009536	CC	plastid	0.13012	0.816	0.259	9536	688	3579	5.66e-09	2.67e-07	orange1.1t04964|Cs7g15650|Cs6g15790|Cs1g17600|Cs4g03130|orange1.1t05868|Cs1g10070|Cs5g21340|Cs7g02830|orange1.1t03600|Cs5g26540|Cs5g31910|Cs6g03270|Cs2g25010|Cs2g29990|Cs5g27830|Cs6g11700|orange1.1t01723|Cs3g15840|Cs1g15250|Cs2g30870|Cs9g08070|Cs7g23820|Cs1g01540|Cs5g29420|orange1.1t01108|orange1.1t01510|Cs7g30350|Cs7g24270|orange1.1t00752|Cs3g02070|Cs5g10730|Cs5g15000|Cs6g12390|Cs3g26220|Cs4g194…	http://amigo.geneontology.org/cgi-bin/amigo/term_details?term=GO:0009536
GO:0044425	CC	membrane part	0.31587	0.842	0.408	44425	999	5299	2.38e-11	1.44e-09	Cs8g12000|Cs1g07790|Cs5g11730|Cs1g10530|Cs9g15160|Cs8g19350|Cs6g18540|Cs9g16870|Cs3g07440|orange1.1t02747|Cs1g10070|Cs9g18110|Cs6g11670|Cs4g07680|Cs7g02830|Citrus_sinensis_newGene_706|Cs8g19990|Cs4g02850|Cs2g13500|Cs3g09790|Cs1g12700|Citrus_sinensis_newGene_9|Cs2g29990|Cs2g08000|Cs3g12580|Cs2g25150|Cs6g11700|Cs5g18720|Cs5g14950|Cs3g09140|Cs5g18640|orange1.1t01844|Cs5g09615|Cs9g08070|Cs5g03430|Cs7…	http://amigo.geneontology.org/cgi-bin/amigo/term_details?term=GO:0044425
GO:0030312	CC	external encapsulating structure	0.03868	0.82	0.427	30312	178	692	1.78e-09	8.93e-08	Cs7g18970|orange1.1t00617|Cs1g21130|Cs4g03220|Cs3g18070|Cs6g12330|Cs4g03130|Cs5g30185|Cs3g24160|Cs5g16770|Cs2g02100|orange1.1t02930|orange1.1t01137|orange1.1t03603|orange1.1t02939|Cs3g10430|Cs5g12460|Cs5g21900|Cs5g03136|Cs9g18740|Cs9g06030|Cs2g22200|Cs4g10630|Cs2g12350|Cs2g23160|Cs5g20320|orange1.1t02213|Cs2g26765|Cs1g12830|orange1.1t03449|orange1.1t01747|Cs3g18060|Cs7g19840|Cs3g10540|orange1.1t0…	http://amigo.geneontology.org/cgi-bin/amigo/term_details?term=GO:0030312
GO:0003824	MF	catalytic activity	0.52331	0.986	0	3824	1563	7961	2.74e-26	1.33e-23	Cs3g07440|orange1.1t05868|orange1.1t03609|Cs6g05280|Cs6g08640|Cs4g16860|Cs2g28180|Cs5g20320|Cs5g09615|Cs7g23820|Cs1g11310|Cs4g18110|Cs2g27160|Cs3g02070|Cs9g04880|Cs9g13140|orange1.1t03042|Cs4g19460|Cs2g07590|orange1.1t04027|orange1.1t03049|Cs1g14896|Cs4g08770|Cs1g05970|Cs6g11950|Cs4g05720|Cs4g02380|Cs7g12100|Cs7g02360|Cs6g16860|Cs3g20840|Cs5g03050|Cs7g02540|Cs7g28400|Cs4g19510|orange1.1t04739|Cs6…	http://amigo.geneontology.org/cgi-bin/amigo/term_details?term=GO:0003824
GO:0005215	MF	transporter activity	0.06884	0.972	0	5215	256	1210	1.98e-06	5.94e-05	Cs7g27560|Cs6g07300|Cs9g15160|Cs1g17440|Cs7g30340|orange1.1t04492|Cs9g18110|Cs3g21890|Cs6g05280|Cs1g20120|Cs9g05170|Cs3g11030|Cs4g02850|Cs2g13500|Cs3g08620|Cs6g18160|Cs7g22220|Cs2g12210|Cs2g29990|Cs2g08000|Cs7g23090|Cs4g17320|Cs6g11660|Cs7g08300|Cs4g09470|Cs6g11700|Cs6g05990|Cs1g01440|Citrus_sinensis_newGene_195|Cs2g09545|Cs4g15420|Cs5g03430|Cs7g15720|Cs4g19660|Cs4g06210|Cs6g15290|Cs2g25150|Cs2g0…	http://amigo.geneontology.org/cgi-bin/amigo/term_details?term=GO:0005215
GO:0005488	MF	binding	0.62369	0.989	0	5488	1912	9947	3.11e-30	2.4e-27	Cs3g07440|Cs6g14970|orange1.1t03609|Cs7g24400|Cs6g05280|Cs6g08640|orange1.1t03600|Cs5g31910|Cs2g07040|Cs2g28180|Cs4g09770|Cs3g16060|orange1.1t04393|orange1.1t05262|Cs1g11310|Cs2g27160|Cs1g11080|Cs3g02070|Cs9g04880|Cs9g13140|Cs4g06915|Cs4g19460|Cs7g03300|orange1.1t04027|orange1.1t03049|Cs6g06480|Cs1g14896|Cs4g08770|Cs1g05970|Cs6g11950|Cs2g14930|Cs9g18200|Cs4g02380|Cs7g12100|Cs2g12700|Cs1g21980|Cs7…	http://amigo.geneontology.org/cgi-bin/amigo/term_details?term=GO:0005488
GO:0015291	MF	secondary active transmembrane transporter activity	0.01582	0.83	0	15291	88	311	9.27e-07	3.01e-05	Cs7g27560|Cs9g15160|Cs1g17440|Cs7g30340|orange1.1t04492|Cs1g07550|Cs1g20120|Cs2g13500|Cs6g18480|Cs6g18160|Cs2g12210|Cs2g29990|Cs2g08000|Cs7g23090|Cs2g25150|Cs4g09470|Cs6g05990|Cs1g15250|Cs6g09270|Cs3g20065|Cs7g16290|Cs2g13190|Cs5g02600|Cs7g04490|Cs7g02320|Cs1g01430|Cs7g09120|Cs4g18620|Cs9g16870|Cs8g10440|Cs9g05220|Cs2g24670|Cs3g13770|Cs8g19980|Cs2g13200|Cs4g17460|Cs5g10270|Cs7g13030|orange1.1t030…	http://amigo.geneontology.org/cgi-bin/amigo/term_details?term=GO:0015291
GO:0016705	MF	oxidoreductase activity, acting on paired donors, with incorporation or reduction of molecular oxygen	0.01998	0.846	0	16705	133	369	1.57e-15	1.52e-13	orange1.1t01032|orange1.1t04499|Cs9g14170|Cs3g07440|Cs9g16580|Cs5g11730|Cs1g12310|Cs6g16730|Cs5g23920|Cs3g09090|Cs7g18880|Cs3g13040|orange1.1t03357|orange1.1t01725|Cs1g12420|Cs5g14950|Cs3g09140|Cs7g11890|Cs5g09615|Cs3g24560|Cs1g03820|Cs3g22160|orange1.1t01519|Cs1g02990|Cs8g03350|Cs9g17540|Cs4g14140|Cs3g09030|Cs9g03240|Cs7g15430|Cs7g10050|Cs5g06310|Cs1g02270|orange1.1t02241|Cs5g14900|Cs5g25930|Cs5…	http://amigo.geneontology.org/cgi-bin/amigo/term_details?term=GO:0016705
GO:0020037	MF	heme binding	0.01977	0.874	0	20037	128	340	3.79e-16	3.85e-14	Cs5g11730|orange1.1t02038|orange1.1t04499|Cs9g14170|Cs1g02990|Cs3g07440|Cs3g24570|Cs6g16730|Cs3g09090|Cs7g18880|orange1.1t03357|Cs5g14950|Cs3g09140|Cs7g11890|orange1.1t01747|Cs3g24560|Cs9g05140|Cs1g03820|orange1.1t02538|Cs3g22160|Cs9g16590|orange1.1t01519|Cs3g02260|Cs1g13260|orange1.1t02040|Cs4g14140|Cs3g09030|Cs9g03240|Cs7g15430|Cs7g10050|Cs5g06310|Cs1g02270|Cs5g14900|Cs5g25930|Cs5g23090|Cs9g139…	http://amigo.geneontology.org/cgi-bin/amigo/term_details?term=GO:0020037
GO:0099600	MF	transmembrane receptor activity	0.01238	0.971	0	99600	25	71	0.000607493	0.00955976	Cs7g14210|Cs1g10260|Cs9g13800|Cs9g18200|Cs4g17320|Cs9g18110|Cs4g02850|Cs2g07480|Cs4g02810|Cs4g11800|Cs2g12900|Cs2g13360|Cs7g20890|Cs2g05170|Cs5g22260|Cs9g18140|Cs5g12680|Cs2g18139|Cs5g22280|Cs2g11590|Cs7g07000|Cs9g18390|Cs7g06980|orange1.1t03348|Cs5g22210	http://amigo.geneontology.org/cgi-bin/amigo/term_details?term=GO:0099600
GO:0019825	MF	oxygen binding	0.00026	0.943	0.029	19825	90	212	4.21e-14	3.32e-12	Cs5g11730|orange1.1t04499|Cs9g14170|Cs3g07440|Cs3g24570|Cs9g13910|Cs3g09090|Cs7g18880|Cs5g14950|Cs3g09140|Cs7g11890|Cs3g24560|Cs3g22160|orange1.1t01519|Cs1g02990|Cs4g14140|Cs3g09030|Cs9g03240|Cs7g15430|Cs7g10050|Cs5g06310|Cs1g02270|Cs5g14900|Cs5g25930|Cs5g23090|Cs6g16730|orange1.1t00261|Cs3g05290|Cs1g24890|Cs3g09120|orange1.1t02081|orange1.1t02083|Cs5g06360|orange1.1t02087|Cs3g08680|Cs2g07770|Cs4…	http://amigo.geneontology.org/cgi-bin/amigo/term_details?term=GO:0019825
GO:0005506	MF	iron ion binding	0.01774	0.888	0.045	5506	110	321	5.64e-12	3.46e-10	Cs5g11730|orange1.1t04499|Cs9g14170|Cs3g07440|Cs9g16580|Cs3g24570|Cs6g16730|Cs3g09090|Cs7g18880|orange1.1t03357|Cs5g14950|orange1.1t01723|Cs3g09140|Cs7g11890|Cs3g24560|Cs1g03820|Cs3g22160|orange1.1t01519|Cs1g02990|Cs9g17540|Cs4g14140|Cs3g09030|Cs9g03240|Cs7g15430|Cs7g10050|Cs5g06310|Cs1g02270|Cs5g14900|Cs5g25930|Cs5g23090|Cs5g28730|Cs9g13910|orange1.1t00261|Cs3g05290|Cs1g24890|Cs3g09120|orange1.1…	http://amigo.geneontology.org/cgi-bin/amigo/term_details?term=GO:0005506
GO:0030246	MF	carbohydrate binding	0.02055	0.925	0.046	30246	75	271	1.08e-05	0.000286834	Cs2g10900|Cs6g02680|Cs4g11410|Cs4g11850|Cs1g20650|Cs6g18540|Cs3g16940|Cs6g14070|Cs1g20630|Cs1g21400|orange1.1t00107|Cs7g13990|Cs2g07100|Cs3g16960|Cs5g06050|Cs3g16920|Cs1g14896|Cs3g14680|orange1.1t01108|Cs2g07480|Cs5g23160|Cs1g14920|Cs4g11600|Cs2g30930|Cs5g29670|Cs9g14550|Cs4g11470|orange1.1t01937|Cs4g11620|orange1.1t01060|Cs1g13880|Cs4g11800|orange1.1t01298|Cs6g07470|Cs9g10930|orange1.1t01609|Cs8…	http://amigo.geneontology.org/cgi-bin/amigo/term_details?term=GO:0030246
GO:0046983	MF	protein dimerization activity	0.03169	0.921	0.048	46983	119	519	7.27e-05	0.00156121	Cs3g20650|Cs7g26900|Cs2g23280|Cs5g04790|Cs6g18920|Cs7g26860|Cs9g11440|orange1.1t03053|Cs3g13120|Cs9g10830|orange1.1t04393|Cs8g03200|Cs6g12100|Cs3g16770|Cs5g25000|orange1.1t03686|Cs6g19980|Cs6g15420|Cs3g13290|Cs5g04070|Cs5g13580|orange1.1t05018|Cs8g21010|Cs5g17940|Cs3g04590|Cs1g02580|Citrus_sinensis_newGene_1504|Citrus_sinensis_newGene_1502|Cs3g17780|Cs6g05980|Cs2g10090|Citrus_sinensis_newGene_187…	http://amigo.geneontology.org/cgi-bin/amigo/term_details?term=GO:0046983
GO:0008171	MF	O-methyltransferase activity	0.00208	0.806	0.061	8171	25	30	6.08e-09	2.8e-07	Cs2g05420|Cs3g20650|Cs5g35060|Cs9g11460|Cs9g11440|Cs1g24440|Cs5g16860|orange1.1t04506|Cs1g12670|Cs6g04150|orange1.1t05423|orange1.1t03686|Cs7g25580|Cs3g05230|Cs7g15250|Cs5g13580|Cs5g35080|Cs4g07370|Cs5g25000|Cs5g18140|orange1.1t02947|Cs5g35100|orange1.1t05018|Cs1g22590|Cs7g09000	http://amigo.geneontology.org/cgi-bin/amigo/term_details?term=GO:0008171
GO:0097367	MF	carbohydrate derivative binding	0.14648	0.906	0.066	97367	584	2383	8.45e-25	3.63e-22	orange1.1t04964|Cs2g29390|Cs1g07790|Cs2g04700|Cs7g27270|Cs9g18110|Cs3g26310|Cs2g14930|Cs1g14390|Cs9g07430|orange1.1t04568|Citrus_sinensis_newGene_9|orange1.1t00611|Cs5g19510|orange1.1t01720|Cs3g15840|Cs6g13320|Cs4g11600|Cs5g17660|Cs1g10450|orange1.1t05262|Cs5g19980|Cs5g19450|Cs1g11310|Cs3g11080|Cs3g11120|Cs1g01890|Cs2g27160|Cs1g11080|Cs8g04900|Cs5g15000|Cs9g13140|Cs8g07390|Cs1g18920|orange1.1t030…	http://amigo.geneontology.org/cgi-bin/amigo/term_details?term=GO:0097367
GO:0016829	MF	lyase activity	0.02139	0.909	0.08	16829	88	369	0.000200635	0.00376433	orange1.1t04964|orange1.1t00617|Cs3g22910|Cs3g16700|Cs1g17840|Cs2g28060|Cs9g15960|Cs7g03720|Cs9g16090|Cs3g16940|orange1.1t01512|Cs3g16950|Cs7g09860|Cs6g16950|Cs4g08770|Cs2g22180|Cs6g11950|Cs4g12080|Cs7g16990|Cs4g12060|Cs3g11520|Cs7g20500|Cs3g16920|Cs2g07250|Cs5g03050|Cs7g03700|Citrus_sinensis_newGene_1199|Cs5g30440|Cs4g16390|orange1.1t01846|Cs3g21870|Citrus_sinensis_newGene_1455|Cs7g16600|Cs4g187…	http://amigo.geneontology.org/cgi-bin/amigo/term_details?term=GO:0016829
GO:0016491	MF	oxidoreductase activity	0.08102	0.899	0.097	16491	371	1473	2.58e-17	2.94e-15	Cs8g12000|orange1.1t01032|orange1.1t02038|Cs2g21220|Cs3g07440|Cs9g16580|Cs9g09510|orange1.1t03609|Cs5g11730|Cs6g08640|Cs1g12310|Citrus_sinensis_newGene_4|orange1.1t01725|Cs5g14950|Cs3g09140|Cs5g06360|Cs2g30870|Cs6g09480|Cs7g23820|Cs3g24560|Cs7g30350|orange1.1t01519|Cs1g09500|Cs1g02990|Cs5g10730|Cs5g15000|orange1.1t03042|Cs4g19460|Cs9g17540|orange1.1t01859|Cs7g12100|Cs5g18350|Cs2g10220|Cs5g26080|C…	http://amigo.geneontology.org/cgi-bin/amigo/term_details?term=GO:0016491
GO:0097159	MF	organic cyclic compound binding	0.39427	0.891	0.125	97159	1216	6067	8.04e-22	1.48e-19	orange1.1t04964|Cs2g29390|Cs1g07790|Cs5g11730|orange1.1t02038|orange1.1t04515|Cs9g14550|Cs3g07440|Cs6g16000|Cs9g18110|Cs3g26310|Cs5g05490|Cs2g14930|Cs6g08640|Cs2g12700|Cs7g26900|Cs1g14390|orange1.1t02587|Cs7g18710|orange1.1t04568|Cs2g07040|Cs7g18810|Citrus_sinensis_newGene_9|Cs4g09770|Cs3g03570|Cs5g16990|orange1.1t00611|Cs6g12080|Cs5g11800|Cs6g12100|Cs1g05760|Cs5g14950|orange1.1t01720|Cs3g15840|C…	http://amigo.geneontology.org/cgi-bin/amigo/term_details?term=GO:0097159
GO:0036094	MF	small molecule binding	0.16583	0.904	0.13	36094	681	3020	4.95e-21	8.32e-19	orange1.1t04964|Cs2g29390|Cs1g07790|Cs2g04700|Cs2g17570|Cs7g27270|Cs9g16580|Cs9g18110|Cs3g26310|Cs8g02340|Cs2g14930|Cs6g08640|Cs1g14390|Cs9g07430|Cs7g18710|orange1.1t04568|Citrus_sinensis_newGene_9|orange1.1t00611|Cs5g19510|orange1.1t01720|Cs3g15840|Cs6g13320|Cs4g11600|Cs6g08630|Cs1g10450|orange1.1t05262|Cs5g19980|Cs5g19450|Cs1g11310|Cs3g11080|Cs3g11120|Cs1g01890|Cs2g27160|Cs1g11080|Cs8g04900|Cs9…	http://amigo.geneontology.org/cgi-bin/amigo/term_details?term=GO:0036094
GO:0005515	MF	protein binding	0.20288	0.901	0.141	5515	587	3118	1.02e-06	3.26e-05	Cs8g12000|Cs1g07790|Cs7g26900|Cs2g29390|Cs8g20030|Cs9g18110|Cs3g26310|Cs1g14390|Cs7g18710|Cs4g09770|Cs3g16060|Cs8g14930|orange1.1t04393|Cs6g12100|Cs6g13320|Cs3g14860|orange1.1t05262|Cs1g01890|Cs5g29980|Cs4g18500|Cs8g04900|Cs6g19980|orange1.1t02330|Cs1g18920|orange1.1t03049|Cs6g06480|Cs5g30100|orange1.1t01850|Cs4g18580|Cs6g11950|Cs5g22330|Cs9g18200|Cs1g17020|Cs4g02380|Cs7g04330|Cs3g11010|Cs9g11460…	http://amigo.geneontology.org/cgi-bin/amigo/term_details?term=GO:0005515
GO:0046906	MF	tetrapyrrole binding	0.02175	0.872	0.146	46906	130	372	2.13e-14	1.79e-12	Cs5g11730|orange1.1t02038|orange1.1t04499|Cs9g14170|Cs1g02990|Cs3g07440|Cs3g24570|Cs6g16730|Cs3g09090|Cs7g18880|orange1.1t03357|Cs5g14950|Cs3g09140|Cs7g11890|orange1.1t01747|Cs3g24560|Cs9g05140|Cs1g03820|orange1.1t02538|Cs3g22160|Cs9g16590|orange1.1t01519|Cs3g02260|Cs1g13260|Cs3g19650|orange1.1t02040|Cs4g14140|Cs7g10740|Cs3g09030|Cs9g03240|Cs7g15430|Cs7g10050|Cs5g06310|Cs1g02270|Cs5g14900|Cs5g259…	http://amigo.geneontology.org/cgi-bin/amigo/term_details?term=GO:0046906
GO:0016740	MF	transferase activity	0.21433	0.891	0.152	16740	682	3249	5.23e-15	4.7e-13	Cs1g21130|Cs2g04700|Cs2g17570|Cs1g10530|Cs8g19350|Cs6g18540|Cs4g03130|Cs9g09510|Cs1g09360|Cs4g02990|Cs7g02830|orange1.1t02587|Cs6g11490|Citrus_sinensis_newGene_9|Cs7g12795|Cs5g18720|Cs6g09780|Cs3g15840|Cs6g13320|Cs4g11600|Cs9g16090|Cs5g29420|Cs6g15560|Cs3g25210|Cs7g30820|orange1.1t01118|Cs4g18110|Cs5g29980|Cs2g27160|orange1.1t04895|Cs4g06500|Cs9g04880|Cs9g13140|Citrus_sinensis_newGene_1455|Cs5g26…	http://amigo.geneontology.org/cgi-bin/amigo/term_details?term=GO:0016740
GO:0043167	MF	ion binding	0.33646	0.894	0.176	43167	676	3496	3.52e-09	1.72e-07	orange1.1t04964|orange1.1t06022|orange1.1t01032|orange1.1t02038|orange1.1t02775|Cs8g12000|orange1.1t05292|Cs3g07440|Cs9g16580|orange1.1t03609|Cs5g05490|Cs3g07720|Cs1g12310|Cs3g08810|Cs2g21220|Cs9g07560|Cs2g29990|Citrus_sinensis_newGene_4|Cs4g17560|Cs2g25150|orange1.1t01725|Cs5g14950|orange1.1t01723|Cs3g09140|Cs6g13320|Cs1g24120|Cs9g16090|Cs1g01540|Cs5g29420|Cs2g23290|orange1.1t01519|Cs1g09500|Cs4…	http://amigo.geneontology.org/cgi-bin/amigo/term_details?term=GO:0043167
GO:1901363	MF	heterocyclic compound binding	0.3939	0.891	0.191	1901363	1210	6049	2.02e-21	3.55e-19	orange1.1t04964|Cs2g29390|Cs1g07790|Cs5g11730|orange1.1t02038|orange1.1t04515|Cs9g14550|Cs3g07440|Cs6g16000|Cs9g18110|Cs3g26310|Cs5g05490|Cs2g14930|Cs6g08640|Cs2g12700|Cs7g26900|Cs1g14390|orange1.1t02587|orange1.1t04568|Cs2g07040|Cs7g18810|Citrus_sinensis_newGene_9|Cs4g09770|Cs3g03570|Cs5g16990|orange1.1t00611|Cs6g12080|Cs5g11800|Cs6g12100|Cs1g05760|Cs5g14950|orange1.1t01720|Cs3g15840|Cs6g13320|C…	http://amigo.geneontology.org/cgi-bin/amigo/term_details?term=GO:1901363
GO:0032559	MF	adenyl ribonucleotide binding	0.12863	0.684	0.192	32559	542	2087	7.44e-28	4.11e-25	orange1.1t04964|Cs2g29390|Cs1g07790|Cs2g04700|Cs7g27270|Cs9g18110|Cs3g26310|Cs2g14930|Cs1g14390|Cs9g07430|orange1.1t04568|Citrus_sinensis_newGene_9|orange1.1t00611|Cs5g19510|orange1.1t01720|Cs3g15840|Cs6g13320|Cs4g11600|Cs1g10450|orange1.1t05262|Cs5g19980|Cs5g19450|Cs1g11310|Cs3g11080|Cs3g11120|Cs1g01890|Cs2g27160|Cs1g11080|Cs8g04900|Cs9g13140|Cs8g07390|Cs1g18920|Cs1g05970|Cs5g22330|Cs7g12310|Cs6…	http://amigo.geneontology.org/cgi-bin/amigo/term_details?term=GO:0032559
GO:0080044	MF	quercetin 7-O-glucosyltransferase activity	0.00593	0.758	0.214	80044	35	62	1.14e-08	4.94e-07	Cs8g05320|Cs2g05350|Cs3g24490|orange1.1t03186|Cs1g19770|Cs4g02990|Cs6g11150|Cs5g21260|Cs1g19730|Cs8g20750|Cs6g11490|orange1.1t01882|orange1.1t05518|Cs7g03170|Cs5g24820|orange1.1t01972|Cs7g32250|Cs2g23750|Cs7g32220|orange1.1t00471|Cs2g18310|Cs7g08110|Cs6g07330|orange1.1t03190|Cs8g18300|orange1.1t04895|Cs1g23720|Citrus_sinensis_newGene_571|Cs7g32230|Cs9g18820|Cs8g04920|Cs2g16290|orange1.1t03432|Cs5…	http://amigo.geneontology.org/cgi-bin/amigo/term_details?term=GO:0080044
GO:0004659	MF	prenyltransferase activity	0.00219	0.833	0.215	4659	18	29	1.55e-05	0.00039528	Cs7g06090|Cs3g04670|Cs7g06040|Cs1g10530|orange1.1t04957|Cs3g17110|Cs9g19520|Cs4g10240|Cs2g08220|Cs6g12990|Cs9g17840|Cs7g02830|Cs6g17510|Cs2g14020|Cs3g03960|orange1.1t01324|orange1.1t05352|Cs2g08230	http://amigo.geneontology.org/cgi-bin/amigo/term_details?term=GO:0004659
GO:0043169	MF	cation binding	0.19435	0.863	0.255	43169	649	3346	5.15e-09	2.49e-07	orange1.1t04964|orange1.1t06022|orange1.1t01032|orange1.1t02038|Cs6g15790|Cs8g12000|orange1.1t05292|Cs3g07440|Cs9g16580|orange1.1t03609|Cs5g05490|Cs3g07720|Cs1g12310|Cs3g08810|Cs2g21220|Cs9g07560|Cs2g29990|Citrus_sinensis_newGene_4|Cs4g17560|orange1.1t01725|Cs5g14950|orange1.1t01723|Cs3g09140|Cs6g13320|Cs1g24120|Cs1g01540|Cs5g29420|Cs2g23290|orange1.1t01519|Cs1g09500|Cs4g18500|Cs1g02990|Cs7g09860…	http://amigo.geneontology.org/cgi-bin/amigo/term_details?term=GO:0043169
GO:1901265	MF	nucleoside phosphate binding	0.15938	0.829	0.291	1901265	670	2966	7.82e-21	1.21e-18	orange1.1t04964|Cs2g29390|Cs1g07790|Cs2g04700|Cs2g17570|Cs7g27270|Cs9g18110|Cs3g26310|Cs8g02340|Cs2g14930|Cs6g08640|Cs1g14390|Cs9g07430|orange1.1t04568|Citrus_sinensis_newGene_9|orange1.1t00611|Cs5g19510|orange1.1t01720|Cs3g15840|Cs6g13320|Cs4g11600|Cs6g08630|Cs1g10450|orange1.1t05262|Cs5g19980|Cs5g19450|Cs1g11310|Cs3g11080|Cs3g11120|Cs1g01890|Cs2g27160|Cs1g11080|Cs8g04900|Cs5g15000|Cs9g13140|Cs3…	http://amigo.geneontology.org/cgi-bin/amigo/term_details?term=GO:1901265
GO:0004674	MF	protein serine/threonine kinase activity	0.04813	0.742	0.297	4674	163	710	3.55e-06	0.000103953	Cs8g05540|Cs2g04700|Cs6g18540|Citrus_sinensis_newGene_1448|Cs5g14090|Cs1g20630|Cs6g16630|Cs4g10530|Cs6g09770|Cs3g26750|Cs5g29260|Cs4g11450|Citrus_sinensis_newGene_9|Cs1g02920|orange1.1t01937|Cs1g13880|Cs6g18080|Cs3g15840|Cs6g13320|Cs6g20930|Cs1g11310|Citrus_sinensis_newGene_585|Cs2g27160|Cs6g08070|Cs1g16110|orange1.1t03925|Cs9g13140|Cs6g21160|Cs2g07190|Cs7g10500|orange1.1t02139|Citrus_sinensis_ne…	http://amigo.geneontology.org/cgi-bin/amigo/term_details?term=GO:0004674
GO:0016765	MF	transferase activity, transferring alkyl or aryl (other than methyl) groups	0.00749	0.815	0.305	16765	44	126	7.97e-06	0.000218588	Cs7g06090|Cs3g26760|orange1.1t03668|Cs5g34430|orange1.1t03622|Cs1g19830|Cs7g02830|Cs3g03960|Cs8g19390|Cs6g07240|Cs7g05690|Cs7g06040|Cs5g29140|Cs4g10240|Cs6g03830|Cs6g17510|Cs3g17110|orange1.1t06017|Cs7g15760|Cs2g08230|Cs3g04670|Cs9g17840|orange1.1t04957|orange1.1t05889|Citrus_sinensis_newGene_708|Cs7g15790|Citrus_sinensis_newGene_586|Cs6g12990|orange1.1t03618|Cs6g08290|Cs1g10530|Cs8g10955|orange1…	http://amigo.geneontology.org/cgi-bin/amigo/term_details?term=GO:0016765
GO:0016747	MF	transferase activity, transferring acyl groups other than amino-acyl groups	0.0192	0.799	0.346	16747	80	319	9.95e-05	0.00205738	orange1.1t01563|Cs4g02360|Cs4g13350|Cs8g05400|Cs7g15320|Cs4g01910|Cs9g17750|Cs4g02380|Cs1g21740|Citrus_sinensis_newGene_861|orange1.1t04239|Cs3g24250|Cs2g04990|Cs3g25210|Cs8g03860|Cs3g20330|Cs3g10450|Cs9g08970|Cs5g06980|orange1.1t04605|Cs7g02540|Cs1g03540|Cs5g24470|Cs9g07230|Cs7g04850|Cs5g27580|Cs1g04300|Cs3g03970|orange1.1t05868|Cs8g02120|orange1.1t05754|Cs1g13370|Cs8g21040|Cs2g22710|Cs5g06590|C…	http://amigo.geneontology.org/cgi-bin/amigo/term_details?term=GO:0016747
GO:0016746	MF	transferase activity, transferring acyl groups	0.02201	0.796	0.353	16746	87	369	0.000297807	0.00525582	Cs7g15320|Cs4g01910|orange1.1t05868|Cs1g13370|orange1.1t02180|Cs9g08970|Cs9g17060|Cs2g04990|Cs2g19510|Cs5g29420|Cs3g25210|Cs7g30820|Cs9g16610|Cs3g04840|Cs2g29780|Cs3g16250|Cs6g07830|orange1.1t01563|Cs4g13350|Cs8g05400|Cs4g02380|Cs1g21740|Cs8g20490|Cs7g02540|Cs9g07230|Cs8g02120|orange1.1t04239|orange1.1t01682|Cs5g21190|Cs5g34760|Cs8g15800|Cs1g02370|Cs3g16220|Cs2g22710|orange1.1t01768|orange1.1t046…	http://amigo.geneontology.org/cgi-bin/amigo/term_details?term=GO:0016746
GO:0016757	MF	transferase activity, transferring glycosyl groups	0.0332	0.787	0.376	16757	129	602	0.000428195	0.007177	Cs8g19280|Cs4g03220|Cs8g19350|Cs4g03130|Cs1g21130|Cs1g09360|Cs4g02990|Cs6g11150|Cs1g19730|Cs6g11490|Cs6g03460|Cs2g22200|Cs3g16380|Cs6g17580|Cs5g18720|Cs7g08110|Cs6g15560|Cs6g07330|Cs9g08760|Cs7g31840|Cs9g16160|orange1.1t04895|Cs2g14920|Citrus_sinensis_newGene_1455|Cs2g07590|Cs2g16290|Cs5g08850|orange1.1t03432|Cs2g17340|orange1.1t01984|Cs3g09000|orange1.1t01986|orange1.1t04027|Cs3g03370|Cs9g17930|…	http://amigo.geneontology.org/cgi-bin/amigo/term_details?term=GO:0016757
GO:0016772	MF	transferase activity, transferring phosphorus-containing groups	0.08487	0.765	0.44	16772	283	1405	1.58e-05	0.000398011	Cs8g05540|Cs2g04700|Cs2g17570|Cs4g11850|Cs6g18540|Citrus_sinensis_newGene_1448|Cs5g14090|Cs1g20630|Cs6g16630|Cs3g19390|Cs8g16760|orange1.1t02621|Cs6g09770|orange1.1t02587|Cs7g09350|Cs5g29260|Cs6g10780|Cs2g07190|Cs7g06380|Cs8g06830|Citrus_sinensis_newGene_9|Citrus_sinensis_newGene_1422|Cs1g02920|orange1.1t00611|orange1.1t01937|Cs2g19820|orange1.1t04406|orange1.1t04405|Cs1g13880|Cs6g18080|Cs3g15840…	http://amigo.geneontology.org/cgi-bin/amigo/term_details?term=GO:0016772
GO:0016628	MF	oxidoreductase activity, acting on the CH-CH group of donors, NAD or NADP as acceptor	0.00151	0.872	0.444	16628	15	31	0.000608461	0.00955976	Cs5g21010|orange1.1t02245|Cs2g16270|Cs5g17930|Cs5g10740|Cs7g30350|Cs3g06840|Cs4g17780|Cs9g04920|Cs5g21070|Cs4g05200|Cs3g15740|Cs1g06850|Cs2g28180|Cs1g06860	http://amigo.geneontology.org/cgi-bin/amigo/term_details?term=GO:0016628
GO:0046872	MF	metal ion binding	0.19388	0.849	0.465	46872	648	3341	5.34e-09	2.55e-07	orange1.1t04964|orange1.1t06022|orange1.1t01032|orange1.1t02038|Cs6g15790|Cs8g12000|orange1.1t05292|Cs3g07440|Cs9g16580|orange1.1t03609|Cs5g05490|Cs3g07720|Cs1g12310|Cs3g08810|Cs2g21220|Cs9g07560|Cs2g29990|Citrus_sinensis_newGene_4|Cs4g17560|orange1.1t01725|Cs5g14950|orange1.1t01723|Cs3g09140|Cs6g13320|Cs1g24120|Cs1g01540|Cs5g29420|Cs2g23290|Citrus_sinensis_newGene_1033|orange1.1t01519|Cs1g09500|…	http://amigo.geneontology.org/cgi-bin/amigo/term_details?term=GO:0046872
GO:0003964	MF	RNA-directed DNA polymerase activity	0.00156	0.813	0.475	3964	14	26	0.000406768	0.00686532	Cs5g17850|Citrus_sinensis_newGene_1418|orange1.1t03085|Citrus_sinensis_newGene_1004|Cs1g05890|Citrus_sinensis_newGene_1009|Cs6g07580|Cs7g02710|Cs1g09400|Cs6g02240|Cs4g11810|Cs3g01910|orange1.1t02587|Cs1g06260	http://amigo.geneontology.org/cgi-bin/amigo/term_details?term=GO:0003964

## Sheet: Pt2 vs Cj2 DEG GO
ID	Class	Description	Frequency	Uniqueness	Dispensability	Representative	Input number	Background number	P-Value	Corrected P-Value	Input	Hyperlink
GO:0002376	BP	immune system process	0.01532	0.984	0	2376	89	323	1.43e-08	6.82e-07	Cs3g16700|Cs8g16260|Cs7g12795|Cs5g17360|Cs6g18920|Cs7g18710|Cs3g11620|Citrus_sinensis_newGene_1571|orange1.1t03119|Cs1g16720|Cs4g07210|Cs8g03500|Cs4g05890|Cs6g06480|Cs1g14896|Cs5g23420|Cs2g20520|Cs7g26410|Cs5g19460|Cs6g11930|Cs5g10550|Cs8g07390|Cs1g14920|Cs6g18540|Cs1g17100|Cs2g07500|Cs9g08050|Cs7g20890|orange1.1t01576|Cs5g03160|Cs7g17970|Cs3g02600|orange1.1t04537|Cs8g14675|Cs8g07890|Citrus_sinen…	http://amigo.geneontology.org/cgi-bin/amigo/term_details?term=GO:0002376
GO:0006811	BP	ion transport	0.04174	0.901	0	6811	135	595	1.08e-07	4.35e-06	Cs7g27560|Cs6g07300|Cs2g19670|Cs7g30340|orange1.1t04492|Cs9g18110|Cs7g23520|Cs2g12210|Cs9g18910|Cs4g17320|Cs6g11660|Cs2g25150|Cs4g09470|Cs6g11700|Cs3g22340|Cs6g05990|orange1.1t01647|Cs4g04460|Cs5g29420|Cs7g15720|Cs4g19660|Cs4g06210|Cs7g10250|Cs7g24270|Cs8g19430|Cs7g06870|Cs3g27650|Cs2g10720|Cs6g21330|Cs1g18920|Cs2g23200|Cs7g04490|Cs5g03420|Cs3g04600|orange1.1t01989|Cs7g09120|Cs2g17680|Cs4g18620|C…	http://amigo.geneontology.org/cgi-bin/amigo/term_details?term=GO:0006811
GO:0007154	BP	cell communication	0.09698	0.946	0	7154	391	1811	4.38e-17	4.22e-15	orange1.1t02748|Cs2g04700|Cs9g14550|Cs8g11860|Cs8g04830|Cs7g18710|Cs1g11880|orange1.1t04568|Cs9g01430|Citrus_sinensis_newGene_9|Cs5g27140|Cs4g10630|Cs2g31230|Cs6g13320|Cs4g11600|Cs5g19450|Cs1g11310|Cs2g01070|Cs7g16760|Cs2g27160|Cs3g15690|Cs1g23700|Cs9g13140|Cs5g34670|Cs2g30970|Cs2g03990|Cs1g05970|orange1.1t05415|orange1.1t05411|Cs6g21640|Cs6g15360|Cs7g21860|Cs5g18230|Cs4g18430|Cs8g07390|Citrus_si…	http://amigo.geneontology.org/cgi-bin/amigo/term_details?term=GO:0007154
GO:0008152	BP	metabolic process	0.5609	0.993	0	8152	1632	10118	2.25e-17	2.23e-15	Cs4g15090|Cs2g05220|Cs3g07440|orange1.1t05868|Cs4g17780|orange1.1t03609|Cs6g05280|Cs6g08640|Cs8g04830|Cs1g11880|Cs2g07040|Cs5g16780|Cs9g01430|Cs8g05610|orange1.1t04393|Cs2g31230|Cs5g20320|Cs5g09615|Cs1g11310|Cs2g01070|Cs2g27160|Cs9g04880|Cs9g13140|orange1.1t03042|Cs5g34670|Cs2g07590|orange1.1t04027|orange1.1t03049|Cs6g06480|Cs4g08770|Cs5g30990|Cs5g13130|Cs4g02380|Cs7g12100|Cs7g02360|Cs1g21980|Cs7…	http://amigo.geneontology.org/cgi-bin/amigo/term_details?term=GO:0008152
GO:0009611	BP	response to wounding	0.00816	0.783	0	9611	76	179	1.25e-14	1.03e-12	Cs3g13930|Cs3g22910|Cs3g15900|Cs2g22660|Cs3g25140|Cs6g11930|Cs3g07440|Cs7g23050|Cs4g18140|Cs8g04280|Cs7g20500|Cs8g18490|Cs2g30610|Cs7g23520|Cs3g20330|Cs3g06070|Cs9g05270|Cs7g08080|Cs1g21740|Cs1g24440|Cs1g19850|orange1.1t04376|Cs4g17460|Cs2g21000|Cs7g16560|Cs3g06830|Cs1g26170|Cs9g09430|Cs5g33510|Cs8g03500|orange1.1t00435|orange1.1t01993|Cs1g19830|Cs1g17220|Cs7g16600|Cs1g04950|orange1.1t02554|orang…	http://amigo.geneontology.org/cgi-bin/amigo/term_details?term=GO:0009611
GO:0009987	BP	cellular process	0.58826	0.993	0	9987	1675	10703	2.75e-13	1.88e-11	Cs4g15090|Cs7g15240|Cs2g05220|orange1.1t05868|Cs7g07000|orange1.1t03609|Cs6g05280|Cs6g08640|Cs8g04830|Cs1g11880|Cs2g07040|Cs9g01430|Cs2g31230|Cs1g10590|Cs5g20320|Cs1g11310|Cs7g24270|Cs2g01070|Cs2g27160|Cs3g02070|Cs9g04880|Cs9g13140|Cs5g34670|Cs2g07590|orange1.1t04027|orange1.1t03049|Cs6g06480|Cs1g05970|Cs5g30990|Cs7g22280|Cs4g02380|Cs1g21980|Cs7g30850|Cs6g16860|Cs5g27970|Cs7g02540|Cs7g06040|Cs7g2…	http://amigo.geneontology.org/cgi-bin/amigo/term_details?term=GO:0009987
GO:0019748	BP	secondary metabolic process	0.01938	0.84	0	19748	168	442	2.39e-26	5.28e-24	Cs3g20650|Cs1g12670|orange1.1t04499|Cs4g01910|Cs9g14170|Cs7g31930|orange1.1t03609|Cs4g02990|Cs5g11730|Cs6g05280|Cs7g23520|Cs9g02930|Cs7g18880|Cs6g15390|orange1.1t03357|orange1.1t03684|orange1.1t03686|Cs3g09140|Cs5g24900|Cs6g19990|Cs8g09730|Cs7g23490|Cs6g07410|Cs2g19510|Cs7g08110|Cs5g29420|Cs8g18800|Cs2g05420|orange1.1t01519|Cs3g27010|Cs5g13580|orange1.1t05018|orange1.1t04895|Cs2g17110|Cs5g34835|C…	http://amigo.geneontology.org/cgi-bin/amigo/term_details?term=GO:0019748
GO:0023052	BP	signaling	0.08908	0.985	0	23052	348	1645	3.16e-14	2.33e-12	orange1.1t02748|Cs2g04700|Cs8g11860|Cs8g04830|Cs7g18710|Cs1g11880|orange1.1t04568|Citrus_sinensis_newGene_9|Cs4g10630|Cs2g31230|Cs6g13320|Cs5g19450|Cs2g01070|Cs7g16760|Cs2g27160|Cs3g15690|Cs1g23700|Cs9g13140|Cs5g34670|Cs2g30970|Cs2g03990|orange1.1t05415|orange1.1t05411|Cs6g21640|Cs6g15360|Cs5g18230|Cs4g18430|Cs8g07390|Citrus_sinensis_newGene_1196|Cs2g23510|Cs7g13030|orange1.1t00294|Cs6g01180|Cs7g…	http://amigo.geneontology.org/cgi-bin/amigo/term_details?term=GO:0023052
GO:0044699	BP	single-organism process	0.41709	0.991	0	44699	1476	8272	4.29e-32	2.69e-29	Cs4g15090|Cs7g15240|Cs2g05220|Cs3g07440|Cs6g14970|Cs7g07000|orange1.1t03609|Cs6g05280|Cs6g08640|Cs8g04830|orange1.1t03600|Cs1g11880|Cs2g07040|Cs9g01430|Cs2g31230|Cs1g10590|Cs1g11310|Cs7g24270|Cs2g01070|Cs2g27160|Cs8g04900|Cs9g13140|orange1.1t03042|Cs5g34670|orange1.1t04027|orange1.1t03049|Cs6g06480|Cs1g05970|Cs7g22280|Cs4g02380|Cs7g12100|Cs1g21980|Cs7g30850|Cs5g27970|Cs7g06040|Citrus_sinensis_new…	http://amigo.geneontology.org/cgi-bin/amigo/term_details?term=GO:0044699
GO:0048878	BP	chemical homeostasis	0.01765	0.903	0	48878	82	334	2.71e-06	7.6e-05	Cs6g08320|Cs2g17680|Cs4g03870|Cs6g17860|Cs4g02360|Cs7g27560|Cs4g01910|Cs7g30340|Cs4g02380|orange1.1t01168|Cs3g25560|Cs7g07000|Cs6g11670|Cs3g25590|Cs6g08640|Cs9g19350|Cs6g09150|Cs3g10450|Cs4g02850|Cs2g13800|Cs2g02120|Cs8g02620|Cs1g16160|orange1.1t02910|orange1.1t04463|Cs6g11700|Cs9g18910|Cs2g22260|Cs3g12580|orange1.1t04447|Cs6g11660|Cs4g02810|Cs4g09470|Cs3g19460|Cs3g01900|Cs7g11890|Cs6g05990|orang…	http://amigo.geneontology.org/cgi-bin/amigo/term_details?term=GO:0048878
GO:0050896	BP	response to stimulus	0.25943	0.988	0	50896	1184	5369	2.77e-62	1.04e-58	orange1.1t02748|Cs5g11730|orange1.1t02038|Cs9g14550|Cs2g02500|Cs3g07440|Cs6g14970|Cs7g07000|Cs4g02990|Cs2g04700|Cs9g04160|Cs2g23210|Cs7g02830|Cs8g04830|orange1.1t05115|Cs4g02850|Cs7g18710|Cs1g11880|Cs5g27280|orange1.1t04568|Cs2g28180|Cs9g01430|Citrus_sinensis_newGene_9|Cs4g16390|Cs3g12580|Cs4g10630|Cs6g12080|orange1.1t01725|Cs6g11700|Cs6g12100|Cs7g02140|Cs6g09780|Cs3g09140|Cs6g13320|Cs1g10450|ora…	http://amigo.geneontology.org/cgi-bin/amigo/term_details?term=GO:0050896
GO:0051179	BP	localization	0.12352	0.986	0	51179	350	2149	0.000467727	0.00817111	Cs9g15160|Cs7g32330|Cs9g18110|Cs7g02830|orange1.1t03600|Cs9g01430|Cs2g29990|Cs2g25150|Cs6g11700|orange1.1t01647|Cs5g29420|Cs6g14460|orange1.1t00596|Cs6g09160|Cs8g19430|Cs6g21330|Cs7g16290|Cs1g07550|Cs1g18920|Cs2g23200|Cs7g04490|Cs5g30100|Cs3g04600|Cs1g01430|Cs3g11010|Cs5g13760|Cs7g06040|Citrus_sinensis_newGene_1196|Citrus_sinensis_newGene_1199|Cs5g32930|Cs6g06820|Cs1g03440|orange1.1t00291|Cs7g130…	http://amigo.geneontology.org/cgi-bin/amigo/term_details?term=GO:0051179
GO:0051704	BP	multi-organism process	0.03362	0.984	0	51704	271	1441	3.72e-07	1.31e-05	Cs3g16700|Cs6g07300|Cs8g16260|Cs4g11850|Cs7g15240|Cs3g26460|Cs5g30185|Cs5g14090|Cs9g19350|Cs5g12260|orange1.1t02930|Cs6g18920|Cs8g16760|Cs7g23520|Cs7g18710|Cs5g27280|Cs5g23920|Cs1g24440|Cs1g04000|Cs7g22220|Cs4g10200|Cs4g10630|Cs7g05570|Cs3g11620|Cs2g23160|orange1.1t03034|Cs9g05020|Cs6g15450|Citrus_sinensis_newGene_1571|Cs5g07856|Cs4g11600|Cs9g09270|orange1.1t03119|Cs5g04320|orange1.1t03449|Cs1g04…	http://amigo.geneontology.org/cgi-bin/amigo/term_details?term=GO:0051704
GO:0065007	BP	biological regulation	0.28554	0.989	0	65007	820	5286	2.33e-05	0.0005575	orange1.1t02748|Cs2g04700|Cs7g26900|Cs6g18540|Cs9g18110|orange1.1t03609|Cs5g05490|Cs1g17100|Cs6g08640|Cs8g04830|Cs4g02850|Cs7g18710|Cs1g11880|Cs6g03270|orange1.1t04568|Cs2g07040|Citrus_sinensis_newGene_9|Cs3g12580|Cs4g10630|Cs6g11700|Cs6g12100|Cs2g31230|Cs6g13320|Cs5g05080|Cs7g06310|Cs5g19450|Cs7g22430|orange1.1t05250|Cs7g24270|Cs2g01070|Cs7g16760|Cs9g08900|Cs2g27160|Cs3g15690|Cs1g23700|Cs9g13140…	http://amigo.geneontology.org/cgi-bin/amigo/term_details?term=GO:0065007
GO:0009813	BP	flavonoid biosynthetic process	0.00332	0.903	0.053	9813	83	130	3.71e-24	6.97e-22	orange1.1t01401|Cs3g20650|Cs5g13130|Cs7g16990|Cs4g02360|Cs4g01910|Cs1g19770|Cs5g35060|Cs8g05300|Cs5g24990|orange1.1t05018|Cs3g10450|Cs2g18310|Cs4g02990|Cs5g11730|Cs7g03980|Cs1g19730|Cs3g20330|Cs7g08110|orange1.1t03587|Cs7g19570|Cs5g19020|Cs6g11490|Cs5g18140|Cs1g03540|orange1.1t01882|orange1.1t03432|orange1.1t04506|Cs1g24890|Cs8g02120|Cs2g05420|orange1.1t03190|Cs7g03170|orange1.1t01977|orange1.1t0…	http://amigo.geneontology.org/cgi-bin/amigo/term_details?term=GO:0009813
GO:0006749	BP	glutathione metabolic process	0.00069	0.929	0.055	6749	23	60	7.18e-05	0.00152897	Cs5g34430|orange1.1t03622|orange1.1t03626|Cs6g07260|Cs7g15790|Cs6g03830|Cs1g02370|orange1.1t06017|Cs7g15760|Citrus_sinensis_newGene_708|Citrus_sinensis_newGene_586|Cs5g03900|orange1.1t03618|Cs6g07240|orange1.1t05889|Cs6g17520|Cs3g08160|Cs9g10430|Cs6g03820|Cs5g22630|orange1.1t03452|Cs7g15770|orange1.1t03456	http://amigo.geneontology.org/cgi-bin/amigo/term_details?term=GO:0006749
GO:0009812	BP	flavonoid metabolic process	0.00414	0.947	0.064	9812	87	144	4.79e-24	7.83e-22	Cs3g20650|Cs5g11730|Cs4g01910|Cs4g02990|Cs2g02470|Cs1g19730|Cs6g11490|orange1.1t03686|Cs5g24990|Cs7g05140|Cs2g05420|Cs5g13580|orange1.1t05018|orange1.1t04895|Cs1g19280|Cs2g23750|Cs2g16290|orange1.1t03432|Cs7g32230|orange1.1t01981|orange1.1t02341|Cs5g13130|Cs7g16990|Cs4g02380|Cs1g24890|Cs8g02120|Cs7g19570|Cs7g32220|orange1.1t01021|Cs7g25580|Cs5g23920|Cs9g09750|Cs5g23160|Cs1g25280|Cs1g11780|Cs2g064…	http://amigo.geneontology.org/cgi-bin/amigo/term_details?term=GO:0009812
GO:0032259	BP	methylation	0.01834	0.949	0.064	32259	68	265	5.43e-06	0.000144882	Cs2g05420|Cs3g20650|Cs1g12670|orange1.1t05018|Cs5g35060|Cs5g24990|Cs5g03940|Cs9g09510|Cs3g26980|Cs2g16060|orange1.1t02937|Cs9g11460|orange1.1t01178|Cs2g28310|Cs7g32420|Cs3g11660|Cs9g11440|Cs5g19020|Cs1g07920|Cs5g16860|orange1.1t05233|Cs7g04970|orange1.1t03282|Cs6g18060|orange1.1t04506|Cs3g01530|Cs9g10830|Cs6g15920|Cs6g04150|orange1.1t04393|Cs6g18070|orange1.1t05423|orange1.1t03686|orange1.1t05037…	http://amigo.geneontology.org/cgi-bin/amigo/term_details?term=GO:0032259
GO:1901615	BP	organic hydroxy compound metabolic process	0.01265	0.943	0.073	1901615	52	186	9.48e-06	0.000236071	Cs7g06090|Cs2g05420|Cs3g20650|Cs7g16990|Cs1g01150|Cs5g35060|Cs5g24990|Cs3g04670|Cs9g11240|Cs2g26780|Cs7g02830|Cs3g03960|Cs5g09615|Cs5g19020|Cs2g21000|Cs1g16160|Cs7g06040|Cs2g03520|orange1.1t04506|Cs4g01580|Cs2g18810|Cs7g11890|orange1.1t05423|orange1.1t03686|Cs6g07620|Cs1g03370|orange1.1t05185|Cs7g25580|Cs6g15390|Cs9g17840|Cs5g33880|Cs2g23860|Cs1g25490|Cs2g23820|Cs5g13580|Cs5g35080|Cs8g19150|Cs1g1…	http://amigo.geneontology.org/cgi-bin/amigo/term_details?term=GO:1901615
GO:0071704	BP	organic substance metabolic process	0.49271	0.931	0.109	71704	1360	8884	8.36e-08	3.57e-06	orange1.1t04964|Cs6g02680|orange1.1t02748|Cs5g11730|Cs7g26900|Cs1g10530|Cs1g15020|Cs9g14550|Cs4g15310|Cs9g09510|orange1.1t03609|Cs4g02990|Cs2g04700|Cs9g04160|Cs6g05280|Cs6g08640|Cs8g04830|Cs1g14390|orange1.1t02587|Cs7g18710|Cs1g11880|Cs6g03270|Cs6g11490|Cs9g01430|Citrus_sinensis_newGene_9|Cs2g29990|Cs6g04770|Cs7g04240|orange1.1t01725|Cs6g12100|Cs1g05760|Cs6g09780|Cs7g27270|Cs2g09030|orange1.1t032…	http://amigo.geneontology.org/cgi-bin/amigo/term_details?term=GO:0071704
GO:0012501	BP	programmed cell death	0.006	0.858	0.113	12501	46	134	3.32e-07	1.2e-05	Cs7g14210|Cs8g07870|Cs7g12795|orange1.1t04592|Cs3g26720|Cs5g17360|Cs5g33100|Cs2g29260|Cs3g23810|Cs7g15870|Cs3g06070|Cs9g02930|Cs5g23160|Cs1g22680|Citrus_sinensis_newGene_4|Cs2g07500|Cs1g08280|Citrus_sinensis_newGene_1571|orange1.1t05345|Cs1g03720|orange1.1t03119|Cs6g04780|Cs7g20890|Cs1g07780|Cs7g15720|Cs1g03700|Cs3g05940|Cs8g07350|Cs8g01650|Cs8g07890|Cs8g07390|orange1.1t03802|Cs2g30580|Cs2g28670|…	http://amigo.geneontology.org/cgi-bin/amigo/term_details?term=GO:0012501
GO:0006468	BP	protein phosphorylation	0.05334	0.912	0.14	6468	167	839	4.57e-06	0.000124555	Cs8g05540|orange1.1t02748|Cs2g04700|Cs8g16260|Cs6g18540|Citrus_sinensis_newGene_1448|Cs5g14090|Cs9g11270|Cs9g03320|Cs4g10530|Cs8g04830|Cs6g09770|Cs9g07430|Citrus_sinensis_newGene_9|Cs1g02920|Cs9g08000|orange1.1t01937|Cs6g18080|Cs7g27270|Cs6g13320|Cs3g06380|Cs1g11310|Cs2g31130|Citrus_sinensis_newGene_585|Cs7g16760|Cs2g27160|Cs1g17910|Cs6g08070|orange1.1t03925|Cs9g13140|Cs6g21160|Cs5g34670|Cs5g2532…	http://amigo.geneontology.org/cgi-bin/amigo/term_details?term=GO:0006468
GO:0044763	BP	single-organism cellular process	0.23034	0.874	0.188	44763	1018	5701	5.76e-20	7.22e-18	orange1.1t04964|orange1.1t02748|Cs2g04700|Cs4g15090|Cs7g15240|Cs7g07000|orange1.1t03609|Cs4g02990|Cs3g22910|Cs1g17100|Cs6g08640|Cs8g04830|Cs4g02850|Cs7g18710|Cs1g11880|orange1.1t04568|Cs6g11490|Cs9g01430|Citrus_sinensis_newGene_9|Cs6g04770|Cs7g12795|Cs4g10630|orange1.1t01725|Cs6g11700|Cs3g06080|Cs1g10590|orange1.1t03222|Cs4g11600|Cs9g16090|Cs5g05080|Cs5g19450|Cs1g08350|Cs5g29420|Cs1g11310|Cs2g232…	http://amigo.geneontology.org/cgi-bin/amigo/term_details?term=GO:0044763
GO:0071897	BP	DNA biosynthetic process	0.00315	0.9	0.198	71897	12	23	0.000467193	0.00817111	Cs5g17850|Cs1g05890|Cs1g06260|Cs7g23130|Citrus_sinensis_newGene_1009|Cs6g07580|Cs7g02710|Cs1g09400|Cs6g02240|orange1.1t03085|Cs3g01910|orange1.1t02587	http://amigo.geneontology.org/cgi-bin/amigo/term_details?term=GO:0071897
GO:0008037	BP	cell recognition	0.0022	0.888	0.201	8037	18	37	3.96e-05	0.000910062	Cs4g11620|Cs4g11440|Cs1g11310|Cs4g11850|Cs6g15450|Cs6g18540|Cs2g07480|Cs6g07030|Cs4g11800|orange1.1t04327|Cs4g11520|Cs1g05970|Cs2g07100|Cs4g11600|Cs2g24786|Cs4g11350|Cs4g11370|Citrus_sinensis_newGene_1446	http://amigo.geneontology.org/cgi-bin/amigo/term_details?term=GO:0008037
GO:0006063	BP	uronic acid metabolic process	0.00013	0.833	0.214	6063	30	67	4.94e-07	1.7e-05	Cs6g03350|Cs2g05350|Cs8g05300|Cs1g19770|Cs4g02990|Cs1g19730|orange1.1t01884|Cs6g11490|orange1.1t01882|Cs7g03170|orange1.1t01977|orange1.1t01972|Cs2g23750|Cs7g32220|orange1.1t00471|Cs2g18310|Cs7g08110|Cs6g07330|orange1.1t03190|Cs8g18300|orange1.1t04895|Citrus_sinensis_newGene_571|Cs9g18820|Cs1g23720|Cs2g16290|orange1.1t03432|Cs5g24640|Cs7g32230|orange1.1t01981|orange1.1t02341	http://amigo.geneontology.org/cgi-bin/amigo/term_details?term=GO:0006063
GO:1901617	BP	organic hydroxy compound biosynthetic process	0.00824	0.921	0.216	1901617	44	132	1.13e-06	3.51e-05	Cs7g06090|Cs2g05420|Cs3g20650|Cs7g16990|Cs1g01150|Cs5g35060|Cs5g24990|Cs3g04670|Cs8g19150|Cs2g26780|Cs7g02830|Cs3g03960|Cs5g09615|Cs5g19020|Cs1g16160|Cs7g06040|Cs2g03520|orange1.1t04506|Cs2g18810|orange1.1t05423|orange1.1t03686|Cs6g07620|orange1.1t05185|Cs7g25580|Cs6g15390|Cs9g17840|Cs5g33880|Cs2g23860|Cs1g25490|Cs2g23820|Cs5g13580|Cs5g35080|Cs1g10530|Cs2g28670|Cs5g18140|orange1.1t02947|orange1.1…	http://amigo.geneontology.org/cgi-bin/amigo/term_details?term=GO:1901617
GO:0007166	BP	cell surface receptor signaling pathway	0.01204	0.674	0.217	7166	69	156	4.36e-14	3.15e-12	Cs7g06555|Cs7g14210|orange1.1t03893|Cs5g28640|Cs8g16260|orange1.1t01298|Cs7g30400|Citrus_sinensis_newGene_1448|Cs7g31480|orange1.1t02748|Cs5g28620|Cs1g14800|Cs2g04700|Cs7g24680|Cs2g09650|Cs8g04830|Cs6g07000|Cs4g18430|orange1.1t04457|Cs6g18080|Cs7g24020|Citrus_sinensis_newGene_1569|Cs2g07480|orange1.1t01652|Cs8g14010|Cs1g05120|Citrus_sinensis_newGene_9|Citrus_sinensis_newGene_1554|Cs5g11310|Cs5g27…	http://amigo.geneontology.org/cgi-bin/amigo/term_details?term=GO:0007166
GO:0008219	BP	cell death	0.00734	0.877	0.225	8219	56	174	1.11e-07	4.44e-06	Cs8g05540|Cs7g14210|Cs8g07870|Cs7g12795|Cs6g11930|orange1.1t04592|Cs3g26720|Cs5g17360|Cs5g33100|Cs2g29260|Cs3g23810|Cs7g15870|Cs3g06070|Cs9g02930|Cs5g23160|Cs1g22680|Citrus_sinensis_newGene_4|Cs2g07500|Cs1g08280|Citrus_sinensis_newGene_1571|orange1.1t05345|Cs1g03720|orange1.1t03119|Cs6g04780|Cs7g20890|Cs1g07780|Cs7g15720|Cs8g14675|Cs1g03700|Cs5g22260|Cs3g05940|Cs8g07350|Cs8g01650|Cs8g07890|Cs2g12…	http://amigo.geneontology.org/cgi-bin/amigo/term_details?term=GO:0008219
GO:0014070	BP	response to organic cyclic compound	0.01606	0.721	0.234	14070	95	315	9.76e-11	5.6e-09	orange1.1t02936|Cs9g08200|Cs6g18920|Cs7g18710|Cs5g23920|Cs5g04070|Cs1g16720|Cs1g23700|Cs8g03500|Cs4g05890|Cs1g18920|Citrus_sinensis_newGene_1502|Cs2g20520|orange1.1t05415|Cs2g05460|Cs3g22400|Cs1g21740|orange1.1t03622|Cs7g20500|Cs6g06480|Cs7g16380|Cs2g17600|Cs6g02380|Cs5g13760|Cs7g15790|Cs7g28150|Cs8g07390|Cs1g18930|Citrus_sinensis_newGene_880|Cs9g09430|Cs7g18620|Cs3g23070|Cs1g24490|orange1.1t0157…	http://amigo.geneontology.org/cgi-bin/amigo/term_details?term=GO:0014070
GO:0009058	BP	biosynthetic process	0.24432	0.935	0.24	9058	798	4942	1.64e-07	6.35e-06	orange1.1t04964|Cs5g11730|Cs7g26900|Cs4g15090|Cs8g19350|Cs4g15310|Cs9g09510|orange1.1t03609|Cs4g02990|orange1.1t01032|Cs1g17100|Cs7g02830|orange1.1t02587|Cs1g11880|Cs6g03270|Cs6g11490|Cs2g29990|Cs7g08990|orange1.1t01725|Cs2g31230|orange1.1t01723|Cs3g09140|orange1.1t03222|Cs9g16090|Cs5g05080|Cs5g29420|Cs2g23290|Cs8g18800|Cs2g01070|orange1.1t01519|Cs5g29980|orange1.1t04895|Cs2g17110|Cs5g02340|Cs8g0…	http://amigo.geneontology.org/cgi-bin/amigo/term_details?term=GO:0009058
GO:0009820	BP	alkaloid metabolic process	9e-05	0.948	0.271	9820	11	17	0.000204133	0.00398776	Cs7g20480|Cs7g26160|Cs4g07270|Cs7g23050|Cs8g14250|Cs4g07300|Cs7g20500|orange1.1t03955|orange1.1t01846|Cs7g13840|Cs1g04950	http://amigo.geneontology.org/cgi-bin/amigo/term_details?term=GO:0009820
GO:0051707	BP	response to other organism	0.04968	0.725	0.28	51707	206	1088	6.59e-06	0.000170888	Cs3g16700|Cs8g16260|Citrus_sinensis_newGene_1039|orange1.1t05345|Cs5g30185|Cs5g14090|Cs9g19350|Cs5g12260|orange1.1t02930|Cs6g18920|Cs8g16760|Cs7g23520|Cs7g18710|Cs5g27280|Cs5g23920|Cs1g24440|Cs7g22220|Cs4g10630|Cs7g05570|Cs3g11620|Cs2g23160|Citrus_sinensis_newGene_1571|Citrus_sinensis_newGene_1573|orange1.1t03119|orange1.1t03449|Cs7g08110|Cs5g29420|Cs2g09110|Cs1g16720|Cs8g07250|Cs2g13360|Cs8g0350…	http://amigo.geneontology.org/cgi-bin/amigo/term_details?term=GO:0051707
GO:0048583	BP	regulation of response to stimulus	0.02521	0.754	0.299	48583	93	459	0.000332144	0.00607799	Cs8g16260|Cs7g12795|Cs5g17360|Cs3g22580|orange1.1t02936|Cs9g08200|Cs7g02830|Cs7g18710|Cs1g25030|Cs4g15420|Cs7g05140|Cs1g16720|Cs2g16620|orange1.1t04551|Cs6g06480|Cs5g23420|Cs2g14400|orange1.1t01560|Cs7g16990|Cs6g18920|Cs6g11930|Cs3g26720|Cs9g16600|Cs2g22050|Cs4g20320|Cs3g03960|Cs1g08050|Cs7g06040|Cs6g18540|Cs1g17100|Cs3g23070|Cs1g17220|Cs4g18580|orange1.1t01021|Cs7g20890|Cs3g04670|Cs5g22260|Cs2g2…	http://amigo.geneontology.org/cgi-bin/amigo/term_details?term=GO:0048583
GO:0046148	BP	pigment biosynthetic process	0.00639	0.856	0.307	46148	46	132	2.34e-07	8.79e-06	Cs2g05420|Cs3g20650|Cs7g16990|orange1.1t06069|orange1.1t05018|Cs5g35060|Cs7g19570|Cs5g24990|Cs2g26780|Cs4g18510|Cs3g20330|Cs5g19020|Cs9g05150|Cs3g13040|orange1.1t04506|Cs1g24890|Cs4g10240|Cs9g07680|orange1.1t05423|orange1.1t03686|Cs5g16310|Cs1g06850|Cs5g23920|orange1.1t05185|Cs7g19580|Cs7g25580|Cs6g15390|orange1.1t04957|Cs5g33880|Cs5g22660|Cs5g16860|Cs2g06440|Cs5g13580|Cs5g35080|Cs2g14720|orange1…	http://amigo.geneontology.org/cgi-bin/amigo/term_details?term=GO:0046148
GO:0042440	BP	pigment metabolic process	0.00785	0.853	0.314	42440	53	160	1.13e-07	4.46e-06	Cs2g05420|Cs3g20650|Cs7g16990|orange1.1t06069|orange1.1t05018|Cs5g35060|Cs7g19570|Cs5g24990|Cs2g26780|Cs4g18510|Cs2g02470|Cs3g20330|Cs9g07520|Cs5g19020|Cs9g05150|Cs5g23160|Cs1g22680|orange1.1t01082|Cs1g24890|Cs4g10240|Cs9g07680|orange1.1t05423|orange1.1t03686|Cs5g16310|Cs1g06850|Cs5g23920|orange1.1t05185|orange1.1t04506|Cs7g19580|Cs7g25580|Cs6g15390|orange1.1t04957|Cs7g05140|Cs5g33880|Cs5g22660|C…	http://amigo.geneontology.org/cgi-bin/amigo/term_details?term=GO:0042440
GO:0044710	BP	single-organism metabolic process	0.1839	0.874	0.322	44710	695	3652	2.44e-18	2.54e-16	orange1.1t04964|orange1.1t06022|Cs5g11730|orange1.1t02038|Cs4g15090|Cs2g05220|Cs3g07440|Cs9g09510|orange1.1t03609|Cs4g02990|Cs3g22910|Cs1g17100|Cs6g08640|Cs6g11490|Citrus_sinensis_newGene_4|orange1.1t01725|Cs2g31230|Cs3g09140|Cs8g01030|Cs1g24120|Cs9g16090|orange1.1t00454|Cs5g29420|orange1.1t00452|Cs8g18800|orange1.1t01519|orange1.1t04895|Cs2g17110|Cs1g02990|Cs8g04900|Cs5g10730|orange1.1t03042|Cit…	http://amigo.geneontology.org/cgi-bin/amigo/term_details?term=GO:0044710
GO:0044550	BP	secondary metabolite biosynthetic process	0.01183	0.802	0.33	44550	134	298	1.52e-26	3.56e-24	Cs3g20650|Cs8g02120|orange1.1t04499|Cs4g02360|Cs9g14170|Cs7g31930|orange1.1t03609|Cs5g11730|Cs6g05280|Cs7g23520|Cs9g02930|Cs7g18880|orange1.1t03357|Cs4g01910|orange1.1t03684|orange1.1t03686|Cs3g09140|Cs8g09730|Cs7g23490|Cs2g19510|Cs7g08110|Cs5g29420|Cs8g18800|orange1.1t01519|Cs5g13580|orange1.1t05018|orange1.1t04895|Cs2g17110|Cs5g34835|Cs1g08280|Cs3g13080|Cs1g08350|Cs3g15590|Cs4g14140|Cs3g08680|C…	http://amigo.geneontology.org/cgi-bin/amigo/term_details?term=GO:0044550
GO:0044237	BP	cellular metabolic process	0.46461	0.902	0.344	44237	1268	8226	8.61e-08	3.64e-06	orange1.1t04964|Cs6g02680|orange1.1t02748|Cs2g04700|orange1.1t02038|Cs1g15020|Cs9g14550|Cs2g02500|Cs4g15310|orange1.1t05868|orange1.1t03609|Cs4g02990|Cs3g22910|Cs9g04160|Cs1g17100|Cs6g08640|Cs8g04830|Cs7g26900|Cs1g14390|orange1.1t02587|Cs7g18710|Cs1g11880|Cs6g03270|Cs6g11490|Citrus_sinensis_newGene_9|Cs2g29990|Cs6g04770|Cs5g32650|orange1.1t00752|orange1.1t01725|Cs6g12100|Cs1g05760|Cs6g09780|orang…	http://amigo.geneontology.org/cgi-bin/amigo/term_details?term=GO:0044237
GO:0050789	BP	regulation of biological process	0.24333	0.923	0.352	50789	718	4585	3.23e-05	0.000764552	orange1.1t02748|Cs2g04700|Cs7g26900|Cs6g18540|orange1.1t03609|Cs5g05490|Cs1g17100|Cs7g02830|Cs8g04830|Cs7g18710|Cs1g11880|Cs6g03270|orange1.1t04568|Cs2g07040|Citrus_sinensis_newGene_9|Cs5g32650|Cs4g10630|Cs2g31230|Cs6g13320|Cs5g05080|Cs7g06310|Cs5g19450|Cs7g22430|orange1.1t05250|Cs2g01070|Cs7g16760|Cs2g27160|Cs3g15690|Cs1g23700|Cs9g13140|Cs4g03000|Cs3g09083|Cs5g34670|Cs7g03300|Cs5g01710|Cs2g23200…	http://amigo.geneontology.org/cgi-bin/amigo/term_details?term=GO:0050789
GO:0010233	BP	phloem transport	0.00065	0.873	0.361	10233	12	13	9.12e-06	0.000229814	Cs7g06090|Cs3g04670|Cs7g06040|orange1.1t04551|Cs7g02830|Cs5g04350|Cs4g03270|Cs9g19520|Cs9g17840|Cs1g10530|Cs3g03960|Cs4g03280	http://amigo.geneontology.org/cgi-bin/amigo/term_details?term=GO:0010233
GO:0045087	BP	innate immune response	0.01364	0.74	0.369	45087	85	284	1.25e-09	6.59e-08	orange1.1t06049|Cs7g14210|Cs7g26410|Cs8g16260|Cs7g12795|Cs6g11930|orange1.1t04592|Cs6g13820|Cs5g17360|Cs4g11470|Cs5g33100|Cs3g16700|Cs3g23810|Cs8g07870|Cs3g06070|Cs7g18710|Cs4g07210|Cs2g03230|Cs3g13930|Cs1g17100|Cs5g23160|Cs1g22680|Cs5g25070|Cs2g30580|Cs5g19460|Cs6g18540|Cs5g23420|Cs3g19760|Cs3g11620|Cs2g07500|Cs5g24670|Cs7g05240|Cs1g08280|Cs4g11410|Citrus_sinensis_newGene_1571|Cs9g08050|orange1.…	http://amigo.geneontology.org/cgi-bin/amigo/term_details?term=GO:0045087
GO:0009408	BP	response to heat	0.00859	0.774	0.371	9408	51	176	5.03e-06	0.000135009	orange1.1t01651|orange1.1t01675|Citrus_sinensis_newGene_1521|Cs9g14675|Cs8g14930|Cs1g08410|Cs6g11930|Cs7g08770|Cs5g18500|Cs6g14030|Cs3g13080|Cs7g10220|Cs5g04730|Cs5g27850|Cs3g07660|orange1.1t01602|Cs4g05880|Cs1g25030|Cs2g06120|Cs8g03710|Cs2g23210|Cs2g24360|Cs9g07680|Cs8g19490|orange1.1t04719|orange1.1t01849|Cs4g05770|Cs6g01180|Cs4g14980|Cs6g07310|orange1.1t02372|Cs4g04260|Cs9g18020|orange1.1t0499…	http://amigo.geneontology.org/cgi-bin/amigo/term_details?term=GO:0009408
GO:0009821	BP	alkaloid biosynthetic process	0.00795	0.88	0.372	9821	9	12	0.000360451	0.00653241	Cs7g20480|Cs4g07270|Cs7g23050|Cs8g14250|Cs4g07300|Cs7g20500|orange1.1t03955|orange1.1t01846|Cs1g04950	http://amigo.geneontology.org/cgi-bin/amigo/term_details?term=GO:0009821
GO:0010232	BP	vascular transport	0.00065	0.873	0.379	10232	12	13	9.12e-06	0.000229814	Cs7g06090|Cs3g04670|Cs7g06040|orange1.1t04551|Cs7g02830|Cs5g04350|Cs4g03270|Cs9g19520|Cs9g17840|Cs1g10530|Cs3g03960|Cs4g03280	http://amigo.geneontology.org/cgi-bin/amigo/term_details?term=GO:0010232
GO:0046246	BP	terpene biosynthetic process	0.00043	0.843	0.392	46246	9	13	0.000545879	0.00924674	orange1.1t06069|orange1.1t04957|Cs4g12060|Cs3g07920|Cs5g27580|Cs4g11980|Cs8g02140|Cs2g07250|Cs3g13040	http://amigo.geneontology.org/cgi-bin/amigo/term_details?term=GO:0046246
GO:0048544	BP	recognition of pollen	0.00211	0.853	0.398	48544	18	35	2.25e-05	0.000541445	Cs4g11620|Cs4g11440|Cs1g11310|Cs4g11850|Cs6g15450|Cs6g18540|Cs2g07480|Cs6g07030|Cs4g11800|orange1.1t04327|Cs4g11520|Cs1g05970|Cs2g07100|Cs4g11600|Cs2g24786|Cs4g11350|Cs4g11370|Citrus_sinensis_newGene_1446	http://amigo.geneontology.org/cgi-bin/amigo/term_details?term=GO:0048544
GO:0006950	BP	response to stress	0.14156	0.724	0.403	6950	737	3074	3.35e-46	6.3e-43	orange1.1t02038|Cs2g05220|Cs3g07440|Cs4g17780|Cs9g04160|Cs1g17100|Cs7g02830|Cs7g18710|Cs5g27280|orange1.1t04568|orange1.1t05115|Cs9g01430|Cs8g14930|Cs4g10630|Cs6g11700|Cs6g12100|Cs1g10450|orange1.1t05262|Cs5g19450|Cs5g29420|Cs1g11310|Cs3g11080|Cs3g11120|orange1.1t00593|Cs7g16760|Cs9g08600|orange1.1t04895|Cs8g04900|Cs5g10730|Cs8g03500|Cs8g18360|Cs1g17220|Cs1g18920|orange1.1t03049|Cs3g15590|Cs6g064…	http://amigo.geneontology.org/cgi-bin/amigo/term_details?term=GO:0006950
GO:0009607	BP	response to biotic stimulus	0.05158	0.759	0.406	9607	212	1126	6.65e-06	0.000171393	Cs3g16700|Cs8g16260|Citrus_sinensis_newGene_1039|orange1.1t05345|Cs5g30185|Cs5g14090|Cs9g19350|Cs5g12260|orange1.1t02930|Cs6g18920|Cs8g16760|Cs7g23520|Cs7g18710|Cs5g27280|Cs5g23920|Cs1g24440|Cs7g22220|Cs4g10630|Cs7g05570|Cs3g11620|Cs2g23160|Citrus_sinensis_newGene_1571|Citrus_sinensis_newGene_1573|orange1.1t03119|orange1.1t03449|Cs7g08110|Cs5g29420|Cs2g09110|Cs1g16720|Cs8g07250|Cs2g13360|Cs8g0350…	http://amigo.geneontology.org/cgi-bin/amigo/term_details?term=GO:0009607
GO:0006979	BP	response to oxidative stress	0.01908	0.763	0.407	6979	99	424	1.8e-06	5.49e-05	orange1.1t02038|Cs2g17100|Cs7g23520|Cs9g02930|Cs4g05880|Cs5g20910|orange1.1t01747|Cs7g15720|Cs9g16590|Cs7g16760|Cs8g04900|Cs4g12290|Cs1g18920|orange1.1t03049|Cs7g28630|orange1.1t01989|Cs2g07450|Cs3g14170|Cs3g15900|Cs4g12860|Cs6g11930|Cs1g21740|Cs8g04280|Cs2g17800|Cs6g07040|Cs5g01140|Cs1g18930|Cs4g17780|Cs1g26170|orange1.1t01849|Cs2g23750|orange1.1t01021|Cs1g03700|Cs2g08850|Cs2g29230|orange1.1t011…	http://amigo.geneontology.org/cgi-bin/amigo/term_details?term=GO:0006979
GO:0055114	BP	oxidation-reduction process	0.07462	0.814	0.423	55114	335	1548	7.63e-15	6.45e-13	orange1.1t06022|Cs5g11730|orange1.1t02038|orange1.1t04499|orange1.1t03168|Citrus_sinensis_newGene_1174|Cs9g14170|Cs2g02500|Cs3g07440|Cs9g09510|Cs3g09120|orange1.1t03609|orange1.1t02937|orange1.1t01032|Cs8g07290|Cs6g08640|Cs2g29260|Cs6g16730|Cs2g13630|Citrus_sinensis_newGene_1435|Cs2g10160|Cs5g23920|Cs9g02930|Cs7g14820|Cs7g18880|orange1.1t06069|Cs7g23790|orange1.1t03357|Citrus_sinensis_newGene_4|C…	http://amigo.geneontology.org/cgi-bin/amigo/term_details?term=GO:0055114
GO:0009605	BP	response to external stimulus	0.06366	0.753	0.424	9605	267	1390	9.83e-08	4.02e-06	Cs3g16700|Cs8g16760|Cs8g16260|Citrus_sinensis_newGene_1039|Cs6g18540|Cs7g26160|orange1.1t05345|orange1.1t00201|Cs5g14090|Cs3g14760|Cs5g12260|orange1.1t02930|Cs6g18920|Cs2g02470|Cs7g23520|Cs7g18710|Cs5g27280|Cs5g23920|Cs1g24440|Cs9g01430|Cs4g10630|Cs7g05570|Cs3g11620|Cs2g23160|Cs8g03500|orange1.1t00435|Citrus_sinensis_newGene_1571|Citrus_sinensis_newGene_1573|Cs7g18600|orange1.1t03119|orange1.1t03…	http://amigo.geneontology.org/cgi-bin/amigo/term_details?term=GO:0009605
GO:1901698	BP	response to nitrogen compound	0.01174	0.737	0.426	1901698	58	230	3.88e-05	0.000905423	Cs1g03300|Cs6g02210|Cs8g16260|orange1.1t02017|orange1.1t02145|Cs6g05660|Cs4g12540|orange1.1t04594|Cs5g33100|Cs7g21990|Cs9g13630|Cs7g07010|orange1.1t00386|Cs2g17600|Cs5g13760|Cs5g09050|Cs5g14110|Cs5g02340|Cs9g08900|Cs6g01330|Cs6g14970|Cs3g20830|Cs9g08050|Cs8g13100|Cs6g09780|Cs3g23070|Cs9g17020|Cs1g10610|Cs1g07950|Cs2g19040|orange1.1t01021|orange1.1t02759|Cs8g15580|Cs5g08360|Cs9g09430|Cs7g22760|Cs1…	http://amigo.geneontology.org/cgi-bin/amigo/term_details?term=GO:1901698
GO:0009636	BP	response to toxic substance	0.01243	0.735	0.429	9636	37	104	2.29e-06	6.52e-05	Cs5g34430|orange1.1t03622|orange1.1t03626|Cs6g18580|Cs6g07260|orange1.1t00386|Cs7g15790|Cs6g03350|orange1.1t03053|Cs8g13100|Cs6g03830|orange1.1t03456|Cs5g09050|orange1.1t06017|Cs7g15760|orange1.1t00471|Cs3g20220|orange1.1t05889|Citrus_sinensis_newGene_708|Citrus_sinensis_newGene_586|Cs5g03900|orange1.1t03618|Cs6g07240|orange1.1t04895|Cs1g07540|Citrus_sinensis_newGene_571|Cs1g07550|Cs7g06370|Cs1g2…	http://amigo.geneontology.org/cgi-bin/amigo/term_details?term=GO:0009636
GO:0009719	BP	response to endogenous stimulus	0.07359	0.748	0.438	9719	287	1536	2.71e-07	9.89e-06	orange1.1t05905|Cs5g09290|Cs5g11730|Cs6g08710|Cs8g16260|Citrus_sinensis_newGene_1039|Cs5g26330|Cs7g26160|Citrus_sinensis_newGene_596|orange1.1t06062|Cs1g13370|Cs3g09820|Cs3g26090|Cs4g10530|Cs5g08360|Cs8g11860|Cs6g18920|Cs7g18710|Cs1g11880|Cs9g15960|Cs4g07040|Cs5g32880|Cs8g04900|Cs7g05240|Cs5g06590|Cs3g22420|Cs4g19980|Cs6g11660|Cs1g17880|Cs6g11700|Cs3g22340|Cs6g09780|Cs6g13320|Cs1g03290|Cs7g18600|…	http://amigo.geneontology.org/cgi-bin/amigo/term_details?term=GO:0009719
GO:0009628	BP	response to abiotic stimulus	0.07946	0.745	0.445	9628	323	1760	2.05e-07	7.87e-06	Cs5g11730|Cs1g10530|Cs8g14930|orange1.1t01675|Cs5g18500|Cs7g07000|Cs2g22280|orange1.1t02936|Cs8g11860|Cs7g02830|Cs2g02470|Cs7g23520|orange1.1t03357|Cs4g02850|Cs9g15960|Cs4g05880|orange1.1t03053|Cs8g14400|Cs1g23430|Cs3g12580|Cs4g19980|Cs6g11660|Cs9g07680|Cs6g11700|Cs6g20830|orange1.1t04719|orange1.1t00435|Cs1g16570|Cs5g25410|Cs8g04290|Cs4g04460|Cs3g17260|Cs7g15720|orange1.1t02372|Cs7g05140|Cs2g166…	http://amigo.geneontology.org/cgi-bin/amigo/term_details?term=GO:0009628
GO:0032787	BP	monocarboxylic acid metabolic process	0.02128	0.774	0.465	32787	109	483	2.16e-06	6.2e-05	orange1.1t04376|Cs4g02990|Cs7g02830|Cs9g15960|Cs1g19730|Cs6g11490|Cs6g10780|Cs9g02540|Cs6g08630|Cs7g08110|Cs6g07330|orange1.1t01519|Cs3g27010|orange1.1t04895|orange1.1t04551|Cs2g16290|orange1.1t03432|Cs4g06915|Cs7g32230|orange1.1t01981|orange1.1t02341|orange1.1t01560|Cs6g08640|Cs6g01180|Cs7g15810|Cs3g03960|Cs2g03270|Cs7g06040|Cs3g06080|Cs2g23750|Cs7g32220|Cs3g04670|Cs1g11420|Cs9g08900|Cs1g08020|o…	http://amigo.geneontology.org/cgi-bin/amigo/term_details?term=GO:0032787
GO:0080167	BP	response to karrikin	0.00531	0.804	0.466	80167	33	118	0.000370638	0.0066529	Cs7g31010|Cs5g04350|Cs2g22280|Cs3g09510|Cs5g23686|Cs1g14690|Cs5g10810|Cs7g14450|Cs9g07680|Cs5g10800|Cs6g13360|Cs5g25410|Cs1g05600|Cs2g23750|orange1.1t01707|Cs3g15650|Cs7g05140|Cs6g08500|Cs8g14980|Cs2g30660|Cs1g19280|Cs1g22230|Cs2g22650|Cs7g16880|Cs7g29780|Cs4g02990|orange1.1t00502|Cs7g07830|orange1.1t03479|Cs6g14680|Cs4g02410|Cs7g25030|Cs3g16880	http://amigo.geneontology.org/cgi-bin/amigo/term_details?term=GO:0080167
GO:0007169	BP	transmembrane receptor protein tyrosine kinase signaling pathway	0.0082	0.681	0.483	7169	53	114	8.49e-12	5.24e-10	Cs6g05010|Cs7g14210|orange1.1t03893|Cs5g28640|Cs7g30400|Citrus_sinensis_newGene_1448|Cs7g31480|Cs5g28620|Cs1g14800|Cs2g04700|Cs7g24680|Cs2g09650|Cs8g04830|Cs6g07000|Cs4g18430|Cs7g24020|Citrus_sinensis_newGene_1569|orange1.1t01652|Citrus_sinensis_newGene_9|Citrus_sinensis_newGene_1554|Cs5g11310|Cs1g05120|Cs5g17520|Cs9g13140|Cs2g10950|Cs4g02070|orange1.1t02554|Cs7g20890|Cs1g21040|Cs1g06550|Cs5g2226…	http://amigo.geneontology.org/cgi-bin/amigo/term_details?term=GO:0007169
GO:0010035	BP	response to inorganic substance	0.03699	0.701	0.491	10035	185	804	1.89e-10	1.04e-08	Cs3g16700|Cs4g17780|orange1.1t02936|Cs8g07290|Cs6g18920|orange1.1t00787|Cs9g15960|Cs1g13710|Cs3g09090|Cs4g05880|orange1.1t03053|Cs4g19980|Cs6g11660|Cs3g09120|orange1.1t04719|Cs3g09140|Cs7g27990|Cs8g07090|Cs5g29420|Cs3g20830|Cs3g10600|Cs7g26410|Cs8g04900|Cs5g34835|Citrus_sinensis_newGene_1455|Cs1g18920|orange1.1t03049|Cs1g08410|Cs6g06480|Cs5g01140|orange1.1t01989|orange1.1t02043|Cs6g05980|Cs5g1067…	http://amigo.geneontology.org/cgi-bin/amigo/term_details?term=GO:0010035
GO:0042221	BP	response to chemical	0.12434	0.729	0.495	42221	506	2467	2.83e-18	2.87e-16	Cs5g11730|Cs6g14970|Cs1g07550|Cs2g23210|Cs7g18710|Cs1g11880|Cs6g11700|Cs6g09780|Cs3g09140|Cs6g13320|Cs5g29420|Cs2g01070|orange1.1t04895|Cs3g15690|Cs8g04550|Cs1g22790|Cs5g10730|Cs8g03500|Cs7g16290|Cs1g17220|Cs1g18920|orange1.1t03049|Cs6g06480|orange1.1t05415|Cs4g18590|orange1.1t05411|Cs6g21640|Cs6g15360|Cs5g06250|Cs2g17600|Cs5g13760|Cs7g28150|Cs8g07390|Cs1g12670|Citrus_sinensis_newGene_346|Citrus_…	http://amigo.geneontology.org/cgi-bin/amigo/term_details?term=GO:0042221
GO:0006952	BP	defense response	0.0609	0.729	0.497	6952	426	1401	2.39e-45	2.99e-42	Cs7g02830|Cs7g18710|Cs5g27280|orange1.1t04568|Cs4g10630|Cs6g12100|Cs1g10450|orange1.1t05262|Cs5g19450|Cs5g29420|Cs1g11310|Cs3g11080|Cs3g11120|Cs7g16760|Cs1g11080|Cs8g03500|Cs1g18920|orange1.1t03049|Cs3g15590|Cs6g06480|Cs1g14896|Cs5g22330|Cs4g13040|Cs4g19020|orange1.1t01356|Cs3g11150|Cs2g17600|Cs7g06040|Cs3g13690|Cs2g07500|Cs1g17020|orange1.1t03034|Cs2g26460|Cs2g07660|Cs3g20140|Cs4g08630|Cs7g20890…	http://amigo.geneontology.org/cgi-bin/amigo/term_details?term=GO:0006952
GO:0051716	BP	cellular response to stimulus	0.12637	0.703	0.497	51716	498	2342	1.35e-20	1.81e-18	orange1.1t02748|Cs2g04700|Cs9g04160|Cs1g17100|Cs8g04830|Cs7g18710|Cs1g11880|orange1.1t04568|Cs9g01430|Citrus_sinensis_newGene_9|Citrus_sinensis_newGene_4|Cs4g10630|Cs2g31230|Cs3g09140|Cs6g13320|Cs7g06310|Cs5g19450|Cs5g29420|Cs2g01070|Cs7g16760|Cs9g08600|Cs2g27160|orange1.1t04895|Cs3g15690|Cs8g04900|Cs9g13140|Cs5g34670|Cs7g29920|Cs2g30970|Cs2g03990|orange1.1t05415|orange1.1t05411|Cs6g21640|Cs6g153…	http://amigo.geneontology.org/cgi-bin/amigo/term_details?term=GO:0051716
GO:0005618	CC	cell wall	0.03868	0.785	0	5618	153	692	6.31e-08	2.73e-06	Cs7g18970|Cs9g01630|Cs5g30185|Cs2g12290|Cs3g24160|Cs5g16770|Cs2g02100|orange1.1t02930|orange1.1t01137|Cs5g03136|Cs9g06030|Cs2g22200|Cs4g10630|Cs2g12350|Cs2g23160|Cs5g20320|Cs5g25410|orange1.1t02213|Cs2g26765|orange1.1t03119|Cs5g08840|orange1.1t01747|Cs5g27840|Cs7g01690|Cs9g06230|Cs2g07660|Cs8g08590|Cs7g01960|Cs4g03000|Cs5g08910|Cs2g07590|Cs1g08390|Cs2g19730|Cs8g02110|orange1.1t00282|orange1.1t016…	http://amigo.geneontology.org/cgi-bin/amigo/term_details?term=GO:0005618
GO:0005623	CC	cell	0.79374	0.977	0	5623	2803	19590	1.73e-08	8.13e-07	Cs7g24470|Cs4g15090|Cs7g15240|Cs3g07440|orange1.1t05868|Cs4g17780|Cs4g19260|orange1.1t03609|Cs5g21340|Cs6g08640|Cs8g04830|orange1.1t03600|Cs1g11880|Cs6g10220|Cs2g28180|Cs9g01430|Cs2g08000|orange1.1t04393|Cs2g31230|Cs1g10590|Cs5g20320|Cs3g18610|Cs3g16240|Cs1g11310|Cs5g30190|Cs7g24270|Cs2g01070|Cs4g18110|Cs5g29980|Cs2g27160|Cs6g09600|Cs3g02070|Cs9g04880|Cs9g13140|Cs5g34670|Cs2g07590|orange1.1t04027…	http://amigo.geneontology.org/cgi-bin/amigo/term_details?term=GO:0005623
GO:0009506	CC	plasmodesma	0.04447	0.799	0	9506	172	855	1.92e-06	5.76e-05	Cs7g18970|orange1.1t06022|Cs3g20650|Cs6g18540|Cs7g26160|Cs5g14090|Cs9g03320|Cs5g22630|orange1.1t03609|Cs9g04160|Cs1g22550|Cs8g17620|Cs7g21630|Cs9g15960|Cs6g06820|Cs6g11660|Cs6g11700|orange1.1t03686|Cs5g20910|Cs7g02140|Cs7g07660|Cs1g11310|Cs2g31130|Cs5g13580|orange1.1t05018|Cs9g06230|Cs9g06030|Cs7g01960|Cs6g09770|Cs9g16690|Citrus_sinensis_newGene_1187|Cs2g23200|orange1.1t02554|Cs8g02110|orange1.1t…	http://amigo.geneontology.org/cgi-bin/amigo/term_details?term=GO:0009506
GO:0016020	CC	membrane	0.42527	0.937	0	16020	1210	7492	8.42e-12	5.24e-10	orange1.1t06022|orange1.1t02748|Cs5g11730|Cs6g15790|Cs9g15160|Cs8g19350|Cs6g18540|Cs7g32330|Cs3g07440|orange1.1t02747|Cs1g02460|Cs9g18110|Cs1g06580|Cs8g01290|Cs2g04700|Cs2g23210|Cs7g02830|Cs8g04830|Citrus_sinensis_newGene_706|Cs6g08710|Cs4g02850|Cs5g09030|Cs2g13500|Cs3g09790|Cs6g08100|Cs7g06750|Cs9g01430|Citrus_sinensis_newGene_9|Cs2g29990|Cs2g08000|Cs5g21070|Cs3g12580|Cs2g25150|Cs6g11700|Cs5g187…	http://amigo.geneontology.org/cgi-bin/amigo/term_details?term=GO:0016020
GO:0016021	CC	integral component of membrane	0.28496	0.783	0	16021	799	4726	1.08e-10	6.13e-09	orange1.1t02748|Cs5g11730|Cs9g15160|Cs8g19350|Cs6g18540|Cs7g32330|Cs3g07440|orange1.1t02747|Cs1g02460|Cs9g18110|Cs6g05280|Cs7g02830|Cs8g04830|Cs4g02850|Cs2g13500|Cs3g09790|Cs6g08100|Cs9g17310|Citrus_sinensis_newGene_9|Cs2g29990|Cs2g08000|Cs3g12580|Cs2g25150|Cs6g11700|Cs5g18720|Cs3g09140|Cs5g18640|orange1.1t01647|Cs5g09615|orange1.1t00450|Cs1g11310|Cs5g30190|orange1.1t00596|Cs7g24270|orange1.1t005…	http://amigo.geneontology.org/cgi-bin/amigo/term_details?term=GO:0016021
GO:0030054	CC	cell junction	0.04457	0.897	0	30054	172	856	2.04e-06	5.93e-05	Cs7g18970|orange1.1t06022|Cs3g20650|Cs6g18540|Cs7g26160|Cs5g14090|Cs9g03320|Cs5g22630|orange1.1t03609|Cs9g04160|Cs1g22550|Cs8g17620|Cs7g21630|Cs9g15960|Cs6g06820|Cs6g11660|Cs6g11700|orange1.1t03686|Cs5g20910|Cs7g02140|Cs7g07660|Cs1g11310|Cs2g31130|Cs5g13580|orange1.1t05018|Cs9g06230|Cs9g06030|Cs7g01960|Cs6g09770|Cs9g16690|Citrus_sinensis_newGene_1187|Cs2g23200|orange1.1t02554|Cs8g02110|orange1.1t…	http://amigo.geneontology.org/cgi-bin/amigo/term_details?term=GO:0030054
GO:0048046	CC	apoplast	0.02487	0.895	0	48046	95	450	8.33e-05	0.00175549	Cs2g12290|Cs5g16770|Cs1g22550|Cs9g15960|Cs5g16780|Cs2g22200|Cs2g12350|Cs5g18640|Cs7g23490|Cs6g07410|Cs8g18800|Cs5g10730|Cs2g07590|Cs5g16850|orange1.1t00282|Cs9g03530|Cs4g14895|Cs1g08390|Cs3g11520|Cs7g15810|orange1.1t00107|Cs1g18220|Cs3g24020|Cs4g01580|Cs7g10200|Cs2g03780|Citrus_sinensis_newGene_1199|Cs5g13960|Cs1g02370|Cs6g14340|orange1.1t01576|Cs5g17230|Cs2g08850|Cs3g26520|orange1.1t02868|Cs3g14…	http://amigo.geneontology.org/cgi-bin/amigo/term_details?term=GO:0048046
GO:0055044	CC	symplast	0.04447	0.897	0	55044	172	855	1.92e-06	5.76e-05	Cs7g18970|orange1.1t06022|Cs3g20650|Cs6g18540|Cs7g26160|Cs5g14090|Cs9g03320|Cs5g22630|orange1.1t03609|Cs9g04160|Cs1g22550|Cs8g17620|Cs7g21630|Cs9g15960|Cs6g06820|Cs6g11660|Cs6g11700|orange1.1t03686|Cs5g20910|Cs7g02140|Cs7g07660|Cs1g11310|Cs2g31130|Cs5g13580|orange1.1t05018|Cs9g06230|Cs9g06030|Cs7g01960|Cs6g09770|Cs9g16690|Citrus_sinensis_newGene_1187|Cs2g23200|orange1.1t02554|Cs8g02110|orange1.1t…	http://amigo.geneontology.org/cgi-bin/amigo/term_details?term=GO:0055044
GO:0071944	CC	cell periphery	0.18273	0.887	0.02	71944	758	3853	1.71e-23	2.57e-21	orange1.1t06022|orange1.1t02748|Cs2g04700|Cs1g10530|Cs8g19350|Cs6g18540|Cs7g32330|Cs9g18110|Cs8g01290|Cs6g05280|Cs7g02830|Cs8g04830|Citrus_sinensis_newGene_706|Cs2g13500|Cs6g08100|Citrus_sinensis_newGene_9|Cs2g08000|Cs5g27140|Cs4g10630|Cs6g11700|Cs5g20320|Cs6g13320|Cs4g11600|Cs5g08840|Cs1g11310|Cs7g01690|orange1.1t00596|Cs7g16760|Cs2g27160|Cs9g13140|Cs4g03000|Cs3g09083|Cs5g34670|Cs2g12180|Cs2g075…	http://amigo.geneontology.org/cgi-bin/amigo/term_details?term=GO:0071944
GO:0009507	CC	chloroplast	0.12644	0.83	0.026	9507	558	3526	0.000120494	0.00245593	orange1.1t04964|Cs1g10530|Cs4g15090|orange1.1t05868|Cs1g06580|Cs5g21340|Cs7g02830|orange1.1t03600|Cs5g26540|Cs6g03270|Cs2g29990|Cs6g11700|Cs2g31230|orange1.1t01723|Cs4g08210|Cs3g09140|orange1.1t00450|orange1.1t01108|orange1.1t01510|Cs6g14460|Cs6g15440|Cs7g24270|orange1.1t01519|Cs2g03390|Cs6g09600|Cs3g02070|Cs1g22790|Cs5g10730|Cs3g09083|orange1.1t03327|Cs5g25990|Cs5g28890|Cs5g06370|Cs9g04690|Cs9g1…	http://amigo.geneontology.org/cgi-bin/amigo/term_details?term=GO:0009507
GO:0044464	CC	cell part	0.7923	0.937	0.049	44464	2802	19588	2.01e-08	9.32e-07	Cs7g24470|Cs4g15090|Cs7g15240|Cs3g07440|orange1.1t05868|Cs4g17780|Cs4g19260|orange1.1t03609|Cs5g21340|Cs6g08640|Cs8g04830|orange1.1t03600|Cs1g11880|Cs6g10220|Cs2g28180|Cs9g01430|Cs2g08000|orange1.1t04393|Cs2g31230|Cs1g10590|Cs5g20320|Cs3g18610|Cs3g16240|Cs1g11310|Cs5g30190|Cs7g24270|Cs2g01070|Cs4g18110|Cs5g29980|Cs2g27160|Cs6g09600|Cs3g02070|Cs9g04880|Cs9g13140|Cs5g34670|Cs2g07590|orange1.1t04027…	http://amigo.geneontology.org/cgi-bin/amigo/term_details?term=GO:0044464
GO:0005737	CC	cytoplasm	0.48585	0.891	0.1	5737	1664	11484	0.000196287	0.00387474	Cs4g15090|Cs7g15240|orange1.1t05868|orange1.1t03609|Cs5g21340|Cs6g08640|orange1.1t03600|Cs9g17310|Cs9g01430|Cs2g08000|orange1.1t04393|Cs2g31230|Cs5g20320|Cs3g16240|Cs7g24270|Cs4g18110|Cs5g29980|Cs6g09600|Cs3g02070|Cs9g04880|Cs3g16395|Cs2g23200|Cs5g06370|Cs8g11520|Cs4g18590|Cs4g05720|Cs5g30990|Cs5g13130|Cs1g11220|Cs4g02380|Cs7g12100|Cs1g21980|Cs3g21760|Cs6g16860|Cs3g20840|Cs5g27970|Cs7g28150|Cs7g0…	http://amigo.geneontology.org/cgi-bin/amigo/term_details?term=GO:0005737
GO:0005829	CC	cytosol	0.11958	0.83	0.253	5829	292	1759	0.000502458	0.00864756	orange1.1t06022|Cs3g20650|Cs1g12670|Cs6g08710|Cs5g11960|Cs4g01910|Cs7g15240|orange1.1t03622|Cs1g17840|Cs4g15310|Cs9g11285|Cs9g11270|Cs5g22630|Cs7g08910|Cs3g16700|Cs3g20830|Cs3g05230|Cs3g11030|Cs9g11440|Cs9g15960|Cs6g06820|Cs6g10780|orange1.1t05010|Cs2g23210|Cs4g05880|Cs8g05610|Cs9g10830|Cs3g06830|orange1.1t04393|orange1.1t03686|Cs9g06860|Cs4g11800|Cs4g11280|Cs4g05560|Cs6g03530|Cs5g29420|Cs1g23700…	http://amigo.geneontology.org/cgi-bin/amigo/term_details?term=GO:0005829
GO:0009536	CC	plastid	0.13012	0.83	0.259	9536	564	3579	0.00015925	0.00317697	orange1.1t04964|Cs1g10530|Cs4g15090|orange1.1t05868|Cs1g06580|Cs5g21340|Cs7g02830|orange1.1t03600|Cs5g26540|Cs6g03270|Cs2g29990|Cs6g11700|Cs2g31230|orange1.1t01723|Cs4g08210|Cs3g09140|orange1.1t00450|orange1.1t01108|orange1.1t01510|Cs6g14460|Cs6g15440|Cs7g24270|orange1.1t01519|Cs2g03390|Cs6g09600|Cs3g02070|Cs1g22790|Cs5g10730|Cs3g09083|orange1.1t03327|Cs5g25990|Cs5g28890|Cs5g06370|Cs9g04690|Cs9g1…	http://amigo.geneontology.org/cgi-bin/amigo/term_details?term=GO:0009536
GO:0044425	CC	membrane part	0.31587	0.807	0.408	44425	863	5299	1.02e-08	4.92e-07	orange1.1t02748|Cs5g11730|Cs9g15160|Cs8g19350|Cs6g18540|Cs7g32330|Cs3g07440|orange1.1t02747|Cs1g02460|Cs9g18110|Cs6g05280|Cs7g02830|Cs8g04830|Cs4g02850|Cs2g13500|Cs3g09790|Cs6g08100|Cs9g17310|Citrus_sinensis_newGene_9|Cs2g29990|Cs2g08000|Cs3g12580|Cs2g25150|Cs6g11700|Cs5g18720|Cs3g09140|Cs5g18640|orange1.1t01647|Cs5g09615|orange1.1t00450|Cs1g11310|Cs5g30190|orange1.1t00596|Cs7g24270|orange1.1t005…	http://amigo.geneontology.org/cgi-bin/amigo/term_details?term=GO:0044425
GO:0030312	CC	external encapsulating structure	0.03868	0.785	0.427	30312	153	692	6.31e-08	2.73e-06	Cs7g18970|Cs9g01630|Cs5g30185|Cs2g12290|Cs3g24160|Cs5g16770|Cs2g02100|orange1.1t02930|orange1.1t01137|Cs5g03136|Cs9g06030|Cs2g22200|Cs4g10630|Cs2g12350|Cs2g23160|Cs5g20320|Cs5g25410|orange1.1t02213|Cs2g26765|orange1.1t03119|Cs5g08840|orange1.1t01747|Cs5g27840|Cs7g01690|Cs9g06230|Cs2g07660|Cs8g08590|Cs7g01960|Cs4g03000|Cs5g08910|Cs2g07590|Cs1g08390|Cs2g19730|Cs8g02110|orange1.1t00282|orange1.1t016…	http://amigo.geneontology.org/cgi-bin/amigo/term_details?term=GO:0030312
GO:0003824	MF	catalytic activity	0.52331	0.987	0	3824	1394	7961	2.59e-26	5.41e-24	Cs4g15090|Cs7g15240|Cs2g05220|Cs3g07440|orange1.1t05868|orange1.1t03609|Cs6g05280|Cs6g08640|Cs8g04830|Cs5g16780|Cs9g01430|Cs8g05610|Cs2g31230|Cs5g20320|Cs5g09615|Cs1g11310|Cs7g05320|Cs4g18110|Cs2g27160|Cs3g02070|Cs9g04880|Cs9g13140|orange1.1t03042|Cs5g34670|Cs2g07590|orange1.1t04027|orange1.1t03049|Cs1g14896|Cs4g08770|Cs1g05970|Cs4g05720|Cs5g13130|Cs4g02380|Cs7g12100|Cs7g02360|Cs6g16860|Cs3g20840…	http://amigo.geneontology.org/cgi-bin/amigo/term_details?term=GO:0003824
GO:0005215	MF	transporter activity	0.06884	0.975	0	5215	229	1210	2.07e-06	6e-05	Cs7g27560|Cs6g07300|Cs9g15160|Cs2g19670|Cs7g30340|Cs7g32330|orange1.1t04492|Cs9g18110|Cs6g11670|Cs6g05280|Cs1g20120|Cs3g11030|Cs4g02850|Cs5g10270|Cs6g18480|Cs7g22220|Cs2g12210|Cs2g29990|Cs9g18910|Cs4g17320|Cs6g11660|Cs7g08300|Cs4g09470|Cs6g11700|Cs3g22340|Cs6g05990|Cs1g01440|orange1.1t01647|Citrus_sinensis_newGene_195|Cs4g04460|Cs4g15420|Cs5g29420|Cs7g15720|Cs2g10720|Cs4g06210|Cs2g16620|Cs7g24270…	http://amigo.geneontology.org/cgi-bin/amigo/term_details?term=GO:0005215
GO:0005488	MF	binding	0.62369	0.99	0	5488	1695	9947	5.69e-29	1.95e-26	Cs4g15090|Cs2g05220|Cs3g07440|Cs4g17780|orange1.1t03609|Cs6g05280|Cs6g08640|Cs8g04830|orange1.1t03600|Cs1g11880|Cs2g07040|Cs2g28180|Cs9g01430|Cs3g16060|orange1.1t04393|Cs2g31230|Cs1g10590|Cs5g09615|orange1.1t05262|Cs1g11310|Cs2g01070|Cs2g27160|Cs1g11080|Cs3g02070|Cs9g04880|Cs9g13140|Cs5g34670|Cs7g03300|orange1.1t04027|orange1.1t03049|Cs6g06480|Cs1g14896|Cs4g08770|Cs1g05970|Cs4g18590|Cs5g13130|Cs7…	http://amigo.geneontology.org/cgi-bin/amigo/term_details?term=GO:0005488
GO:0016705	MF	oxidoreductase activity, acting on paired donors, with incorporation or reduction of molecular oxygen	0.01998	0.829	0	16705	124	369	2.18e-16	2.05e-14	Cs5g11730|orange1.1t04499|Cs9g14170|Cs3g07440|orange1.1t01032|Cs6g16730|Cs2g13630|Cs5g23920|Cs3g09090|Cs7g18880|Cs3g13040|orange1.1t03357|orange1.1t01725|orange1.1t03684|Cs3g09140|Cs7g11890|Cs5g09615|Cs1g03820|orange1.1t01519|Cs2g17110|Cs1g02990|Cs1g19280|Cs3g15590|Cs9g17540|Cs4g14140|Cs3g09030|Cs9g03240|Cs7g15430|Cs5g06310|Cs1g02270|Cs5g13130|Cs7g15540|Cs5g14900|Cs5g23090|Cs2g03380|Cs9g13910|ora…	http://amigo.geneontology.org/cgi-bin/amigo/term_details?term=GO:0016705
GO:0020037	MF	heme binding	0.01977	0.879	0	20037	112	340	1.85e-14	1.47e-12	Cs5g11730|orange1.1t02038|orange1.1t04499|Cs9g14170|Cs3g07440|Cs3g24570|Cs6g16730|Cs2g13630|Cs3g09090|Cs7g18880|orange1.1t03357|orange1.1t03684|Cs3g09140|Cs7g11890|orange1.1t01747|Cs2g28810|Cs1g03820|Cs9g16590|orange1.1t01519|Cs2g17110|Cs1g02990|Cs1g13260|Cs3g15590|Cs4g14140|Cs3g09030|Cs9g03240|Cs7g15430|Cs5g06310|Cs1g02270|Cs7g15540|Cs5g14900|Cs5g23090|Cs9g13910|orange1.1t00261|orange1.1t00260|C…	http://amigo.geneontology.org/cgi-bin/amigo/term_details?term=GO:0020037
GO:0022892	MF	substrate-specific transporter activity	0.04907	0.829	0	22892	172	915	5.2e-05	0.00117169	Cs7g27560|Cs6g07300|Cs9g15160|Cs2g19670|Cs7g30340|Cs7g32330|orange1.1t04492|Cs9g18110|Cs3g11030|Cs4g02850|Cs6g18480|Cs2g12210|Cs2g29990|Cs9g18910|Cs4g17320|Cs6g11660|Cs2g25150|Cs4g09470|Cs6g11700|Cs6g05990|Cs1g01440|orange1.1t01647|Citrus_sinensis_newGene_195|Cs4g04460|Cs4g15420|Cs5g29420|Cs7g15720|Cs2g10720|Cs4g06210|Cs2g16620|Cs7g24270|Cs9g18350|Cs7g07070|Cs3g27650|Cs6g21330|Cs7g07000|Cs6g07780…	http://amigo.geneontology.org/cgi-bin/amigo/term_details?term=GO:0022892
GO:0019825	MF	oxygen binding	0.00026	0.947	0.029	19825	81	212	1.64e-13	1.14e-11	Cs3g21580|Cs1g02270|Cs5g11730|orange1.1t04499|Cs7g15540|orange1.1t03168|Cs9g14170|orange1.1t03176|Cs3g07440|Cs3g15650|Cs5g23090|Cs8g09720|Cs7g09630|Cs5g12160|Cs3g05810|Cs9g13910|Cs6g16730|Cs2g13630|orange1.1t00025|Cs7g11870|orange1.1t00261|orange1.1t00260|Cs3g09090|Cs7g29910|Cs3g05290|Cs7g18880|Cs5g28400|Cs2g03520|Cs5g25070|Cs7g11300|Cs1g24890|Cs1g17410|Cs3g09120|orange1.1t02081|Cs4g06120|orange1…	http://amigo.geneontology.org/cgi-bin/amigo/term_details?term=GO:0019825
GO:0008061	MF	chitin binding	0.00125	0.874	0.033	8061	10	16	0.000485413	0.00843139	Cs4g01430|Cs8g16260|Cs4g01680|Cs9g14710|Cs1g23580|Cs9g08050|Cs4g01410|orange1.1t00435|orange1.1t00475|orange1.1t03119	http://amigo.geneontology.org/cgi-bin/amigo/term_details?term=GO:0008061
GO:0005506	MF	iron ion binding	0.01774	0.897	0.045	5506	97	321	5.69e-11	3.32e-09	Cs5g11730|orange1.1t04499|Cs9g14170|Cs3g07440|Cs3g24570|Cs9g13910|Cs2g13630|Cs3g09090|Cs7g18880|orange1.1t03357|orange1.1t03684|orange1.1t01723|Cs3g09140|Cs7g11890|Cs1g03820|orange1.1t01519|Cs2g17110|Cs1g02990|Cs3g15590|Cs9g17540|Cs4g14140|Cs3g09030|Cs9g03240|Cs7g15430|Cs5g06310|Cs1g02270|Cs7g15540|Cs5g14900|Cs5g23090|Cs6g16730|orange1.1t00261|orange1.1t00260|Cs3g05290|Cs1g24890|Cs3g09120|orange1…	http://amigo.geneontology.org/cgi-bin/amigo/term_details?term=GO:0005506
GO:0030246	MF	carbohydrate binding	0.02055	0.93	0.048	30246	72	271	1.02e-06	3.23e-05	Cs6g02680|Cs6g06670|orange1.1t02748|Cs4g11850|Cs6g18540|Cs6g14070|Cs4g11470|orange1.1t00107|Cs2g24786|Cs4g11600|Cs2g07100|Cs5g06050|Cs1g14896|Cs1g21400|Cs1g11310|Cs2g07480|Cs5g23160|Cs8g14010|Cs1g14920|Cs5g02660|Cs5g29670|Cs9g14550|Cs6g02710|orange1.1t01937|Cs4g11620|Cs2g30930|orange1.1t01060|Cs3g09770|Cs4g11800|Cs4g11410|Cs5g25410|Cs9g10930|orange1.1t04174|Cs8g05540|orange1.1t01070|orange1.1t004…	http://amigo.geneontology.org/cgi-bin/amigo/term_details?term=GO:0030246
GO:0046983	MF	protein dimerization activity	0.03169	0.926	0.048	46983	122	519	8.83e-08	3.66e-06	Cs3g20650|Cs7g26900|Cs8g16260|Cs3g20830|Cs6g18920|Cs7g26860|Cs9g11440|orange1.1t03053|Cs9g10830|orange1.1t04393|Cs6g12100|Cs3g16770|orange1.1t03686|Cs4g05560|Cs3g13290|Cs5g04070|Cs5g10530|orange1.1t05018|Cs5g17940|Cs3g04590|Cs1g02580|Citrus_sinensis_newGene_1504|Cs6g06480|Cs6g05980|Cs2g03990|Cs5g12290|Cs2g10090|Citrus_sinensis_newGene_187|Cs3g22400|orange1.1t02156|Cs8g11066|Cs2g22050|Citrus_sinen…	http://amigo.geneontology.org/cgi-bin/amigo/term_details?term=GO:0046983
GO:0008171	MF	O-methyltransferase activity	0.00208	0.817	0.061	8171	29	30	2.16e-12	1.42e-10	Cs2g05420|Cs3g20650|Cs5g35060|Cs5g24990|Cs2g16060|Cs9g11460|Cs9g11440|Cs5g19020|Cs1g24440|Cs5g16860|orange1.1t04506|Cs1g12670|Cs6g04150|orange1.1t05423|orange1.1t03686|orange1.1t05185|Cs4g13440|Cs7g25580|Cs6g15390|Cs3g05230|Cs5g13580|Cs5g35080|Cs4g07370|Cs5g18140|orange1.1t02947|Cs5g35100|orange1.1t05018|Cs1g22590|Cs7g09000	http://amigo.geneontology.org/cgi-bin/amigo/term_details?term=GO:0008171
GO:0097367	MF	carbohydrate derivative binding	0.14648	0.912	0.066	97367	551	2383	3e-30	1.61e-27	orange1.1t04964|orange1.1t02748|Cs2g04700|Cs1g15020|Cs9g14550|Cs9g18110|Cs3g26310|Cs1g17100|Cs8g04830|Cs1g14390|Cs9g07430|orange1.1t04568|Citrus_sinensis_newGene_9|Cs5g27140|Cs7g27270|Cs6g13320|Cs4g11600|Cs1g10450|orange1.1t05262|Cs5g19450|Cs1g11310|Cs6g14460|Cs3g11120|Cs7g16760|Cs9g08600|Cs2g27160|Cs1g11080|Cs8g04900|Cs9g13140|Cs5g34670|Cs1g18920|orange1.1t03049|Cs2g30970|Cs1g05970|orange1.1t054…	http://amigo.geneontology.org/cgi-bin/amigo/term_details?term=GO:0097367
GO:0016829	MF	lyase activity	0.02139	0.913	0.08	16829	77	369	0.000497235	0.00859703	orange1.1t04964|Cs3g16700|Cs7g16560|Cs7g20480|Cs7g16990|Cs4g15090|Cs3g11520|Cs1g17840|Cs5g32370|Cs7g23050|Cs5g06600|Cs4g07300|Cs7g08660|Cs7g20500|Cs6g18680|orange1.1t03955|Cs2g30610|orange1.1t03873|Cs2g27910|orange1.1t00386|Cs3g22910|Cs2g07250|Cs9g15960|Cs2g07700|Cs7g03700|Cs2g22660|Cs4g16390|Citrus_sinensis_newGene_1199|Cs4g12060|Cs6g02670|Cs8g14250|Cs1g09130|Cs5g30440|Cs2g05050|Cs1g12810|Cs7g02…	http://amigo.geneontology.org/cgi-bin/amigo/term_details?term=GO:0016829
GO:0036094	MF	small molecule binding	0.16583	0.91	0.096	36094	632	3020	7.12e-25	1.41e-22	orange1.1t04964|orange1.1t02748|Cs2g04700|Cs1g15020|Cs7g27270|Cs9g18110|Cs3g26310|Cs8g02340|Cs1g17100|Cs6g08640|Cs8g04830|Cs1g14390|Cs9g07430|Cs7g18710|orange1.1t04568|Citrus_sinensis_newGene_9|Cs5g27140|Cs6g13320|Cs4g11600|Cs3g07775|Cs1g10450|orange1.1t05262|Cs5g19450|Cs1g11310|Cs6g14460|Cs3g11120|Cs7g16760|Cs9g08600|Cs2g27160|Cs1g11080|Cs8g04900|Cs9g13140|Cs5g34670|Cs3g03600|Cs1g18920|orange1.1…	http://amigo.geneontology.org/cgi-bin/amigo/term_details?term=GO:0036094
GO:0016491	MF	oxidoreductase activity	0.08102	0.903	0.097	16491	327	1473	8.91e-16	8.17e-14	Cs5g11730|orange1.1t02038|orange1.1t04376|orange1.1t03168|Citrus_sinensis_newGene_1174|Cs9g14170|Cs2g02500|Cs3g07440|Cs9g09510|Cs3g09120|orange1.1t03609|orange1.1t02937|orange1.1t01032|Cs8g07290|Cs6g08640|Cs6g16730|Cs2g13630|Cs7g23490|Cs2g10160|orange1.1t04499|Cs9g02930|Cs7g14820|Cs7g18880|Cs3g13040|Cs7g23790|orange1.1t03357|Citrus_sinensis_newGene_4|Cs3g06830|orange1.1t01725|Cs6g20830|orange1.1t…	http://amigo.geneontology.org/cgi-bin/amigo/term_details?term=GO:0016491
GO:0000977	MF	RNA polymerase II regulatory region sequence-specific DNA binding	0.00697	0.877	0.127	977	17	35	6.55e-05	0.00140266	Cs1g15590|Cs4g11280|Citrus_sinensis_newGene_1547|Citrus_sinensis_newGene_1504|Cs7g20460|orange1.1t05891|orange1.1t03944|Cs5g22750|Cs9g11730|Cs8g11066|Cs1g10590|Cs4g18510|Cs5g26470|Cs1g21980|Cs1g06690|Cs3g10780|Cs6g01583	http://amigo.geneontology.org/cgi-bin/amigo/term_details?term=GO:0000977
GO:0097159	MF	organic cyclic compound binding	0.39427	0.898	0.13	97159	1097	6067	1.62e-23	2.54e-21	orange1.1t04964|orange1.1t02748|Cs5g11730|orange1.1t02038|Cs1g15020|Cs7g27270|Cs3g07440|Cs9g18110|Cs3g26310|Cs8g02340|Cs1g17100|Cs6g08640|Cs8g04830|Cs7g26900|Cs1g14390|orange1.1t02587|Cs7g18710|Cs1g11880|orange1.1t04568|Cs2g07040|Citrus_sinensis_newGene_9|Cs5g32650|Cs4g17560|Cs5g11800|Cs6g12100|Cs1g05760|Cs1g10590|Cs4g08210|Cs5g06360|Cs4g11600|Cs6g08630|Cs1g10450|orange1.1t05262|Cs5g05080|Cs7g063…	http://amigo.geneontology.org/cgi-bin/amigo/term_details?term=GO:0097159
GO:0005515	MF	protein binding	0.20288	0.908	0.141	5515	523	3118	9.16e-07	2.92e-05	Cs7g26900|Cs9g18110|Cs3g26310|Cs1g14390|Cs7g18710|Cs9g01430|Cs2g29990|Cs3g16060|Cs8g14930|orange1.1t04393|Cs6g12100|Cs1g10590|Cs6g13320|Cs3g14860|orange1.1t05262|Cs6g14460|Cs2g01070|Cs7g16760|Cs9g08600|Cs5g29980|Cs3g02070|Cs8g04900|Cs3g09083|Cs8g18360|Cs5g34670|Cs1g18920|orange1.1t03049|Cs6g06480|Cs5g30100|Cs2g03990|Cs5g22330|Cs4g02380|Cs3g11010|Cs9g11460|Cs1g21980|Cs1g21350|Cs6g16860|Cs5g27970|C…	http://amigo.geneontology.org/cgi-bin/amigo/term_details?term=GO:0005515
GO:0046906	MF	tetrapyrrole binding	0.02175	0.878	0.146	46906	119	372	1.55e-14	1.26e-12	Cs5g11730|orange1.1t02038|orange1.1t04499|Cs9g14170|Cs3g07440|Cs3g24570|Cs6g16730|Cs2g13630|Cs3g09090|Cs7g18880|orange1.1t03357|Cs9g07680|orange1.1t03684|Cs3g09140|Cs7g11890|orange1.1t01747|Cs1g03820|Cs9g16590|orange1.1t01519|Cs2g17110|Cs1g02990|Cs1g13260|Cs3g15590|Cs4g14140|Cs3g09030|Cs9g03240|Cs7g15430|Cs5g06310|Cs1g02270|Cs7g15540|Cs5g14900|Cs5g23090|Cs9g13910|orange1.1t00261|orange1.1t00260|C…	http://amigo.geneontology.org/cgi-bin/amigo/term_details?term=GO:0046906
GO:0016740	MF	transferase activity	0.21433	0.895	0.152	16740	606	3249	2.09e-14	1.62e-12	orange1.1t02748|Cs2g04700|Cs8g19350|Cs7g15240|Cs9g09510|Cs1g09360|Cs4g02990|Cs7g02830|Cs8g04830|orange1.1t02587|Cs6g11490|Cs9g01430|Citrus_sinensis_newGene_9|Cs7g12795|Cs5g18720|Cs6g09780|Cs7g27270|Cs6g13320|Cs4g11600|Cs5g04730|Cs9g16090|Cs5g29420|Cs1g11310|Cs3g25210|Cs7g16760|Cs4g18110|Cs5g29980|Cs2g27160|orange1.1t04895|Cs4g06500|Cs9g04880|Cs9g13140|Cs5g34670|Cs2g07590|orange1.1t04027|orange1.1…	http://amigo.geneontology.org/cgi-bin/amigo/term_details?term=GO:0016740
GO:0043167	MF	ion binding	0.33646	0.9	0.176	43167	594	3496	2.89e-08	1.33e-06	orange1.1t04964|orange1.1t06022|orange1.1t02748|Cs5g11730|orange1.1t02038|Cs4g15090|Cs9g02130|Cs2g05220|Cs3g07440|orange1.1t03609|Cs3g22910|Cs3g07720|orange1.1t01032|Cs2g17940|Cs2g29990|Citrus_sinensis_newGene_4|Cs4g17560|Cs2g25150|orange1.1t01725|Cs2g31230|Cs1g10590|orange1.1t01723|Cs3g09140|Cs6g13320|Cs1g24120|Cs9g16090|Cs5g29420|Cs2g23290|Cs8g18800|orange1.1t00593|orange1.1t01519|Cs2g17110|Cs1…	http://amigo.geneontology.org/cgi-bin/amigo/term_details?term=GO:0043167
GO:1901363	MF	heterocyclic compound binding	0.3939	0.898	0.191	1901363	1092	6049	3.61e-23	5.02e-21	orange1.1t04964|orange1.1t02748|Cs5g11730|orange1.1t02038|Cs1g15020|Cs7g27270|Cs3g07440|Cs9g18110|Cs3g26310|Cs8g02340|Cs1g17100|Cs6g08640|Cs8g04830|Cs7g26900|Cs1g14390|orange1.1t02587|Cs1g11880|orange1.1t04568|Cs2g07040|Citrus_sinensis_newGene_9|Cs5g32650|Cs4g17560|Cs5g11800|Cs6g12100|Cs1g05760|Cs1g10590|Cs4g08210|Cs5g06360|Cs4g11600|Cs6g08630|Cs1g10450|orange1.1t05262|Cs5g05080|Cs7g06310|Cs5g194…	http://amigo.geneontology.org/cgi-bin/amigo/term_details?term=GO:1901363
GO:1901265	MF	nucleoside phosphate binding	0.15938	0.838	0.199	1901265	619	2966	4.46e-24	7.62e-22	orange1.1t04964|orange1.1t02748|Cs2g04700|Cs1g15020|Cs7g27270|Cs9g18110|Cs3g26310|Cs8g02340|Cs1g17100|Cs6g08640|Cs8g04830|Cs1g14390|Cs9g07430|orange1.1t04568|Citrus_sinensis_newGene_9|Cs5g27140|Cs6g13320|Cs4g11600|Cs3g07775|Cs1g10450|orange1.1t05262|Cs5g19450|Cs1g11310|Cs6g14460|Cs3g11120|Cs7g16760|Cs9g08600|Cs2g27160|Cs1g11080|Cs8g04900|Cs9g13140|Cs5g34670|Cs3g03600|Cs1g18920|orange1.1t03049|Cs2…	http://amigo.geneontology.org/cgi-bin/amigo/term_details?term=GO:1901265
GO:0080044	MF	quercetin 7-O-glucosyltransferase activity	0.00593	0.785	0.214	80044	29	62	3.77e-07	1.31e-05	Cs6g03350|Cs2g05350|Cs8g05300|Cs1g19770|Cs4g02990|Cs1g19730|Cs6g11490|orange1.1t01882|Cs7g03170|orange1.1t01977|orange1.1t01972|Cs2g23750|Cs7g32220|orange1.1t00471|Cs2g18310|Cs7g08110|Cs6g07330|orange1.1t03190|Cs8g18300|orange1.1t04895|Citrus_sinensis_newGene_571|Cs9g18820|Cs1g23720|Cs2g16290|orange1.1t03432|Cs5g24640|Cs7g32230|orange1.1t01981|orange1.1t02341	http://amigo.geneontology.org/cgi-bin/amigo/term_details?term=GO:0080044
GO:0004364	MF	glutathione transferase activity	0.00307	0.838	0.222	4364	21	54	0.000123737	0.00250842	orange1.1t05889|orange1.1t03626|orange1.1t03452|orange1.1t06017|Cs9g10430|Cs5g34430|Citrus_sinensis_newGene_708|Cs6g17520|Cs7g15790|Cs3g08160|Cs5g03900|orange1.1t03622|orange1.1t03618|Cs6g03830|Citrus_sinensis_newGene_586|Cs6g07240|Cs6g07260|Cs6g03820|Cs7g15770|Cs7g15760|orange1.1t03456	http://amigo.geneontology.org/cgi-bin/amigo/term_details?term=GO:0004364
GO:0043169	MF	cation binding	0.19435	0.873	0.255	43169	571	3346	3.38e-08	1.53e-06	orange1.1t04964|orange1.1t06022|orange1.1t02748|Cs5g11730|orange1.1t02038|Cs9g02130|Cs2g05220|Cs3g07440|orange1.1t03609|orange1.1t01032|Cs3g07720|Cs2g17940|Cs2g29990|Citrus_sinensis_newGene_4|Cs4g17560|orange1.1t01725|Cs2g31230|Cs1g10590|orange1.1t01723|Cs3g09140|Cs6g13320|Cs1g24120|Cs5g29420|Cs2g23290|Cs8g18800|orange1.1t00593|orange1.1t01519|Cs2g17110|Cs1g02990|orange1.1t04719|Cs1g22790|Cs2g104…	http://amigo.geneontology.org/cgi-bin/amigo/term_details?term=GO:0043169
GO:0004674	MF	protein serine/threonine kinase activity	0.04813	0.744	0.297	4674	151	710	5.62e-07	1.89e-05	Cs8g05540|orange1.1t02748|Cs2g04700|Cs8g16260|Cs6g18540|Citrus_sinensis_newGene_1448|Cs5g14090|Cs9g03320|Cs4g10530|Cs8g04830|Cs6g09770|Citrus_sinensis_newGene_9|Cs1g02920|Cs9g08000|orange1.1t01937|Cs6g18080|Cs9g06860|Cs6g13320|Cs1g11310|Cs2g31130|Citrus_sinensis_newGene_585|Cs7g16760|Cs2g27160|Cs6g08070|orange1.1t03925|Cs9g13140|Cs6g21160|Cs5g34670|Cs6g07930|Citrus_sinensis_newGene_189|Cs2g07450|…	http://amigo.geneontology.org/cgi-bin/amigo/term_details?term=GO:0004674
GO:0016765	MF	transferase activity, transferring alkyl or aryl (other than methyl) groups	0.00749	0.825	0.305	16765	42	126	1.96e-06	5.82e-05	Cs7g06090|orange1.1t03668|Cs5g34430|orange1.1t03622|orange1.1t03626|Cs7g02830|Cs6g07260|Cs3g03960|Cs7g15790|Cs7g06040|Cs4g03280|Cs4g10240|Cs6g03820|Cs6g03830|Cs6g07240|orange1.1t06017|Cs7g15760|Cs3g04670|Cs9g17840|orange1.1t04957|Cs4g03270|Citrus_sinensis_newGene_708|Citrus_sinensis_newGene_586|Cs5g03900|Cs6g12990|Cs7g05690|Cs9g01410|Cs6g08290|Cs1g10530|Cs8g10955|orange1.1t05889|Cs3g17110|orange1…	http://amigo.geneontology.org/cgi-bin/amigo/term_details?term=GO:0016765
GO:0016741	MF	transferase activity, transferring one-carbon groups	0.01894	0.81	0.346	16741	60	252	0.00011354	0.00233954	Cs4g05720|Cs2g05420|Cs3g20650|orange1.1t05018|Cs5g35060|Cs5g24990|Cs9g09510|Cs2g16060|orange1.1t02937|Cs9g11460|orange1.1t01178|Cs2g28310|Cs7g32420|Cs3g11660|Cs9g11440|Cs5g19020|Cs1g07920|Cs5g16860|Cs7g04970|orange1.1t03282|Cs6g18060|orange1.1t04506|Cs3g01530|Cs1g12670|Cs6g15920|Cs6g04150|Cs6g18070|orange1.1t05423|orange1.1t03686|Cs5g03940|orange1.1t05185|Cs1g06130|Cs4g13440|Cs7g25580|Cs6g15390|C…	http://amigo.geneontology.org/cgi-bin/amigo/term_details?term=GO:0016741
GO:0016747	MF	transferase activity, transferring acyl groups other than amino-acyl groups	0.0192	0.81	0.346	16747	74	319	4.07e-05	0.000927556	Cs3g16190|Cs4g02360|Cs8g02120|Cs9g19030|Cs8g05400|Cs2g30570|orange1.1t02119|Cs4g02380|Cs5g16000|Cs1g21740|Citrus_sinensis_newGene_861|Cs1g13370|Cs3g17150|Cs8g20490|Cs3g20330|Cs3g10450|Cs9g08970|Cs7g19570|orange1.1t04605|Cs7g02540|Cs1g03540|Cs5g24470|Cs9g07230|Cs7g04850|Cs5g27580|Cs1g04300|Cs1g21780|orange1.1t05868|Cs4g01910|orange1.1t05754|orange1.1t04239|Cs8g21040|Cs5g06590|Cs2g04990|Cs3g25210|C…	http://amigo.geneontology.org/cgi-bin/amigo/term_details?term=GO:0016747
GO:0016746	MF	transferase activity, transferring acyl groups	0.02201	0.807	0.353	16746	79	369	0.000216981	0.00421684	Cs3g16190|Cs4g02360|Cs8g02120|Cs9g19030|Cs8g05400|Cs2g30570|orange1.1t02119|Cs4g02380|Cs5g16000|Cs1g21740|Citrus_sinensis_newGene_861|Cs1g13370|Cs7g14450|Cs3g17150|Cs8g20490|Cs3g20330|Cs3g10450|Cs9g08970|Cs7g19570|orange1.1t04605|Cs7g02540|Cs1g03540|Cs5g24470|Cs9g07230|Cs7g04850|Cs5g27580|Cs1g04300|Cs1g21780|orange1.1t05868|Cs4g01910|orange1.1t05754|orange1.1t04239|Cs8g21040|Cs1g02370|Cs5g06590|C…	http://amigo.geneontology.org/cgi-bin/amigo/term_details?term=GO:0016746
GO:0032559	MF	adenyl ribonucleotide binding	0.12863	0.699	0.375	32559	511	2087	4.88e-33	3.67e-30	orange1.1t04964|orange1.1t02748|Cs2g04700|Cs1g15020|Cs9g14550|Cs9g18110|Cs3g26310|Cs6g05280|Cs8g04830|Cs1g14390|Cs9g07430|orange1.1t04568|Citrus_sinensis_newGene_9|Cs5g27140|Cs7g27270|Cs6g13320|Cs4g11600|Cs1g10450|orange1.1t05262|Cs5g19450|Cs1g11310|Cs3g11080|Cs3g11120|Cs7g16760|Cs9g08600|Cs2g27160|Cs1g11080|Cs8g04900|Cs9g13140|Cs5g34670|Cs1g18920|Cs2g30970|Cs1g05970|orange1.1t05415|Cs5g22330|Cs7…	http://amigo.geneontology.org/cgi-bin/amigo/term_details?term=GO:0032559
GO:0016682	MF	oxidoreductase activity, acting on diphenols and related substances as donors, oxygen as acceptor	0.0013	0.86	0.437	16682	15	24	1.98e-05	0.000484482	Cs8g11710|Cs6g06890|Cs5g13130|Cs3g09710|Cs8g18800|Cs9g09750|Cs1g24250|Cs5g13140|Cs1g14690|Cs6g11860|Cs7g22700|Cs8g17630|orange1.1t03587|Cs7g23490|Cs6g07410	http://amigo.geneontology.org/cgi-bin/amigo/term_details?term=GO:0016682
GO:0016772	MF	transferase activity, transferring phosphorus-containing groups	0.08487	0.778	0.44	16772	264	1405	5.63e-07	1.89e-05	Cs8g05540|orange1.1t02748|Cs2g04700|Cs8g16260|Cs4g11850|Cs6g18540|Citrus_sinensis_newGene_1448|Cs2g07480|Cs9g11270|Cs9g03320|Cs4g10530|Cs8g04830|Cs6g09770|orange1.1t02587|Cs6g18080|Cs6g10780|Cs7g06380|Cs8g06830|Citrus_sinensis_newGene_9|Citrus_sinensis_newGene_1422|Cs1g02920|Cs5g27140|Cs5g22910|Cs2g19820|orange1.1t04406|orange1.1t04405|Cs1g26420|Cs7g27270|Cs6g13320|Cs4g11600|Cs8g07230|Cs9g07430|C…	http://amigo.geneontology.org/cgi-bin/amigo/term_details?term=GO:0016772
GO:0016628	MF	oxidoreductase activity, acting on the CH-CH group of donors, NAD or NADP as acceptor	0.00151	0.858	0.444	16628	18	31	6.42e-06	0.000168878	Cs5g21010|orange1.1t02245|Cs2g28180|orange1.1t02250|Cs3g06840|Cs5g17930|Cs6g07620|Cs9g16890|Cs4g17780|Cs3g06830|Cs2g26780|Cs4g05200|Cs5g21070|Cs1g06850|Cs9g11020|Cs3g08290|Cs2g16270|Cs1g06860	http://amigo.geneontology.org/cgi-bin/amigo/term_details?term=GO:0016628
GO:0016679	MF	oxidoreductase activity, acting on diphenols and related substances as donors	0.00187	0.856	0.453	16679	18	35	2.25e-05	0.000541445	Cs8g11710|Cs6g06890|Cs5g13130|Cs7g29390|Cs3g09710|Cs8g18800|Cs9g09750|Cs5g13140|Cs1g24250|Cs2g22650|Cs7g04890|Cs1g14690|Cs6g11860|Cs7g22700|Cs8g17630|orange1.1t03587|Cs7g23490|Cs6g07410	http://amigo.geneontology.org/cgi-bin/amigo/term_details?term=GO:0016679
GO:0046872	MF	metal ion binding	0.19388	0.861	0.465	46872	570	3341	3.6e-08	1.61e-06	orange1.1t04964|orange1.1t06022|orange1.1t02748|Cs5g11730|orange1.1t02038|Cs9g02130|Cs2g05220|Cs3g07440|orange1.1t03609|orange1.1t01032|Cs3g07720|Cs2g17940|Cs2g29990|Citrus_sinensis_newGene_4|Cs4g17560|orange1.1t01725|Cs2g31230|Cs1g10590|orange1.1t01723|Cs3g09140|Cs6g13320|Cs1g24120|Cs5g29420|Cs2g23290|Cs8g18800|orange1.1t00593|orange1.1t01519|Cs2g17110|Cs1g02990|orange1.1t04719|Cs1g22790|Cs2g104…	http://amigo.geneontology.org/cgi-bin/amigo/term_details?term=GO:0046872
GO:0003964	MF	RNA-directed DNA polymerase activity	0.00156	0.807	0.475	3964	15	26	3.97e-05	0.000910062	orange1.1t03085|Cs5g17850|Citrus_sinensis_newGene_1418|Cs1g05890|Cs1g06260|Cs7g23130|Citrus_sinensis_newGene_1009|Cs6g07580|Cs7g02710|Cs1g09400|Cs6g02240|Cs4g11810|Cs3g01910|orange1.1t02587|Citrus_sinensis_newGene_1004	http://amigo.geneontology.org/cgi-bin/amigo/term_details?term=GO:0003964
GO:0016627	MF	oxidoreductase activity, acting on the CH-CH group of donors	0.00375	0.849	0.486	16627	25	71	0.000107946	0.00223653	orange1.1t02245|orange1.1t06069|Cs2g26780|Cs6g08640|Cs2g16270|Cs9g11020|Cs1g22680|Cs5g17930|Cs4g17780|Cs3g06830|Cs5g21070|Cs1g06850|Cs6g08630|Cs3g08290|Cs5g21010|orange1.1t02250|Cs6g07620|Cs4g05200|Cs2g31230|Cs2g28180|Cs3g13040|orange1.1t03416|Cs3g06840|Cs9g16890|Cs1g06860	http://amigo.geneontology.org/cgi-bin/amigo/term_details?term=GO:0016627

## Sheet: Pt3 vs Cj3 DEG GO
ID	Class	Description	Frequency	Uniqueness	Dispensability	Representative	Input number	Background number	P-Value	Corrected P-Value	Input	Hyperlink
GO:0002376	BP	immune system process	0.01532	0.987	0	2376	108	323	1.26e-11	7.15e-10	Cs3g16700|Cs1g07790|Cs7g12795|Cs7g18650|Cs5g17360|Cs7g18710|Cs8g03360|Cs6g13590|Cs5g02940|Cs9g08050|orange1.1t03119|Cs8g13710|Cs1g16720|Cs5g10560|Cs4g07210|Cs8g03500|Cs4g05890|Cs6g06480|Cs1g14896|orange1.1t02139|Cs5g23420|Cs2g20520|Cs7g20890|Cs7g26410|Cs8g17360|Cs6g11930|Cs4g11220|Cs5g10550|Cs8g07390|Cs6g18540|Cs1g17100|Cs2g07500|Cs1g19320|Cs8g15480|orange1.1t01576|Cs5g29440|Cs5g03160|Cs7g17970|C…	http://amigo.geneontology.org/cgi-bin/amigo/term_details?term=GO:0002376
GO:0006811	BP	ion transport	0.04174	0.961	0	6811	131	595	8.18e-05	0.00169257	Cs7g27560|Cs6g07300|Cs1g17440|Cs1g18890|orange1.1t04492|Cs9g18110|Cs3g10850|Cs2g02340|Cs1g21430|Cs2g12210|Cs7g17610|Cs4g17320|Cs6g11660|Cs6g11700|Cs8g02770|Cs5g32060|Cs5g23120|orange1.1t01647|orange1.1t02212|Cs1g15320|Cs4g19660|Cs4g06210|Cs7g10250|Cs7g24270|Cs7g32300|Cs2g09600|Cs6g21330|Cs3g20065|Cs8g19230|Cs2g13190|Cs6g03470|Cs1g18920|Cs2g23200|Cs5g03420|Cs7g04390|Cs7g02320|orange1.1t01989|Cs7g0…	http://amigo.geneontology.org/cgi-bin/amigo/term_details?term=GO:0006811
GO:0008152	BP	metabolic process	0.5609	0.994	0	8152	1841	10118	6.74e-21	8.02e-19	Cs5g07570|Cs4g15090|Cs3g07440|orange1.1t05868|Cs4g17780|orange1.1t03609|Cs6g05280|Cs8g04830|Cs1g11880|Cs2g07040|Cs2g28180|Cs9g01430|Cs8g05610|orange1.1t04393|Cs5g20320|Cs5g09615|Cs3g21030|Cs7g23820|Cs1g11310|Cs3g21490|Cs2g27160|Cs8g04900|Cs9g13140|orange1.1t03042|Cs7g03300|Cs3g19890|orange1.1t04027|orange1.1t03049|Cs6g06480|Cs4g08770|Cs3g06950|Cs5g30990|Cs5g13130|Cs4g02380|Cs7g12100|Cs4g14100|Cs1…	http://amigo.geneontology.org/cgi-bin/amigo/term_details?term=GO:0008152
GO:0009611	BP	response to wounding	0.00816	0.769	0	9611	83	179	4.27e-15	3.39e-13	Cs3g15900|Cs3g16540|Cs2g21000|Cs6g11930|Cs3g02600|Cs1g21740|Cs4g18140|orange1.1t02662|Cs8g04280|Cs4g18100|Cs8g18490|Cs5g09970|Cs5g07160|Cs3g06070|Cs9g05270|Cs7g08080|Cs1g24440|Cs1g19850|Cs1g17380|orange1.1t04376|Cs9g18700|Cs4g10930|Cs8g17360|Cs7g16560|Cs8g03360|Cs1g26170|Cs9g09430|Cs5g33510|Cs9g17060|orange1.1t03775|Cs5g29300|orange1.1t01993|Cs1g17220|Cs7g16600|Cs1g04950|Cs4g04530|orange1.1t02554…	http://amigo.geneontology.org/cgi-bin/amigo/term_details?term=GO:0009611
GO:0009813	BP	flavonoid biosynthetic process	0.00332	0.909	0	9813	92	130	7.72e-26	1.28e-23	Cs3g20650|Cs5g11730|Cs4g01910|Cs5g29940|Cs4g02990|Cs6g11150|Cs1g12310|Cs4g04780|Cs7g19570|Cs6g11490|Cs9g17060|orange1.1t03686|Cs6g11540|Cs5g24990|Cs6g07330|Cs2g05420|orange1.1t05018|Cs6g16640|Cs6g11550|Cs2g16290|Cs7g32230|orange1.1t01981|orange1.1t02341|Cs5g13130|Cs7g16990|Cs4g02380|Cs1g19730|Cs5g09970|Cs1g24890|Cs8g02120|Cs2g23750|Cs7g32220|orange1.1t01021|Cs5g23920|Cs7g32240|Cs1g25280|Cs2g06440…	http://amigo.geneontology.org/cgi-bin/amigo/term_details?term=GO:0009813
GO:0009987	BP	cellular process	0.58826	0.995	0	9987	1916	10703	4.69e-19	4.96e-17	Cs5g07570|Cs4g15090|orange1.1t05868|Cs7g07000|orange1.1t03609|Cs6g05280|Cs8g04830|Cs1g11880|Cs2g07040|Cs9g01430|Cs2g31230|Cs5g20320|Cs3g21030|Cs1g11310|Cs7g24270|Cs1g25180|Cs2g27160|Cs3g02070|Cs9g04880|Cs9g13140|Cs7g03300|Cs3g19890|orange1.1t04027|orange1.1t03049|Cs6g06480|orange1.1t00518|Cs3g06950|Cs1g05970|Cs5g30990|Cs7g22280|Cs4g02380|Cs7g28390|Cs1g21980|Cs7g30850|Cs8g20240|Cs6g16860|Cs5g27970…	http://amigo.geneontology.org/cgi-bin/amigo/term_details?term=GO:0009987
GO:0023052	BP	signaling	0.08908	0.988	0	23052	384	1645	1.38e-14	1.03e-12	orange1.1t02748|Cs8g11860|Cs8g04830|Cs7g18710|Cs1g11880|orange1.1t04568|Citrus_sinensis_newGene_9|Cs4g10630|Cs6g13590|orange1.1t01843|Cs5g23120|Cs5g02940|Cs6g13320|Cs3g21030|Cs5g19450|Cs7g16760|Cs2g27160|Cs9g13140|Cs5g26630|Cs3g19890|Cs3g23040|Cs4g17360|Cs3g06950|Cs2g03990|orange1.1t05415|Cs6g21640|Cs6g15360|Cs5g18230|Cs8g20240|Cs8g07390|Citrus_sinensis_newGene_1196|Cs5g21960|Cs7g13030|orange1.1t…	http://amigo.geneontology.org/cgi-bin/amigo/term_details?term=GO:0023052
GO:0032501	BP	multicellular organismal process	0.1136	0.989	0	32501	465	2573	0.00011663	0.00228932	orange1.1t04964|Cs6g15790|Cs5g05490|Cs7g08990|Cs3g15840|Cs1g26810|Cs8g01030|Cs4g11600|Cs3g21030|Cs7g22920|Cs1g11310|Cs7g01690|Cs6g01190|Cs1g22150|Cs5g29980|Cs5g10730|Cs4g03000|Cs1g17220|Cs3g19890|Cs8g05910|Cs6g06480|Cs5g30100|Cs3g23040|orange1.1t05999|Cs1g05970|Cs2g16510|Cs6g21640|Cs5g13130|Cs3g23300|Cs2g28150|Cs6g04140|Cs1g22470|Cs1g21980|Cs5g13760|Cs7g06040|Cs9g09330|Citrus_sinensis_newGene_119…	http://amigo.geneontology.org/cgi-bin/amigo/term_details?term=GO:0032501
GO:0032502	BP	developmental process	0.12689	0.989	0	32502	511	2860	0.000134265	0.00258223	orange1.1t04964|Cs4g01700|Cs5g05490|Cs2g07040|Cs7g08990|Cs3g15840|Cs1g26810|Cs8g01030|Cs5g28090|Cs3g21030|Cs7g22920|Cs7g01690|Cs6g01190|Cs1g22150|Cs5g29980|Cs5g10730|Cs4g03000|Cs1g17220|Cs3g19890|Cs8g05910|Cs6g06480|Cs5g30100|Cs3g23040|orange1.1t05999|orange1.1t05415|Cs2g16510|Cs6g21640|Cs7g22280|Cs3g23300|Cs2g28150|Cs6g04140|Cs1g22470|Cs1g21980|Cs7g30850|Cs5g13760|Cs9g09330|Citrus_sinensis_newGe…	http://amigo.geneontology.org/cgi-bin/amigo/term_details?term=GO:0032502
GO:0040011	BP	locomotion	0.00164	0.987	0	40011	17	37	0.000365885	0.00608424	Cs5g29220|Cs7g21490|Cs5g28840|Cs8g17360|Cs4g18380|Citrus_sinensis_newGene_346|Cs6g20930|Citrus_sinensis_newGene_693|Cs5g14580|orange1.1t01152|Cs5g24130|Cs4g12920|Cs5g34390|orange1.1t02123|Cs2g31150|Cs7g21630|Cs9g09270	http://amigo.geneontology.org/cgi-bin/amigo/term_details?term=GO:0040011
GO:0042545	BP	cell wall modification	0.00561	0.95	0	42545	42	144	0.000261451	0.00460929	orange1.1t00615|orange1.1t00711|Cs7g08460|Cs6g11930|Cs7g08110|Cs4g06710|orange1.1t00309|Cs3g25780|Cs7g22280|Cs4g06690|Cs2g16380|Cs6g21590|Cs7g19180|Cs8g11860|Cs2g23160|Cs5g07854|Cs1g05510|Cs2g17090|Cs5g23120|Cs2g07660|Cs3g06900|Cs4g06640|Cs5g08840|Cs5g29420|Cs7g01690|Cs6g06530|Cs3g26610|Cs9g14450|Cs3g24380|Cs5g07856|orange1.1t05494|Cs1g02580|Cs1g08390|Cs4g06650|Cs6g21500|orange1.1t05980|Cs5g33420…	http://amigo.geneontology.org/cgi-bin/amigo/term_details?term=GO:0042545
GO:0044403	BP	symbiosis, encompassing mutualism through parasitism	0.00406	0.912	0	44403	44	133	1.68e-05	0.000418997	orange1.1t06049|Citrus_sinensis_newGene_1039|Cs9g09270|Cs7g06330|Cs4g13416|Cs6g20190|Cs8g09980|Cs7g18650|Cs4g07300|Cs3g23810|Cs2g08495|Cs2g10770|Cs2g17600|Cs7g18710|Cs3g06070|Cs5g14110|Cs2g10790|Cs4g01140|orange1.1t00714|Cs6g18540|orange1.1t04875|Cs7g29040|Cs1g04950|Cs7g24930|orange1.1t02759|Cs7g06320|Cs7g18620|Cs8g11310|Cs2g28202|Cs7g22640|Cs4g07270|orange1.1t04990|Cs3g04960|Cs8g13710|Cs7g17970|…	http://amigo.geneontology.org/cgi-bin/amigo/term_details?term=GO:0044403
GO:0044699	BP	single-organism process	0.41709	0.993	0	44699	1659	8272	1.26e-36	1.2e-33	Cs4g15090|Cs3g07440|Cs4g17780|Cs7g07000|orange1.1t03609|Cs6g05280|Cs8g04830|orange1.1t03600|Cs1g11880|Cs2g07040|Cs9g01430|Cs2g31230|Cs3g21030|Cs7g23820|Cs1g11310|Cs7g24270|Cs1g25180|Cs2g27160|Cs8g04900|Cs9g13140|orange1.1t03042|Cs3g19890|orange1.1t04027|orange1.1t03049|Cs6g06480|Cs3g06950|Cs1g05970|Cs5g13130|Cs4g02380|Cs7g12100|Cs7g28390|Cs1g21980|Cs7g30850|Cs8g20240|Cs5g27970|Cs7g06040|Citrus_si…	http://amigo.geneontology.org/cgi-bin/amigo/term_details?term=GO:0044699
GO:0048856	BP	anatomical structure development	0.11722	0.984	0	48856	472	2663	0.000444144	0.00707658	orange1.1t04964|Cs4g01700|Cs5g05490|Cs7g08990|Cs3g15840|Cs1g26810|Cs8g01030|Cs5g28090|Cs3g21030|Cs7g22920|Cs7g01690|Cs6g01190|Cs1g22150|Cs5g29980|Cs5g10730|Cs4g03000|Cs1g17220|Cs3g19890|Cs8g05910|Cs6g06480|Cs5g30100|Cs3g23040|orange1.1t05999|orange1.1t05415|Cs2g16510|Cs6g21640|Cs7g22280|Cs3g23300|Cs2g28150|Cs6g04140|Cs1g22470|Cs1g21980|Cs5g13760|Cs9g09330|Citrus_sinensis_newGene_1199|Citrus_sinen…	http://amigo.geneontology.org/cgi-bin/amigo/term_details?term=GO:0048856
GO:0050896	BP	response to stimulus	0.25943	0.991	0	50896	1338	5369	6.83e-72	2.6e-68	orange1.1t02748|Cs5g11730|orange1.1t02038|orange1.1t00250|Cs3g16540|orange1.1t04515|Cs9g14550|Cs4g03130|Cs3g07440|Cs1g07790|Cs6g14970|Cs7g07000|Cs1g10100|Cs7g29920|Cs9g04160|Cs1g17100|Cs8g04830|Cs1g12310|Cs3g02310|Cs5g19890|Cs4g02850|Cs7g18710|Cs1g11880|Cs5g27280|Cs4g16400|orange1.1t04568|Cs2g28180|Cs9g01430|Citrus_sinensis_newGene_9|Cs4g16390|Cs8g14930|Cs4g10630|Cs4g05770|orange1.1t01725|Cs6g117…	http://amigo.geneontology.org/cgi-bin/amigo/term_details?term=GO:0050896
GO:0051704	BP	multi-organism process	0.03362	0.988	0	51704	337	1441	5.44e-13	3.51e-11	Cs3g16700|Cs6g07300|Cs4g16400|Cs4g11850|Citrus_sinensis_newGene_346|orange1.1t05345|Cs5g30185|Cs5g14090|Cs1g20630|Cs5g29940|Citrus_sinensis_newGene_693|Cs5g12260|Cs5g26750|Cs1g12310|Cs7g18710|Cs5g27280|Cs2g23280|Cs7g01850|Cs7g22220|Cs8g15480|Cs5g07854|Cs1g14896|Cs4g10630|Cs5g31340|Cs7g05570|orange1.1t02848|Cs2g23160|Cs6g13590|Cs6g11090|Cs5g23120|Cs1g26810|Cs4g11600|orange1.1t04875|Cs7g30330|orang…	http://amigo.geneontology.org/cgi-bin/amigo/term_details?term=GO:0051704
GO:0065007	BP	biological regulation	0.28554	0.991	0	65007	935	5286	4.3e-07	1.26e-05	orange1.1t02748|Cs7g26900|orange1.1t00399|Cs6g18540|Cs9g18110|orange1.1t03609|Cs5g05490|Cs8g11860|Cs8g04830|Cs4g02850|Cs7g18710|Cs1g11880|Cs6g03270|orange1.1t04568|Cs2g07040|Citrus_sinensis_newGene_9|Cs3g12580|Cs4g10630|Cs6g11700|Cs6g13590|Cs5g19510|Cs3g15840|Cs5g02940|Cs6g13320|Cs3g21030|Cs5g05080|Cs5g12660|Cs7g22920|orange1.1t05250|Cs6g01190|Cs7g24270|Cs1g22150|Cs7g16760|Cs1g25180|Cs2g27160|Cs3…	http://amigo.geneontology.org/cgi-bin/amigo/term_details?term=GO:0065007
GO:0042026	BP	protein refolding	0.00039	0.964	0.034	42026	8	8	0.0004172	0.00676041	Cs5g26370|Cs5g26380|Cs5g26330|Cs5g26320|Cs1g08410|Cs2g23210|orange1.1t04719|Cs7g12310	http://amigo.geneontology.org/cgi-bin/amigo/term_details?term=GO:0042026
GO:0019748	BP	secondary metabolic process	0.01938	0.867	0.053	19748	177	442	8.06e-25	1.14e-22	Cs3g20650|Cs1g12670|orange1.1t04499|Cs4g01910|Cs9g14170|Cs7g10050|Cs7g31930|Cs4g02230|orange1.1t03609|Cs4g02990|Cs5g11730|Cs6g05280|Cs5g09970|Cs4g04780|Cs3g09090|Cs6g06880|Cs7g11300|orange1.1t03357|orange1.1t03684|Cs9g17060|orange1.1t03686|Cs3g09140|Cs6g19990|Cs6g07410|Cs2g19510|Cs1g04910|Cs2g22630|Cs5g29420|Cs2g05420|orange1.1t01519|Cs3g27010|orange1.1t05018|Cs6g16640|Cs2g17110|orange1.1t03632|o…	http://amigo.geneontology.org/cgi-bin/amigo/term_details?term=GO:0019748
GO:0042743	BP	hydrogen peroxide metabolic process	0.00466	0.93	0.055	42743	34	95	4.13e-05	0.000930597	Cs8g05540|Cs3g02310|orange1.1t02038|Cs1g20630|Cs6g04140|Cs7g15810|Cs2g03230|Cs3g26600|Cs1g21860|Cs1g17100|Cs1g08280|Cs5g02940|orange1.1t02044|Cs2g11900|orange1.1t02040|orange1.1t05402|Cs6g04560|Cs1g20230|Cs1g25930|Cs9g16590|Cs2g05220|orange1.1t05709|Cs2g25450|Cs2g28810|Cs5g23280|orange1.1t02046|orange1.1t02043|Cs7g30160|Cs1g16950|Cs2g09310|orange1.1t01070|Cs1g22960|Cs2g15310|Cs2g09210	http://amigo.geneontology.org/cgi-bin/amigo/term_details?term=GO:0042743
GO:0007154	BP	cell communication	0.09698	0.944	0.058	7154	426	1811	1.43e-16	1.33e-14	orange1.1t02748|Cs6g18540|Cs8g11860|Cs8g04830|Cs7g18710|Cs1g11880|orange1.1t04568|Cs9g01430|Citrus_sinensis_newGene_9|Cs5g27140|Cs4g10630|Cs6g13590|orange1.1t01843|Cs5g23120|Cs5g02940|Cs6g13320|Cs4g11600|Cs3g21030|Cs5g19450|Cs1g11310|Cs7g16760|Cs2g27160|Cs9g13140|Cs9g04110|Citrus_sinensis_newGene_1455|Cs5g26630|Cs3g19890|Cs3g23040|Cs4g17360|Cs3g06950|Cs2g03990|Cs1g05970|orange1.1t05415|Cs6g21640|…	http://amigo.geneontology.org/cgi-bin/amigo/term_details?term=GO:0007154
GO:0009812	BP	flavonoid metabolic process	0.00414	0.951	0.064	9812	95	144	5.19e-25	7.6e-23	Cs3g20650|Cs5g11730|Cs4g01910|Cs5g29940|Cs4g02990|Cs6g11150|Cs2g02470|Cs1g12310|Cs4g04780|Cs7g19570|Cs6g11490|Cs9g17060|orange1.1t03686|Cs6g11540|Cs1g19770|Cs6g07330|Cs2g05420|orange1.1t05018|Cs6g16640|Cs6g11550|Cs2g16290|Cs7g32230|orange1.1t01981|orange1.1t02341|Cs5g13130|Cs7g16990|Cs4g02380|Cs1g19730|Cs5g09970|Cs1g24890|Cs8g02120|Cs2g23750|Cs7g32220|orange1.1t01021|Cs5g23920|Cs7g32240|Cs1g25280…	http://amigo.geneontology.org/cgi-bin/amigo/term_details?term=GO:0009812
GO:0032259	BP	methylation	0.01834	0.95	0.064	32259	65	265	0.000478174	0.00752432	Cs3g17140|Cs2g05420|Cs3g20650|Cs1g12670|Cs2g19290|Cs5g35060|orange1.1t05018|Cs5g24990|Cs9g09510|Cs2g03100|orange1.1t02937|Cs9g11460|orange1.1t01178|orange1.1t02621|Cs7g32420|Cs3g11660|Cs9g11440|Cs5g19020|Cs1g07920|Cs5g16860|orange1.1t03282|orange1.1t04393|orange1.1t04506|Cs9g10830|Cs3g01530|Cs3g21490|Cs6g15920|Cs6g04150|Cs3g03550|Cs9g13790|Cs3g05230|Cs6g18070|orange1.1t03686|Cs7g31430|Cs5g03940|o…	http://amigo.geneontology.org/cgi-bin/amigo/term_details?term=GO:0032259
GO:0006749	BP	glutathione metabolic process	0.00069	0.938	0.065	6749	23	60	0.000312389	0.00540717	orange1.1t03622|orange1.1t03626|Cs8g19390|Cs7g15790|Cs6g03830|Cs7g04600|Cs6g07240|orange1.1t06017|Cs7g15760|Citrus_sinensis_newGene_708|Citrus_sinensis_newGene_586|orange1.1t03618|Cs5g32780|orange1.1t03632|orange1.1t05889|Cs6g17520|Cs3g08160|Cs9g10430|Cs6g03820|Cs5g22630|orange1.1t03452|Cs7g15770|orange1.1t03456	http://amigo.geneontology.org/cgi-bin/amigo/term_details?term=GO:0006749
GO:1901615	BP	organic hydroxy compound metabolic process	0.01265	0.946	0.073	1901615	59	186	2.08e-06	5.79e-05	Cs2g05420|Cs3g20650|Cs7g16990|Cs3g16540|Cs8g20170|Cs5g35060|Cs5g24990|Cs1g19400|Cs9g11240|Cs8g09900|Cs1g01150|Cs5g09970|Cs1g03370|Cs3g03960|Cs5g09615|Cs5g19020|Cs1g08010|Cs1g16160|Cs7g06040|Cs2g03520|orange1.1t04506|Cs4g01580|Cs2g18810|Cs7g11890|Cs1g24480|orange1.1t03686|Cs6g07620|orange1.1t03688|Cs6g19630|orange1.1t05185|Cs5g02800|Cs5g24960|Cs9g17840|Cs2g14020|Cs7g18040|Cs5g33880|Cs7g15250|Cs2g2…	http://amigo.geneontology.org/cgi-bin/amigo/term_details?term=GO:1901615
GO:0071704	BP	organic substance metabolic process	0.49271	0.921	0.109	71704	1561	8884	9.01e-12	5.2e-10	Cs5g07570|Cs4g15090|orange1.1t05868|orange1.1t03609|Cs6g05280|Cs8g04830|Cs1g11880|Cs2g07040|Cs9g01430|Cs5g20320|Cs3g21030|Cs7g23820|Cs1g11310|Cs2g27160|Cs9g04880|Cs9g13140|Cs7g03300|Cs3g19890|orange1.1t04027|orange1.1t03049|Cs6g06480|Cs4g08770|Cs3g06950|Cs5g30990|Cs5g13130|Cs4g02380|Cs4g14100|Cs1g21980|Cs7g30850|Cs8g20240|Cs6g16860|Cs5g27970|Cs7g06040|Cs7g23130|Cs2g07460|Citrus_sinensis_newGene_8…	http://amigo.geneontology.org/cgi-bin/amigo/term_details?term=GO:0071704
GO:0008219	BP	cell death	0.00734	0.897	0.115	8219	64	174	9.99e-09	3.73e-07	Cs8g05540|Cs7g14210|Cs1g07790|Citrus_sinensis_newGene_4|Cs7g12795|Cs6g11930|orange1.1t04592|Cs3g05950|Cs5g17360|Cs5g33100|Cs2g29260|Cs4g11220|Cs3g23810|Cs8g07870|Cs3g06070|Cs8g07390|Cs1g22680|Cs5g15880|Cs3g06390|Cs8g15480|Cs2g07500|Cs7g27120|Cs6g13590|Cs1g19320|Cs1g08280|orange1.1t03549|Cs5g02940|orange1.1t05345|orange1.1t03119|Cs8g14675|Cs7g20890|Cs1g07780|orange1.1t03745|Cs3g27540|Cs8g16920|Cs8…	http://amigo.geneontology.org/cgi-bin/amigo/term_details?term=GO:0008219
GO:0006468	BP	protein phosphorylation	0.05334	0.878	0.14	6468	201	839	6.55e-09	2.6e-07	Cs6g05010|orange1.1t02748|orange1.1t03800|Cs5g07570|Cs3g13910|Citrus_sinensis_newGene_346|Citrus_sinensis_newGene_1448|Cs5g14090|Cs1g20630|Cs9g03320|Cs4g10530|Cs5g31280|Cs8g04830|Cs2g07120|Cs3g03090|Cs6g18540|Citrus_sinensis_newGene_9|Cs3g24860|Cs5g27140|orange1.1t01937|Cs1g13880|Cs6g18080|Cs3g15840|Cs1g13920|Cs6g13320|Cs3g21030|Cs2g13340|Cs6g20930|Cs1g09170|Cs1g11310|Cs1g16050|Citrus_sinensis_ne…	http://amigo.geneontology.org/cgi-bin/amigo/term_details?term=GO:0006468
GO:0009056	BP	catabolic process	0.08118	0.941	0.158	9056	255	1304	8.73e-05	0.00179777	Cs3g02310|orange1.1t02038|Cs7g12795|Cs9g02130|orange1.1t03622|Cs3g26460|Cs7g18650|Cs5g17360|Cs2g26840|Cs7g08910|Cs5g02320|Cs2g02470|Cs2g25450|orange1.1t00612|Cs7g18710|Cs9g15960|Cs6g10780|Cs4g19470|Cs8g05610|Cs1g06060|Cs2g23160|Cs6g12100|Cs8g05200|Cs5g20320|Cs7g02960|orange1.1t03119|Cs4g06640|Cs5g08840|Cs5g29420|Cs7g01690|Cs1g16720|Cs2g10990|Cs1g17850|Cs9g16590|Cs4g06650|Cs2g15470|orange1.1t04895…	http://amigo.geneontology.org/cgi-bin/amigo/term_details?term=GO:0009056
GO:0006793	BP	phosphorus metabolic process	0.10142	0.902	0.169	6793	301	1618	0.000414133	0.0067569	orange1.1t04964|Cs6g05010|orange1.1t02748|Cs6g08710|orange1.1t03800|Cs5g07570|Cs3g13910|Citrus_sinensis_newGene_346|Cs1g06230|Citrus_sinensis_newGene_1448|orange1.1t01652|Cs5g14090|Cs1g20630|Cs9g03320|Cs2g26840|Cs1g10100|Cs4g10530|Cs5g31280|Cs8g04830|orange1.1t02621|Cs9g07430|Cs9g15960|Cs3g03090|Cs6g10780|Cs6g18540|Citrus_sinensis_newGene_9|Cs3g24860|Cs3g16540|Cs7g05570|orange1.1t01937|Cs2g19820|…	http://amigo.geneontology.org/cgi-bin/amigo/term_details?term=GO:0006793
GO:0044763	BP	single-organism cellular process	0.23034	0.882	0.188	44763	1153	5701	6.27e-24	8.53e-22	orange1.1t04964|orange1.1t02748|Cs7g05540|Cs3g16540|Cs1g23720|Cs6g18540|Cs1g07790|Cs7g07000|orange1.1t03609|Cs4g02990|Cs8g11860|Cs5g16860|Cs8g11810|Cs4g02850|Cs7g18710|Cs1g11880|orange1.1t04568|Cs6g11490|Cs6g15460|Cs9g01430|Citrus_sinensis_newGene_9|Cs3g12580|Cs4g10630|orange1.1t01725|Cs6g11700|Cs6g13590|Cs5g19510|Cs5g23120|Cs5g02940|Cs6g13320|Cs4g11600|Cs3g21030|Cs9g16090|Cs5g05080|Cs5g12660|Cs5…	http://amigo.geneontology.org/cgi-bin/amigo/term_details?term=GO:0044763
GO:0008037	BP	cell recognition	0.0022	0.906	0.205	8037	19	37	5.41e-05	0.00119824	Cs4g11620|Cs4g11440|Cs1g11310|Cs4g11850|Cs4g11670|Cs6g18540|Cs6g07030|orange1.1t01063|Cs2g07120|Cs4g11800|Cs6g11090|Cs4g11520|Cs1g05970|Cs2g07100|Cs4g11600|Cs2g24786|Cs4g11350|Cs4g11370|Citrus_sinensis_newGene_1446	http://amigo.geneontology.org/cgi-bin/amigo/term_details?term=GO:0008037
GO:0009751	BP	response to salicylic acid	0.00876	0.685	0.209	9751	81	182	5.16e-14	3.71e-12	Cs6g13590|Cs7g06330|Cs3g06390|orange1.1t03622|Cs5g06590|Cs1g21740|Cs5g29940|Cs5g33100|Cs1g19400|orange1.1t02936|Cs2g16150|Cs1g12310|Cs7g16380|Cs2g17600|Cs7g18710|Cs3g06070|Cs9g17180|Cs7g15790|Cs5g14110|Cs5g29300|Cs8g07390|Cs2g10790|Cs8g19390|Cs1g18930|Cs9g08200|Citrus_sinensis_newGene_880|Cs8g03360|Cs9g09430|Cs3g22220|Cs5g24670|Cs5g20420|Cs1g19320|Cs1g08280|Cs6g10120|Cs3g23070|Cs5g16310|orange1.1…	http://amigo.geneontology.org/cgi-bin/amigo/term_details?term=GO:0009751
GO:0006063	BP	uronic acid metabolic process	0.00013	0.869	0.214	6063	35	67	3.51e-08	1.21e-06	Cs2g05350|orange1.1t03186|Cs8g05300|Cs1g19770|Cs9g18780|Cs4g02990|Cs6g11150|Cs6g11170|Cs1g19730|orange1.1t01884|Cs6g11490|orange1.1t01882|Cs6g11190|Cs5g20420|Cs7g03170|orange1.1t01972|Cs6g11540|Cs2g23750|Cs7g32220|orange1.1t00471|Cs7g08110|Cs6g07330|Cs7g32240|orange1.1t03190|Cs8g18300|orange1.1t04895|Citrus_sinensis_newGene_571|Cs9g18820|Cs1g23720|Cs6g11550|Cs2g16290|Cs5g24640|Cs7g32230|orange1.1…	http://amigo.geneontology.org/cgi-bin/amigo/term_details?term=GO:0006063
GO:1901617	BP	organic hydroxy compound biosynthetic process	0.00824	0.921	0.216	1901617	50	132	1.91e-07	5.81e-06	Cs2g05420|Cs3g20650|Cs7g16990|Cs8g20170|Cs5g35060|Cs5g24990|Cs1g19400|Cs8g09900|Cs1g01150|Cs5g09970|Cs3g03960|Cs5g09615|Cs5g19020|Cs1g08010|Cs1g16160|Cs7g06040|Cs2g03520|orange1.1t04506|Cs2g18810|Cs1g24480|orange1.1t03686|Cs6g07620|orange1.1t03688|Cs6g19630|orange1.1t05185|Cs5g02800|Cs5g24960|Cs9g17840|Cs2g14020|Cs5g33880|Cs7g15250|Cs2g23860|Cs1g25490|Cs2g23820|Cs5g35080|Cs1g10530|Cs8g18780|Cs2g2…	http://amigo.geneontology.org/cgi-bin/amigo/term_details?term=GO:1901617
GO:0007166	BP	cell surface receptor signaling pathway	0.01204	0.668	0.218	7166	73	156	1.31e-13	8.77e-12	Cs6g05010|Cs7g14210|orange1.1t03893|Cs5g28640|Cs1g14040|orange1.1t01298|Citrus_sinensis_newGene_1448|orange1.1t01652|Cs9g13820|Cs7g20880|Cs5g28620|Cs1g14800|Citrus_sinensis_newGene_693|orange1.1t02748|Cs2g09650|Cs8g04830|Cs7g31480|Cs4g18430|orange1.1t04457|Cs6g18080|Cs7g24020|Citrus_sinensis_newGene_1569|Cs6g08100|Cs6g20340|Cs5g02390|Citrus_sinensis_newGene_9|Citrus_sinensis_newGene_1554|Cs5g2714…	http://amigo.geneontology.org/cgi-bin/amigo/term_details?term=GO:0007166
GO:0009617	BP	response to bacterium	0.01748	0.72	0.236	9617	121	374	4.48e-12	2.63e-10	Cs5g14090|Cs5g29940|Cs5g12260|Cs1g12310|Cs7g18710|Cs1g10970|Cs5g23920|Cs5g29300|Cs7g22220|Cs7g05570|orange1.1t03775|Cs2g23160|Cs5g23120|orange1.1t04875|Cs7g30330|orange1.1t03119|Cs4g06640|Cs7g08110|Cs5g29420|Cs8g13710|Cs1g16720|Cs7g18650|Cs8g03500|Cs3g12460|Cs6g12480|orange1.1t03049|Cs6g06480|orange1.1t02139|Cs3g06950|Cs5g23420|Cs2g20520|orange1.1t05709|Cs8g15480|Cs8g17360|Cs9g19070|Cs6g11930|Cs2…	http://amigo.geneontology.org/cgi-bin/amigo/term_details?term=GO:0009617
GO:0009058	BP	biosynthetic process	0.24432	0.93	0.24	9058	916	4942	2.58e-10	1.21e-08	orange1.1t04964|Cs5g11730|Cs7g26900|orange1.1t00250|Cs4g15090|Cs8g19350|Cs7g10050|Cs4g15310|Cs9g09510|orange1.1t03609|Cs4g02990|orange1.1t01032|Cs8g11860|Cs1g12310|orange1.1t02587|Cs1g11880|Cs6g03270|Cs6g11490|Cs7g08990|orange1.1t01725|Cs2g31230|orange1.1t01723|Cs3g09140|Cs5g02940|Cs9g16090|Cs5g05080|Cs7g22920|Cs5g29420|orange1.1t01846|Cs2g23290|Cs6g01190|Cs7g30350|Cs1g22150|orange1.1t01519|Cs5g2…	http://amigo.geneontology.org/cgi-bin/amigo/term_details?term=GO:0009058
GO:0042214	BP	terpene metabolic process	0.00065	0.874	0.245	42214	13	18	6.77e-05	0.00143165	Cs4g19470|orange1.1t04957|Cs4g12060|Cs3g07920|Cs3g13040|Cs5g27580|orange1.1t06069|Cs4g11980|Cs8g02140|Cs7g01700|Cs2g07240|Cs2g07250|Cs3g11170	http://amigo.geneontology.org/cgi-bin/amigo/term_details?term=GO:0042214
GO:0043412	BP	macromolecule modification	0.159	0.922	0.251	43412	390	2138	0.000230243	0.00409703	Cs6g02680|orange1.1t02748|Cs5g07570|Cs1g18120|Cs9g02130|orange1.1t05868|Cs8g04830|Cs7g18710|Citrus_sinensis_newGene_9|Cs7g12795|Cs6g09780|Cs3g15840|Cs6g13320|Cs3g21030|Cs1g11310|Cs7g16760|Cs2g27160|Cs1g22790|Cs9g10740|Cs9g13140|Cs9g08000|Cs5g12700|Cs3g23040|Cs2g03990|orange1.1t05415|Cs4g18430|Cs6g16860|Cs2g11860|Cs2g07460|Citrus_sinensis_newGene_346|Citrus_sinensis_newGene_880|Citrus_sinensis_new…	http://amigo.geneontology.org/cgi-bin/amigo/term_details?term=GO:0043412
GO:0048518	BP	positive regulation of biological process	0.04398	0.935	0.284	48518	129	613	0.000455184	0.00722226	Cs3g17140|Cs4g01910|Cs7g18650|Cs1g20630|orange1.1t02936|Cs2g02470|orange1.1t02621|Cs4g04780|Cs7g18710|Cs3g12930|Cs2g22630|orange1.1t00194|Cs7g05140|Cs1g16720|Cs2g09310|Cs2g15470|Cs1g20750|Cs4g03000|Cs7g07930|Cs3g23040|Cs5g05490|Cs6g03000|Cs5g23420|Cs2g14400|Cs7g14760|Cs8g17360|Cs6g11930|Cs4g02380|Cs2g22050|Cs4g11220|Cs2g17600|Cs1g08050|Cs6g16860|Cs2g08290|orange1.1t04546|Cs1g24890|Cs8g02120|Cs6g1…	http://amigo.geneontology.org/cgi-bin/amigo/term_details?term=GO:0048518
GO:0046148	BP	pigment biosynthetic process	0.00639	0.88	0.307	46148	53	132	1.81e-08	6.55e-07	Cs2g05420|Cs3g20650|Cs7g16990|orange1.1t06069|orange1.1t05018|Cs5g35060|Cs5g24990|Cs5g29940|Cs5g31700|Cs5g09970|Cs5g19020|Cs4g18510|Cs5g09110|Cs1g12310|Cs2g14970|Cs3g11170|Cs9g05150|Cs3g13040|orange1.1t04506|Cs1g24890|Cs4g10240|Cs2g06440|Cs1g06810|Cs5g16310|Cs1g06850|Cs7g19570|orange1.1t05185|Cs7g19580|Cs9g17060|Cs5g24960|orange1.1t03686|orange1.1t04957|Cs5g23920|Cs5g33880|Cs5g22660|Cs4g18730|Cs5…	http://amigo.geneontology.org/cgi-bin/amigo/term_details?term=GO:0046148
GO:0042440	BP	pigment metabolic process	0.00785	0.878	0.314	42440	60	160	1.62e-08	6e-07	Cs2g05420|Cs3g20650|Cs7g16990|orange1.1t06069|orange1.1t05018|Cs5g35060|Cs5g24990|Cs5g29940|Cs5g31700|Cs5g09970|Cs5g19020|Cs4g18510|Cs5g09110|Cs2g02470|Cs1g12310|Cs2g14970|Cs9g07520|Cs3g11170|Cs9g05150|Cs1g22680|orange1.1t04506|Cs1g24890|Cs4g10240|Cs2g06440|Cs1g06810|Cs5g16310|Cs1g06850|Cs7g19570|orange1.1t05185|Cs7g19580|Cs9g17060|Cs8g15480|Cs5g24960|orange1.1t03686|orange1.1t04957|Cs7g05140|Cs5…	http://amigo.geneontology.org/cgi-bin/amigo/term_details?term=GO:0042440
GO:0044710	BP	single-organism metabolic process	0.1839	0.88	0.322	44710	763	3652	6.16e-18	6.17e-16	orange1.1t04964|orange1.1t06022|Cs5g11730|orange1.1t02038|Cs2g21220|Cs3g16540|Cs1g23720|Cs7g10050|Cs3g07440|Cs9g09510|orange1.1t03609|Cs4g02990|orange1.1t01032|Cs8g11860|Cs1g12310|orange1.1t02761|Cs6g11490|Cs4g15090|orange1.1t03775|orange1.1t01725|Cs2g31230|Cs5g14950|Cs3g09140|Cs5g02940|Cs2g10080|Cs1g24120|Cs9g16090|Cs7g23820|orange1.1t01288|Cs5g29420|Cs2g23290|Cs7g30350|orange1.1t01519|Cs6g16640…	http://amigo.geneontology.org/cgi-bin/amigo/term_details?term=GO:0044710
GO:0044550	BP	secondary metabolite biosynthetic process	0.01183	0.828	0.33	44550	141	298	2.64e-25	4.02e-23	Cs3g20650|Cs1g12670|orange1.1t04499|Cs4g01910|Cs9g14170|Cs7g10050|Cs7g31930|orange1.1t03609|Cs5g11730|Cs6g05280|Cs5g09970|Cs4g04780|Cs3g09090|Cs6g06880|Cs7g11300|orange1.1t03357|orange1.1t03684|Cs9g17060|orange1.1t03686|Cs3g09140|Cs2g19510|Cs1g04910|Cs2g22630|Cs5g29420|Cs2g05420|orange1.1t01519|orange1.1t05018|Cs6g16640|Cs2g17110|Cs5g34835|Cs8g03420|Cs3g15590|Cs4g14140|Cs3g08680|Cs6g15620|orange1…	http://amigo.geneontology.org/cgi-bin/amigo/term_details?term=GO:0044550
GO:0006950	BP	response to stress	0.14156	0.709	0.333	6950	835	3074	2.11e-53	2.88e-50	Cs1g07790|orange1.1t02038|Cs3g16540|Cs4g03130|Cs3g07440|Cs6g14970|Cs9g04160|Cs2g23210|Cs5g26750|Cs1g12310|Cs7g18710|Cs5g27280|Cs4g16400|orange1.1t04568|orange1.1t05115|Cs9g01430|Cs5g10480|Cs3g12580|Cs4g10630|Cs6g11700|Cs6g13590|Cs3g06620|Cs5g23120|Cs5g02940|Cs5g22440|Cs1g10450|orange1.1t05262|Cs5g19450|Cs5g29420|Cs1g11310|Cs3g11080|Cs6g01190|Cs3g11120|orange1.1t00593|Cs7g16760|Cs4g06650|Cs1g12940…	http://amigo.geneontology.org/cgi-bin/amigo/term_details?term=GO:0006950
GO:0044237	BP	cellular metabolic process	0.46461	0.887	0.344	44237	1445	8226	1.2e-10	5.84e-09	Cs5g07570|Cs4g15090|orange1.1t05868|orange1.1t03609|Cs6g05280|Cs8g04830|Cs1g11880|Cs2g07040|Cs5g20320|Cs3g21030|Cs1g11310|Cs2g27160|Cs9g04880|Cs9g13140|Cs7g03300|Cs3g19890|orange1.1t04027|orange1.1t03049|Cs6g06480|Cs3g06950|Cs5g30990|Cs4g02380|Cs1g21980|Cs7g30850|Cs6g16860|Cs5g27970|Cs7g06040|Cs7g23130|Cs2g07460|Citrus_sinensis_newGene_880|Cs5g32930|Citrus_sinensis_newGene_882|Cs6g20830|Cs5g34210…	http://amigo.geneontology.org/cgi-bin/amigo/term_details?term=GO:0044237
GO:0044238	BP	primary metabolic process	0.46772	0.922	0.346	44238	1333	8149	0.00059181	0.00894291	Cs6g02680|orange1.1t04964|orange1.1t02748|Cs7g26900|Cs4g01700|Cs5g07570|Cs7g04240|Cs6g18540|Cs4g03130|Cs4g15310|Cs9g09510|orange1.1t03609|Cs5g05490|Cs9g04160|Cs3g02620|Cs8g04830|orange1.1t00612|Cs1g14390|orange1.1t02587|Cs7g18710|Cs1g11880|Cs6g03270|Cs2g07040|Cs1g12700|Cs5g18640|Cs9g01430|Citrus_sinensis_newGene_9|Cs4g16390|Cs6g04770|Cs7g12795|orange1.1t03775|orange1.1t01725|Cs6g12100|Cs1g05760|C…	http://amigo.geneontology.org/cgi-bin/amigo/term_details?term=GO:0044238
GO:0071241	BP	cellular response to inorganic substance	0.00246	0.697	0.347	71241	34	52	8.1e-10	3.51e-08	Cs8g02950|Cs4g03300|Cs6g11930|Cs1g02270|Cs3g09090|Cs7g29910|Cs3g05290|Cs3g09120|Cs3g09140|Cs7g07010|Cs9g03110|Cs3g09030|Cs5g09710|Cs3g05310|Cs2g17670|Cs2g28670|Cs8g04900|Cs8g10955|Cs7g29940|Cs7g29860|Cs3g24170|Cs7g29900|Cs7g29920|Cs3g09020|Cs5g26770|orange1.1t01989|Cs3g06950|Cs3g09040|Cs5g26750|Cs1g02250|Cs8g15600|Cs3g08680|Cs8g16010|Cs6g21640	http://amigo.geneontology.org/cgi-bin/amigo/term_details?term=GO:0071241
GO:0042493	BP	response to drug	0.00367	0.742	0.353	42493	16	34	0.000439602	0.00703363	Cs1g07550|Cs8g08480|Cs5g09710|Cs1g18920|Cs1g18930|Cs6g02210|orange1.1t04859|orange1.1t06054|Cs1g13730|Cs6g01330|Cs4g20440|Cs6g15300|Cs7g16290|Cs1g13680|Cs5g13760|Cs1g07540	http://amigo.geneontology.org/cgi-bin/amigo/term_details?term=GO:0042493
GO:0010233	BP	phloem transport	0.00065	0.909	0.361	10233	11	13	9.31e-05	0.00186493	Cs7g06040|Cs4g03300|Cs4g03280|Cs2g14020|Cs5g04350|Cs4g03270|Cs9g19520|Cs9g17840|Cs1g10530|Cs3g03960|orange1.1t01324	http://amigo.geneontology.org/cgi-bin/amigo/term_details?term=GO:0010233
GO:0045087	BP	innate immune response	0.01364	0.71	0.369	45087	99	284	1.33e-11	7.43e-10	Cs3g16700|Cs1g07790|Cs7g12795|Cs7g18650|Cs5g17360|Cs7g18710|Cs8g03360|Cs6g13590|Cs9g08050|orange1.1t03119|Cs8g13710|Cs1g16720|Cs4g07210|Cs8g03500|Cs4g05890|Cs6g06480|Cs1g14896|orange1.1t02139|Cs5g23420|Cs2g20520|Cs7g20890|Cs7g26410|Cs8g17360|Cs6g11930|Cs4g11220|Cs8g07390|Cs6g18540|Cs1g17100|Cs2g07500|Cs1g19320|Cs8g15480|orange1.1t01576|Cs5g29440|Cs5g03160|Cs7g17970|Cs7g29570|Cs3g02600|orange1.1t0…	http://amigo.geneontology.org/cgi-bin/amigo/term_details?term=GO:0045087
GO:0009408	BP	response to heat	0.00859	0.755	0.371	9408	54	176	1.21e-05	0.000308016	orange1.1t01675|Citrus_sinensis_newGene_1521|Cs8g14930|Cs6g11930|Cs7g08770|Cs5g18500|Cs6g14030|Cs3g13080|Cs2g24040|Cs7g10220|Cs2g23210|Cs5g04730|Cs5g27850|Cs3g07660|Cs8g02620|Cs4g05880|Cs1g25030|Cs2g06120|Cs5g04230|Cs6g15480|Cs2g24360|orange1.1t01602|Cs8g19490|orange1.1t04719|orange1.1t01849|Cs4g06230|Cs7g29040|Cs6g01180|Cs6g07310|Cs4g03130|orange1.1t02372|Cs3g14240|Cs9g18020|orange1.1t04990|Cs4g…	http://amigo.geneontology.org/cgi-bin/amigo/term_details?term=GO:0009408
GO:0010232	BP	vascular transport	0.00065	0.909	0.379	10232	11	13	9.31e-05	0.00186493	Cs7g06040|Cs4g03300|Cs4g03280|Cs2g14020|Cs5g04350|Cs4g03270|Cs9g19520|Cs9g17840|Cs1g10530|Cs3g03960|orange1.1t01324	http://amigo.geneontology.org/cgi-bin/amigo/term_details?term=GO:0010232
GO:0050789	BP	regulation of biological process	0.24333	0.932	0.395	50789	835	4585	3.53e-08	1.21e-06	orange1.1t02748|Cs7g26900|Cs4g01700|Cs6g18540|orange1.1t03609|Cs5g05490|Cs8g11860|Cs8g04830|Cs7g18710|Cs1g11880|Cs6g03270|orange1.1t04568|Cs2g07040|Citrus_sinensis_newGene_9|Cs7g08990|Cs4g10630|Cs6g13590|Cs5g19510|Cs3g15840|Cs5g02940|Cs6g13320|Cs3g21030|Cs5g05080|Cs1g04730|Cs7g22920|Cs6g01190|Cs1g22150|Cs7g16760|Cs1g25180|Cs2g27160|Cs3g04590|Cs9g13140|Cs4g03000|Cs3g09083|Cs5g26630|Cs9g18750|Cs7g0…	http://amigo.geneontology.org/cgi-bin/amigo/term_details?term=GO:0050789
GO:0009607	BP	response to biotic stimulus	0.05158	0.745	0.406	9607	261	1126	5.44e-10	2.38e-08	Cs3g16700|Cs4g16400|Citrus_sinensis_newGene_1039|orange1.1t05345|Cs5g30185|Cs5g14090|Cs1g20630|Cs5g29940|Cs5g12260|Cs5g26750|Cs1g12310|Cs7g18710|Cs5g27280|Cs2g23280|Cs1g24440|Cs7g22220|Cs5g10550|Cs1g14896|Cs4g10630|Cs7g05570|orange1.1t02848|Cs2g23160|Cs6g13590|Cs5g23120|Citrus_sinensis_newGene_1573|orange1.1t04875|Cs7g30330|orange1.1t03119|Cs4g06640|Cs2g13340|orange1.1t04592|Cs5g29420|Cs2g09110|C…	http://amigo.geneontology.org/cgi-bin/amigo/term_details?term=GO:0009607
GO:0006979	BP	response to oxidative stress	0.01908	0.748	0.407	6979	114	424	1.12e-07	3.5e-06	Cs3g02310|orange1.1t02038|Cs2g17100|Cs4g05880|Cs9g17060|Cs8g15520|Cs1g26810|orange1.1t04875|Cs4g09870|Cs9g16590|Cs7g16760|Cs8g04900|orange1.1t02046|Cs7g28630|Cs1g18920|orange1.1t03049|Cs4g12290|orange1.1t01989|Cs2g07450|Cs3g14170|Cs3g15900|Cs5g03830|Cs8g03105|Cs8g17360|Cs6g11930|Cs1g21740|Cs8g04280|Cs4g18100|Cs2g17800|Cs6g15300|Cs3g26600|Cs1g18930|Cs4g17780|orange1.1t04034|Cs1g26170|Cs6g10120|ora…	http://amigo.geneontology.org/cgi-bin/amigo/term_details?term=GO:0006979
GO:0044711	BP	single-organism biosynthetic process	0.07549	0.82	0.423	44711	373	1540	3.69e-16	3.2e-14	orange1.1t04964|Cs5g11730|Cs4g15090|Cs9g09510|orange1.1t03609|Cs6g05280|Cs1g12310|Citrus_sinensis_newGene_4|orange1.1t01725|Cs3g09140|Cs5g29420|Cs2g23290|Cs7g30350|orange1.1t01519|orange1.1t04895|Cs2g17110|Cs8g04900|Cs9g04110|Cs6g03470|orange1.1t04027|Cs3g16395|Cs3g15590|Cs4g12060|Cs4g09090|Cs4g02380|Cs3g16430|Cs2g07250|Cs5g27970|Cs7g06040|Cs1g12670|Cs6g07840|Cs8g15800|orange1.1t00354|Cs5g22660|o…	http://amigo.geneontology.org/cgi-bin/amigo/term_details?term=GO:0044711
GO:0009605	BP	response to external stimulus	0.06366	0.739	0.424	9605	315	1390	7.19e-11	3.6e-09	Cs5g22870|Cs3g16700|Cs6g21550|Cs4g16400|Citrus_sinensis_newGene_1039|Citrus_sinensis_newGene_346|Cs4g03130|orange1.1t00201|Cs5g14090|Cs1g20630|Cs5g29940|orange1.1t05345|Citrus_sinensis_newGene_693|Cs5g12260|Cs7g03880|Cs2g02470|Cs1g12310|Cs7g18710|Cs5g27280|Cs2g23280|Cs1g24440|Cs9g01430|Cs5g10550|Cs1g14896|Cs4g10630|Cs4g10020|Cs7g05570|orange1.1t02848|Cs2g23160|Cs6g13590|Cs8g03500|Cs5g23120|Citrus…	http://amigo.geneontology.org/cgi-bin/amigo/term_details?term=GO:0009605
GO:0006855	BP	drug transmembrane transport	0.00358	0.688	0.431	6855	16	30	0.000148086	0.00281956	Cs1g07550|Cs8g08480|Cs5g09710|Cs1g18920|Cs1g18930|Cs6g02210|orange1.1t04859|orange1.1t06054|Cs1g13730|Cs6g01330|Cs4g20440|Cs6g15300|Cs7g16290|Cs1g13680|Cs5g13760|Cs1g07540	http://amigo.geneontology.org/cgi-bin/amigo/term_details?term=GO:0006855
GO:0009719	BP	response to endogenous stimulus	0.07359	0.734	0.438	9719	329	1536	5.47e-09	2.24e-07	Cs5g09290|Cs7g05540|Cs6g08710|Cs7g18650|Cs6g15480|Cs5g26330|Cs6g18930|Cs4g03130|Citrus_sinensis_newGene_596|Cs1g13370|Cs3g26090|Cs4g10530|Cs5g32930|Cs7g01380|Cs1g15950|Cs7g18710|Cs1g11880|Cs9g15960|Cs4g07040|Cs3g25800|Cs5g29300|Cs5g32880|Cs8g04900|Cs5g09050|Cs4g19470|Cs7g05240|Cs5g10730|Cs9g13790|Cs5g15470|Cs4g10020|Cs6g11660|Cs6g11700|Cs6g13590|Cs7g30500|Cs6g09780|Cs9g17060|Cs3g15840|Cs5g02940|C…	http://amigo.geneontology.org/cgi-bin/amigo/term_details?term=GO:0009719
GO:0009628	BP	response to abiotic stimulus	0.07946	0.731	0.445	9628	368	1760	6.68e-09	2.62e-07	Cs5g11730|Cs4g03130|Cs7g07000|Cs4g02990|Cs2g23210|Cs4g02850|Cs3g12580|orange1.1t01725|Cs6g11700|Cs5g02940|Cs3g20830|Cs1g22150|orange1.1t00593|orange1.1t04895|Cs5g10730|Cs9g04110|Cs8g18360|Cs1g17220|orange1.1t03049|Cs3g23160|Cs6g06480|Cs3g06950|Cs2g03990|Cs2g16510|orange1.1t02791|Cs6g04140|Cs1g22470|Cs9g06200|Cs3g21760|Cs7g06040|Cs5g32930|Cs9g17160|Cs6g20830|Cs1g05600|Cs1g24490|Cs2g29230|Cs2g14020…	http://amigo.geneontology.org/cgi-bin/amigo/term_details?term=GO:0009628
GO:0010035	BP	response to inorganic substance	0.03699	0.674	0.454	10035	187	804	1.3e-07	3.98e-06	Cs3g16700|Cs7g29920|Cs6g14970|orange1.1t02936|Cs2g23210|Cs5g26750|orange1.1t00787|Cs9g15960|Cs3g09090|Cs4g05880|orange1.1t03053|Cs6g11660|Cs3g09120|orange1.1t04719|Cs8g15520|Cs1g26810|orange1.1t04875|Cs7g30330|Cs8g07090|Cs5g29420|Cs4g10930|Cs3g10600|Cs4g09870|Cs7g26410|Cs2g15470|Cs5g14370|Cs8g04900|Cs9g19180|Cs8g19230|Cs5g34835|Citrus_sinensis_newGene_1455|Cs1g18920|orange1.1t03049|Cs1g08410|Cs6g…	http://amigo.geneontology.org/cgi-bin/amigo/term_details?term=GO:0010035
GO:0032787	BP	monocarboxylic acid metabolic process	0.02128	0.818	0.465	32787	119	483	2.52e-06	6.84e-05	Cs4g02990|Cs6g11150|Cs9g15960|Cs1g19730|Cs6g11490|Cs6g10780|Cs6g11540|Cs6g08630|Cs1g19770|Cs6g07330|Cs6g18910|orange1.1t01519|Cs3g27010|orange1.1t04895|Cs5g14370|Cs9g04110|Cs6g11550|Cs2g01370|Cs2g16290|Cs5g14770|Cs4g06915|Cs7g32230|orange1.1t01981|orange1.1t02341|Cs6g01180|Cs7g15810|Cs3g03960|Cs3g13770|Cs7g06040|Cs3g06080|Cs2g23750|Cs7g32220|Cs7g32240|Cs5g29440|Cs2g14020|Cs1g11420|Cs9g08900|orang…	http://amigo.geneontology.org/cgi-bin/amigo/term_details?term=GO:0032787
GO:0080167	BP	response to karrikin	0.00531	0.788	0.466	80167	38	118	9.71e-05	0.0019365	Cs5g04350|Cs2g22280|Cs3g09510|Cs2g30650|orange1.1t00502|Cs1g14690|Cs7g14450|orange1.1t00730|Cs7g04600|Cs1g05600|Cs2g23750|Cs5g01570|Cs8g16000|orange1.1t02555|Cs3g18000|Cs3g15650|Cs7g05140|orange1.1t01578|Cs6g08500|Cs8g14980|Cs2g30660|Cs4g11690|Cs4g02410|Cs9g14190|Cs2g22650|orange1.1t01707|Cs7g16880|Cs7g29780|Cs4g02990|Cs4g01110|Cs5g23686|Cs7g07830|Cs1g01270|Cs4g04530|orange1.1t03479|Cs6g14680|Cs3…	http://amigo.geneontology.org/cgi-bin/amigo/term_details?term=GO:0080167
GO:0010243	BP	response to organonitrogen compound	0.00768	0.7	0.467	10243	49	142	2.23e-06	6.16e-05	Cs1g03300|Cs9g08050|Cs7g06330|Cs8g17360|orange1.1t02145|orange1.1t04594|Cs4g10020|Cs8g04280|Cs9g13630|Cs3g20830|Cs6g16590|Cs8g05910|Cs5g03010|Cs5g13760|Cs5g29300|Cs9g13790|Cs6g14970|Cs6g15480|Cs6g09780|Cs3g23070|Cs8g20390|Cs9g17020|orange1.1t00472|Cs1g03270|Cs2g19040|orange1.1t01021|Cs1g03310|orange1.1t02759|Cs9g04030|Cs7g06320|Cs6g01330|Cs7g04600|Cs5g08360|Cs9g09430|Cs1g23580|Cs1g07380|orange1.1…	http://amigo.geneontology.org/cgi-bin/amigo/term_details?term=GO:0010243
GO:0033554	BP	cellular response to stress	0.03772	0.669	0.47	33554	141	687	0.000625145	0.00933549	Cs3g17140|Cs3g16700|Cs1g07790|Cs7g12795|orange1.1t00201|Cs7g31930|Cs5g17360|Cs9g04160|Cs2g02470|orange1.1t02621|Cs9g01430|Cs1g25030|Citrus_sinensis_newGene_4|Cs4g10020|Cs6g13590|Cs8g15520|Cs5g02940|orange1.1t03119|Cs7g08110|Cs5g29420|orange1.1t00194|Cs6g01190|Cs1g26810|Cs4g07210|Cs8g04900|Cs9g04110|Citrus_sinensis_newGene_1455|Cs5g34830|orange1.1t04553|Cs4g12290|orange1.1t01989|orange1.1t03234|Cs…	http://amigo.geneontology.org/cgi-bin/amigo/term_details?term=GO:0033554
GO:1901698	BP	response to nitrogen compound	0.01174	0.712	0.472	1901698	72	230	2.54e-07	7.57e-06	Cs9g08050|Cs1g03300|Cs8g02950|Cs6g02210|Cs4g03300|Cs7g06330|Cs8g17360|orange1.1t02017|orange1.1t02145|orange1.1t04594|Cs4g10020|Cs5g33100|Cs7g21990|Cs9g13630|Cs3g20830|Cs6g16590|orange1.1t00386|Cs8g05910|Cs2g17600|Cs5g13760|Cs5g09050|Cs5g14110|Cs5g29300|Cs8g04900|Cs9g13790|Cs6g14970|Cs6g15480|Cs5g03010|Cs8g13100|Cs6g09780|Cs3g23070|Cs8g20390|Cs9g17020|Cs7g07010|orange1.1t00472|Cs1g03270|Cs2g19040…	http://amigo.geneontology.org/cgi-bin/amigo/term_details?term=GO:1901698
GO:0009636	BP	response to toxic substance	0.01243	0.71	0.475	9636	43	104	2.02e-07	6.1e-06	Cs7g06370|orange1.1t03622|Cs9g14880|orange1.1t03626|Cs6g18580|orange1.1t00386|Cs8g19390|Cs1g07550|Cs5g09050|orange1.1t03053|Cs8g13100|Cs6g03830|Cs8g15520|Cs1g26810|Cs5g32780|Cs7g15790|orange1.1t06017|Cs7g15760|orange1.1t00471|Cs3g20220|Cs5g03800|Citrus_sinensis_newGene_708|orange1.1t02341|Citrus_sinensis_newGene_586|orange1.1t03618|Cs6g07240|orange1.1t04895|orange1.1t03632|Cs1g07540|Citrus_sinens…	http://amigo.geneontology.org/cgi-bin/amigo/term_details?term=GO:0009636
GO:0007169	BP	transmembrane receptor protein tyrosine kinase signaling pathway	0.0082	0.675	0.483	7169	58	114	3.06e-12	1.82e-10	Cs6g05010|Cs7g14210|orange1.1t03893|Cs5g28640|Cs1g14040|Citrus_sinensis_newGene_1448|orange1.1t01652|Cs7g20880|Cs5g28620|Cs1g14800|Citrus_sinensis_newGene_693|Cs7g24680|Cs2g09650|Cs8g04830|Cs7g31480|Cs4g18430|Citrus_sinensis_newGene_1569|Cs6g08100|Cs6g20340|Cs5g02390|Citrus_sinensis_newGene_9|Citrus_sinensis_newGene_1554|Cs5g27140|Cs3g24860|Cs5g17520|Cs9g13140|Cs5g23120|Cs3g21030|orange1.1t02554|…	http://amigo.geneontology.org/cgi-bin/amigo/term_details?term=GO:0007169
GO:0042221	BP	response to chemical	0.12434	0.714	0.495	42221	567	2467	3.62e-20	4.17e-18	Cs5g11730|Cs4g03130|Cs6g14970|Cs1g07550|Cs2g23210|Cs1g12310|Cs7g18710|Cs1g11880|Cs6g11700|Cs6g13590|Cs6g09780|Cs3g15840|Cs5g02940|Cs6g13320|Cs7g22920|Cs5g29420|orange1.1t04895|Cs6g11510|Cs1g22790|Cs5g10730|Cs8g03500|Cs7g16290|Cs9g04110|Cs1g17220|Cs3g19890|Cs1g18920|orange1.1t03049|Cs6g06480|orange1.1t03022|Cs3g23040|Cs3g06950|orange1.1t05415|Cs6g21640|Cs6g15360|Cs5g06250|Cs7g28390|Cs2g17600|Cs1g1…	http://amigo.geneontology.org/cgi-bin/amigo/term_details?term=GO:0042221
GO:0051716	BP	cellular response to stimulus	0.12637	0.687	0.497	51716	549	2342	4.74e-21	5.83e-19	orange1.1t02748|Cs1g07790|Cs9g04160|Cs8g11860|Cs8g04830|Cs7g18710|Cs1g11880|orange1.1t04568|Cs9g01430|Citrus_sinensis_newGene_9|Citrus_sinensis_newGene_4|Cs4g10630|Cs6g13590|orange1.1t01843|Cs3g15840|Cs5g02940|Cs6g13320|Cs3g21030|Cs7g22920|Cs5g29420|Cs6g01190|Cs7g16760|Cs2g27160|orange1.1t04895|Cs8g04900|Cs9g13140|Cs9g04110|Cs1g17220|Cs5g26630|Cs3g19890|Cs7g29920|orange1.1t03022|Cs3g23040|Cs4g173…	http://amigo.geneontology.org/cgi-bin/amigo/term_details?term=GO:0051716
GO:0005618	CC	cell wall	0.03868	0.707	0	5618	191	692	9.36e-13	5.84e-11	Cs7g18970|Cs9g01630|Cs4g16400|Cs3g08950|Cs5g30185|Cs3g24860|Cs5g16770|orange1.1t00615|orange1.1t01137|Cs2g21220|Cs5g12460|Cs5g03136|Cs9g18740|Cs2g22200|Cs4g10630|orange1.1t01937|Cs2g23160|Cs5g20320|orange1.1t02213|Cs2g26765|Cs1g12830|Cs4g06640|Cs5g08840|Cs3g23370|Cs4g03130|Cs3g18060|Cs7g01690|orange1.1t03449|Cs6g06530|Cs4g06650|Cs9g06230|orange1.1t02044|Cs8g08590|Cs7g01960|Cs4g03000|Cs5g08910|ora…	http://amigo.geneontology.org/cgi-bin/amigo/term_details?term=GO:0005618
GO:0005623	CC	cell	0.79374	0.977	0	5623	3155	19590	3.71e-11	1.91e-09	Cs7g24470|Cs4g15090|Cs3g07440|orange1.1t05868|Cs4g17780|Cs4g19260|orange1.1t03609|Cs5g21340|Cs8g04830|orange1.1t03600|Cs4g16860|Cs1g11880|Cs6g10220|Cs5g16780|Cs2g22040|Cs9g01430|Cs2g08000|Cs6g06650|orange1.1t04393|orange1.1t04643|Cs3g06620|Cs5g20320|Cs3g21030|Cs3g18610|Cs1g15320|Cs1g11310|Cs3g21490|Cs7g24270|Cs5g29980|Cs2g27160|Cs6g09600|Cs3g02070|Cs9g04880|Cs9g13140|Cs7g03300|Cs3g19890|orange1.1…
GO:0009506	CC	plasmodesma	0.04447	0.799	0	9506	203	855	9.97e-09	3.73e-07	Cs7g18970|orange1.1t06022|Cs3g20650|Cs2g21220|Cs6g18540|Cs5g14090|Cs9g03320|Cs5g22630|orange1.1t03609|Cs9g04160|Citrus_sinensis_newGene_673|Cs1g22550|Cs3g11030|Cs9g15960|Cs6g06820|Cs4g09120|Cs6g11660|Cs6g11700|Cs6g13590|Cs7g02140|orange1.1t03686|Cs2g13340|Cs6g20930|Cs5g10430|Cs1g11310|Cs3g18060|Cs8g17690|Cs9g06230|Cs5g35080|Cs9g01410|Cs4g09970|Cs7g01960|Cs2g11630|Citrus_sinensis_newGene_1187|Cs2g…	http://amigo.geneontology.org/cgi-bin/amigo/term_details?term=GO:0009506
GO:0016020	CC	membrane	0.42527	0.937	0	16020	1367	7492	2.86e-14	2.1e-12	Cs5g07570|Cs3g07440|Cs7g07000|Cs6g05280|Cs8g04830|Cs9g17310|Cs9g01430|Cs2g08000|Cs5g20320|Cs3g21030|Cs1g15320|Cs1g11310|Cs7g24270|Cs1g25180|Cs2g27160|Cs3g02070|Cs9g13140|orange1.1t04027|Cs3g16395|Cs2g23200|Cs1g14896|Cs1g05970|Cs4g05720|Cs7g22280|Cs7g06440|Cs4g02380|Cs7g30250|Cs7g28390|Cs3g21760|Cs8g20240|Cs5g27970|Cs7g02540|Cs7g06040|Cs7g28155|orange1.1t03139|Citrus_sinensis_newGene_884|Cs2g07460…	http://amigo.geneontology.org/cgi-bin/amigo/term_details?term=GO:0016020
GO:0016021	CC	integral component of membrane	0.28496	0.783	0	16021	912	4726	1.09e-13	7.39e-12	orange1.1t02748|Cs5g11730|Cs1g10530|Cs9g15160|Cs8g19350|Cs6g18540|Cs7g32330|Cs3g07440|orange1.1t02747|Cs1g02460|Cs9g18110|Cs6g05280|Cs8g04830|Cs4g02850|Cs2g13500|Cs3g09790|Cs6g08100|Cs1g12700|Citrus_sinensis_newGene_9|Cs2g08000|Cs3g12580|Cs6g11700|Cs6g13590|Cs5g18720|Cs6g15730|Cs3g09140|Cs5g02940|orange1.1t01647|Cs5g09615|Cs3g21030|Cs1g15320|Cs5g12660|Cs8g20780|orange1.1t00450|Cs1g11310|Cs7g17110…	http://amigo.geneontology.org/cgi-bin/amigo/term_details?term=GO:0016021
GO:0030054	CC	cell junction	0.04457	0.897	0	30054	204	856	7.16e-09	2.75e-07	Cs7g18970|orange1.1t06022|Cs3g20650|Cs2g21220|Cs6g18540|Cs5g14090|Cs9g03320|Cs5g22630|orange1.1t03609|Cs9g04160|Citrus_sinensis_newGene_673|Cs1g22550|Cs3g11030|Cs9g15960|Cs2g07500|Cs4g09120|Cs6g11660|Cs6g11700|Cs6g13590|Cs7g02140|orange1.1t03686|orange1.1t02554|Cs2g13340|Cs6g20930|Cs5g10430|Cs1g11310|Cs3g18060|Cs8g17690|Cs9g06230|Cs5g35080|Cs9g01410|Cs4g09970|Cs7g01960|Cs2g11630|Citrus_sinensis_n…	http://amigo.geneontology.org/cgi-bin/amigo/term_details?term=GO:0030054
GO:0048046	CC	apoplast	0.02487	0.895	0	48046	108	450	1.85e-05	0.000454544	Cs6g14980|Cs3g08950|Cs5g16770|Cs1g22550|Cs9g15960|Cs6g06880|Cs5g16780|Cs2g12510|Cs2g22200|Cs5g24670|Cs8g15520|Cs5g18640|Cs2g10080|orange1.1t04875|Cs6g07410|Cs1g04910|Cs4g03130|orange1.1t01450|Cs5g25690|Cs5g10730|Cs2g11630|Cs2g07590|Cs1g08390|orange1.1t05402|Cs9g03530|Cs5g03830|Cs4g14895|Cs3g11520|Cs7g15810|orange1.1t00107|Cs1g18220|Citrus_sinensis_newGene_699|Cs3g24020|Cs4g01580|Cs7g10200|Cs2g037…	http://amigo.geneontology.org/cgi-bin/amigo/term_details?term=GO:0048046
GO:0055044	CC	symplast	0.04447	0.897	0	55044	203	855	9.97e-09	3.73e-07	Cs7g18970|orange1.1t06022|Cs3g20650|Cs2g21220|Cs6g18540|Cs5g14090|Cs9g03320|Cs5g22630|orange1.1t03609|Cs9g04160|Citrus_sinensis_newGene_673|Cs1g22550|Cs3g11030|Cs9g15960|Cs6g06820|Cs4g09120|Cs6g11660|Cs6g11700|Cs6g13590|Cs7g02140|orange1.1t03686|Cs2g13340|Cs6g20930|Cs5g10430|Cs1g11310|Cs3g18060|Cs8g17690|Cs9g06230|Cs5g35080|Cs9g01410|Cs4g09970|Cs7g01960|Cs2g11630|Citrus_sinensis_newGene_1187|Cs2g…	http://amigo.geneontology.org/cgi-bin/amigo/term_details?term=GO:0055044
GO:0071944	CC	cell periphery	0.18273	0.889	0.02	71944	888	3853	5.57e-33	3.03e-30	orange1.1t06022|orange1.1t02748|Cs1g10530|Cs5g07570|Cs1g18120|Cs8g19350|Cs6g18540|Cs7g32330|Cs4g03130|Cs1g07790|Cs9g18110|Cs1g10100|orange1.1t00615|Cs4g07680|Cs8g04830|Cs2g13500|Cs2g21220|Cs6g08100|Citrus_sinensis_newGene_9|Cs2g08000|Cs5g27140|Cs4g10630|Cs6g11700|Cs6g13590|Cs5g23120|Cs5g02940|Cs6g13320|Cs4g11600|Cs3g21030|Cs5g08840|Cs1g15320|Cs1g11310|Cs3g18060|Cs7g01690|orange1.1t00596|Cs7g16760…	http://amigo.geneontology.org/cgi-bin/amigo/term_details?term=GO:0071944
GO:0009507	CC	chloroplast	0.12644	0.837	0.026	9507	631	3526	1.65e-05	0.000416213	orange1.1t04964|Cs1g10530|Cs4g15090|Cs4g03130|orange1.1t05868|Cs3g10130|Cs2g13720|Cs3g07720|orange1.1t03600|Cs5g26540|Cs6g03270|Cs5g27830|Cs2g13250|Cs6g11700|Cs3g06080|orange1.1t01723|Cs3g15840|Cs1g26810|Cs2g10080|Cs2g30870|Cs7g23820|Cs5g29420|orange1.1t01108|orange1.1t01510|Cs7g30350|Cs7g24270|orange1.1t01102|Cs2g03390|Cs7g15040|Cs6g09600|Cs3g02070|Cs1g22790|Cs5g10730|Cs3g09083|Cs7g29920|orange1…	http://amigo.geneontology.org/cgi-bin/amigo/term_details?term=GO:0009507
GO:0044464	CC	cell part	0.7923	0.945	0.049	44464	3154	19588	4.35e-11	2.21e-09	Cs7g24470|Cs4g15090|Cs3g07440|orange1.1t05868|Cs4g17780|Cs4g19260|orange1.1t03609|Cs5g21340|Cs8g04830|orange1.1t03600|Cs4g16860|Cs1g11880|Cs6g10220|Cs5g16780|Cs2g22040|Cs9g01430|Cs2g08000|Cs6g06650|orange1.1t04393|orange1.1t04643|Cs3g06620|Cs5g20320|Cs3g21030|Cs3g18610|Cs1g15320|Cs1g11310|Cs3g21490|Cs7g24270|Cs5g29980|Cs2g27160|Cs6g09600|Cs3g02070|Cs9g04880|Cs9g13140|Cs7g03300|Cs3g19890|orange1.1…
GO:0005829	CC	cytosol	0.11958	0.837	0.253	5829	323	1759	0.000546625	0.00842732	orange1.1t06022|Cs3g20650|Cs1g12670|Cs6g08710|Cs8g07290|Cs5g11960|Cs3g26820|Cs7g06370|orange1.1t03622|Cs1g17840|Cs4g15310|Cs9g11285|orange1.1t00449|Cs4g02230|Cs5g22630|Cs9g14880|Cs7g08910|Cs3g16700|Cs6g04150|Cs5g20050|Cs3g05230|Cs4g04780|Cs3g11030|Cs9g11440|Cs9g15960|Cs3g25800|Cs9g17160|Cs6g10780|Cs4g05880|Cs8g05610|Cs4g01910|Cs3g10600|Cs3g03550|orange1.1t03686|Cs3g15840|Cs1g26810|Cs4g11800|Cs4g1…	http://amigo.geneontology.org/cgi-bin/amigo/term_details?term=GO:0005829
GO:0009536	CC	plastid	0.13012	0.837	0.259	9536	637	3579	2.61e-05	0.000612495	orange1.1t04964|Cs1g10530|Cs4g15090|Cs4g03130|orange1.1t05868|Cs3g10130|Cs2g13720|Cs3g07720|orange1.1t03600|Cs5g26540|Cs6g03270|Cs5g27830|Cs2g13250|Cs6g11700|Cs3g06080|orange1.1t01723|Cs3g15840|Cs1g26810|Cs2g10080|Cs2g30870|Cs7g23820|Cs5g29420|orange1.1t01108|orange1.1t01510|Cs7g30350|Cs7g24270|orange1.1t01102|Cs2g03390|Cs7g15040|Cs6g09600|Cs3g02070|Cs1g22790|Cs5g10730|Cs3g09083|Cs7g29920|orange1…	http://amigo.geneontology.org/cgi-bin/amigo/term_details?term=GO:0009536
GO:0044425	CC	membrane part	0.31587	0.807	0.408	44425	987	5299	1.37e-11	7.55e-10	orange1.1t02748|Cs5g11730|Cs1g10530|Cs9g15160|Cs8g19350|Cs6g18540|Cs7g32330|Cs7g10050|Cs3g07440|orange1.1t02747|Cs1g02460|Cs9g18110|Cs6g11670|Cs4g07680|Cs8g04830|Cs4g02850|Cs2g13500|Cs3g09790|orange1.1t02761|Cs1g12700|Citrus_sinensis_newGene_9|Cs2g08000|Cs3g12580|Cs6g11700|Cs6g13590|Cs5g18720|Cs6g15730|Cs3g09140|Cs5g02940|orange1.1t01647|Cs5g09615|Cs3g21030|Cs1g15320|Cs5g12660|Cs8g20780|orange1.1…	http://amigo.geneontology.org/cgi-bin/amigo/term_details?term=GO:0044425
GO:0030312	CC	external encapsulating structure	0.03868	0.751	0.427	30312	191	692	9.36e-13	5.84e-11	Cs7g18970|Cs9g01630|Cs4g16400|Cs3g08950|Cs5g30185|Cs3g24860|Cs5g16770|orange1.1t00615|orange1.1t01137|Cs2g21220|Cs5g12460|Cs5g03136|Cs9g18740|Cs2g22200|Cs4g10630|orange1.1t01937|Cs2g23160|Cs5g20320|orange1.1t02213|Cs2g26765|Cs1g12830|Cs4g06640|Cs5g08840|Cs3g23370|Cs4g03130|Cs3g18060|Cs7g01690|orange1.1t03449|Cs6g06530|Cs4g06650|Cs9g06230|orange1.1t02044|Cs8g08590|Cs7g01960|Cs4g03000|Cs5g08910|ora…	http://amigo.geneontology.org/cgi-bin/amigo/term_details?term=GO:0030312
GO:0003824	MF	catalytic activity	0.52331	0.988	0	3824	1552	7961	7.14e-28	1.6e-25	Cs5g07570|Cs4g15090|Cs3g07440|orange1.1t05868|orange1.1t03609|Cs6g05280|Cs8g04830|Cs4g16860|Cs2g28180|Cs9g01430|Cs8g05610|Cs5g20320|Cs5g09615|Cs3g21030|Cs7g23820|Cs1g11310|Cs3g21490|Cs1g25180|Cs2g27160|Cs3g02070|Cs9g04880|Cs9g13140|orange1.1t03042|Cs2g07590|orange1.1t04027|orange1.1t03049|Cs1g14896|Cs4g08770|Cs3g19540|Cs1g05970|Cs4g05720|Cs5g13130|Cs4g02380|Cs7g12100|Cs7g02360|Cs8g20240|Cs6g16860…	http://amigo.geneontology.org/cgi-bin/amigo/term_details?term=GO:0003824
GO:0005215	MF	transporter activity	0.06884	0.976	0	5215	243	1210	2.99e-05	0.000689017	Cs7g27560|Cs6g07300|Cs9g15160|Cs1g17440|Cs7g32330|Cs1g18890|orange1.1t04492|Cs9g18110|Cs6g11670|Cs6g05280|Cs9g10730|Cs3g11030|Cs4g02850|Cs2g13500|Cs1g21430|Cs7g28090|orange1.1t01329|Cs7g22220|Cs2g12210|Cs2g08000|Cs7g23090|Cs4g17320|Cs4g04420|Cs4g09120|Cs6g11660|Cs7g08300|Cs6g11700|Cs8g02770|Cs5g32060|Cs1g01440|orange1.1t01647|orange1.1t02212|Cs7g16290|Cs6g09750|Cs4g15420|Cs1g15320|Cs2g11770|Cs4g1…	http://amigo.geneontology.org/cgi-bin/amigo/term_details?term=GO:0005215
GO:0005488	MF	binding	0.62369	0.99	0	5488	1887	9947	1.42e-30	4.93e-28	Cs5g07570|Cs4g15090|Cs3g07440|Cs4g17780|orange1.1t03609|Cs6g05280|Cs8g04830|orange1.1t03600|Cs1g11880|Cs2g07040|Cs9g09160|Cs9g01430|Cs3g16060|orange1.1t04393|Cs3g06620|Cs3g21030|orange1.1t05262|Cs1g11310|Cs1g25180|Cs2g27160|Cs1g11080|Cs3g02070|Cs9g04880|Cs9g13140|Cs4g06915|Cs7g03300|Cs3g19890|orange1.1t04027|orange1.1t03049|Cs6g06480|Cs1g14896|Cs4g08770|Cs3g06950|Cs1g05970|Cs5g13130|Cs7g06440|Cs4…	http://amigo.geneontology.org/cgi-bin/amigo/term_details?term=GO:0005488
GO:0015297	MF	antiporter activity	0.00838	0.846	0	15297	45	144	4.28e-05	0.000953891	orange1.1t04860|Cs7g27560|Cs3g17670|Cs4g18620|Cs9g16870|Cs3g20130|Cs5g19630|orange1.1t06054|orange1.1t04492|Cs1g07550|Cs7g28390|orange1.1t03627|Cs2g09600|Cs5g09710|Cs2g13500|Cs3g13770|Cs2g13520|Cs2g12210|Cs7g26210|Cs7g23090|orange1.1t04866|orange1.1t04447|Cs7g21300|orange1.1t03030|Cs6g06020|Cs7g16290|Cs5g27300|Cs7g31530|Cs8g08480|Cs6g09270|orange1.1t04859|Cs5g32470|Cs7g09190|Citrus_sinensis_newGe…	http://amigo.geneontology.org/cgi-bin/amigo/term_details?term=GO:0015297
GO:0016705	MF	oxidoreductase activity, acting on paired donors, with incorporation or reduction of molecular oxygen	0.01998	0.838	0	16705	129	369	9.29e-15	7.22e-13	Cs5g11730|orange1.1t04499|Cs9g14170|Cs3g07440|Cs5g29940|orange1.1t01032|Cs1g12310|Cs9g13910|Cs5g23920|Cs3g09090|Cs3g13040|orange1.1t03357|orange1.1t01725|orange1.1t03684|Cs3g09140|orange1.1t03688|Cs1g03820|Cs5g09130|orange1.1t01519|Cs5g16310|Cs6g16640|Cs2g17110|Cs1g02990|Cs3g15590|Cs9g17540|Cs4g14140|Cs3g08680|Cs9g03240|Cs6g15620|Cs7g10050|Cs1g02270|Cs5g13130|Cs7g15540|Cs4g09090|Cs5g23090|Cs5g099…	http://amigo.geneontology.org/cgi-bin/amigo/term_details?term=GO:0016705
GO:0020037	MF	heme binding	0.01977	0.88	0	20037	124	340	2.56e-15	2.08e-13	Cs5g11730|orange1.1t02038|orange1.1t04499|Cs9g14170|Cs3g07440|Cs3g02310|Cs9g13910|Cs2g11900|Cs3g09090|orange1.1t03357|orange1.1t03684|Cs3g09140|orange1.1t03688|Cs1g03820|orange1.1t02538|Cs9g16590|orange1.1t01519|Cs1g13260|Cs6g16640|Cs2g17110|Cs1g02990|orange1.1t02046|Cs3g15590|Cs4g14140|Cs3g09030|Cs9g03240|Cs6g15620|Cs7g10050|Cs1g02270|Cs7g15540|Cs4g09090|Cs5g23090|Cs5g09450|orange1.1t00261|orang…	http://amigo.geneontology.org/cgi-bin/amigo/term_details?term=GO:0020037
GO:0060089	MF	molecular transducer activity	0.01525	0.975	0	60089	40	129	0.000126553	0.00245874	Cs7g14210|Cs1g10260|Cs9g13800|Cs2g18080|orange1.1t04592|Cs9g18110|Cs1g21620|Cs8g07870|Cs4g02850|Cs2g07120|Cs7g17610|Cs4g17320|Cs7g30500|Cs4g11800|Cs5g23120|orange1.1t01026|Cs2g13360|Cs4g06230|Cs2g13340|Cs7g20890|Cs8g18940|Cs2g05170|Cs9g18180|Cs9g18140|Cs2g18070|Cs2g18139|Cs7g07010|Cs4g02800|Cs7g07000|Cs9g18390|Cs3g02600|Cs1g26670|Cs5g06510|Cs1g26650|Cs2g03990|Cs8g07890|orange1.1t03348|Cs2g13370|o…	http://amigo.geneontology.org/cgi-bin/amigo/term_details?term=GO:0060089
GO:0099600	MF	transmembrane receptor activity	0.01238	0.829	0	99600	31	71	4.01e-06	0.000106134	Cs7g14210|Cs1g10260|Cs9g13800|Cs2g18080|Cs7g07000|Cs4g02850|Cs2g07120|Cs7g17610|Cs4g17320|Cs4g11800|Cs5g23120|Cs2g13360|Cs4g06230|Cs2g13340|Cs7g20890|Cs8g18940|Cs2g05170|Cs9g18180|Cs9g18140|Cs2g18070|Cs2g18139|Cs4g02800|Cs9g18110|Cs9g18390|Cs1g26670|Cs5g06510|Cs1g26650|Cs2g03990|orange1.1t03348|Cs2g13370|Cs5g22210	http://amigo.geneontology.org/cgi-bin/amigo/term_details?term=GO:0099600
GO:0019825	MF	oxygen binding	0.00026	0.949	0.029	19825	79	212	1.21e-10	5.84e-09	Cs3g21580|Cs1g02270|Cs5g11730|orange1.1t04499|Cs7g15540|orange1.1t03168|orange1.1t02079|Cs9g14170|Cs7g10050|Cs3g07440|Cs3g15650|Cs5g09460|Cs5g23090|Cs8g09720|Cs5g13040|Cs9g13910|orange1.1t00025|orange1.1t00261|orange1.1t00260|Cs3g09090|Cs7g29910|Cs3g05290|Cs5g28400|Cs2g03520|Cs7g11300|Cs1g24890|Cs5g12160|Cs3g09120|Cs4g06120|Cs7g11890|Cs2g01910|Cs4g09090|Cs4g09020|Cs5g06320|Cs6g19630|Cs7g15500|Cs3…	http://amigo.geneontology.org/cgi-bin/amigo/term_details?term=GO:0019825
GO:0005506	MF	iron ion binding	0.01774	0.899	0.045	5506	98	321	5.57e-09	2.26e-07	Cs5g11730|orange1.1t04499|Cs9g14170|Cs3g07440|Cs9g13910|Cs3g09090|orange1.1t03357|Cs5g14950|orange1.1t01723|Cs3g09140|orange1.1t03688|Cs1g03820|orange1.1t01519|Cs6g16640|Cs2g17110|Cs1g02990|Cs3g15590|Cs9g17540|Cs4g14140|Cs3g09030|Cs9g03240|Cs6g15620|Cs7g10050|Cs1g02270|Cs7g15540|Cs4g09090|Cs5g23090|Cs5g13040|orange1.1t00261|orange1.1t00260|Cs3g05290|Cs1g24890|Cs3g09120|Cs3g08680|orange1.1t02788|C…	http://amigo.geneontology.org/cgi-bin/amigo/term_details?term=GO:0005506
GO:0030246	MF	carbohydrate binding	0.02055	0.931	0.046	30246	78	271	1.3e-06	3.71e-05	Cs6g02680|Cs8g05540|orange1.1t02748|Cs4g11670|Cs4g11850|Cs6g18540|Cs1g14896|Cs6g14070|Cs1g14840|Cs4g11470|orange1.1t00107|Cs2g24786|Cs7g13990|Cs2g07100|Cs1g18710|Cs3g16920|Cs1g20630|orange1.1t01937|Cs2g07120|Cs1g11310|Cs3g09770|Cs3g05150|Cs4g11600|Cs5g02660|Cs5g29670|Cs9g14550|Cs6g02710|Citrus_sinensis_newGene_1446|Cs4g11620|orange1.1t01063|orange1.1t01060|Cs1g13880|Cs4g11800|Cs6g11090|Cs4g11410|…	http://amigo.geneontology.org/cgi-bin/amigo/term_details?term=GO:0030246
GO:0046983	MF	protein dimerization activity	0.03169	0.928	0.048	46983	121	519	1.86e-05	0.000454553	Cs3g20650|Cs7g26900|Cs2g23280|Cs2g26840|Citrus_sinensis_newGene_1414|Cs9g11440|orange1.1t03053|Cs9g10830|orange1.1t04393|Cs8g03200|Cs6g12100|Cs3g16770|Cs4g11280|Cs4g05560|Cs3g13290|Cs5g04070|Cs8g17690|Cs7g31060|orange1.1t05018|Cs8g21010|Cs5g17940|Cs3g04590|Cs1g02580|Citrus_sinensis_newGene_1504|Cs6g06480|Cs2g03990|Cs5g12290|Cs2g10090|Citrus_sinensis_newGene_187|Cs8g11066|Cs7g09710|Cs2g22050|Citru…	http://amigo.geneontology.org/cgi-bin/amigo/term_details?term=GO:0046983
GO:0097367	MF	carbohydrate derivative binding	0.14648	0.914	0.066	97367	608	2383	2.48e-31	1.18e-28	orange1.1t04964|orange1.1t02748|Cs5g07570|Cs3g16540|orange1.1t04515|Cs7g27270|Cs1g07790|Cs9g18110|Cs1g10100|Cs1g17100|Cs8g04830|Cs1g14390|Cs9g07430|orange1.1t04568|Citrus_sinensis_newGene_9|Cs4g11850|Cs3g06620|Cs3g15840|Cs6g13320|Cs4g11600|Cs1g10450|orange1.1t05262|Cs5g19980|Cs5g19450|Cs1g11310|Cs3g11080|Cs3g11120|Cs7g16760|Cs2g27160|Cs1g11080|Cs8g04900|Cs9g13140|Cs6g03470|Cs1g18920|orange1.1t030…	http://amigo.geneontology.org/cgi-bin/amigo/term_details?term=GO:0097367
GO:0004674	MF	protein serine/threonine kinase activity	0.04813	0.774	0.089	4674	185	710	1.2e-10	5.84e-09	Cs6g05010|orange1.1t02748|orange1.1t03800|Cs5g07570|Cs6g18540|Citrus_sinensis_newGene_1448|Cs5g14090|Cs1g20630|Cs9g03320|Cs4g10530|Cs5g31280|Cs8g04830|Cs1g22540|Cs2g07120|Cs3g03090|Citrus_sinensis_newGene_9|Cs3g24860|Cs5g27140|orange1.1t01937|Cs1g13880|Cs6g18080|Cs3g15840|Cs6g13320|Cs2g21150|Cs3g21030|Cs2g13340|Cs6g20930|Cs1g09170|Cs1g11310|Cs1g16050|Citrus_sinensis_newGene_585|Cs7g16760|Cs5g2998…	http://amigo.geneontology.org/cgi-bin/amigo/term_details?term=GO:0004674
GO:0016491	MF	oxidoreductase activity	0.08102	0.912	0.111	16491	367	1473	1.82e-17	1.73e-15	Cs5g11730|orange1.1t02038|Cs2g21220|Cs3g07440|Cs9g09510|orange1.1t03609|orange1.1t01032|Cs1g12310|Citrus_sinensis_newGene_4|orange1.1t03775|orange1.1t01725|Cs5g14950|Cs3g09140|Cs5g02940|Cs2g10080|Cs2g30870|Cs7g23820|Cs7g30350|orange1.1t01519|Cs6g16640|Cs2g17110|Cs8g19120|Cs5g10730|orange1.1t03042|Cs9g04110|Cs3g15590|Cs9g17540|orange1.1t01859|Cs1g04900|Cs5g13130|Cs4g09090|Cs7g12100|Cs5g18350|Cs2g1…	http://amigo.geneontology.org/cgi-bin/amigo/term_details?term=GO:0016491
GO:0097159	MF	organic cyclic compound binding	0.39427	0.9	0.125	97159	1228	6067	5.86e-26	1.05e-23	orange1.1t04964|orange1.1t02748|Cs5g11730|orange1.1t02038|orange1.1t00250|Cs5g07570|Cs3g16540|orange1.1t04515|Cs9g14550|Cs3g07440|Cs1g07790|Cs9g18110|Cs5g22440|Cs8g02340|Cs2g23210|Cs8g04830|Cs7g26900|Cs1g14390|orange1.1t02587|Cs7g18710|Cs1g11880|orange1.1t04568|Cs2g07040|orange1.1t05115|Citrus_sinensis_newGene_9|orange1.1t04819|Cs4g11850|Cs4g17560|Cs5g13040|Cs6g12100|Cs3g06620|Cs5g14950|Cs3g15840…	http://amigo.geneontology.org/cgi-bin/amigo/term_details?term=GO:0097159
GO:0001012	MF	RNA polymerase II regulatory region DNA binding	0.00697	0.863	0.127	1012	16	35	0.000563393	0.0085816	Cs8g16430|Cs1g15590|Cs5g26470|Citrus_sinensis_newGene_1547|Citrus_sinensis_newGene_1504|Cs7g20460|orange1.1t05891|Cs5g22750|Cs3g10780|Cs8g11066|Cs1g06690|Cs4g18510|Cs5g15630|Cs1g21980|Cs4g11280|Cs6g01583	http://amigo.geneontology.org/cgi-bin/amigo/term_details?term=GO:0001012
GO:0036094	MF	small molecule binding	0.16583	0.912	0.13	36094	700	3020	5.65e-26	1.05e-23	orange1.1t04964|orange1.1t02748|Cs5g07570|Cs3g16540|orange1.1t04515|Cs7g27270|Cs1g07790|Cs9g18110|Cs1g10100|Cs8g02340|Cs2g23210|Cs8g04830|Cs1g14390|Cs9g07430|Cs7g18710|orange1.1t04568|orange1.1t05115|Citrus_sinensis_newGene_9|Cs4g11850|Cs3g06620|Cs3g15840|Cs6g13320|Cs4g11600|Cs5g17660|Cs1g10450|orange1.1t05262|Cs5g19980|Cs5g19450|Cs1g11310|Cs3g11080|Cs3g11120|Cs7g16760|Cs2g27160|Cs1g11080|Cs8g049…	http://amigo.geneontology.org/cgi-bin/amigo/term_details?term=GO:0036094
GO:0005515	MF	protein binding	0.20288	0.91	0.141	5515	601	3118	5.98e-09	2.4e-07	Cs1g07790|Cs7g05540|Cs7g26900|Cs9g18110|Cs1g14390|Cs7g18710|Cs9g01430|Cs3g16060|Cs8g14930|orange1.1t04393|Cs6g13590|Cs5g23120|Cs5g02940|Cs6g13320|Cs3g14860|Cs3g21030|orange1.1t05262|Cs7g16760|Cs5g29980|Cs6g16640|Cs3g02070|Cs8g04900|Cs3g09083|Cs8g18360|Cs1g18920|orange1.1t03049|Cs6g06480|Cs5g30100|Cs3g23040|Cs4g17360|Cs3g06950|Cs2g03990|Cs5g22330|Cs4g02380|Cs3g11010|Cs9g11460|Cs1g22470|Cs1g21980|C…	http://amigo.geneontology.org/cgi-bin/amigo/term_details?term=GO:0005515
GO:0046906	MF	tetrapyrrole binding	0.02175	0.879	0.146	46906	127	372	6.05e-14	4.27e-12	Cs5g11730|orange1.1t02038|orange1.1t04499|Cs9g14170|Cs3g07440|Cs3g02310|Cs9g13910|Cs2g11900|Cs3g09090|orange1.1t03357|orange1.1t03684|Cs3g09140|orange1.1t03688|Cs1g03820|orange1.1t02538|Cs9g16590|orange1.1t01519|Cs1g13260|Cs6g16640|Cs2g17110|Cs1g02990|orange1.1t02046|Cs3g15590|Cs4g14140|orange1.1t05402|Cs3g09030|Cs9g03240|Cs6g15620|Cs7g10050|Cs1g02270|Cs7g15540|Cs4g09090|Cs5g23090|Cs5g09450|orang…	http://amigo.geneontology.org/cgi-bin/amigo/term_details?term=GO:0046906
GO:0016740	MF	transferase activity	0.21433	0.906	0.152	16740	682	3249	2.47e-16	2.24e-14	orange1.1t02748|Cs7g01390|Cs5g07570|Cs3g16540|Cs8g19350|Cs6g18540|Cs4g03130|Cs9g09510|Cs1g09360|Cs4g02990|Cs8g04830|orange1.1t02587|Cs6g11490|Cs9g01430|Citrus_sinensis_newGene_9|Cs7g12795|Cs5g18720|Cs6g09780|Cs3g15840|Cs6g13320|Cs4g11600|Cs3g21030|Cs9g16090|Cs5g29420|Cs1g11310|Cs3g21490|Cs3g25210|Cs7g30820|Cs7g16760|Cs5g29980|Cs2g27160|orange1.1t04895|Cs4g06500|Cs9g04880|Cs9g13140|Cs9g04110|Citru…	http://amigo.geneontology.org/cgi-bin/amigo/term_details?term=GO:0016740
GO:0043167	MF	ion binding	0.33646	0.902	0.176	43167	654	3496	6.13e-08	1.96e-06	orange1.1t04964|orange1.1t06022|orange1.1t02748|Cs5g27890|orange1.1t02038|orange1.1t00399|Cs3g16540|Cs9g02130|Cs3g07440|orange1.1t03609|Cs5g11730|Cs3g07720|Cs9g18120|Cs1g12310|Cs2g21220|Cs4g15090|Cs4g17560|Cs2g13250|orange1.1t01725|Cs2g31230|Cs5g14950|orange1.1t01723|Cs3g09140|Cs5g02940|Cs6g13320|Cs1g24120|Cs9g16090|Cs5g29420|Cs2g23290|Cs1g22150|orange1.1t00593|orange1.1t01519|Cs6g16640|Cs2g17110…	http://amigo.geneontology.org/cgi-bin/amigo/term_details?term=GO:0043167
GO:1901363	MF	heterocyclic compound binding	0.3939	0.9	0.191	1901363	1221	6049	2.28e-25	3.62e-23	orange1.1t04964|orange1.1t02748|Cs5g11730|orange1.1t02038|orange1.1t00250|Cs5g07570|Cs3g16540|orange1.1t04515|Cs9g14550|Cs3g07440|Cs1g07790|Cs9g18110|Cs5g22440|Cs8g02340|Cs2g23210|Cs8g04830|Cs7g26900|Cs1g14390|orange1.1t02587|Cs1g11880|orange1.1t04568|Cs2g07040|orange1.1t05115|Citrus_sinensis_newGene_9|orange1.1t04819|Cs4g11850|Cs4g17560|Cs5g13040|Cs6g12100|Cs3g06620|Cs5g14950|Cs3g15840|Cs9g07430…	http://amigo.geneontology.org/cgi-bin/amigo/term_details?term=GO:1901363
GO:0032559	MF	adenyl ribonucleotide binding	0.12863	0.71	0.192	32559	566	2087	7.02e-35	5.35e-32	orange1.1t04964|orange1.1t02748|Cs5g07570|Cs3g16540|orange1.1t04515|Cs9g14550|Cs1g07790|Cs9g18110|Cs6g05280|Cs8g04830|Cs1g14390|Cs9g07430|orange1.1t04568|Citrus_sinensis_newGene_9|Cs4g11850|Cs3g06620|Cs7g27270|Cs6g13320|Cs4g11600|Cs1g10450|orange1.1t05262|Cs5g19980|Cs5g19450|Cs1g11310|Cs3g11080|Cs3g11120|Cs7g16760|Cs2g27160|Cs1g11080|Cs8g04900|Cs9g13140|Cs6g03470|Cs1g18920|Cs2g30970|Cs5g32110|Cs1…	http://amigo.geneontology.org/cgi-bin/amigo/term_details?term=GO:0032559
GO:0043169	MF	cation binding	0.19435	0.876	0.255	43169	630	3346	5.08e-08	1.65e-06	orange1.1t04964|orange1.1t06022|orange1.1t02748|Cs5g27890|orange1.1t02038|orange1.1t00399|Cs3g16540|Cs9g02130|Cs3g07440|orange1.1t03609|Cs5g11730|Cs3g07720|Cs9g18120|Cs1g12310|Cs2g21220|Citrus_sinensis_newGene_4|Cs4g17560|Cs2g13250|orange1.1t01725|Cs2g31230|Cs5g14950|orange1.1t01723|Cs3g09140|Cs5g02940|Cs6g13320|Cs1g24120|Cs5g29420|Cs2g23290|Cs1g22150|orange1.1t00593|orange1.1t01519|Cs6g16640|Cs2…	http://amigo.geneontology.org/cgi-bin/amigo/term_details?term=GO:0043169
GO:0008171	MF	O-methyltransferase activity	0.00208	0.848	0.263	8171	26	30	1.28e-09	5.4e-08	Cs2g05420|Cs3g20650|Cs5g35060|Cs5g24990|Cs9g11460|Cs9g11440|Cs5g19020|Cs1g24440|Cs5g16860|orange1.1t04506|Cs1g12670|Cs6g04150|orange1.1t03686|orange1.1t05185|Cs4g13440|Cs5g24960|Cs3g05230|Cs7g15250|Cs5g35080|Cs4g07370|Cs5g18140|orange1.1t02947|Cs5g35100|orange1.1t05018|Cs1g22590|Cs7g09000	http://amigo.geneontology.org/cgi-bin/amigo/term_details?term=GO:0008171
GO:0004364	MF	glutathione transferase activity	0.00307	0.856	0.274	4364	22	54	0.000212115	0.00388333	orange1.1t03622|orange1.1t03626|Cs8g19390|Cs7g15790|Cs6g03830|Cs7g04600|Cs6g07240|orange1.1t06017|Cs7g15760|Citrus_sinensis_newGene_708|Citrus_sinensis_newGene_586|orange1.1t03618|Cs5g32780|orange1.1t03632|orange1.1t05889|Cs6g17520|Cs3g08160|Cs9g10430|Cs6g03820|orange1.1t03452|Cs7g15770|orange1.1t03456	http://amigo.geneontology.org/cgi-bin/amigo/term_details?term=GO:0004364
GO:1901265	MF	nucleoside phosphate binding	0.15938	0.838	0.291	1901265	690	2966	6.06e-26	1.05e-23	orange1.1t04964|orange1.1t02748|Cs5g07570|Cs3g16540|orange1.1t04515|Cs7g27270|Cs1g07790|Cs9g18110|Cs1g10100|Cs8g02340|Cs2g23210|Cs8g04830|Cs1g14390|Cs9g07430|orange1.1t04568|orange1.1t05115|Citrus_sinensis_newGene_9|Cs4g11850|Cs3g06620|Cs3g15840|Cs6g13320|Cs4g11600|Cs5g17660|Cs1g10450|orange1.1t05262|Cs5g19980|Cs5g19450|Cs1g11310|Cs3g11080|Cs3g11120|Cs7g16760|Cs2g27160|Cs1g11080|Cs8g04900|Cs9g131…	http://amigo.geneontology.org/cgi-bin/amigo/term_details?term=GO:1901265
GO:0080044	MF	quercetin 7-O-glucosyltransferase activity	0.00593	0.783	0.297	80044	34	62	2.22e-08	7.91e-07	Cs2g05350|orange1.1t03186|Cs8g05300|Cs1g19770|Cs9g18780|Cs4g02990|Cs6g11150|Cs6g11170|Cs1g19730|Cs6g11490|orange1.1t01882|Cs6g11190|Cs5g20420|Cs7g03170|orange1.1t01972|Cs6g11540|Cs2g23750|Cs7g32220|orange1.1t00471|Cs7g08110|Cs6g07330|Cs7g32240|orange1.1t03190|Cs8g18300|orange1.1t04895|Citrus_sinensis_newGene_571|Cs9g18820|Cs1g23720|Cs6g11550|Cs2g16290|Cs5g24640|Cs7g32230|orange1.1t01981|orange1.1…	http://amigo.geneontology.org/cgi-bin/amigo/term_details?term=GO:0080044
GO:0016765	MF	transferase activity, transferring alkyl or aryl (other than methyl) groups	0.00749	0.845	0.305	16765	43	126	1.13e-05	0.000290132	Cs4g03300|orange1.1t03622|orange1.1t03626|orange1.1t03668|Cs2g14020|Cs3g03960|Cs8g19390|Cs7g15790|Cs7g05690|Cs7g06040|Cs2g12620|Cs4g10240|Cs6g03830|Cs7g04600|Cs5g32780|Cs6g07240|orange1.1t06017|Cs7g15760|Cs9g17840|orange1.1t04957|Cs4g03270|Citrus_sinensis_newGene_708|Citrus_sinensis_newGene_586|Cs6g12990|orange1.1t03618|Cs9g01410|Cs6g08290|Cs1g10530|orange1.1t03632|Cs8g10955|orange1.1t01324|Cs4g0…	http://amigo.geneontology.org/cgi-bin/amigo/term_details?term=GO:0016765
GO:0016747	MF	transferase activity, transferring acyl groups other than amino-acyl groups	0.0192	0.831	0.346	16747	78	319	0.000152459	0.00288838	Cs3g16190|Cs4g02360|Cs8g02120|Cs7g13310|Cs2g30570|Cs4g02380|Cs5g16000|Cs1g21740|Citrus_sinensis_newGene_861|Cs1g13370|orange1.1t02628|Cs9g14880|orange1.1t02763|Cs2g04990|Cs3g25210|Cs8g20490|Cs4g04780|Cs3g10450|Cs9g08970|Cs7g19570|orange1.1t04605|Cs7g02540|Cs1g03540|Cs5g24470|Cs9g07230|Cs7g07830|Cs1g04300|orange1.1t05868|Cs4g01910|orange1.1t05754|orange1.1t04239|Cs8g21040|Cs8g05400|Cs7g12320|Cs9g1…	http://amigo.geneontology.org/cgi-bin/amigo/term_details?term=GO:0016747
GO:0016682	MF	oxidoreductase activity, acting on diphenols and related substances as donors, oxygen as acceptor	0.0013	0.867	0.437	16682	13	24	0.00054512	0.00842732	Cs8g11710|Cs6g06890|Cs6g06880|Cs5g13130|Cs3g09710|Cs6g07450|orange1.1t03589|Cs5g13140|Cs1g14690|Cs7g22700|Cs8g17630|orange1.1t00518|Cs6g07410	http://amigo.geneontology.org/cgi-bin/amigo/term_details?term=GO:0016682
GO:0016772	MF	transferase activity, transferring phosphorus-containing groups	0.08487	0.804	0.44	16772	310	1405	1.19e-09	5.08e-08	Cs6g05010|orange1.1t02748|orange1.1t03800|Cs5g07570|Cs3g13910|Citrus_sinensis_newGene_346|Cs1g06230|Citrus_sinensis_newGene_1448|Cs5g14090|Cs1g20630|Cs9g03320|Cs5g26875|Cs1g10100|Cs4g10530|Cs5g31280|Cs8g04830|orange1.1t02621|orange1.1t02587|Cs1g22540|Cs2g07120|Cs3g03090|Cs6g10780|Cs6g18540|Cs7g06380|Citrus_sinensis_newGene_9|Cs3g24860|Cs3g16540|orange1.1t01937|Cs2g19820|Cs8g06830|orange1.1t04405|…	http://amigo.geneontology.org/cgi-bin/amigo/term_details?term=GO:0016772
GO:0016628	MF	oxidoreductase activity, acting on the CH-CH group of donors, NAD or NADP as acceptor	0.00151	0.865	0.444	16628	15	31	0.000525026	0.00822757	Cs5g21010|orange1.1t02245|Cs2g28180|orange1.1t02250|Cs5g17930|Cs6g07620|Cs7g30350|Cs4g17780|Cs3g08320|Cs5g21070|Cs5g22600|Cs1g06850|Cs9g11020|Cs2g16270|Cs1g06860	http://amigo.geneontology.org/cgi-bin/amigo/term_details?term=GO:0016628
GO:0016679	MF	oxidoreductase activity, acting on diphenols and related substances as donors	0.00187	0.864	0.453	16679	16	35	0.000563393	0.0085816	Cs8g11710|Cs6g06890|Cs6g06880|Cs5g13130|Cs7g29390|Cs3g09710|Cs5g13140|Cs6g07450|orange1.1t03589|Cs2g22650|Cs7g04890|Cs1g14690|Cs7g22700|Cs8g17630|orange1.1t00518|Cs6g07410	http://amigo.geneontology.org/cgi-bin/amigo/term_details?term=GO:0016679
GO:0046872	MF	metal ion binding	0.19388	0.864	0.465	46872	629	3341	5.28e-08	1.7e-06	orange1.1t04964|orange1.1t06022|orange1.1t02748|Cs5g27890|orange1.1t02038|orange1.1t00399|Cs3g16540|Cs9g02130|Cs3g07440|orange1.1t03609|Cs5g11730|Cs3g07720|Cs9g18120|Cs1g12310|Cs2g21220|Citrus_sinensis_newGene_4|Cs4g17560|Cs2g13250|orange1.1t01725|Cs2g31230|Cs5g14950|orange1.1t01723|Cs3g09140|Cs5g02940|Cs6g13320|Cs1g24120|Cs5g29420|Cs2g23290|Cs1g22150|orange1.1t00593|orange1.1t01519|Cs6g16640|Cs2…	http://amigo.geneontology.org/cgi-bin/amigo/term_details?term=GO:0046872
GO:0003964	MF	RNA-directed DNA polymerase activity	0.00156	0.837	0.475	3964	14	26	0.000352451	0.00591248	Citrus_sinensis_newGene_1418|Cs1g05890|Cs7g15050|Citrus_sinensis_newGene_1004|Cs7g23130|Cs5g26875|Citrus_sinensis_newGene_1009|Cs6g07580|Cs7g02710|Cs1g09400|Cs5g19960|Cs5g17850|Cs4g11810|orange1.1t02587	http://amigo.geneontology.org/cgi-bin/amigo/term_details?term=GO:0003964
