# Supplementary material for: Genome-wide comprehensive analysis of transcriptomes and small RNAs offers insights into the molecular mechanism of alkaline stress tolerance in a citrus rootstock
Source: Hortic Res. 2019 Mar 1;6:33. doi: 10.1038/s41438-018-0116-0 (PMC6395741; doi:10.1038/s41438-018-0116-0)
Supplement: Supplementary file 19 — Table S8 [file 41438_2018_116_MOESM19_ESM.xlsx]

## Sheet: known miRNA
miRNA	family	miRNA Length	mature sequence	pre-miRNA sequence	read count																			TPM
					Cj1R1	Cj1R2	Cj1R3	Cj2R1	Cj2R2	Cj2R3	Cj3R1	Cj3R2	Cj3R3	Pt1R1	Pt1R2	Pt1R3	Pt2R1	Pt2R2	Pt2R3	Pt3R1	Pt3R2	Pt3R3		Cj1R1	Cj1R2	Cj1R3	Cj2R1	Cj2R2	Cj2R3	Cj3R1	Cj3R2	Cj3R3	Pt1R1	Pt1R2	Pt1R3	Pt2R1	Pt2R2	Pt2R3	Pt3R1	Pt3R2	Pt3R3
csi-miR1515	MIR1515	22	UCAUUUUUGCGUGCAAUGAUCC	UCGAUUUGCAUCAUUUUUGCGUGCAAUGAUCCCGAAUUUGCUCUCUUACUCAACUUUCUUUUUAAUUUACAAAUAUUCAUGUUUAUUGGUUUGAAAAAUAGGAAAAAAAAAUUCUAAUUUUUGUUAACGGGGAUCUGGAUCAUUCACGCAAAAAUGAUUUGACUCGUGAGUUGGC	33	4	13	20	37	40	31	35	36	26	17	39	4	33	35	31	38	28		62.4193	6.85628	24.9339	51.4411	63.4719	56.3974	68.6549	67.1759	54.2117	34.598	20.7497	50.0044	31.9785	35.5151	33.8306	37.5196	44.0682	52.7211
csi-miR156	MIR156	20	UGACAGAAGAGAGUGAGCAC	CGAGAGAGCUACUGACAGAAGAGAGUGAGCACACGCAGGUAAUUGUAUUAGAAAAUAUCUUUGCAGGUGCGUGCUCGCUCCUCUUCUGUCAGCGUCAUUUUUG	13123	14699	12785	5031	7631	14700	7986	10339	14381	9151	11003	11419	1080	8319	9372	11537	10789	6640		24822.1	25195.1	24521.5	12940	13090.7	20726	17686.4	19843.8	21656.1	12177.2	13429.9	14641	8634.2	8953.05	9058.87	13963.4	12511.9	12502.4
csi-miR159	MIR159	21	UUUGGAUUGAAGGGAGCUCUA	GGGUUAAGGAGUGGAGCUCCUUGAAGUCCAAAAGAGGUUCUAGCAAGGGUAAAUUGAGCUGCUGAGCUAUGGAUCCCACAGUCCUAUGUAUCAGAUUUUAGGGUUUGUUUCUGAUGAUGGUGAUGAUAGGCUUGUGGCUUGCAUAUUUCUGGACCUUCAUUACCCCUUAAGUUUUUACCCCUUUUUUUGGAUUGAAGGGAGCUCUACCUCUCUACC	132513	147515	125187	67636	107761	139480	87495	123537	154835	200752	264595	227691	26709	258390	300016	280228	284785	179303		250647	252851	240107	173964	184859	196658	193773	237106	233163	267139	322957	291937	213529	278084	289992	339163	330262	337609
csi-miR162-3p	MIR162_1	21	UCGAUAAACCUCUGCAUCCAG	AAACUGUUUACACUGAUCUGUGCUGCUGAUAAAUCUUAAUUUUUUUUUUUGAAUUUUUAUUUAACAGAAAAUAGAGAGAGUGAAGUCACUGGAGGCAGCGGUUCAUCGAUCACUUUGUGCAAAUUUUGUUGUGAAAAAUAACACAAAAUACAUGAAUCGAUCGAUAAACCUCUGCAUCCAGCGCUCACUCCAACUCUAUUC	1502	1607	1396	995	1511	1869	1450	1476	2067	1320	1627	1271	227	1555	1621	1766	1528	933		2841.02	2754.51	2677.51	2559.2	2592.06	2635.17	3211.28	2832.9	3112.66	1756.51	1985.87	1629.63	1814.78	1673.52	1566.84	2137.41	1772.01	1756.74
csi-miR162-5p	MIR162_1	22	UGGAGGCAGCGGUUCAUCGAUC	AAACUGUUUACACUGAUCUGUGCUGCUGAUAAAUCUUAAUUUUUUUUUUUGAAUUUUUAUUUAACAGAAAAUAGAGAGAGUGAAGUCACUGGAGGCAGCGGUUCAUCGAUCACUUUGUGCAAAUUUUGUUGUGAAAAAUAACACAAAAUACAUGAAUCGAUCGAUAAACCUCUGCAUCCAGCGCUCACUCCAACUCUAUUC	89	98	84	63	106	151	74	92	122	89	71	68	17	65	68	64	82	29		168.343	167.979	161.111	162.04	181.838	212.9	163.886	176.577	183.718	118.432	86.6605	87.1871	135.909	69.9541	65.728	77.4599	95.0945	54.604
csi-miR164	MIR164	21	UGGAGAAGCAGGGCACGUGCA	GUGUAGAGCAAGAUGGAGAAGCAGGGCACGUGCAUUACUAACUCAACCGCACAUACAUCUACUAACAAAAAUUAAUUAAUCCACACAUUUUGAAGAAACCAAAUCAAGAAGCAGCAAGCUCUUUCUGUUGUUAUAGCUCAGUCAUGAGUUGAGUUAUUUCUUCAUGUGCCCUUCUUCCCCAUCAUGACCGCGGCACCUUGUGUGUGUGUGUGUGUGUCUGUGUAUCAUCAGGGAUCAGCUCAAGAUCUGAAUUUCUUCUUAGCAAAAUUCAUGUGCCA	1747	1584	1429	600	817	1214	751	1081	1486	1767	1569	1855	213	1972	2343	2085	2226	1285		3304.44	2715.09	2740.81	1543.23	1401.53	1711.66	1663.22	2074.78	2237.74	2351.33	1915.08	2378.41	1702.86	2122.3	2264.72	2523.5	2581.47	2419.52
csi-miR166a	MIR166	22	UCGGACCAGGCUUCAUUCCCCC	GAAGCUUUUUCUUUUGAGGGGAAUGUUGUCUGGCUCGAGGCCACUAACUAGAUCUUUGAUUUAAUCUCAGUUGAUCAUAUAUUUGUUUCAUUUUUCUUCCAUAAAAUUUAAUUAUAUUGAGAUACCCAUCAUUGAUCUUAAGAUAAUUAAGUUAGUGACGUCGGACCAGGCUUCAUUCCCCCCAAUAAUUGCUUCUAUCUGC	14450	16845	15973	11254	18116	24372	16120	18926	26519	27260	30737	31722	3252	32716	35963	31674	37634	22905		27332.1	28873.5	30636.1	28945.9	31077.2	34362.9	35700.5	36324.9	39934.5	36274.6	37516.7	40672.8	25998.5	35209.5	34761.4	38335.4	43643.7	43127.7
csi-miR166b	MIR166	22	UCGGACCAGGCUUCAUUCCCGU	CACGCGUCCGAUUGUUUGAUUUUUUUUGAGAGGUUAUGGUUGAUGGGAAUGUUGUUUGGCUCGAGGGUCAUCUAGGUUUUCAAAAUUUUCUCGGACUUUCUUUCUUGCUUUUAUUUUUCCAGGAAAAUUAUGUUAUUUGCCUAUGUGAUCUCGGACCAGGCUUCAUUCCCGUCAACCGACGGUUUCUCUCUU	13835	18070	14019	10667	19299	23948	14357	18376	24851	16626	23439	23010	2610	24002	28299	18098	19270	11910		26168.8	30973.2	26888.3	27436.1	33106.6	33765.1	31796.1	35269.3	37422.7	22124.1	28609	29502.6	20866	25831.4	27353.5	21904.2	22347.2	22425.3
csi-miR166c	MIR166	20	UCGGACCAGGCUUCAUUCCC	UUCCUCCUCGAUCAUACAUGAACGGUUGAGGGGAAUGUUGUCUGGUUCGAGAUCACUCGUGGACGAAUUAAUUAAUAACUUAUUGUCUUUUGAAUGAUUUCGGACCAGGCUUCAUUCCCCCCAACUCAGUUUAAUUGC	19359	22317	20987	16602	25985	35004	23971	27302	35794	34427	39416	44263	4730	46936	53086	41427	56109	34258		36617.4	38252.9	40252.9	42701.3	44576.2	49353.3	53087.9	52401.1	53901.5	45811.7	48110	56752.4	37814.6	50513.3	51312.3	50139.5	65069	64504.2
csi-miR166d	MIR166	21	UCGGACCAGGCUUCAUUCCCU	UUAUAAUGAAAAAAGGGUAUCGGACCAGGCUUCAUUCCCUUCAGAAUCAAAUUCAUUAUUUGAUCUUUUUGAGAGGUUAUGGUUGAUGGGAAUGUUGUUUGGCUCGAGGGUCAUCUAGGUUUUCAA	17357	23732	18229	16279	25703	34831	22162	25496	31384	35576	46805	46593	3742	39469	53173	28799	32190	22123		32830.6	40678.3	34963	41870.5	44092.4	49109.4	49081.6	48934.8	47260.6	47340.7	57128.8	59739.8	29915.9	42477.2	51396.4	34855.7	37330.4	41655.3
csi-miR166e-3p	MIR166	21	UCGGACCAGGCUUCAUUCCCC	GGGGAGCUUUUUGUUUUGAGGGGAAUGUUGUCUGGCUCGAGGACACUACUUGUUGAUCCAUUAAUUUUACGUAUUCUCUCAUAGAUCUAGCAUCUGAAUGGUGGAUAACAAUAUACGGAUUCAGCUUAUUUGGCGUCGUCGGACCAGGCUUCAUUCCCCCCAAUAUAUUGCUUCUAU	14450	16845	15973	11254	18116	24372	16120	18926	26519	27260	30736	31722	3252	32716	35963	31674	37634	22905		27332.1	28873.5	30636.1	28945.9	31077.2	34362.9	35700.5	36324.9	39934.5	36274.6	37515.5	40672.8	25998.5	35209.5	34761.4	38335.4	43643.7	43127.7
csi-miR166e-5p	MIR166	21	GGAAUGUUGUCUGGCUCGAGG	GGGGAGCUUUUUGUUUUGAGGGGAAUGUUGUCUGGCUCGAGGACACUACUUGUUGAUCCAUUAAUUUUACGUAUUCUCUCAUAGAUCUAGCAUCUGAAUGGUGGAUAACAAUAUACGGAUUCAGCUUAUUUGGCGUCGUCGGACCAGGCUUCAUUCCCCCCAAUAUAUUGCUUCUAU	2933	3363	2743	2187	3133	4658	2589	3507	5064	3889	6897	5820	859	6446	6904	4395	5792	3607		5547.75	5764.41	5261.05	5625.09	5374.53	6567.47	5733.79	6731.03	7625.78	5175.06	8418.27	7462.19	6867.39	6937.29	6673.33	5319.32	6716.92	6791.6
csi-miR167b	MIR167_1	21	UGAAGCUGCCAGCAUGAUCUU	AUCGGGCACCACUAUCAGAUGAAGCUGCCAGCAUGAUCUUAACUUUCCUCCUUUGCUCGAGGAAUGAUACAGAUCAUGCGGCAGUUUCACCUGUUCGUUGGUUGCACGAAAUUACGAGUCCAG	2549	2487	2435	1965	3876	4755	2418	3070	4278	2369	3609	3290	261	2516	2847	2108	2180	1392		4821.41	4262.89	4670.31	5054.09	6649.11	6704.24	5355.08	5892.29	6442.16	3152.41	4405.04	4218.32	2086.6	2707.76	2751.88	2551.34	2528.12	2620.99
csi-miR171a	MIR171_1	20	UUGAGCCGCGCCAAUAUCAC	UACUCACGGGAUAUUGGUGCGGUUCAAUAAGAAAACGGUGCUCAAUACUUUUUGAGCUCCGCUUUUUGAUUGAGCCGCGCCAAUAUCACGUGCCACU	113	119	109	73	110	122	78	64	100	153	245	286	21	185	170	62	78	68		213.739	203.974	209.061	187.76	188.7	172.012	172.744	122.836	150.588	203.596	299.04	366.699	167.887	199.1	164.32	75.0393	90.4558	128.037
csi-miR171b	MIR171_2	21	CGAGCCGAAUCAAUAUCACUC	CAGGCAGAGAAAGCACUUCUUGGCGAUUGGAGAAGUAGACAUGGUGUGAUAUUGGUUCGGCUCAUCUUAAUUAAUAGAUUCAUAUUUCAGCCCUUAAGGUUCUUACAUGUAUAUAUCUAGACGAGCCGAAUCAAUAUCACUCUUGUAUGCUUCUUUCUUUUGAUU	53	55	49	26	35	49	16	16	22	17	15	36	1	7	11	3	4	0		100.249	94.2738	93.9815	66.8735	60.041	69.0868	35.4348	30.709	33.1294	22.6218	18.3086	46.1579	7.99463	7.53352	10.6325	3.63093	4.63876	0
csi-miR172a-3p	MIR172	20	AGAAUCUUGAUGAUGCUGCA	GUCACCUUAAAACAGUCGUUGCUCGCUGUAGCAGCGUCCUCAAGAUUCACAUCCAGUCUAAAGGCAAAAGCAGCAAUUUUUCUUCAUUUUUGCUUGCCUUGGUUUUUGUCAGUGAGAAUCUUGAUGAUGCUGCAACGGCGAUUAAUGACUAGCUACCAACAA	47	52	57	27	48	59	32	61	102	105	167	162	29	114	123	179	163	112		88.9002	89.1316	109.325	69.4455	82.3419	83.1861	70.8695	117.078	153.6	139.723	203.835	207.71	231.844	122.689	118.89	216.646	189.029	210.884
csi-miR172a-5p	MIR172	21	GCAGCGUCCUCAAGAUUCACA	GUCACCUUAAAACAGUCGUUGCUCGCUGUAGCAGCGUCCUCAAGAUUCACAUCCAGUCUAAAGGCAAAAGCAGCAAUUUUUCUUCAUUUUUGCUUGCCUUGGUUUUUGUCAGUGAGAAUCUUGAUGAUGCUGCAACGGCGAUUAAUGACUAGCUACCAACAA	10	9	2	9	11	16	19	10	21	35	16	24	2	19	31	43	31	20		18.9149	15.4266	3.83598	23.1485	18.87	22.5589	42.0788	19.1931	31.6235	46.5742	19.5291	30.7719	15.9893	20.4481	29.9643	52.0434	35.9504	37.6579
csi-miR172c	MIR172	22	UGGAAUCUUGAUGAUGCUGCAG	ACUGUUUGCAGUUGGAGCACCAUCAAGAUUCACAAACUAUUAGGGUUAGUGAGUGGAGAUAAUGGUGGCUAUUUUAUUUUUUUUGGCCCCUUGCUUCACUUCAAAUUGCUCUUUGUUUUGGAAUCUUGAUGAUGCUGCAGCAGCGAUAAGUGGCUAAAUUAUA	7	11	6	8	15	11	15	22	27	8	12	17	2	17	18	20	20	10		13.2404	18.8548	11.5079	20.5764	25.7319	15.5093	33.2201	42.2249	40.6588	10.6455	14.6468	21.7968	15.9893	18.2957	17.3986	24.2062	23.1938	18.829
csi-miR319	MIR319	21	UUUGGACUGAAGGGAGCUCCU	UCGUCUCUUAAUAAAAUUGGCGAAAAUGGUAGAAAUAGGGGUUCCUUGCGGCCCAAAACAGUUGGCUAACUCUGCUCUUCUCUCUAUGUUUUGGACUGAAGGGAGCUCCUAAUUCUUCUCUUU	7915	9054	7907	3649	5266	7702	4941	7017	9928	10620	11680	14606	1807	12392	15121	15716	12996	9182		14971.2	15519.2	15165.6	9385.43	9033.6	10859.3	10942.7	13467.8	14950.4	14131.9	14256.3	18727.3	14446.3	13336.5	14615.8	19021.2	15071.3	17288.7
csi-miR390	MIR390	21	AAGCUCAGGAGGGAUAGCGCC	AAAGUAAAGAAGAAUCUGUUAAGCUCAGGAGGGAUAGCGCCAUGGGUGCCAUGAAUAUGGGAAUGAUCUAGGGUUUCAUGAUAAAUAAUGGGCACUGGCGCUAUCCAUCCUGAGUUUCAUGGCUUCUUCUUACUCUCUCUCUCGAGAUCGGCUC	2060	2217	2029	936	1422	2008	1352	1899	2710	962	982	951	177	1278	1287	1211	1009	602		3896.47	3800.09	3891.6	2407.44	2439.38	2831.15	2994.24	3644.77	4080.94	1280.13	1198.6	1219.34	1415.05	1375.4	1244	1465.69	1170.13	1133.5
csi-miR393a	MIR393	22	AUCCAAAGGGAUCGCAUUGAUC	UUCUGCAACUAGAGGAUAAAUCCAAAGGGAUCGCAUUGAUCCUAAGCCUUAAUUAUAAUUCCCAUACUUAAUAUUCAUUAGGACGAUGCUAUCCCUCUGGAUUCCUCCUUCGGUAGCUCAUAUGUAUAUAUAUAAUCUCUACAUA	89	146	118	62	100	117	73	131	158	241	176	238	34	166	179	245	249	148		168.343	250.254	226.323	159.467	171.546	164.962	161.671	251.43	237.929	320.697	214.82	305.155	271.817	178.652	173.019	296.526	288.763	278.668
csi-miR394	MIR394	20	UUGGCAUUCUGUCCACCUCC	CUUCUUACAGAGUUUAUUGGCAUUCUGUCCACCUCCGUUCCCCAUCGAUUGAAUCUGAAAGCCUUUUUCUUUUCUUGUUUUUGUGCUUCUCUCUUUCAUGCUCAUGGAGGUGGGCAUACUGCCAACUGAGCUCUGUUGGCUUCUCUU	672	652	580	203	288	376	373	457	581	439	428	443	51	560	643	851	613	407		1271.08	1117.57	1112.43	522.127	494.052	530.135	826.073	877.126	874.917	584.174	522.404	567.998	407.726	602.681	621.517	1029.97	710.889	766.338
csi-miR395	MIR395	21	CUGAAGUGUUUGGGGGAACUC	AUGUCUCCGGGAGUUCCUCCGAUCACUUCAUUGGGGCUAUAUGAUCAUUUAGACAAAAUUUGUCACCCCACUGAAGUGUUUGGGGGAACUCUGGGUGCCAC	0	3	0	0	0	1	0	1	0	9	5	8	2	8	9	10	6	4		0	5.14221	0	0	0	1.40993	0	1.91931	0	11.9762	6.10285	10.2573	15.9893	8.60973	8.6993	12.1031	6.95814	7.53158
csi-miR3951		21	UAGAUAAAGAUGAGAGAAAAA	CAUAAGAGGAGUGCUUGGCAUAGAUAAAGAUGAGAGAAAAAUAUGAGAGAAGGACGAGAGAAAUUUGUUCCCUCUCCACCCACCCACUCUCUCUUCUCUUUUCUUCUUUUUCUCUUAUCGUUAUCUGUGCUUAGCAUUUUUCUUCGAU	9370	9566	9938	8305	13478	11452	10670	9644	10705	9740	12765	9084	1726	10980	10326	10622	11472	6544		17723.3	16396.8	19061	21360.9	23120.9	16146.6	23630.6	18509.8	16120.5	12960.9	15580.6	11647.2	13798.7	11816.9	9981	12855.9	13304	12321.7
csi-miR3952	MIR5568	21	UGAAGGGCCUUUCUAGAGCAC	UAUUCUUUCAUGUGCUGUAGAUAGGCCCUUCAACCUCGGAAACCUCACCAUGGACUGGGAGCGAAGGAAGUGGGAUCUGAUGGUUGGCAUUGUAGGUGGCAAGCUGCAAAAGAAAGAUGACGUUUUCAAAGUUGAAGGGCCUUUCUAGAGCACUGGAAUCCAU	3739	3788	3822	3609	6227	5882	5002	5047	6314	2435	2266	2537	492	2758	2761	2473	2550	1539		7072.29	6492.89	7330.56	9282.55	10682.2	8293.23	11077.8	9686.77	9508.13	3240.23	2765.81	3252.85	3933.36	2968.21	2668.75	2993.1	2957.21	2897.78
csi-miR3953		21	UUGAGUUCUGCAAGCCGUCGA	UGGAUAAUCUGAUGACUGCAGAGCCCAGACAGAGGCGUCAUUCCGUGCAUCAUAGCCAUCACCCCGUCGAUUGAGUUCUGCAAGCCGUCGAGUUUCUGCCU	0	1	1	0	2	6	4	1	0	3	2	3	0	1	0	4	3	0		0	1.71407	1.91799	0	3.43091	8.4596	8.85869	1.91931	0	3.99207	2.44114	3.84649	0	1.07622	0	4.84124	3.47907	0
csi-miR3954	MIR1509	21	UGGACAGAGAAAUCACGGUCA	UUUACUUGGCUGGACAGAGAAAUCACGGUCAAGUCUCUUCUUGUUCAGGAAACGAUUGAUGAUUUCUUCUUCAUCUGGUGGAUGGAA	402	499	483	508	753	605	665	510	546	1352	1776	1625	284	1374	1403	1043	1138	743		760.38	855.321	926.389	1306.6	1291.74	853.01	1472.76	978.849	822.211	1799.09	2167.73	2083.51	2270.47	1478.72	1356.12	1262.35	1319.73	1398.99
csi-miR396b	MIR396	21	UUCCACAGCUUUCUUGAACUG	UAUGAUCCUCUUUGUAUUUUUCCACAGCUUUCUUGAACUGCAUCAUCUUUGCAUGAGGCCACAGACUUGGCAUCGCAUUUGUUGCGGUUCAAUAAAGCUGUGGGAAGAUACAAACAGGUUCAAUAAAAUUUCAA	17696	20878	18946	7160	11635	13056	8700	11047	15407	18283	18085	18038	2060	17626	23021	26165	17752	10882		33471.9	35786.3	36338.2	18415.9	19959.3	18408.1	19267.7	21202.6	23201.1	24329	22074	23127.7	16468.9	18969.4	22251.8	31667.8	20586.8	20489.7
csi-miR396c	MIR396	20	UUCAAGAAAUCUGUGGGAAG	CCUGUCAUGUUUUUCCACAGCUUUCUUGAACUUCUUUCUUUCUUCUUCUUCUUCUUCUUCUUCUUCUUCUUCUUCUUCUUCUUCUUCUUCUUCUUCUUCCUCUAAUAAUAGGCUACGAUUUGAUGUGGCUAGCUGCAGCUAUUAGAAGUUCAAGAAAUCUGUGGGAAGAAAUGGCAAA	215	241	176	237	393	578	364	472	602	219	418	477	54	535	482	212	250	195		406.671	413.091	337.566	609.577	674.175	814.942	806.141	905.915	906.54	291.421	510.198	611.592	431.71	575.776	465.896	256.586	289.922	367.165
csi-miR397	MIR397	21	UCAUUGAGUGCAGCGUUGAUG	CCAGAUUGAAAAAAACAUCAUUGAGUGCAGCGUUGAUGAAUAUUUGUCGGUGCUUUGCCAAUAUUUCUCUAUACUAGCCAGGAUUCUUUCACCAGCGCUGCACUCGAUCAUGUUUUUUAGCUCUGCUGGUUCAGGAUUAUCCAGAUAAUACGCACA	501	563	459	624	832	1466	368	509	695	508	732	888	105	732	1064	273	239	157		947.638	965.021	880.358	1604.96	1427.26	2066.96	815	976.93	1046.59	675.991	893.458	1138.56	839.436	787.791	1028.45	330.415	277.166	295.615
csi-miR398	MIR398	21	UGUGUUCUCAGGUCACCCCUU	CAACAGAUGUGAAACCCCAGAGGAGUGAUCCUGAGAACAGAGGGUGGCGUUGGCUUAAAUUUGAUUUGCAUUGCUGCUGCCUGCUCCUGCCAUACAUUAAAUCAAAAAGAUUGUAUGUGGCCAACGCACCUUGUGUUCUCAGGUCACCCCUUUGGGAAUUCAAUUGUCAAUCAGCACGUGUCAUCAAGUUACUCAAUUGCUCUAACAUUCGCUGCUUCUGAUUCA	1231	1698	1242	2970	3271	4520	4628	6001	8460	8132	8234	11688	1739	16915	20406	19516	17612	11539		2328.43	2910.49	2382.14	7639.01	5611.26	6372.9	10249.5	11517.8	12739.8	10821.2	10050.2	14985.9	13902.7	18204.2	19724.2	23620.4	20424.4	21726.7
csi-miR399a	MIR399	21	UGCCAAAGGAGAUUUGCCCGG	CAUUGAGGUGCAUGCAUGCAGUUGCAUAUUACAGGGCAACAUCUCCAUUGGCAGGCUGCAUACUUAUUACAUCCAUCUCAUAUAUACGUAUGUUCUUCAGUCAGUGUGCCUUCUGCCAAAGGAGAUUUGCCCGGCAAUUCCUCUGCAUUUAUUUU	1	2	5	3	2	4	4	10	3	0	0	0	0	1	0	11	2	6		1.89149	3.42814	9.58995	7.71617	3.43091	5.63974	8.85869	19.1931	4.51764	0	0	0	0	1.07622	0	13.3134	2.31938	11.2974
csi-miR399b	MIR399	21	UGCCAAAGGAGAGUUGCCCUA	GAAGCAGUAAGCGAUUUAGUUGUAGGGCUUCUCUCCUUUGGCAGGUGAUGGCCAAGGGCAAAGAUCAUAUAAUAUAUAUUUAUAUGGUGCCUAUUCUAAUUAUUGUUCUAUUUUUUCAAUGACCUGCCAAAGGAGAGUUGCCCUAUAACUGCUUCAGCUUUUAAAUAA	28	32	47	17	41	44	65	43	67	61	69	66	21	96	89	220	120	94		52.9618	54.8502	90.1456	43.725	70.3337	62.0371	143.954	82.5304	100.894	81.1722	84.2194	84.6228	167.887	103.317	86.0264	266.268	139.163	176.992
csi-miR399d	MIR399	21	UGCCAAAGGAGAGUUGCCCUG	AAAGCAGUUUUAGGGCACCUCUUACUUGGCAUGCAAUGGUGAUUUAUUGGUGCAAUAAUCAGCAUUAUAUUGGUUAAUUCGAUAUCAAUCCCACUGAUAUGCCAAAGGAGAGUUGCCCUGUGACUGCUUC	114	150	130	58	76	92	115	130	125	207	239	173	39	185	244	440	243	149		215.63	257.11	249.339	149.179	130.375	129.714	254.687	249.511	188.235	275.453	291.716	221.814	311.79	199.1	235.848	532.537	281.804	280.551
csi-miR399e	MIR399	21	UGCCAAAGGAGAAUUGCCCUG	AUUUGCAUCCUUCUGUUUGCCAAAGGAGAAUUGCCCUGCCAUUCACUCUCGCAGCUAGUUGUAAUUGUUGCAAGAUUCCAGCAGCCUCAUUCAAUUUGUUUGCCAAAUUAAUGUAACAAACGAUUUCAUCAUUUACCAUUCUGAGUUCAAUAUG	5	8	12	37	42	72	50	36	79	20	38	29	11	73	93	475	221	140		9.45746	13.7126	23.0159	95.1661	72.0492	101.515	110.734	69.0952	118.965	26.6138	46.3817	37.1827	87.9409	78.5638	89.8928	574.898	256.291	263.605
csi-miR403	MIR403	21	UUAGAUUCACGCACAAACUCG	GAGGCAUGUUUCGGGUUUGUGCGUGAAUUUAAUAAAAUAACCGCUUCUUUUAAUCUCGUUCCCCCAUUUUUUGUUAGUAACAAAUUUUUGCCGUCAGUGUUAGAUUCACGCACAAACUCGUGAUGUGUCU	972	1266	1088	830	1277	1466	907	1186	1634	864	1413	926	147	1263	1422	1170	1113	804		1838.53	2170.01	2086.77	2134.81	2190.64	2066.96	2008.71	2276.3	2460.61	1149.72	1724.67	1187.28	1175.21	1359.26	1374.49	1416.06	1290.73	1513.85
csi-miR408	MIR408_2	21	AUGCACUGCCUCUUCCCUGGC	AGGUAAUAAUAACUCUUUGGUGUGUGCGUGAGAGAGAGGCAAGAAGCAAGAGACAAAAGACGGGGAACAGGCAGAGCAUGGAUGGAACCAUUAACAGGUUCUCUGUUUUGGCUCCUCCCAUGCACUGCCUCUUCCCUGGCUCUCUGCCUUCCU	8867	9141	7601	7824	10880	17530	4747	6258	8375	6419	11151	12141	1394	11079	11983	2993	3434	2494		16771.9	15668.3	14578.6	20123.8	18664.2	24716.1	10513.1	12011.1	12611.8	8541.71	13610.6	15566.7	11144.5	11923.4	11582.6	3622.46	3982.37	4695.94
csi-miR472	MIR482	21	UUUUCCCACACCUCCCAUCCC	GGGAAGUCUUGGAGAUGGGUGAGUUGGGAAAAUAAUAACUUUCUUCACGACAGAAAGCAAUUUUUUUCCCACACCUCCCAUCCCUAAGAUUUUC	6041	6377	6289	4210	6678	6209	4904	5211	6864	8438	9721	10734	895	9259	8101	6367	8941	4682		11426.5	10930.6	12062.2	10828.4	11455.8	8754.28	10860.8	10001.5	10336.4	11228.4	11865.2	13762.7	7155.19	9964.69	7830.34	7706.05	10368.8	8815.72
csi-miR473	MIR477	21	ACUCUCCCUCAAGGGCUUCGC	CCAAAGCAGUAGAGUCGUUCACUCUCCCUCAAGGGCUUCGCCACAAUCCAAAUCAUGCUGAACAGGUGGGUGGGUUGAUGCUGAAGUCCUUGGGGUUGAGUGAUCGACGCCUGUUUUUUAACUCGCUAAUGACGAUCGCAGAAGACAACUCGAAGGCUA	2181	2272	2150	995	1496	2065	497	745	1062	475	606	1099	48	198	194	55	68	35		4125.35	3894.37	4123.68	2559.2	2566.32	2911.51	1100.69	1429.89	1599.25	632.078	739.666	1409.1	383.742	213.091	187.518	66.5671	78.8589	65.9013
csi-miR477b	MIR477	21	CUCUCCCUCAAGGGCUUCUCU	CAAAAGCAAUCGUCGUUCACUCUCCCUCAAGGGCUUCUCUUCGAUCCAUAUAUAACGUACAUAUGCUCAAAUGAGUGGUGAUGGAUCGACGCUGAAGCCCUUAGGGCAGAGUGAUCGACUCCGGCUUUCUCAUUUUCC	9041	10587	8897	3960	7389	9810	2419	3442	4614	822	897	996	102	439	620	173	196	134		17101	18146.9	17064.4	10185.3	12675.5	13831.5	5357.29	6606.27	6948.14	1093.83	1094.85	1277.03	815.452	472.459	599.285	209.384	227.299	252.308
csi-miR479	MIR171_2	22	UGUGAUAUUGGUUCGGCUCAUC	AUUGGAGAAGUAGACAUGGUGUGAUAUUGGUUCGGCUCAUCUUAAUUAAUAGAUUCAUAUUUCAGCCCUUAAGGUUCUUACAUGUAUAUAUCUAGACGAGCCGAAUCAAUAUCACUCUUGUAUGCUUCUUUCUUUUGAUUUUGCACC	4747	4812	4502	3959	6667	8029	2527	2966	3839	2063	2401	1948	168	1219	1143	343	261	179		8978.92	8248.1	8634.79	10182.8	11437	11320.4	5596.48	5692.68	5781.08	2745.22	2930.59	2497.65	1343.1	1311.91	1104.81	415.137	302.679	337.038
csi-miR482a-3p	MIR482	22	UCUUCCCUAUGCCUCCCAUUCC	AGGAAGUUUUGGGAGUGGGAGCGUGGGGUAAGAAGAGAAGAAAGCGUAUAAUUUUUCUUUUCUUUUUCAAUUGAGAAAGAAAAUUACAAAUUCAAUUUCUUCCCUAUGCCUCCCAUUCCUAUGAUUUCC	8639	9672	9802	5452	7612	9050	6652	7530	10599	5209	5383	7761	688	6365	5505	5123	6065	3127		16340.6	16578.5	18800.1	14022.9	13058.1	12759.9	14732	14452.4	15960.8	6931.57	6570.33	9950.87	5500.3	6850.12	5321.07	6200.42	7033.52	5887.81
csi-miR482a-5p	MIR482	22	AGUGGGAGCGUGGGGUAAGAAG	AGGAAGUUUUGGGAGUGGGAGCGUGGGGUAAGAAGAGAAGAAAGCGUAUAAUUUUUCUUUUCUUUUUCAAUUGAGAAAGAAAAUUACAAAUUCAAUUUCUUCCCUAUGCCUCCCAUUCCUAUGAUUUCC	319	443	373	165	335	462	332	363	485	201	204	292	31	372	323	380	331	182		603.386	759.333	715.41	424.389	574.678	651.39	735.271	696.71	730.352	267.469	248.996	374.392	247.833	400.353	312.208	459.918	383.857	342.687
csi-miR482b	MIR482	22	UCUUGCCCACCCCUCCCAUUCC	AGGAAAUUUCUGGAAUGGGAGGCUUGGCAAGAAGCGAUCUAUUUUUCUUGUUCAAUAAAAAAGAAAAAGAAAAUUUUUCUUGCCCACCCCUCCCAUUCCUUGGAUUUCC	1214	1402	1264	687	1016	1128	771	1030	1485	1620	1927	2210	185	1992	1468	1565	1872	1138		2296.27	2403.13	2424.34	1767	1742.9	1590.41	1707.51	1976.89	2236.23	2155.72	2352.04	2833.58	1479.01	2143.82	1418.95	1894.14	2170.94	2142.73
csi-miR482c	MIR482	22	UUCCCUAGUCCCCCUAUUCCUA	UAAAAUUUUUGGAAUUGGGUGCUAGGGAAGGUUUUGUUUGACUUGUCUGUCAUAACUAAAUUAAUUUUCCCUAGUCCCCCUAUUCCUAUGAUUUUC	5337	5048	5443	2754	4225	4401	2757	2882	3841	3037	3149	4333	437	3260	2568	2412	2377	1265		10094.9	8652.62	10439.6	7083.44	7247.81	6205.12	6105.85	5531.46	5784.09	4041.31	3843.58	5555.61	3493.65	3508.47	2482.2	2919.27	2756.58	2381.86
csi-miR530a	MIR530	21	UGCAUUUGCACCUGCACCUUG	GGCACGAGAUUUUUCUGCAUUUGCACCUGCACCUUGCUGUGCUGUUAUCUGGGUUGACGAAGAUCAUCAUGAUGAUCAGCUUCAAAACUCGAAAGCAUGAAGGUGCAGCUGUAUAUGCAGGUGAAUGCC	24	28	32	15	10	16	6	13	29	93	132	207	5	110	81	63	64	46		45.3958	47.9939	61.3757	38.5808	17.1546	22.5589	13.288	24.9511	43.6706	123.754	161.115	265.408	39.9731	118.384	78.2937	76.2496	74.2201	86.6132
csi-miR530b	MIR530	21	UGCAUUUGCACCUGCAUCUUG	AUCCUUUAUCUGCAUUUGCACCUGCAUCUUGUUGCGUUAUCUGGUUCUGGUUCGUAAAAGCCAAAGCACAAGAAGAGCCAAUAGCCGUCGGCAGAUAUGGUGGCAGCAUGGGGUUAUAUGCAUCAAGGUGCAGUUGCAAGUGCAGAUGAAUGCC	6	3	2	1	2	1	4	3	0	3	2	1	0	3	6	3	6	7		11.349	5.14221	3.83598	2.57206	3.43091	1.40993	8.85869	5.75794	0	3.99207	2.44114	1.28216	0	3.22865	5.79953	3.63093	6.95814	13.1803
csi-miR535	MIR535	21	UGACAAUGAGAGAGAGCACAC	AUUUUUUCUAAUGAACAUUCUUUGUUGCAAGGUUUUCUGAUUGUAUUGUUACUUUUUUGUGCAGAUAUAUAAUCCUUGCCCAAACUCAAGACAACUUUGUUUGACAAUGAGAGAGAGCACACCCGUCAGCAUUCGUGCAAA	61	56	60	25	52	65	51	70	91	27	41	59	6	53	50	63	46	47		115.381	95.9879	115.079	64.3014	89.2038	91.6457	112.948	134.352	137.035	35.9287	50.0434	75.6476	47.9678	57.0395	48.3294	76.2496	53.3457	88.4961
csi-miR827	MIR827_5	21	UUAGAUGACCAUCAACAAACA	GCUUGUUGAUUGUCAUCUAAUCAUUUUCUUUUUCAUCCGGGCAUUUGAAUGAUUAUAUGGUUAGAUGACCAUCAACAAACAUAUUCAUGGUAUGGCAUGC	1	4	0	0	2	4	2	0	2	8	3	11	1	10	1	27	19	17		1.89149	6.85628	0	0	3.43091	5.63974	4.42935	0	3.01176	10.6455	3.66171	14.1038	7.99463	10.7622	0.966589	32.6784	22.0341	32.0092

## Sheet: Novel miRNA
miRNA	family	miRNA Length	score_total	mature sequence	star sequence	Chromosome	strand	start	end	pre-miRNA sequence	hairpin structure	hairpin energy	read count																			TPM
													Cj1R1	Cj1R2	Cj1R3	Cj2R1	Cj2R2	Cj2R3	Cj3R1	Cj3R2	Cj3R3	Pt1R1	Pt1R2	Pt1R3	Pt2R1	Pt2R2	Pt2R3	Pt3R1	Pt3R2	Pt3R3		Cj1R1	Cj1R2	Cj1R3	Cj2R1	Cj2R2	Cj2R3	Cj3R1	Cj3R2	Cj3R3	Pt1R1	Pt1R2	Pt1R3	Pt2R1	Pt2R2	Pt2R3	Pt3R1	Pt3R2	Pt3R3
csi-miRN01	MIR1516	24	0.3	AUUAAAGAUCUUAUGACAUGUGUA	UAUAGUUAGAAGAUUUAAUUA	chr5	+	6266298	6266547	UCGAAAUUGUACUAAUCUUUUAAUUAAAGAUCUUAUGACAUGUGUAUAUUUAUAAUAGUCUAUAUAGUUAGAAGAUUUAAUUACAUUUCUGAUCUCAACCUUGUGAAAACAUGCGUCAUCACAAAGCACAGAUAAACAAACAAUAACAAGAUCAGAAAGAAGAUAAAAUAUAUUGUGAAGUAAUUAAUCUGCCUGACAAUAUAUAUACCCACAUCGGCAAUCUCCCUAAGAAAGCAAACAAUUUAAAGAA	...(((((((....((((((((((((..((((((.((((.((((((.(((......))).)))))))))).))))))))))))..((((((((((.....((((((..((....))..))))))........................))))))))))))))))...(((((((((.(.(((.......))).).)))))))))............((..(((.....)))..))..)))))))......	-42.5	48	53	49	35	41	66	51	20	29	10	1	2	1	3	11	8	5	6		90.7916	90.8457	93.9815	90.022	70.3337	93.0557	112.948	38.3862	43.6706	13.3069	1.22057	2.56433	7.99463	3.22865	10.6325	9.68249	5.79845	11.2974
csi-miRN02	MIR168	24	0.4	AUUUAUUUUGUAUAAACUGACGUG	CACCAAUUUAUACAAAAUAAAUUU	chr2	-	689345	689594	ACAACUAUAAAUUUUUGUAUAAAUUUAUUUUGUAUAAACUGACGUGUCAUUAAUUUAUUAGUUAAAAAAAAUAUAUAAAAUACUAAAAAUAAAUCAUAUAGAACAAGUGAUAUUUAAUUCAACUAAUCUUAUUAUGCCACACCAAUUUAUACAAAAUAAAUUUAUACAAAAAUUUAUCAUUAUAUCAUUAUUCAUUUAAGAUAACAUAAUUAAUUAUUAUAUGUAUAAUUAAAUUUAAUAUAAAUACGAC	......((((((((((((((((((((((((((((((((.((..(((.(((......(((((((.((..((((((........(((.............)))........))))))..)).)))))))......))).)))..)).)))))))))))))))))))))))))))))))).....((((.(((......)))))))......((((((((.......))))))))..................	-48.5	391	453	509	331	567	316	418	224	274	936	556	427	193	603	617	831	605	268		739.574	776.473	976.257	851.351	972.664	445.539	925.733	429.926	412.611	1245.53	678.637	547.484	1542.96	648.959	596.385	1005.77	701.612	504.616
csi-miRN03	MIR8553	24	0.4	AAUUUAUUUUGUACAAACUGACGU	AUUAGUUUGUAUAAAAUAAAUUUA	chrUn	-	4866760	4867009	AAUGAUACUCUUGUAUAAAUUUAUUUUGUACAAACUGACGUAGCAUUAAUUCAUUGAUUGAAUGAAAAUAUAAAUUAAUAAAAAUAAAUUAUGUGGGCCAAGUGAUAUUUAAUUCAACCAAUCUUAUCAUGUCACAUUAGUUUGUAUAAAAUAAAUUUAUACAAGAAUUUGUGACUUUAUCAUUACUCUAUUAUAAAUAUUAUUUUUUUUAUACAAAUUAUCAUUAAUUUUACUUAAGAAAAGAAAAGAA	(((((((.((((((((((((((((((((((((((((((.((.((((......((((.((((((..((((((............(((...)))............)))))).)))))).))))......)))).)).))))))))))))))))))))))))))))))...........)))))))..................(((((((((...((((((....))))))....))))))))).......	-53.9	589	695	766	656	971	674	856	493	554	1676	1090	903	323	1183	1334	1444	1126	594		1114.09	1191.28	1469.18	1687.27	1665.71	950.296	1895.76	946.221	834.258	2230.24	1330.42	1157.79	2582.26	1273.16	1289.43	1747.69	1305.81	1118.44
csi-miRN04		24	0.4	UAUUGCAUUAUUUUAAUACUGGUG	CUAUAUUAUAGUAAUGUUAUAUA	chrUn	-	18664050	18664299	AAUAUUGUAUUAUAUUAUAUUGUAUUGCAUUAUUUUAAUACUGGUGUAUUGUAUUAUGCUAUAUUGUAUUAACACUAUAUUAUAGUAAUGUUAUAUAAUAUUUGGUGCUAUACUGUAUCGUAUUAAUUUUUUGUGAUUAAUUUAAAUUAUAUAUUAUAUUAUAUUAUAUAAGUAUAUUUAAAUUGUAUUAAUUUUUUAUGUUAUCAUUAAUUUUUAGUUAAUAUUAAAGUUAAAUUUAUUUAUUAUUAUU	.(((.((((.(((((.(((((((((.((((((((.(((((.((((((........((((......))))..))))))))))).)))))))).))))))))).((((((......)))))).(((((((......))))))).......))))).)))).))).....(((((((.((((((...(((((((((......((((....))))....))))))))).....)))))).))))))).......	-44	42	37	37	61	99	52	50	73	48	0	0	0	1	0	2	0	0	0		79.4427	63.4206	70.9657	156.895	169.83	73.3166	110.734	140.11	72.2823	0	0	0	7.99463	0	1.93318	0	0	0
csi-miRN05	MIR171_1	21	0.5	CGAUAUUGGUGAGGUUCAAUC	UUGAGCCGCGCCAAUAUCACU	chr4	-	3390260	3390509	GGAAGCAAGAAAAAAACGAAAGCGAUAUUGGUGAGGUUCAAUCCGAAGACGGAUUUACACAUUGAAGUUGUAAAAGACGAUCUCAGAUUGAGCCGCGCCAAUAUCACUUAAUUUAUAAAAAUGAAUAUCCCUUUUGCUUUCCCUUUCAUUUCUUCAGAUUCUCUUUCGAGGAAUUUACUUGAUACAUUUUCACUGUAUUACUCUUUGCAUUAUGUUUAUCAUUGCAUCAUUUCAUCAUCUAGUACUUUUU	((((((((((.........(((.((((((((((.(((((((((.((.((((..(((((((......).))))))...)).)))).))))))))).)))))))))).))).((((((....)))))).....))))))))))........((((((.((.......))))))))......(((((((.......))))))).....((((..(((.....)))))))........................	-58	10	1	5	17	16	8	9	16	7	19	30	13	2	27	15	13	3	14		18.9149	1.71407	9.58995	43.725	27.4473	11.2795	19.9321	30.709	10.5412	25.2831	36.6171	16.6681	15.9893	29.0578	14.4988	15.734	3.47907	26.3605
csi-miRN06		23	0.6	AAAAUUUUGAGGGACUAAUGAUA	UCAUUUAGUCUCUCAAAAUUUUCU	chr1	-	9667895	9668144	GAGAAAAAGUAGGUAAGAGAAUAAAAUUUUGAGGGACUAAUGAUAAGGACAAUCACUAUCAUUUUUUAUUUUUAUCUAAUACUCUCCUUAUCAUUUAGUCUCUCAAAAUUUUCUUCUCUCACUUGCUAUUUCUAUAUUUUUAUAUAUGAAAAAAAAAGUAAGUUUCUUUUGAAUUAAAUACAGUCUCAUAAAAUCUAUCCCUAAUUAAUCAUUAUUAGGACCUUUGUAAUAUUAAAUAAAUUUGUAGACA	.(((((.(((((((.((((((.(((((((((((((((((((((((((((...................................))))))))).)))))))))))))))))).)))))).))))))).)))))....................(((((.......)))))............((((.(((((.......((((((........))))))...(((((........)))))))))))))).	-60.54	3	1	1	0	1	2	1	0	1	84	188	114	14	108	134	69	107	60		5.67448	1.71407	1.91799	0	1.71546	2.81987	2.21467	0	1.50588	111.778	229.467	146.167	111.925	116.231	129.523	83.5115	124.087	112.974
csi-miRN07	MIR535	21	0.6	GUGCUCUCUACCAUUGUCAUA	UGACAAUGAGAGAGAGCACAC	chr2	-	14795133	14795382	AUUGAAAUUCAAAGUAUUGGUUGUUGUCCAUCUGCCAUUAGAUUAAACAAAGUUGAUUUUGGAAGUUCUAUUAGAAGGUUUUCUGAUUGUAUUAUUACUUUUUUAUGCAGAUAUAUAAUCCUUGCCCAGACUCAAUACAAAUUUGCUUGACAAUGAGAGAGAGCACACCUGUCAGCAUUCGUGCAAAUGGCAAGGCUGUCUACUAGCGUGCUCUCUACCAUUGUCAUAAAAUUUGCUUAAAGCAGUUGAA	(((((...((...(((..((((((((((...((.(((..(((((((......)))))))))).))....(((((((....)))))))(((((............))))))))).))))))..)))...)).))))).(((((((...((((((((..(((((((((.(..((((((.....(((.....)))..))))...))..).)))))))))..))))))))..)))))))...............	-60.7	357	346	353	225	282	421	277	254	362	223	178	251	33	197	207	276	227	157		675.263	593.068	677.051	578.713	483.759	593.582	613.464	487.505	545.129	296.744	217.262	321.823	263.823	212.015	200.084	334.046	263.249	295.615
csi-miRN08	MIR535	21	0.6	GUGCUCUCUACCAUUGUCAUA	UGACAAUGAGAGAGAGCACAC	chr2	-	14852251	14852500	AUUGAAAUUCAAAGUAUUGGUUGUUGUCCAUCUGCCAUUAGAUUAAACAAAGUUGAUUUUGGAAGUUCUAUUAGAAGGUUUUCUGAUUGUAUUAUUACUUUUUUAUGCAGAUAUAUAAUCCUUGCCCAGACUCAAUACAAAUUUGCUUGACAAUGAGAGAGAGCACACCUGUCAGCAUUCGUGCAAAUGGCAAGGCUGUCUACUAGCGUGCUCUCUACCAUUGUCAUAAAAUUUGCUUAAAGCAGUUGAA	(((((...((...(((..((((((((((...((.(((..(((((((......)))))))))).))....(((((((....)))))))(((((............))))))))).))))))..)))...)).))))).(((((((...((((((((..(((((((((.(..((((((.....(((.....)))..))))...))..).)))))))))..))))))))..)))))))...............	-60.7	357	346	353	225	282	421	277	254	362	223	178	251	33	197	207	276	227	157		675.263	593.068	677.051	578.713	483.759	593.582	613.464	487.505	545.129	296.744	217.262	321.823	263.823	212.015	200.084	334.046	263.249	295.615
csi-miRN09	MIR164	21	0.7	UGGAGAAGCAGGGCACAUGCU	CAUAUGCUCUAGCUCUCCAGC	chr1	-	20120428	20120677	AAAGAGGGAGAAUGAGCCAAGCUGGAGAAGCAGGGCACAUGCUAAAUCCAUCAGUUGUGAGAAUUUUUGGAGUGUUGCAUAUGCUCUAGCUCUCCAGCUAGGACUUUCCCCCUAAAAGCACAAGAUUGGAGCCCUUCAGCAGGUUCUUGAACUUAAAAGAGGUAAGUGUCUUUCUGUCUUUGUACCACAUAUUGCAACUUAAAUAAUUUUCAAACAACGCAUGCUUAAAGAUCAAUAAUUGAAUGAAUAU	....((((.((..(((((.(((((((((.((((((((.((((....((((..((((.....))))..)))).....)))).)))))).))))))))))).)).))))).))))..(((((...(.((((((((........)))))(((((.(((.(((..((((((((....(.......)....)))).))))..)))...)))..))))).))))...)))))........................	-64.9	19	14	21	9	27	26	23	14	15	31	29	48	1	34	40	19	38	20		35.9384	23.997	40.2778	23.1485	46.3173	36.6583	50.9375	26.8704	22.5882	41.2514	35.3965	61.5438	7.99463	36.5914	38.6636	22.9959	44.0682	37.6579
csi-miRN10		24	0.7	AUAAGAGUUUGUGACUGUAUCAUC	UGAUAAUGUCAUAAUCUCUUGUAC	chr2	-	12466443	12466692	AUUUCCUUGUAACCCCAAUUUUUUUCUUUUUGUAAUGAUAAUGUCAUAAUCUCUUGUACAAAUUUAUCUUGUAUAAAUUAAUAUGGCAUUAAUUUAUUGGUUGAAUGAAAAAUAUAAAAUAAUAUAAAUAAAUCAUGUGGGUCAAGAGAUAUUUAAUUCAACUAAUGAAUUAACACCACAUCAAUUUAUACAAAAUAAAUUUAUAUAAGAGUUUGUGACUGUAUCAUCACUCUUUAAAUAAAUCUACUUU	...............................((.((((((..(((((((.((((((((.((((((((.(((((((((((.((.(((..((((((((((((((((((..................((((((..((.((.....)).))..))))))))))))))))))))))))..))).)).))))))))))).)))))))).)))))))).)))))))..)))))).))....................	-64.7	107	119	98	104	170	149	148	129	144	138	207	159	33	183	166	122	163	95		202.39	203.974	187.963	267.494	291.628	210.08	327.772	247.591	216.847	183.635	252.658	203.864	263.823	196.948	160.454	147.658	189.029	178.875
csi-miRN11		24	0.7	AAGAUAGGUAGAUUUAGUUAAUAG	GUUAGCUAGUUCUAUCUAUCUUUU	chr7	+	14837031	14837280	UCAUUUAGACUUUGGUUAUCUAAAGAUAGGUAGAUUUAGUUAAUAGGAAUAUAACAACAUCUAUAACCAUGUUAGCUAGUUCUAUCUAUCUUUUGAAAUUCCAUGUUUACUUGAAUUUUGUUAAUAGAAUUGACAUUUGGAUAAGUGUUAAUCAGAUGAAAUGUCUUUGUAACCAAUGCAUUAAUUCUGUAAUUUGUUCUCAGUUUUUAAUGGCCAGAGGGUUAUUACAGUUUAUAAACUGUGUCAUCAU	(((..(((((..(((...((.(((((((((((((.((((((((((((..((((........)))).)).)))))))))).))))))))))))).))....))).)))))..)))...........((((((((.....((((((((......((((...(((((..(((....))).)))))...))))..))))))))))))))))((((((((....))))))))(((((....))))).........	-62.6	68	47	33	59	141	50	60	67	98	3	16	9	2	7	5	2	5	1		128.621	80.5613	63.2937	151.751	241.879	70.4967	132.88	128.594	147.576	3.99207	19.5291	11.5395	15.9893	7.53352	4.83294	2.42062	5.79845	1.8829
csi-miRN12		24	0.9	AUCUAUUUGGAUGAAGAUAAGGGC	UCUUAUAUUCUUCCAAAUAGAUGA	chr7	-	31634730	31634979	UCAUUUUCCGUUAUUAAGUUUCAUCUAUUUGGAUGAAGAUAAGGGCAUUAUAAUCAACUUCAGUGGACAUUAUAAUAUAUUCAUCUUAUUAGGUAUUAUAUAGUUAAUUGAUGCUCUUAUAUUCUUCCAAAUAGAUGAUAUUUACUAACGAAAUGAGAUCUAAAUGUUAAUUUCUGACAGUGGGGUUUAGCUAUUUGUUGAAGUAAAUCUUAGAUGUAUGUGUUUUAUUCCAUUGAGUGAUAAAUAAUAU	((((((..(((((.(((((.(((((((((((((.(((.(((((((((............(((((.(((..((((((((..............))))))))..))).)))))))))))))).))).))))))))))))).))))).))))))))))).......((((((...((...(((((((((..((((((.((((.(((.....))).)))).))).)))..)))))))))...))....))))))	-67.8	82	109	103	109	202	163	160	103	141	0	1	1	4	2	1	1	2	1		155.102	186.834	197.553	280.354	346.522	229.819	354.348	197.689	212.329	0	1.22057	1.28216	31.9785	2.15243	0.966589	1.21031	2.31938	1.8829
csi-miRN13		24	0.9	UGUUGCUGUGUGUGGAUGUACGUU	CGUACGUCAUACACAGCAACAAU	chr8	+	21071472	21071721	CCCUCCUUCACGAGACCUCAAAUCUCUCAACGUGUGAAAGAUGAAACCAAGCUUUCAUGAGGGGCAAGUAUAACCACACAAAACCUCAAUAAUAAAAUUGCAUGUUUAUAUUUAUAAUAUUGCACGAGAAAAUCAAUUCAAAAAGGCCAAUGCUACGUAACGUACGUCAUACACAGCAACAAUAAUAGAUUUCAUCAUAAAUAUUGUUGCUGUGUGUGGAUGUACGUUACAUCAACGCAACGCAGGGGGC	.((((((.(((((((.........))))...)))((((((.((....))..))))))(((((.....................)))))..........((((...((((....))))...))))...(((......)))......((...(((...((((((((((((((((((((((((((((.(((((...))).))..)))))))))))))))).))))))))))))......)))..)))))))).	-67.5	74	95	59	56	121	130	122	87	128	103	75	75	11	130	108	77	61	54		139.97	162.837	113.161	144.035	207.57	183.291	270.19	166.98	192.753	137.061	91.5428	96.1622	87.9409	139.908	104.392	93.1939	70.741	101.676
csi-miRN14	MIR168	24	1	AUUUAUCUUGUACAAACUGACGUG	CAUGAGUUUGUACAAACUAAAUUU	chr7	-	9712643	9712892	ACAGCCACAAACUUUUGCACAAAUUUAUCUUGUACAAACUGACGUGCCAUUAAUUUAUUGGUUGAAUAAAAAUAUAAAAUAAUAAAAACAAAUCAUGUGGGCCAAAUGAUAUUUAAUUCAACCAAUCUUAUCAUGCCACAUGAGUUUGUACAAACUAAAUUUGUACAAGAGUUUGUGGCUCUAUUAUUACUCUUAUAAAAUACAGCUGGUUUCAAACCUCUAAAUGGCAUGAUUUUUUUUUCUUAAUUAU	..(((((((((((((((.(((((((((..(((((((((((.(.(((.(((......(((((((((((..((((((............(((.....)))..........)))))).)))))))))))......))).))).).)))))))))))..))))))))).)))))))))))))))................(((((.(((((((((...)))).......))).)))))))..............	-69.7	347	380	447	276	439	313	332	220	264	539	349	267	99	401	411	537	405	199		656.348	651.346	857.342	709.887	753.086	441.309	735.271	422.249	397.553	717.243	425.979	342.338	791.468	431.563	397.268	649.937	469.674	374.696
csi-miRN15	MIR168	24	1	AUUUAUCUUGUACAAACUGACGUG	CAUGAGUUUGUACAAACUAAAUUU	chr7	-	9715429	9715678	ACAGCCACAAACUUUUGCACAAAUUUAUCUUGUACAAACUGACGUGCCAUUAAUUUAUUGGUUGAAUAAAAAUAUAAAAUAAUAAAAACAAAUCAUGUGGGCCAAAUGAUAUUUAAUUCAACCAAUCUUAUCAUGCCACAUGAGUUUGUACAAACUAAAUUUGUACAAGAGUUUGUGGCUCUAUUAUUACUCUUAUAAAAUACAGCUGGUUUCAAACCUCUAAAUGGCAUGAUUUUUUUUUCUUAAUUAU	..(((((((((((((((.(((((((((..(((((((((((.(.(((.(((......(((((((((((..((((((............(((.....)))..........)))))).)))))))))))......))).))).).)))))))))))..))))))))).)))))))))))))))................(((((.(((((((((...)))).......))).)))))))..............	-69.7	347	380	447	276	439	313	332	220	264	539	349	267	99	401	411	537	405	199		656.348	651.346	857.342	709.887	753.086	441.309	735.271	422.249	397.553	717.243	425.979	342.338	791.468	431.563	397.268	649.937	469.674	374.696
csi-miRN16		21	1.1	UUCGUUCGUUGAAACUCUAAA	UAGGGUUUCAGUGAUCGAAAA	chr2	-	22128319	22128568	GCCAAUUAUCUCCAAUUUGUUAUUCGUUCGUUGAAACUCUAAACCUGUGACUACGAGACUACGAGACUACGAGAGCCAAAAUUAGGGUUUUCUUGGCUGUUUUUUGUUUUAGGGUUUCAGUGAUCGAAAACGAAAUUGGGGUUAUCAGGAAUAAUUUUAAAAAGCCCGGCAAAUUGCCGCUGCCCUUGUGUCGGCCAAUUGCUAAAAAAUUUGGCCGUUGUAAAACUAGAACAAACUUUUUUGCUUUUAG	.((...((.((((((((((((.((((.((((((((((((((((.........((((((..((.((.(((.(((((((........))))))).))))))).)))))))))))))))))))))).))))))).))))))))).))...))..............((.(((((...)))))..))........(((((((.(........).)))))))........((((((((((....)))).))))))	-71	92	96	82	73	99	117	113	103	131	1	0	0	0	0	2	0	2	0		174.017	164.551	157.275	187.76	169.83	164.962	250.258	197.689	197.27	1.33069	0	0	0	0	1.93318	0	2.31938	0
csi-miRN17	MIR1515	21	1.1	CAGCUUGUGUACAAUGAUAGU	UAUUGGAAUGGGCGGGUUGGG	chr5	-	24667328	24667577	GAAAAAUAUGGAGGGAGGUCCAAAAGAUUCAGACAGAGACGGCCCACAACUUCCUUAGUCCAUGAAGCCAAAGUGUAUGGCAGGUCAAAAGAAAGGGAAGAGAUAGUUGAAUUGUUGUUGAAGGAGGAGGGAACAAGCCACAACAACAACCACUUCUCUGUUGUUUCUAUUAUUGGAAUGGGCGGGUUGGGCAAGACAACUCUUGCUCAGCUUGUGUACAAUGAUAGUAGAGUUCAAUGUCAUUUUGAUC	......(((((((((((((.........((.......)).........)))))))...))))))..((((.......)))).((((((((((......(((((.(((.(..(((((((((..((....(....)...)).)))))))))).))))))))((((.(((((((((((...((.(((((((((((((((....))))))))))))))).))...)))))))))))..)))).)).))))))))	-71.4	48	65	57	46	65	82	59	74	57	32	44	48	6	63	65	47	92	38		90.7916	111.415	109.325	118.315	111.505	115.615	130.666	142.029	85.8352	42.5821	53.7051	61.5438	47.9678	67.8016	62.8283	56.8846	106.691	71.55
csi-miRN18	MIR393	21	1.1	AUCAUGCUAUCCCUUUGGAUU	UCCAAAGGGAUCGCAUUGAUCC	chr7	+	31958580	31958829	UCUCUAUUUUAUAUAUAUUGGAGUUUCCCCUAAACCACCCACCUCACUUUCCUCUAUAAUGGAGAGAGAGAUCAAAGAGAGAGAGAGAGAGAGAGAGAGAUGGUUUGAAGUUUUUGGUUUCUUGCUUCUGCAACUAGAGGAUAAAUCCAAAGGGAUCGCAUUGAUCCUAAGCCUUAAUUAUAAUUCUCAUACUUAAUGUUCAUGAGGAUCAUGCUAUCCCUUUGGAUUCCUCCUUCGGUAGCUCAUAUAU	..............((((..(((((.((..(((((((.((.((((.(((((((((......((........))......)))).))))).))).).).).)))))))..............((((....))))...(((((..(((((((((((((.((((.((((((..((.((((.(((.......))).)))).)).....)))))))))).)))))))))))))..))))).)).)))))..))))	-71.6	4	15	5	8	8	13	11	17	22	27	36	45	10	36	35	30	48	40		7.56597	25.711	9.58995	20.5764	13.7237	18.3291	24.3614	32.6283	33.1294	35.9287	43.9405	57.6973	79.9463	38.7438	33.8306	36.3093	55.6651	75.3158
csi-miRN19	MIR390	21	1.1	CGCUAUCUAUCCUGAGUUUUC	AAGCUCAGGAGGGAUAGCGCC	chr8	+	22526176	22526425	AAGUCCCAACCAUCACCAUGGUGUUUUUUUUUUAAUAUAUAUAUAUAUAAUUAUCACAAAUACUCGAAUAUUAGCUAUAUAUGAUAUAUCAUAGAGGUUAAUUUCGUUUGUCAAGUAUGGAGAAUCUGUAAAGCUCAGGAGGGAUAGCGCCAUGAUAAUAUUCUUUUUUAAUUAAUUAAUUAAUUCCUUGAUCAAUUAGCGGCGCUGGCGCUAUCUAUCCUGAGUUUUCCGGAUUCUUCUUGCUAGUUUU	........(((((....))))).................................(((((....((((.(((((((...(((((....)))))..))))))))))))))))..((((.((((((((((.(((((((((((.(((((((((((((.............((((((.(((((........))))).))))))...)).))))))))))).))))))))))).)))))))))).))))......	-70.7	530	416	471	234	262	277	366	287	385	214	190	197	19	198	183	231	130	93		1002.49	713.053	903.374	601.861	449.45	390.552	810.57	550.843	579.764	284.768	231.908	252.586	151.898	213.091	176.886	279.582	150.76	175.109
csi-miRN20	MIR396	21	1.5	UUCCACGGCUUUCUUGAACGU	GUUCAAGAAGCUGUGGAAAA	chr1	+	28388128	28388377	CUAAAUGGAUCAGCUCUUAUUUUUCCACGGCUUUCUUGAACGUAAAAGUGCUUCCGCCGGUUUGCAUAUACAAUUAGGCUGUUCAAGCACCAUUAAUUACGUUCAAGAAGCUGUGGAAAAAUACGCGUUGAUUCAGUGCAAAUUUGCUCUCCAUCCUUAAUUUCCUCAAAGGAAGGUUUAUUAAUUCUUGCUCCAAAAUUUUAGUCAUGCACUUCUUUUAAUUUGUUCCUUACUAGUUGAAAAUUCUGCA	.....(((((((((.(.((((((((((((((((.(((((((((((..(((((((.(((...(((......)))...))).)...))))))......))))))))))))))))))))))))))).).)))))))))(.(((((((......((.(((((..........))))).))......)))..)))).)..............((((....((((((((.((.....)).))))))))....))))	-76	7	12	6	24	24	51	38	43	48	24	58	42	5	69	45	25	38	30		13.2404	20.5688	11.5079	61.7293	41.171	71.9066	84.1576	82.5304	72.2823	31.9366	70.7931	53.8508	39.9731	74.2589	43.4965	30.2578	44.0682	56.4869
csi-miRN21		21	1.5	CGGGUUAUAAAUUCGGGUUGA	AAUCCGAAUUUUUCACCCGAU	chr8	+	9708300	9708549	CCCGAUUCAAUUCGAGCUCCAUUCAAACCUGCAAGCUGCAACCCGAAUUUUGGCUGCUGACAUUUGAGUUUUGAAAGCUUGAGUUUGGCGUUCAUACUUGGUAGUUGGCGUAUUUUCAUUAUAUAUUAUAUCUAAUUCGAACCCUACCCAAUCCGAACUCAAUCCGAAUUUUUCACCCGAUCCGAUCUGAUCCCAAUUAUAUUCGGAUCGGGUUAUAAAUUCGGGUUGAAUUCGGAUGAACUUUUAUCCA	.((((....(((((((((...((((((.((.((((..(((.((........)).))).....)))))).))))))))))))))))))).(((((.....(((((....((.(((.....((((...))))...))).))....)))))...((((((.(((((((((((((...(((((((((((..((((....))))...)))))))))))...))))))))))))).))))))))))).........	-76.4	1	2	0	4	1	1	1	0	3	169	242	205	31	241	242	167	160	126		1.89149	3.42814	0	10.2882	1.71546	1.40993	2.21467	0	4.51764	224.887	295.378	262.843	247.833	259.368	233.915	202.122	185.55	237.245
csi-miRN22		24	2	AUAAGAGUUUGUGGUUGUAUCAUC	UGAUAUAGUCACAAACUUUUAUAU	chr7	-	5682252	5682501	UAAGUCUGCUUAGUUUUUAUAUUUUGAAAAGAGUAAUGAUAUAGUCACAAACUUUUAUAUAAAUUUAUUUUGUACAAACUGAUAUAGCAUGAUAAAAUUAGUUGAAUUAAAUAUCACUUAGCACACAUGAUUUAUUUAUAUUAUUUUAUAUUUUCAUUCAACCAAUGAAUUAAUGUCACAUCAGUUUGUACAAAAUAAAUUUAUAUAAGAGUUUGUGGUUGUAUCAUCACUCUUAAAAAUAUCUUAAAAU	..................(((((((...((((((.((((((((((((((((((((((((((((((((((((((((((((((((...((((......(((.(((((((.((((((............(((((........)))))...))))))..))))))).)))......))))...)))))))))))))))))))))))))))))))))))))))))))))))).)))))).)))))))........	-80.1	53	68	70	58	88	81	91	61	66	61	94	65	16	92	88	46	65	32		100.249	116.557	134.259	149.179	150.96	114.205	201.535	117.078	99.3882	81.1722	114.734	83.3406	127.914	99.0119	85.0598	55.6743	75.3798	60.2526
csi-miRN23		21	3.8	CACGCGGCCAUCUCUCAUUGA	AAUGAAAGCUGGCCAUGUGGG	chr5	+	10687126	10687375	GCACCAUCGGCGAGCGACAGCCCACGCGGCCAUCUCUCAUUGAGAGAGCUGUGGGGUCAAUAGCACAGUUCUCUCAAUGAAAGCUGGCCAUGUGGGCAGUCAUUCUCCAUAAGGAGAGCGACUGUGCCCACCUGAUCAAAACUCCUUUAGAGUAAUUAAAUCUGGUAAAAGUUCUAACACUUGAUUGAGGGACUCAGGCCCGAGAACACUUUGUAAUUUGGGAACUUCACCUGUCACAUGUUAACUUGUU	((((..(((.....)))..(((((((.(((((.((.(((((((((((((((((..........))))))))))))))))).)).))))).)))))))((((.((((((....)))))).))))))))..(((.(((....((((.....))))......))).)))..((((..(((((..(((((((((..((((((..((((.....))))...))))))..)))))...))))..)))))))))...	-95.2	19	29	19	8	11	24	7	6	9	40	48	38	5	56	54	80	81	54		35.9384	49.708	36.4418	20.5764	18.87	33.8384	15.5027	11.5159	13.5529	53.2277	58.5874	48.7222	39.9731	60.2681	52.1958	96.8249	93.9348	101.676
csi-miRN24	MIR5067	21	4	UCCAAUCUAGGAUUAACGUCU	ACAUUAACCCUAGAUUGGAGG	chr1	-	15570672	15570921	CUCAAUUGCCCACUGCAUCGCCUCCAAUCUAGGAUUAACGUCUUGUUGAAUGACUACUCUAGCUGUUUGUCCGUGUGAUCAACAAGACAUUAACCCUAGAUUGGAGGUAAUGCAGCGGACAAUCGAGGAAUUGAGGGGGCUUGUUAUUCAAAACGACAACAGGGAGAGAUUUCAAAGGCAAGGUGCCAAUCAUGAGGGAAUACCUCAAGGUCCUGAGCCUGAGAGGCGACCUCCCGAACAAUAACUUGAG	.....(((.((.((((((.((((((((((((((.((((.((((((((((.(.((.((....((.....))..)))).))))))))))).)))).)))))))))))))).)))))).)).)))(((((..((((...(((((((((..((.....)).))))))(((....)))...((((...)))).....(((((.....)))))(((((....((((...))))))))))))...))))..))))).	-97.4	14	11	12	1	1	7	2	3	3	16	3	3	1	5	8	13	5	2		26.4809	18.8548	23.0159	2.57206	1.71546	9.86954	4.42935	5.75794	4.51764	21.2911	3.66171	3.84649	7.99463	5.38108	7.73271	15.734	5.79845	3.76579
csi-miRN25	MIR5067	21	4	UCCAAUCUAGGAUUAACGUCU	ACAUUAACCCUAGAUUGGAGG	chr6	+	5179413	5179662	CUCAAUUGCCCACUGCAUCGCCUCCAAUCUAGGAUUAACGUCUUGUUGAAUGACUACUCUAGCUGUUUGUCCGUGUGAUCAACAAGACAUUAACCCUAGAUUGGAGGUAAUGCAGCGGACAAUCGAGGAAUUGAGGGGGCUUGUUAUUCAAAACGACAACAGGGAGAGAUUUCAAAGGCAAGGUGCCAAUCAUGAGGGAAUACCUCAAGGUCCUGAGCCUGAGAGGCGACCUCCCGAACAAUAACUUGAG	.....(((.((.((((((.((((((((((((((.((((.((((((((((.(.((.((....((.....))..)))).))))))))))).)))).)))))))))))))).)))))).)).)))(((((..((((...(((((((((..((.....)).))))))(((....)))...((((...)))).....(((((.....)))))(((((....((((...))))))))))))...))))..))))).	-97.4	14	11	12	1	1	7	2	3	3	16	3	3	1	5	8	13	5	2		26.4809	18.8548	23.0159	2.57206	1.71546	9.86954	4.42935	5.75794	4.51764	21.2911	3.66171	3.84649	7.99463	5.38108	7.73271	15.734	5.79845	3.76579
csi-miRN26	MIR8721	24	4.3	ACAAGAGUUUGUGGCUGUAUCAUU	AAUGAUACAUCCACAAACUCUUGU	chr7	-	2876609	2876858	UGUGUAUCUGUUGUGGGUGUUUUCUUUUUGAGUAAUGAUACAUCCACAAACUCUUGUAUAAACUUAUUUUGUACAAACUGAUGUGGCAUGAUAAGAUUGGUUGAAUUAAAUAUCACUUGACCCACAUAAUUUGUUUUUAUUAAUUUAUAUUUUCAUUCAACCAAUGAAUUAAUACCACGUCAGUUUGUACAAAAUAAGUUUGUACAAGAGUUUGUGGCUGUAUCAUUGUUCUUUCUUUUUUCUUUUUAUU	....(((((.....)))))..........(((((((((((((.(((((((((((((((((((((((((((((((((((((((((((.((......(((((((((((.((((((...((((...(((.....))).....))))...))))))..)))))))))))......)).))))))))))))))))))))))))))))))))))))))))))).)))))))))))))...................	-100.3	219	350	280	267	442	332	417	288	349	433	583	454	73	504	517	249	373	248		414.237	599.924	537.037	686.739	758.232	468.098	923.518	552.762	525.553	576.189	711.593	582.102	583.608	542.413	499.726	301.367	432.564	466.958
csi-miRN27	MIR477	24	5.2	GAAACAACUUCGUGAGGUAGGAGA	UCCUACCUCAUGAAGUUGUUUCUA	chr2	+	27402435	27402684	UGUUUUCGGUCAUUUUCUCCUACCUCAUGAAGUUGUUUCUAAAACUACAAAUCAGGUAACUAAACUUCAAUCUUUCAUCUUGAUUUUCAUUUUGAAUGAAGCUCAAUUUAUCAUGAAUUUUAACAUGAAACCUCAGAUCAACUUCAUUCAAAAACGAAAAUCAAGAUGAAAGAUUGAAGUUUAGUUACCUGACUUGUAGUUUUAGAAACAACUUCGUGAGGUAGGAGAAAAUGACCGAAAACAUAUUUUA	((((((((((((((((((((((((((((((((((((((((((((((((((.(((((((((((((((((((((((((((((((((((((.((((((((((((.((......(((((........))))).......))....))))))))))))..))))))))))))))))))))))))))))))))))))).)))))))))))))))))))))))))))))))))))))))))))))))))).......	-157.9	59	55	46	27	69	61	27	43	42	0	0	1	0	0	0	0	0	0		111.598	94.2738	88.2276	69.4455	118.367	86.006	59.7962	82.5304	63.247	0	0	1.28216	0	0	0	0	0	0
csi-miRN28	MIR167_1	23	103.4	GGUCAUGCUCUGACAGCCUCACU	UGAAGCUGCCAGCAUGAUCUAU	chr5	-	32493947	32494196	UUCUUAGCUUGUAAUACAUACAUGGUCACUGUAAUUAUUUAAGCAAACACAGUCACAGUGAGUGAGUUGAUGAUGAGUUGACUAGUUCUUUUGCACACAAGCAGUCUACAAGGGGAAAAAGUGAAGCUGCCAGCAUGAUCUAUCUAGCGCAUUUGGUUAGUGAAAGUAAUAAAUAAAGAAGCAAGUACGAUACUAACCCUAGCUAGGUCAUGCUCUGACAGCCUCACUCCUUCCUACUUGCGGACCCAUU	......((((((..........((((((((...((((((....((..(((.......)))..))....)))))).)).))))))............)))))).((((.(((((((((..(((((.(((((.(((((((((((.((((.......((((((((...(((.................)))..)))))))))))).)))))))))))..).)))).)))))..))))).)))).)))).....	-72.7	9	8	11	14	21	10	21	28	18	2	0	0	0	10	8	9	25	5		17.0234	13.7126	21.0979	36.0088	36.0246	14.0993	46.5081	53.7407	27.1059	2.66138	0	0	0	10.7622	7.73271	10.8928	28.9922	9.41448
csi-miRN29		24	302	AUUUAAUGUAUGUUACUCCACUCA	AGUGGAGUAACAUACAUUAAAUGC	chr6	+	5383095	5383344	UUUAUGAAUCCCUCUAACAUGCAUUUAAUGUAUGUUACUCCACUCACUGUUCAUAUGAGUGGAGUAACAUACAUUAAAUGCAUGUUGGGGUUUGCCUCACUUUAUAUUUCGGUCCAUUUUUGUCACCUUUACCUAAACAGUAAGGACAAACUAAAACAAUUGAUUUACUUGACCGCUGGUUUUUGCCUCACAGAAAUGAACGAAAAAAUCACAAUUUCAAGCAAAGUGCAGAUCUAUGUAACUCCUCUAU	....((((((...(((((((((((((((((((((((((((((((((.........)))))))))))))))))))))))))))))))))(((((((((.((((((......(((.((....))..)))......)))..))).))).)))))).........))))))(((((....((((((((...(((......)))....)))))))).....)))))...((((((......))).))).......	-76	39	100	75	52	58	67	48	28	45	21	19	7	2	32	27	19	14	9		73.7682	171.407	143.849	133.747	99.4965	94.4656	106.304	53.7407	67.7647	27.9445	23.1908	8.97514	15.9893	34.4389	26.0979	22.9959	16.2356	16.9461
csi-miRN30	MIR3627	22	347.7	UUGUCGCAGGAGCGUUGGCACC	UGCCAGCAUCCUGUGACAAGA	chr6	+	19948441	19948690	AUUAAAAGAAGUUCAGGGGCUCUUGUCGCAGGAGCGUUGGCACCUGCACCGGCCACCGUGUGUAUGUGGUGUCGCAAGUGCCAGCAUCCUGUGACAAGAAGCCCUAAAACUUCUUCGCUCACAUUUUUGCUACCCUCUUCUCUUCUCGUUGUUCAUCUAUAAAUGUUUUCAUUCACAGGUAUGAAUCUAUAUAUUAAUUCUUCAUAUAUGUUUUCUUAGGUAUGAAUCUAUCUAUAUAUUAAUUCUUCCU	.....((((((((..((((((((((((((((((..((((((((.(((....(((((.........)))))...))).)))))))).)))))))))))).))))))..))))))))..............................................((((....))))...(((...((((..((((((..((..(((((((.((......)).)))))))...))..))))))..))))..)))	-79.2	98	79	79	56	90	103	43	49	72	0	0	1	0	1	0	1	0	0		185.366	135.411	151.521	144.035	154.391	145.223	95.2309	94.0463	108.423	0	0	1.28216	0	1.07622	0	1.21031	0	0
csi-miRN31		21	355.9	UUCUUUUUGCUACUUCUACUG	GUGGAAGUAGCAAAGAAAAGC	chr5	-	7058643	7058892	UAGGAGUGUACCUUUCCCAUGCUUCUUUUUGCUACUUCUACUGGGAUCUUUUUUCCCUUGGAAGUUAGGCAAAAAAAUGCUAGUGGAAGUAGCAAAGAAAAGCUCUGUAAAGGGCACUCUCAUAUUCAAGAUGUAUCAAUAAAUUCAUAUCGCAAUGGAAAAAGAUUUUCCAGUUAUUCUCAUUAAUAGCCUUCUCUCUUCAUCCAUCUCGGUAGCUUUGCUUUCCAAAUCUAAUCCUGCAUCUAACCCC	..(((((((.(((((.(...((((.(((((((((((((((((((.((.((((((.(((........))).)))))))).))))))))))))))))))).))))...).))))))))))))........(((((((............(((((..(((((..((((.......((((((......))))))......))))..)))))..)))))((...))................)))))))......	-74.1	43	39	60	11	11	19	14	8	18	87	94	76	10	35	73	36	37	15		81.3342	66.8487	115.079	28.2926	18.87	26.7887	31.0054	15.3545	27.1059	115.77	114.734	97.4444	79.9463	37.6676	70.561	43.5712	42.9085	28.2434
csi-miRN32	MIR396	21	375.2	AUUCAAGAAAGCUGUGGAAAA	UUCCACAGCUUUCUUGAACUGU	chr7	-	3041240	3041489	UCUAAUUUCUUUCCCUUUUGUUGUGUUUGUCUAUAGUGUCUAUCCAAAACGUAGACAAAGAUCAAAAGAAUGCAAUUAGGGUUUUUGGGAUAAUGAACUCUGCACGUAUGGGUUUGAAUCGAAGGUCCUCUUUGUGAUCUUCCACAGCUUUCUUGAACUGUCUUGAAUUUUCCGAUCGAUACCGGUGCAUGAUUAAUUCCCAACACAAUUCAAGAAAGCUGUGGAAAACUACUAAGAGGAUUUGGUCAUC	....(((((...((((...(((((((((........(((((((.......)))))))..........))))))))).)))).....)))))..(((((((.........))))))).(((((..((((((((.(((...((((((((((((((((((.(((...(((((.((..((((....))))....))..))))).....))).))))))))))))))))))...))).)))))))))))))....	-73.1	0	0	0	1	7	3	1	0	0	104	28	45	4	77	62	156	144	97		0	0	0	2.57206	12.0082	4.2298	2.21467	0	0	138.392	34.176	57.6973	31.9785	82.8687	59.9285	188.808	166.995	182.641
csi-miRN33		21	459.4	UUGAGAAGUGUAGUAUUAUUU	AUAAUACUACACUUCCGAAGU	chr8	-	2108425	2108674	AUGUGAAUAAUAGGUUUAAAUGAAAAAGUCAUGAUAAAAUAAUACUACACUUCCGAAGUUGUAUCCCAACCUUGUCUAUCUCAUGCAUGGUGACAUUUAUCCAUUGGAUGGUGUGAGGGAUUAAUAUGUAAUUUGACAUCUUUUGAAAUUGACACUACAGUAGAUGAAUGUCACUCAGUACGUAGGAUUCAAAUAUUGGGAUACUACUUGAGAAGUGUAGUAUUAUUUUAUCCGACACAUAUGCAUGGCA	(((((..............((((.....))))(((((((((((((((((((((..((((.(((((((((..((....((((.(((..((((((((((((((.((((..((((((.((...((((.((((......))))...))))..)).)))))))))).)))))))))))).))...))).))))...))..))))))))).))))..)))))))))))))))))))))...)))))..........	-83.5	18	17	27	12	30	35	47	26	27	69	115	91	13	65	84	49	60	45		34.0469	29.1392	51.7857	30.8647	51.4637	49.3477	104.09	49.9021	40.6588	91.8177	140.366	116.677	103.93	69.9541	81.1935	59.3052	69.5814	84.7303
csi-miRN34	MIR3627	22	530.9	UUGUCGCCGGAGAGAUAGCACC	CGCCAUCUCCCGGUGACAAGA	chr6	-	19944457	19944706	GAGAGGGGGGCUACAGGGAUUCUUGUCGCCGGAGAGAUAGCACCUACUACCUCUUAAUUGCAUUAACUAAGUUGUGCAUAAAUAACGCCGUAAGCGCCAUCUCCCGGUGACAAGACUCCCUUCAUCCUCUAUAUAUAUAUAUCAAAUGUCGUCAGUCUACUGAUUUUGGUUUGAGUUGCUGCAGCACAGUGACAUUUAAGUACACGAAAUUAGGUUUUGUUAAUUAUCAACUUUCUUCAUCUCUUUCUCU	((((((((((....(((((.((((((((((((.(((((.((.(.(((...........(((((.(((...))))))))...........))).).)).))))))))))))))))).)))))....................((((((...(((((....)))))....))))))(((((((.....)))))))..........(((((((...)))))))...................)))))))))).	-76	159	139	104	17	36	36	40	25	22	14	38	40	2	47	36	177	56	40		300.747	238.256	199.471	43.725	61.7565	50.7576	88.5869	47.9828	33.1294	18.6297	46.3817	51.2865	15.9893	50.5822	34.7972	214.225	64.9426	75.3158
csi-miRN35		24	611	ACCGUACCACUGUUGCAACAUAGC	UAUGUUGCAACAAUGGUAUGGUA	chr3	-	26993766	26994015	GAACGUUUCUUUUUCUUGGAAAAAAAUAUAUAAAUUUUAAUAUAACUAAAAAUGUAAAUUUUAAUAUAACUGAUUAUUUUAUGUAGUUAUAUCAGGACAAAAUUAUGUUGCAACAAUGGUAUGGUACCACGGUUACAACCAGCCAUUGAAUCUAUAGUUGUACAGUUAUAUUAACAAGAUCCAAUGGCUGAAAGUAACAGUGGUACCGUACCACUGUUGCAACAUAGCUGAACUCGUUAUAUCAGUACAA	.(((((((((.......)))))....(((((........)))))....(((((....))))).(((((((((((......)).))))))))).((..((...(((((((((((((.((((((((((((((.(((((...(((((((((.((((...((((...........)))).)))).)))))))))...))))).)))))))))))))).))))))))))))).))..))))))............	-80.5	43	56	48	41	75	70	53	55	69	46	49	42	10	64	55	43	38	36		81.3342	95.9879	92.0635	105.454	128.659	98.6954	117.378	105.562	103.906	61.2118	59.808	53.8508	79.9463	68.8779	53.1624	52.0434	44.0682	67.7842
csi-miRN36	MIR947	24	1071.1	ACAAAAAUUUGUGACUGUAUCAUU	GAUAGAGUCAUAAAUUAUUGUAUA	chr1	-	25326565	25326814	UAUAUUUACAUUAUUUAAUUGUACUUUAUGUAAUGUAUUGUAUAAGAGUGAUGAUAGAGUCAUAAAUUAUUGUAUAAACUGAUGUGGCAUUAAUUCAUUGGUUGAAUGAAAAUACAAAAUAAUAAAAAUAAAUUAUGUAGGCCAAGAGAUAUUUAAUUCAACUAAUAAAUUAAUACCACAUCAAUUUGUACAAGAAAAAUUUAUACAAAAAUUUGUGACUGUAUCAUUACUCACUCAUUGUACAAAUACC	......((((((((.(((.......))).))))))))(((((((((((((((((((.(((((((((((.(((((((((.((((((((.(((((((.(((((((((((..(((((....(((((........))))).............))))).))))))))))).))))))).))))))))................))))))))).))))))))))).))))))))))).....)))))))).....	-73.5	20	33	29	31	50	35	55	34	45	59	95	91	17	76	79	63	60	43		37.8299	56.5643	55.6217	79.7337	85.7729	49.3477	121.807	65.2566	67.7647	78.5108	115.954	116.677	135.909	81.7925	76.3605	76.2496	69.5814	80.9645
csi-miRN37		21	1251.6	AUGACAGAAGAGAGAGAGUAC	GCUCUCUCUUCUCCUGUCAUUG	chr4	-	5740031	5740280	GCUUAACUAUGAACUUGGUUCGAUGACAGAAGAGAGAGAGUACAACCCGCCAUUAGCUAAAGAGUCUUUGCUUUUGUUGGGAGUGUGCUCUCUCUUCUCCUGUCAUUGAGUUAUUUUUAUUUGUCAUUUAAUUAUUUGUUAUGCUUUGCAAAUCUUUUUAUGCGUAAUUUAACUCUUAAAGAUUUUGAAAUUCAUAAUUUAAUUUAUUUAUUUUUGGAAAUUCAUCAAGUCAUUAUCAAAUUAUUGUUAU	.....((.(((((..((((((((((((((.((((((((((((((.((((.((..(((.((((...)))))))..)).))))..))))))))))).))).))))))))))))))..)))))..))(((..((..((((((........))))))..))..))).(((((((......(((.(((((((((.(((..((..(((.....)))..))..))).))))..))))).)))..)))))))......	-65.7	126	123	128	79	169	275	123	127	197	90	115	140	11	127	117	132	101	52		238.328	210.831	245.503	203.192	289.912	387.732	272.405	243.753	296.659	119.762	140.366	179.503	87.9409	136.68	113.091	159.761	117.129	97.9106
csi-miRN38		24	3212.9	AAAUGCGGAUUUGUUGUAUACACC	GUAUACAAUGAAUCUGCAUUUUA	chr5	+	1908258	1908507	GUGUUGAUUCCCGCAUCUUUUAAAAUGCGGAUUUGUUGUAUACACCAUAUGGUGUAUACAAUGAAUCUGCAUUUUAAAAGAUGUGGGCAUCCGCACUUGAGAUUGAUUAACACACAUAUAUAUCCUUUUCUCAUGUCGACACAAACAUGCACAUUUCGUGUAGAUUCGCUAUUACAUCAUAAGGUGUAAUAGUAUUUUUGUGCAAUUAGCUAUAACACUGGAUGGUUUAAUAGCGAAUACGCAGUUAGGC	((((.(((.(((((((((((((((((((((((((((((((((((((....))))))))))))))))))))))))))))))))))))).))).))))..((((..(((..............)))..)))).(((((........)))))........(((((..((((((((((.(((((..(((((.(((((...............))))).)))))..))))).)))))))))))))))........	-101.5	111	103	145	153	206	132	204	119	147	620	621	555	148	553	648	525	754	404		209.956	176.549	278.109	393.525	353.384	186.111	451.793	228.398	221.365	825.029	757.974	711.6	1183.2	595.148	626.35	635.413	874.406	760.69
csi-miRN39		24	3596.5	GUGGCAAAUAGUGAAUGGAUAAGG	UUAUCCAUUCAUUCCUUGCCAUGU	chr7	+	26424532	26424781	GAUGUGACAUUCAUCUAUUGGAUCAUCAAUUCAUAACUUGUAAAAUAACUUUUUACUCUGUUUCACUAUCCCAUGGAUGAAUGUCAACUCACUUGGGAUUGAAAGAUUUGAGGGAAAAUUCUUGGGUGCUCCUAGAGCAAUGCUUCUUAUCCAUUCAUUCCUUGCCAUGUGUAAGCAUCAACCAAUCAUGAUAAUAUGUAUAAACACGUGGCAAAUAGUGAAUGGAUAAGGAGCAAUGCUCUAGGAGCAU	....((((((((((((((.((((...........(((..((((((.....))))))...))).....)))).))))))))))))))..((.(((.(((((....))))).)))))..........((((((((((((((.(((((((((((((((((((..(((((((((((..((((((........))).....)))....)))))))))))..))))))))))))))))))).))))))))))))))	-103.4	91	100	95	114	242	208	145	147	163	453	674	568	82	921	727	422	803	426		172.126	171.407	182.209	293.214	415.141	293.266	321.128	282.139	245.459	602.803	822.665	728.269	655.559	991.195	702.71	510.751	931.23	802.113
csi-miRN40	MIR160	21	4866.7	UGCCUGGCUCCCUGUAUGCCA	GCGUAUGAGGAGCCAUGCAUA	chr7	-	28082583	28082832	UGUCUAUAUAUUUAUAAUUAUGUGCCUGGCUCCCUGUAUGCCAUUUGCAGAGUCAAUCGAAACAUCGAUGGCCUCCGUGGAUGGCGUAUGAGGAGCCAUGCAUAUUCCAUGUAUAAUAUAUACCCAUAGAUAUGGAUUCUUGAUUUUUUUUUGCAGGUUAAUUUUUUUUUCAUUUCUUCCAACUUGAGAAGGGCAGCAUUGUAAUUUUGUAAGAUGCAGGGUUCACUCUUUGUGCCUAAAAGGUACAAUC	....((((((((((((...((((((.(((((((.((((((((((((((.((((((.((((....))))))).))).)))))))))))))).))))))).))))))....)))).)))))))).....(((..((((((((..(((((...(((((((((....(((((((((............))))))))).))).))))))......)))))..)))))))).)))((((((((...))))))))..	-78	474	745	532	201	383	554	258	419	527	414	615	860	43	432	651	347	299	217		896.568	1276.98	1020.37	516.983	657.02	781.103	571.386	804.192	793.599	550.906	750.651	1102.66	343.769	464.926	629.249	419.978	346.747	408.588
csi-miRN41		22	5908.3	UUUCUCUUAUCUUUUAUCUGUG	CAGGUAAAGAUGAGAGAAAAA	chr4	-	7873462	7873711	UCCAUAAGAGUAGUGCUUGGCACAGGUAAAGAUGAGAGAAAAACAUCAGAGAAGAGAGAAAUGUGGUCCCUCUCUAUCCACCCACCCAUUAGUCUCUCGUUUCUUUUCUUCUUUUUCUCUUAUCUUUUAUCUGUGCUUAGCAUUUUUCUUCGAUAAAAGGCCUCCUUCUAAUCUCUCUGUCUAGUUAAUAAUGAUUAUAAUUGCUCCCUUUAGCUUUUUUUGUUUUAAAUUAAUAUUUAUUUUACCGAUU	.....(((((.((((((.(((((((((((((((((((((((((....((((((((((((...((((...................))))...))))))..)))))).....))))))))))))).)))))))))))).)))))).)))))......((((...))))........((.((..(((.((((.(((((((((..(((......))).....))))....))))).)))).)))..)).))..	-64	502	665	547	318	817	704	562	607	597	4	2	3	4	1	3	1	2	3		949.529	1139.86	1049.14	817.914	1401.53	992.594	1244.65	1165.02	899.011	5.32277	2.44114	3.84649	31.9785	1.07622	2.89977	1.21031	2.31938	5.64869
csi-miRN42		22	5908.4	UUUCUCUUAUCUUUUAUCUGUG	CAGGUAAAGAUGAGAGAAAAA	chr4	-	7873555	7873804	AUUUGGGCAAUCUCGUCAUUUUACCUGUCAAUCGCCACUACAAAACGAGGAUACGACUCCGCGCCAUUUCUCACAGUAAUCAUCGCCUUCAAUUCCAUAAGAGUAGUGCUUGGCACAGGUAAAGAUGAGAGAAAAACAUCAGAGAAGAGAGAAAUGUGGUCCCUCUCUAUCCACCCACCCAUUAGUCUCUCGUUUCUUUUCUUCUUUUUCUCUUAUCUUUUAUCUGUGCUUAGCAUUUUUCUUCGAUAAA	...(((((....((((..........(((..(((...........))).)))))))....)).)))................................(((((.((((((.(((((((((((((((((((((((((....((((((((((((...((((...................))))...))))))..)))))).....))))))))))))).)))))))))))).)))))).))))).......	-66.3	502	665	547	318	817	704	562	607	597	4	2	3	4	1	3	1	2	3		949.529	1139.86	1049.14	817.914	1401.53	992.594	1244.65	1165.02	899.011	5.32277	2.44114	3.84649	31.9785	1.07622	2.89977	1.21031	2.31938	5.64869
csi-miRN43	MIR160	21	7744.8	UGCCUGGCUCCCUGUAUGCUU	AGCGUGCGAGGAGCCAUGCAUG	chr6	-	12799913	12800162	GUUUGACGAUUGAUAUAUAGUAUGCCUGGCUCCCUGUAUGCUUUUUGCAAAGCCCAUCAGAAGAUUGGUGGUCUUGGCGGAUAGCGUGCGAGGAGCCAUGCAUGCUAAAUUUAGUGUCAAAAGCUUUAGCUGCAGCUCCGCUUUUGAAUUUUUCUGUCUGUUUUGGAAAUUACAGAAUGCUUUUAAAUCCUUUGAUGUUUAUCCCAUGGUAGCCGCCAAGUUAUUACUCAGGUAAAUCUUCUGUCCACGC	....(((((((((....((((((((.(((((((.((((((((.(((((.(((.((((((......)))))).))).))))).)))))))).))))))).))))))))...))))).((((((((...(((....)))..))))))))......(..(((((..(....)..)))))..).................(((((((...(((((((......)))))))....)))))))....)))).....	-79.1	1610	2014	1584	629	1206	1770	531	825	1022	541	882	724	61	492	579	238	258	166		3045.3	3452.14	3038.1	1617.82	2068.84	2495.58	1175.99	1583.43	1539.01	719.904	1076.54	928.286	487.672	529.499	559.655	288.054	299.2	312.561
csi-miRN44		24	10113.7	GUACUGUAGCUGUGAGGGGGACGU	CGUCCCCCUCACGGCUACAGUACC	chrUn	+	4097900	4098149	CUUACAUUACCUUACAUUUGUUGUAAGGUAUGGUUAGGCAGAAAUCAGUAAUUGGAGGUGGAGCCAGGUGGGUCAGUUAUUGAUUUUUUUGUCUGCUUGUACCUUACAGCAAAUGUAAGGUAGCAAUAUAUAUAUGGCUGGCGCUAAGUUAGGUGCACGUAACUUGCGUCCCCCUCACGGCUACAGUACCCGAACCCACCAUGGGUACUGUAGCUGUGAGGGGGACGUAAGUUACGUGCACGUAACUUAG	......(((((((((((((((((((((((((((.((((((((((((((((((((........(((.....)))))))))))))))))..)))))).)))))))))))))))))))))))))))....................((((((((.(((((((((((((((((((((((((((((((((((((((...........))))))))))))))))))))))))))))))))))))))).))))))))	-150.8	1467	1296	1572	2153	2994	2872	1835	1087	1476	14	4	6	15	5	8	4	9	6		2774.82	2221.43	3015.08	5537.64	5136.08	4049.33	4063.92	2086.29	2222.68	18.6297	4.88228	7.69298	119.919	5.38108	7.73271	4.84124	10.4372	11.2974
csi-miRN45	MIR160	21	17177.1	UGCCUGGCUCCCUGUAUGCCG	GCGUACGAGGAGCCAAGCAUA	chr2	+	7768984	7769233	AGAAGGUGAAAUUAAUGGGUUAUGCCUGGCUCCCUGUAUGCCGCAAGCAGACGACAAUCUGCCGGAGAUUGGCCGUUGCUGGUGGCGUACGAGGAGCCAAGCAUACUAUUCUUCCUUCCCUUUCUCUUUAUAUGCAUGAACAAUAAUACUAGACAAUACAAACUGCGUUUACAAAUUUAAUGCUUUUUUUUUUUGUAUUUUAUGUUUGCAUGUUCAUUCAUAAUUAGCUAUAUAAGUUGAUCCUUUUGUU	.(((((.(((...(((((..(((((.(((((((.((((((((((.(((((.((.((((((.....))))))..))))))).)))))))))).))))))).)))))))))).....)))))))).......((((.(((((((.....((..((.((((((((..(((((.........)))))........))))))))))..)).....))))))).))))(((((((.....))))))).........	-79.4	2122	2417	1865	671	1100	1607	828	1308	1784	1289	1916	2487	173	1662	1919	1631	1540	941		4013.75	4142.91	3577.05	1725.85	1887	2265.76	1833.75	2510.46	2686.49	1715.26	2338.61	3188.74	1383.07	1788.67	1854.88	1974.02	1785.92	1771.8
csi-miRN46		24	18205.6	AUUGGUCGGGUGCACCACCUCAGC	UGAGGUGGUGUGUCCGACCAGUGG	chr8	+	7523271	7523520	CCUACGCAAAUGGUAGGUUACCAUUGGUCGGGUGCACCACCUCAGCAUUUGACGCGAAAAACUUGCAUACGUCGGGUUUAAAUGCUGAGGUGGUGUGUCCGACCAGUGGUAGCCUGCCGUUUGGGUUGGUUAGGUGAACCCCAUUGUGGGACUCACCCAGGUUAAUUAUUCAGAUUUUAUUUUAUAAAAUAAAAAUAGUGGGUUGCUACCCAUAUGGCAAAUUUCUACCGCGCUGAGGUGGUGCUUCUAG	((.((.(((((((((((((((((((((((((((((((((((((((((((((((.(((..............))).).)))))))))))))))))))))))))))))))))))))))))))))).)).))...(((((..((((...))))..))))).................((((((((....))))))))...((((((....))))))..((((.....(((((.......))))))))).....	-122.2	459	580	547	559	1115	1016	770	846	1098	1040	1423	1342	164	1552	1437	1069	1432	887		868.195	994.16	1049.14	1437.78	1912.73	1432.49	1705.3	1623.74	1653.46	1383.92	1736.87	1720.66	1311.12	1670.29	1388.99	1293.82	1660.67	1670.13
csi-miRN47		24	20019.2	AUUUUAAAACGUGCGGAUGUCUGC	AGACGUUCGCACUUUUUAAAAUGC	chrUn	+	51273814	51274063	ACACGGUGACUGAUAGUAUAUUGUCAUUUUUCCUUGCUUUAGAUGCAUGGUAUAAUCUGAGAGAUUAAAUAUAUAUGUAAGGAUUCUCAUGUGCAGACGUUCGCACUUUUUAAAAUGCAGAUUUAUGUUAGUUCAUGCUAAUUAGCUCAAAUUUAACAUUCUUAUUCAUGUUAAUUAGCUCAAAGUUAACAUUUUCAUAUCUGCAUUUUAAAACGUGCGGAUGUCUGCACUAAAGAAUGAUUAUAUAUAU	....((((((............))))))...((.(((.......))).))..((((((...))))))...((((((((((..(((((...((((((((((((((((.(((((((((((((((..(((((((.....((((((((((.......................))))))))))......)))))))......))))))))))))))).))))))))))))))))...)))))..))))))))))	-86	964	1068	991	1071	2199	1617	1817	1891	2406	2872	3677	3597	577	3879	3283	2154	2611	1622		1823.4	1830.63	1900.73	2754.67	3772.29	2279.86	4024.06	3629.42	3623.15	3821.75	4488.04	4611.94	4612.9	4174.64	3173.31	2607.01	3027.95	3054.06
csi-miRN48	MIR482	22	72920.9	UCUUACCUAUGCCACCCAUUCC	AAUGGGUGCAUGGGCAAGAGA	chr2	+	9946338	9946587	GCUCUAGUGCUUUGGGAGUGGGAGCGAAACCCUAGUCCUCCAAAUUCUACUAUAAAAUGGAAAGGAACCUCUCAUCUCUGAAUUACAUGGAGGCGGCCUUGAACCCCAAAGAAGACGGAAAGAGAAAACAGAGAAGAAGAAGAGGGGAAAUUUCGGGAAUGGGUGCAUGGGCAAGAGAACGAGAAAAAGAAAAUAUAUACUUUCUUUCUUACCUAUGCCACCCAUUCCUUUGAUUUCCUUCACUUCCUCC	.........((((((((.((((........)))).)))(((...(((((........))))).)))...((((...((((..((...(((.((..........)))))...))..))))..))))...)))))..((.((((.(((((((((..(((((((((((((((((.((((((..(((................)))..)))))).)))))).)))))))))))..)))))))))..)))).)).	-75.1	6998	7927	7563	5109	7463	7998	6336	6945	9177	7887	8537	11113	949	8850	8621	9357	9465	5442		13236.7	13587.4	14505.8	13140.6	12802.5	11276.7	14032.2	13329.6	13819.5	10495.2	10420	14248.7	7586.9	9524.52	8332.96	11324.9	10976.5	10246.7
csi-miRN49	MIR156	22	114678	GCUCUCUGUGCUUCUGUCAUCA	GUGACAGAAGAUAGAGAGCGC	chr7	-	24974091	24974340	GGGUCUUAGCUUCUCUCUUUCUGCGCACAACUUUCCUUUUACAGUAACACUUAAUUUUUUUAUAAGCAAAAUCUUUUUUCUUUAAUAAAAUGAUAGUUUAAUUAGUUAAUUAGUGUCAGAGGAGGGAAAUGGGUGAUGCUGGUGACAGAAGAUAGAGAGCGCAGAUGAUGAUAUGCUCUAAUGGAGUUUGUAUAUCACUCCUUUGUGCUCUCUGUGCUUCUGUCAUCAGGCCAAUUCAGUCCCUCCCCUC	((((....((............)).....)))).............(((((.((((......(((((...(((.((((........)))).))).))))).......))))))))).((.(((((((..(((((....(((((((((((((((((((((((((((.((((((((((.............)))))))).)).)))))))))))))).)))))))))))))....))))).))))))).)).	-82.2	20085	20777	22885	6543	11304	14627	5179	6185	8372	14791	15767	8895	1533	10996	12988	7356	5880	3572		37990.6	35613.2	43893.2	16829	19391.5	20623.1	11469.8	11870.9	12607.2	19682.3	19244.7	11404.8	12255.8	11834.1	12554.1	8903.05	6818.97	6725.7
csi-miRN50	MIR9560	24	147421	ACAGGAGGUGGAACAAAUAUGAAA	UCAUAUUUGCUCCACCACCUGUGG	chr3	-	18988847	18989096	UUCAAGGUGUGAUUCUGAAUGCACAGGAGGUGGAACAAAUAUGAAAUUUUCAUUGAAAUUCAUAUUUGCUCCACCACCUGUGGAUUCAAAUUCAGCCUUAGAGAUUGCCGCAUUCUAGCGAGGAUCAACUUUUUCUCUCAAAAUAAUUCUUGGUGGCCGAGAUCAUCAACAAGUGCAUCGUCAAGAAAAUGAAAACGUUGAUGUAUCCAAUCAAAAUCAAAUUUCAAAAUAUAUAAGAUGGUCAAAGUUU	.(((((((.(((...(((((.((((((.((((((.((((((((((.(((.....))).)))))))))).)))))).)))))).)))))...)))))))).))((((..(((......)))..))))((((((..((.((........((((((...)))))).(((((((..((...((((.......))))..))))))))).................................)).))..)))))).	-70.9	1620	2044	2311	7991	10509	7998	15647	15116	16186	15341	14961	12604	4407	34591	30746	29907	41745	25369		3064.22	3503.56	4432.48	20553.3	18027.7	11276.7	34653	29012.3	24374.2	20414.1	18261	16160.4	35232.3	37227.4	29718.7	36196.8	48411.2	47767.2
csi-miRN51	MIR482	22	268031	UCCCUACUCCACCCAUGCCAUA	UGGUAUGGGUGAGUAGGGAAG	chr6	+	1186253	1186502	AAGCACUAUAUAUACUAACAUAACGAACAAGAGUUGGAGCAUCACAAUGAGCUUAAAAUUGGGUAGCCGCAAAUAGGGAGUAAUGGAGAGGGAGUUGAAGGAUAUUGGGAAGGUUUUGGUAUGGGUGAGUAGGGAAGAUAAUUUAACUAAGUAAUAAUAAUAUCACUUUUUUCAUUAUUACUAUUUACUUAAGGAAUUUGUAUAUCUUCCCUACUCCACCCAUGCCAUAGGUUUCCCAUUAUUCCUCCCU	.....((((...((((..(.((((........))))((((.(((...))))))).....(((....)))......)..))))))))..((((((.....(((((.(((((((.((.((((((((((((((((((((((((((((...(((((((((.(((((.............))))).)).)))))))..)))).....))))))))))))).))))))))))).)).))))))).)))))))))))	-80.6	21915	23465	22017	13615	17155	19925	18320	19263	24894	31667	28400	30167	4257	33451	29878	36428	36394	21681		41452.1	40220.6	42228.4	35018.5	29428.7	28092.9	40572.8	36971.7	37487.4	42139	34664.2	38679	34033.1	36000.5	28879.7	44089.2	42205.7	40823.1
csi-miRN52		22	735856	UGAGCUGUUUGGCUAUUCUCGC	GAGAUAGCCAACGGCUCAUG	chr2	+	8711310	8711559	GCAUCCGAAAACUUUUCUUUUUUCCUUCCAAACCUGCUACCCAUUUGAAAAAUUAAUUAGCUGAAGCAGGAGAUCAUGAAUAUAUGCUUUGAACAUCCUGAGCUGUUUGGCUAUUCUCGCUGUAAACUCUUGAUAUCCCAAUUUGUAUAAUUUCUUAUUUUUCACUACUUUAGUUGGAAUUGGUGUUGGGGUAUUAAGAGUUUACAAUGAGAUAGCCAACGGCUCAUGUUGUUUUGAAGGCAUAUAUAUG	......(((((........)))))........((((((...((.((((........)))).)).)))))).........((((((((((((((((.(.(((((((((.((((((.((((.((((((((((((((((((((((.....(((((((.....................)))))))..)))))))))))))))))))))).))))))))))))))))))).).)))))..)))))))))))...	-88.1	1750	1832	1825	8021	13994	13248	12659	13922	16631	13474	16369	13639	4044	30708	34055	14826	23782	14072		3310.11	3140.17	3500.33	20630.5	24006.1	18678.8	28035.5	26720.7	25044.3	17929.7	19979.5	17487.4	32330.3	33048.5	32917.2	17944.1	27579.7	26496.1
csi-miRN52		22	735856	UGAGCUGUUUGGCUAUUCUCGC	GAGAUAGCCAACGGCUCAUG	chr2	+	8737941	8738190	GCAUCCGAAAACUUUUCUUUUUUCCUUCCAAACCUGCUACCCAUUUGAAAAAUUAAUUAGCUGAAGCAGGAGAUCAUGAAUAUAUGCUUUGAACAUCCUGAGCUGUUUGGCUAUUCUCGCUGUAAACUCUUGAUAUCCCAAUUUGUAUAAUUUCUUAUUUUUCACUACUUUAGUUGGAAUUGGUGUUGGGGUAUUAAGAGUUUACAAUGAGAUAGCCAACGGCUCAUGUUGUUUUGAAGGCAUAUAUAUG	......(((((........)))))........((((((...((.((((........)))).)).)))))).........((((((((((((((((.(.(((((((((.((((((.((((.((((((((((((((((((((((.....(((((((.....................)))))))..)))))))))))))))))))))).))))))))))))))))))).).)))))..)))))))))))...	-88.1	1750	1832	1825	8021	13994	13248	12659	13922	16631	13474	16369	13639	4044	30708	34055	14826	23782	14072		3310.11	3140.17	3500.33	20630.5	24006.1	18678.8	28035.5	26720.7	25044.3	17929.7	19979.5	17487.4	32330.3	33048.5	32917.2	17944.1	27579.7	26496.1
csi-miRN52		22	735856	UGAGCUGUUUGGCUAUUCUCGC	GAGAUAGCCAACGGCUCAUG	chr2	+	8711386	8711635	UGAAUAUAUGCUUUGAACAUCCUGAGCUGUUUGGCUAUUCUCGCUGUAAACUCUUGAUAUCCCAAUUUGUAUAAUUUCUUAUUUUUCACUACUUUAGUUGGAAUUGGUGUUGGGGUAUUAAGAGUUUACAAUGAGAUAGCCAACGGCUCAUGUUGUUUUGAAGGCAUAUAUAUGAUAUAGGUUGGUUACGUAGAAUGAGUGGUGUAUUUUACAGAUGUGGAAAGUCGGGCUACAGGUAUUCGUUUUAGAC	...((((((((((((((((.(.(((((((((.((((((.((((.((((((((((((((((((((((.....(((((((.....................)))))))..)))))))))))))))))))))).))))))))))))))))))).).)))))..)))))))))))...................(((((((((((.((((((((((....))))))........))))..)))))))))))...	-90.3	1750	1832	1825	8021	13994	13248	12659	13922	16631	13474	16369	13639	4044	30708	34055	14826	23782	14072		3310.11	3140.17	3500.33	20630.5	24006.1	18678.8	28035.5	26720.7	25044.3	17929.7	19979.5	17487.4	32330.3	33048.5	32917.2	17944.1	27579.7	26496.1
csi-miRN52		22	735856	UGAGCUGUUUGGCUAUUCUCGC	GAGAUAGCCAACGGCUCAUG	chr2	+	8738017	8738266	UGAAUAUAUGCUUUGAACAUCCUGAGCUGUUUGGCUAUUCUCGCUGUAAACUCUUGAUAUCCCAAUUUGUAUAAUUUCUUAUUUUUCACUACUUUAGUUGGAAUUGGUGUUGGGGUAUUAAGAGUUUACAAUGAGAUAGCCAACGGCUCAUGUUGUUUUGAAGGCAUAUAUAUGAUAUAGGUUGGUUACGUAGAAUGAGUGGUGUAUUUUACAGAUGUGGAAAGUCGGGCUACAGGUAUUCGUUUUAGAC	...((((((((((((((((.(.(((((((((.((((((.((((.((((((((((((((((((((((.....(((((((.....................)))))))..)))))))))))))))))))))).))))))))))))))))))).).)))))..)))))))))))...................(((((((((((.((((((((((....))))))........))))..)))))))))))...	-90.3	1750	1832	1825	8021	13994	13248	12659	13922	16631	13474	16369	13639	4044	30708	34055	14826	23782	14072		3310.11	3140.17	3500.33	20630.5	24006.1	18678.8	28035.5	26720.7	25044.3	17929.7	19979.5	17487.4	32330.3	33048.5	32917.2	17944.1	27579.7	26496.1
