# Supplementary material for: Genome-wide comprehensive analysis of transcriptomes and small RNAs offers insights into the molecular mechanism of alkaline stress tolerance in a citrus rootstock
Source: Hortic Res. 2019 Mar 1;6:33. doi: 10.1038/s41438-018-0116-0 (PMC6395741; doi:10.1038/s41438-018-0116-0)
Supplement: Supplementary file 20 — Table S9 [file 41438_2018_116_MOESM20_ESM.xlsx]

## Sheet: DE miRNA
miRNA	Family	Length	TPM							Pt1vsCj1				Pt2vsCj2				Pt3vsCj3				Pt2vsPt3				Pt1vsPt3				Cj1vsCj2				Cj1vsCj3
			Cj1	Cj2	Cj3	Pt1	Pt2	Pt3		log2FC(Cj1/Pt1)	PValue	FDR		log2FC(Cj2/Pt2)	PValue	FDR		log2FC(Cj3/Pt3)	PValue	FDR		log2FC(Pt3/Pt2)	PValue	FDR		log2FC(Pt3/Pt1)	PValue	FDR		log2FC(Cj2/Cj1)	PValue	FDR		log2FC(Cj3/Cj1)	PValue	FDR
csi-miR159	MIR159	21	247869	185160	221347	294011	260535	335678		-	-	-		-	-	-		-1.17372	1.8e-09	1.05e-08		-	-	-		-	-	-		-	-	-		-	-	-
csi-miR171a	MIR171_1	20	208.925	182.824	148.723	289.778	177.102	97.844		-	-	-		-	-	-		-	-	-		-	-	-		-1.46368	0.000377059	0.0066782		-	-	-		-	-	-
csi-miR171b	MIR171_2	21	96.1682	65.3337	33.091	29.0294	8.72021	2.75656		1.43328	0.00051152	0.00127406		2.41397	2.37e-06	9.52e-06		-	-	-		-	-	-		-	-	-		-	-	-		-1.59317	5.4e-06	4.18e-05
csi-miR172a-3p	MIR172	20	95.7857	78.3245	113.849	183.756	157.808	205.52		-1.2339	0.000630921	0.00150926		-1.44746	0.00111695	0.00309701		-1.38386	0.000476435	0.00152961		-	-	-		-	-	-		-	-	-		-	-	-
csi-miR172a-5p	MIR172	21	12.7258	21.5258	30.9651	32.2917	22.1339	41.8839		-1.59086	0.00475892	0.00944045		-	-	-		-	-	-		-	-	-		-	-	-		-	-	-		-	-	-
csi-miR319	MIR319	21	15218.6	9759.45	13120.3	15705.2	14132.9	17127.1		-	-	-		-1.00676	2.65e-05	9.11e-05		-	-	-		-	-	-		-	-	-		-	-	-		-	-	-
csi-miR390	MIR390	21	3862.72	2559.32	3573.32	1232.69	1344.82	1256.44		1.37142	8.82e-09	3.59e-08		-	-	-		-	-	-		-	-	-		-	-	-		-	-	-		-	-	-
csi-miR394	MIR394	20	1167.03	515.438	859.372	558.192	543.975	835.734		-	-	-		-	-	-		-	-	-		-	-	-		-	-	-		-1.24693	9.91e-12	3.41e-10		-	-	-
csi-miR395	MIR395	21	1.71407	0.469978	0.639771	9.44546	11.0994	8.86427		-	-	-		-4.8545	3.68e-05	0.000124736		-	-	-		-	-	-		-	-	-		-	-	-		-	-	-
csi-miR3952	MIR5568	21	6965.25	9419.31	10090.9	3086.3	3190.1	2949.36		-	-	-		1.09183	2.27e-05	8.02e-05		1.17173	3.09e-06	1.32e-05		-	-	-		-	-	-		-	-	-		-	-	-
csi-miR3954	MIR1509	21	847.363	1150.45	1091.27	2016.78	1701.77	1327.02		-1.53519	2.92e-09	1.23e-08		-1.03643	0.00378853	0.00888847		-	-	-		-	-	-		-	-	-		-	-	-		-	-	-
csi-miR396c	MIR396	20	385.776	699.565	872.866	471.071	491.127	304.558		-	-	-		-	-	-		-	-	-		-	-	-		-	-	-		-	-	-		1.13892	1.61e-05	0.000104421
csi-miR397	MIR397	21	931.005	1699.73	946.172	902.67	885.226	301.065		-	-	-		-	-	-		1.08309	0.00125766	0.00352722		-1.45368	2.55e-05	0.00118472		-1.48571	7.59e-05	0.00160044		-	-	-		-	-	-
csi-miR398	MIR398	21	2540.35	6541.06	11502.4	11952.4	17277	21923.9		-2.51574	6.63e-10	2.87e-09		-1.90082	3.24e-07	1.49e-06		-1.5027	4.09e-11	2.69e-10		-	-	-		-	-	-		1.29423	3.14e-08	5.82e-07		2.14905	4.42e-09	6.27e-08
csi-miR399b	MIR399	21	65.9859	58.6986	109.126	83.3381	119.077	194.141		-	-	-		-1.46263	0.000315554	0.000938967		-1.46062	0.000811871	0.0023867		-	-	-		1.32124	0.00048777	0.00707266		-	-	-		-	-	-
csi-miR399d	MIR399	21	240.693	136.423	230.811	262.995	248.913	364.964		-	-	-		-1.33354	0.000163192	0.000497737		-	-	-		-	-	-		-	-	-		-	-	-		-	-	-
csi-miR399e	MIR399	21	15.3953	89.5768	99.5978	36.7261	85.4658	364.931		-1.55082	0.00280103	0.00584146		-	-	-		-2.46476	0.001137	0.00326386		-	-	-		3.40012	2.05e-05	0.000594944		2.50233	4.13e-08	7.11e-07		2.66095	1.94e-07	1.79e-06
csi-miR408	MIR408_2	21	15672.9	21168	11712	12573	11550.2	4100.26		-	-	-		-	-	-		-	-	-		-1.38109	5.61e-10	6.5e-08		-1.51681	0.000256211	0.00495342		-	-	-		-	-	-
csi-miR473	MIR477	21	4047.8	2679.01	1376.61	926.947	261.45	70.4424		1.82655	3.06e-14	1.82e-13		2.92529	1.42e-16	1.08e-15		3.73025	7.28e-10	4.33e-09		-1.72022	1.92e-05	0.00111295		-3.61826	2.47e-05	0.000635604		-	-	-		-1.57304	3.86e-17	9.27e-16
csi-miR477b	MIR477	21	17437.4	12230.8	6303.9	1155.24	629.065	229.664		3.63511	4.55e-63	2.22e-61		3.82896	2.31e-18	1.94e-17		4.21029	3.42e-15	3.63e-14		-	-	-		-2.22092	2.91e-09	1.13e-07		-	-	-		-1.49283	7.41e-17	1.62e-15
csi-miR479	MIR171_2	22	8620.6	10980	5690.08	2724.49	1253.27	351.618		1.38359	7.15e-11	3.49e-10		2.66093	1.76e-19	1.65e-18		3.42944	1.07e-26	1.86e-25		-1.71218	1.1e-06	8.5e-05		-2.84756	1.69e-16	3.92e-14		-	-	-		-	-	-
csi-miR530a	MIR530	21	51.5885	26.0981	27.3032	183.426	78.8836	79.0276		-2.13097	0.00126589	0.0028867		-2.11105	0.0021163	0.00526915		-2.03918	2.21e-06	9.8e-06		-	-	-		-	-	-		-	-	-		-	-	-
csi-miR827	MIR827_5	21	2.91592	3.02355	2.48037	9.47035	6.57446	28.9072		-	-	-		-	-	-		-4.21215	3.94e-07	1.81e-06		-	-	-		-	-	-		-	-	-		-	-	-
csi-miRN01	MIR1516	24	91.873	84.4705	65.0017	5.69727	7.28525	8.9261		3.81192	8.61e-13	4.38e-12		3.04875	1.01e-09	5.45e-09		2.17029	0.00130752	0.00358466		-	-	-		-	-	-		-	-	-		-	-	-
csi-miRN06	-	23	3.10218	1.51178	1.24018	162.471	119.226	106.857		-6.01554	1.85e-10	8.51e-10		-6.73322	6.07e-31	1.48e-29		-7.0962	9.04e-26	1.47e-24		-	-	-		-	-	-		-	-	-		-	-	-
csi-miRN11	-	24	90.8255	154.709	136.35	11.6869	9.45191	3.36732		2.64219	1.2e-05	4.01e-05		3.56932	6.72e-05	0.000221604		4.76353	1.16e-17	1.42e-16		-	-	-		-	-	-		-	-	-		-	-	-
csi-miRN12	-	24	179.83	285.565	254.789	0.834245	11.6992	1.80419		-	-	-		4.26934	5.4e-31	1.47e-29		6.50108	2.45e-27	4.61e-26		-	-	-		-	-	-		-	-	-		-	-	-
csi-miRN18	MIR393	21	14.289	17.5431	30.0397	45.8555	50.8402	55.7634		-1.95442	0.000176848	0.000479454		-1.95746	0.00136671	0.00366458		-	-	-		-	-	-		-	-	-		-	-	-		-	-	-
csi-miRN19	MIR390	21	872.972	480.621	647.059	256.421	180.625	201.817		1.49095	8.14e-07	3.01e-06		-	-	-		1.05786	0.00338591	0.00851714		-	-	-		-	-	-		-	-	-		-	-	-
csi-miRN20	MIR396	21	15.1057	58.269	79.6568	52.1935	52.5762	43.6043		-2.07926	0.00104151	0.00239745		-	-	-		-	-	-		-	-	-		-	-	-		1.90092	0.000594557	0.00325655		2.3399	2.86e-08	3.62e-07
csi-miRN21	-	21	1.77321	4.47121	2.24411	261.036	247.039	208.306		-7.46397	6.11e-36	9.94e-35		-6.30476	5.35e-41	2.61e-39		-7.07592	7.33e-31	1.79e-29		-	-	-		-	-	-		-	-	-		-	-	-
csi-miRN23	-	21	40.6961	24.4283	13.5238	53.5124	50.8124	97.4787		-	-	-		-1.52186	8.89e-05	0.000285438		-3.45542	8.88e-14	7.22e-13		-	-	-		-	-	-		-	-	-		-1.65229	0.000845454	0.004141
csi-miRN24	MIR5067	21	22.7838	4.71902	4.90164	9.59975	7.03614	8.43276		-	-	-		-	-	-		-	-	-		-	-	-		-	-	-		-2.23421	0.00131541	0.00646968		-2.25438	0.00106623	0.00473881
csi-miRN25	MIR5067	21	22.7838	4.71902	4.90164	9.59975	7.03614	8.43276		-	-	-		-	-	-		-	-	-		-	-	-		-	-	-		-2.23421	0.00131541	0.00646968		-2.25438	0.00106623	0.00473881
csi-miRN29	-	24	129.675	109.236	75.9366	20.0368	25.5087	18.7259		2.44932	0.00013266	0.000363696		1.5846	0.000668196	0.00189581		1.3801	0.0029493	0.00765564		-	-	-		-	-	-		-	-	-		-	-	-
csi-miRN31	-	21	87.7541	24.6505	24.4886	109.316	62.7249	38.241		-	-	-		-1.80739	0.000187305	0.000564228		-	-	-		-	-	-		-	-	-		-1.88288	3.93e-07	5.91e-06		-1.90415	5.99e-07	5.33e-06
csi-miRN32	MIR396	21	0	6.27002	0.738224	76.7551	58.2586	179.482		-	-	-		-3.76657	1.25e-05	4.5e-05		-8.81571	6.49e-33	2.64e-31		1.69435	0.000173411	0.00670521		1.36636	0.000408533	0.0066782		-	-	-		-	-	-
csi-miRN33	-	21	38.3239	43.892	64.8835	116.287	85.0259	71.2056		-1.89726	2.95e-06	1.06e-05		-1.41381	0.000385624	0.00113364		-	-	-		-	-	-		-	-	-		-	-	-		-	-	-
csi-miRN34	MIR3627	22	246.158	52.0797	56.5664	38.766	33.7895	118.161		2.35764	3.9e-10	1.73e-09		-	-	-		-	-	-		-	-	-		-	-	-		-2.32068	8.44e-10	1.87e-08		-2.25361	4.44e-09	6.27e-08
csi-miRN36	MIR947	24	50.0053	71.6181	84.9428	103.714	98.0206	75.5985		-1.34172	0.000818552	0.00192045		-	-	-		-	-	-		-	-	-		-	-	-		-	-	-		-	-	-
csi-miRN38	-	24	221.538	311.007	300.519	764.868	801.567	756.836		-2.06625	2.29e-11	1.14e-10		-1.83817	0.00010321	0.000322861		-1.99163	7.01e-09	3.98e-08		-	-	-		-	-	-		-	-	-		-	-	-
csi-miRN39	-	24	175.247	333.874	282.908	717.912	783.155	748.032		-2.32201	2.66e-13	1.38e-12		-1.73001	1.36e-06	5.62e-06		-2.01308	5.93e-07	2.68e-06		-	-	-		-	-	-		-	-	-		-	-	-
csi-miRN41	-	22	1046.18	1070.68	1102.89	3.87013	11.9848	3.05946		7.82324	4.26e-63	2.22e-61		6.13544	1.14e-30	2.32e-29		7.87414	2.55e-48	2.07e-46		-	-	-		-	-	-		-	-	-		-	-	-
csi-miRN42	-	22	1046.18	1070.68	1102.89	3.87013	11.9848	3.05946		7.82324	4.26e-63	2.22e-61		6.13544	1.14e-30	2.32e-29		7.87414	2.55e-48	2.07e-46		-	-	-		-	-	-		-	-	-		-	-	-
csi-miRN43	MIR160	21	3178.51	2060.75	1432.81	908.244	525.609	299.938		1.5197	6.71e-10	2.87e-09		1.49674	0.000620404	0.00178093		1.68996	2.43e-05	9.73e-05		-	-	-		-1.49594	5.58e-05	0.00129383		-	-	-		-1.17226	4.06e-10	7.5e-09
csi-miRN44	-	24	2670.44	4907.68	2790.97	10.4016	44.3444	8.85861		7.76757	4.45e-91	5.43e-89		6.44783	1.13e-65	2.76e-63		7.64724	4.53e-49	1.11e-46		-	-	-		-	-	-		-	-	-		-	-	-
csi-miRN45	MIR160	21	3911.24	1959.54	2343.57	2414.2	1675.54	1843.91		-	-	-		-	-	-		-	-	-		-	-	-		-	-	-		-1.05245	9.14e-08	1.47e-06		-	-	-
csi-miRN46	-	24	970.499	1594.34	1660.83	1613.82	1456.8	1541.54		-1.0196	9.23e-05	0.000268101		-	-	-		-	-	-		-	-	-		-	-	-		-	-	-		-	-	-
csi-miRN47	-	24	1851.58	2935.61	3758.88	4307.24	3986.95	2896.34		-1.50313	7.57e-11	3.62e-10		-	-	-		-	-	-		-	-	-		-	-	-		-	-	-		-	-	-
csi-miRN49	MIR156	22	39165.7	18947.9	11982.7	16777.3	12214.6	7482.57		-	-	-		-	-	-		-	-	-		-	-	-		-	-	-		-1.10494	6.57e-11	1.76e-09		-1.74309	6.58e-23	1.97e-21
csi-miRN50	MIR9560	24	3666.75	16619.2	29346.5	18278.5	34059.5	44125.1		-2.58985	1.79e-38	3.12e-37		-1.53316	1.52e-10	8.43e-10		-1.2065	2.2e-08	1.14e-07		-	-	-		1.38954	9.51e-10	5.52e-08		2.08552	4.55e-13	1.83e-11		2.93836	1.49e-55	7.14e-54
csi-miRN52	-	22	3316.87	21105.1	26600.2	18465.6	32765.3	24006.6		-2.75768	1.04e-42	1.96e-41		-1.12785	2.5e-06	9.52e-06		-	-	-		-	-	-		-	-	-		2.58962	1.2e-53	7.21e-52		2.9526	4.82e-56	2.89e-54
