# Supplementary material for: Genome-wide comprehensive analysis of transcriptomes and small RNAs offers insights into the molecular mechanism of alkaline stress tolerance in a citrus rootstock
Source: Hortic Res. 2019 Mar 1;6:33. doi: 10.1038/s41438-018-0116-0 (PMC6395741; doi:10.1038/s41438-018-0116-0)
Supplement: Supplementary file 21 — Table S10 [file 41438_2018_116_MOESM21_ESM.xlsx]

## Sheet: Cj miRNA-target
Transcript	Gene	Category	Cleavage Position	P-Value	Fragment Abundance	Weighted Fragment Abundance	Normalised Weighted Fragment Abundance	Duplex	Alignment Score	miRNA
Cs6g03520.5	Cs6g03520	0	2919	0.01	25	5	0.330381	5' TCATTTTTGCGTGCAATGATCC 3'_x000D_ || ||||||o||||||||||| _x000D_ 3' CCATTGT-AAAACGTACGTTACTAGGTTTTCG 5'	2.5	>csi-miR1515
Cs6g03500.1	Cs6g03500	0	3201	0	6	6	0.396457	5' TCATTTTTGCGTGCAATGATCC 3'_x000D_ || ||||||o||||||||||| _x000D_ 3' CCATTGT-AAAACGTACGTTACTAGGTTTTCG 5'	2.5	>csi-miR1515
Cs6g03520.2	Cs6g03520	0	3135	0	25	5	0.330381	5' TCATTTTTGCGTGCAATGATCC 3'_x000D_ || ||||||o||||||||||| _x000D_ 3' CCATTGT-AAAACGTACGTTACTAGGTTTTCG 5'	2.5	>csi-miR1515
Cs6g03520.1	Cs6g03520	0	3135	0	25	5	0.330381	5' TCATTTTTGCGTGCAATGATCC 3'_x000D_ || ||||||o||||||||||| _x000D_ 3' CCATTGT-AAAACGTACGTTACTAGGTTTTCG 5'	2.5	>csi-miR1515
Cs6g03520.4	Cs6g03520	0	2997	0	25	5	0.330381	5' TCATTTTTGCGTGCAATGATCC 3'_x000D_ || ||||||o||||||||||| _x000D_ 3' CCATTGT-AAAACGTACGTTACTAGGTTTTCG 5'	2.5	>csi-miR1515
Cs6g03520.3	Cs6g03520	0	2381	0	25	5	0.330381	5' TCATTTTTGCGTGCAATGATCC 3'_x000D_ || ||||||o||||||||||| _x000D_ 3' CCATTGT-AAAACGTACGTTACTAGGTTTTCG 5'	2.5	>csi-miR1515
Cs2g23550.3	Cs2g23550	0	854	0.01	47	9.4	0.621115	5' TGACAGAAGAGAGTGAGCAC 3'_x000D_ ||||||||||||| ||||| _x000D_ 3' TCCTACTGTCTTCTCTCTCTCGTACGAAGTCT 5'	2	>csi-miR156
orange1.1t02597.2	orange1.1t02597	0	1213	0	17	8.5	0.561647	5' TGACAGAAGAGAGTGAGCAC 3'_x000D_ ||||||||||||| |||||| _x000D_ 3' CACTACTGTCTTCTCTCTCTCGTGTTAGACTC 5'	1	>csi-miR156
Cs2g23550.2	Cs2g23550	0	902	0	47	9.4	0.621115	5' TGACAGAAGAGAGTGAGCAC 3'_x000D_ ||||||||||||| ||||| _x000D_ 3' TCCTACTGTCTTCTCTCTCTCGTACGAAGTCT 5'	2	>csi-miR156
Cs2g23550.4	Cs2g23550	0	981	0	47	9.4	0.621115	5' TGACAGAAGAGAGTGAGCAC 3'_x000D_ ||||||||||||| ||||| _x000D_ 3' TCCTACTGTCTTCTCTCTCTCGTACGAAGTCT 5'	2	>csi-miR156
Cs2g23550.1	Cs2g23550	0	933	0	47	9.4	0.621115	5' TGACAGAAGAGAGTGAGCAC 3'_x000D_ ||||||||||||| ||||| _x000D_ 3' TCCTACTGTCTTCTCTCTCTCGTACGAAGTCT 5'	2	>csi-miR156
Cs1g03640.1	Cs1g03640	0	1595	0	25	25	1.6519	5' TGACAGAAGAGAGTGAGCAC 3'_x000D_ ||||||||||||| |||||| _x000D_ 3' AACTACTGTCTTCTCTCTCTCGTGCAGGACAA 5'	1	>csi-miR156
Cs7g10990.2	Cs7g10990	0	1735	0	25	12.5	0.825951	5' TGACAGAAGAGAGTGAGCAC 3'_x000D_ ||||||||||||| |||||| _x000D_ 3' CACTACTGTCTTCTCTCTCTCGTGCTGAACTT 5'	1	>csi-miR156
Cs7g10990.1	Cs7g10990	0	1546	0	25	12.5	0.825951	5' TGACAGAAGAGAGTGAGCAC 3'_x000D_ ||||||||||||| |||||| _x000D_ 3' CACTACTGTCTTCTCTCTCTCGTGCTGAACTT 5'	1	>csi-miR156
orange1.1t02597.1	orange1.1t02597	0	1408	0	17	8.5	0.561647	5' TGACAGAAGAGAGTGAGCAC 3'_x000D_ ||||||||||||| |||||| _x000D_ 3' CACTACTGTCTTCTCTCTCTCGTGTTAGACTC 5'	1	>csi-miR156
Cs5g12260.1	Cs5g12260	0	1693	0.02	9	9	0.594685	5' TGACAGAAGAGAGTGAGCAC 3'_x000D_ ||||||||||| ||||||| _x000D_ 3' ATCTACTGTCTTCTCCCACTCGTATCGGTCTA 5'	2	>csi-miR156
Cs2g23550.5	Cs2g23550	0	1662	0	47	9.4	0.621115	5' TGACAGAAGAGAGTGAGCAC 3'_x000D_ ||||||||||||| ||||| _x000D_ 3' TCCTACTGTCTTCTCTCTCTCGTACGAAGTCT 5'	2	>csi-miR156
Cs7g10830.7	Cs7g10830	2	1630	0	69	9.85714	0.651322	5' TGACAGAAGAGAGTGAGCAC 3'_x000D_ ||||||||||||| |||||| _x000D_ 3' AAAAACTGTCTTCTCTCTCTCGTGATACTGTT 5'	1	>csi-miR156
Cs7g10830.3	Cs7g10830	2	1266	0	69	9.85714	0.651322	5' TGACAGAAGAGAGTGAGCAC 3'_x000D_ ||||||||||||| |||||| _x000D_ 3' AAAAACTGTCTTCTCTCTCTCGTGATACTGTT 5'	1	>csi-miR156
Cs7g11770.3	Cs7g11770	2	1487	0	18	6	0.396457	5' TGACAGAAGAGAGTGAGCAC 3'_x000D_ ||||||||||||| |||||| _x000D_ 3' CTCGACTGTCTTCTCTCTCTCGTGGTGACCTC 5'	1	>csi-miR156
Cs7g10830.5	Cs7g10830	2	1630	0	69	9.85714	0.651322	5' TGACAGAAGAGAGTGAGCAC 3'_x000D_ ||||||||||||| |||||| _x000D_ 3' AAAAACTGTCTTCTCTCTCTCGTGATACTGTT 5'	1	>csi-miR156
Cs7g10830.4	Cs7g10830	2	1353	0	69	9.85714	0.651322	5' TGACAGAAGAGAGTGAGCAC 3'_x000D_ ||||||||||||| |||||| _x000D_ 3' AAAAACTGTCTTCTCTCTCTCGTGATACTGTT 5'	1	>csi-miR156
orange1.1t02265.1	orange1.1t02265	2	982	0	51	25.5	1.68494	5' TGACAGAAGAGAGTGAGCAC 3'_x000D_ ||||||||||||| |||||| _x000D_ 3' CTAAACTGTCTTCTCTCTCTCGTGTCAAACTC 5'	1	>csi-miR156
Cs7g10830.1	Cs7g10830	2	1182	0	69	9.85714	0.651322	5' TGACAGAAGAGAGTGAGCAC 3'_x000D_ ||||||||||||| |||||| _x000D_ 3' AAAAACTGTCTTCTCTCTCTCGTGATACTGTT 5'	1	>csi-miR156
Cs7g10830.6	Cs7g10830	2	1361	0	69	9.85714	0.651322	5' TGACAGAAGAGAGTGAGCAC 3'_x000D_ ||||||||||||| |||||| _x000D_ 3' AAAAACTGTCTTCTCTCTCTCGTGATACTGTT 5'	1	>csi-miR156
orange1.1t02265.2	orange1.1t02265	2	1006	0	51	25.5	1.68494	5' TGACAGAAGAGAGTGAGCAC 3'_x000D_ ||||||||||||| |||||| _x000D_ 3' CTAAACTGTCTTCTCTCTCTCGTGTCAAACTC 5'	1	>csi-miR156
Cs7g10830.2	Cs7g10830	2	1630	0	69	9.85714	0.651322	5' TGACAGAAGAGAGTGAGCAC 3'_x000D_ ||||||||||||| |||||| _x000D_ 3' AAAAACTGTCTTCTCTCTCTCGTGATACTGTT 5'	1	>csi-miR156
Cs7g11770.1	Cs7g11770	2	1487	0	18	6	0.396457	5' TGACAGAAGAGAGTGAGCAC 3'_x000D_ ||||||||||||| |||||| _x000D_ 3' CTCGACTGTCTTCTCTCTCTCGTGGTGACCTC 5'	1	>csi-miR156
Cs7g11770.2	Cs7g11770	2	1487	0	18	6	0.396457	5' TGACAGAAGAGAGTGAGCAC 3'_x000D_ ||||||||||||| |||||| _x000D_ 3' CTCGACTGTCTTCTCTCTCTCGTGGTGACCTC 5'	1	>csi-miR156
Cs3g06390.1	Cs3g06390	0	773	0	431	431	28.4788	5' TTTGGATTGAAGGGAGCTCTA 3'_x000D_ ||||| ||||||||||||o| _x000D_ 3' CATATAACCTCACTTCCCTCGAGGTTGAAGTG 5'	2.5	>csi-miR159
orange1.1t03289.1	orange1.1t03289	0	929	0	23	23	1.51975	5' TTTGGATTGAAGGGAGCTCTA 3'_x000D_ |o|||||||| o|||o||||| _x000D_ 3' TCGAAGACCTAACTCTCCTTGAGATATGGTAA 5'	2.5	>csi-miR159
orange1.1t00584.2	orange1.1t00584	0	3231	0	26	13	0.85899	5' TCGATAA-ACCTCTGCATCCAG 3'_x000D_ ||||||| |||||||||||||| _x000D_ 3' TGTAGCTATTGTGGAGACGTAGGTCGAGTGAC 5'	1	>csi-miR162-3p
orange1.1t00584.1	orange1.1t00584	1	3231	0	26	13	0.85899	5' TCGATAA-ACCTCTGCATCCAG 3'_x000D_ ||||||| |||||||||||||| _x000D_ 3' TGTAGCTATTGTGGAGACGTAGGTCGAGTGAC 5'	1	>csi-miR162-3p
Cs5g10870.1	Cs5g10870	0	1062	0	506	253	16.7173	5' TGGAGAAGCAGGGCACGTGCA 3'_x000D_ ||||||||||||o|||||o _x000D_ 3' CTTAACCTCTTCGTCCTGTGCATTCGGCTTAG 5'	3	>csi-miR164
Cs6g21520.1	Cs6g21520	0	922	0	28	28	1.85013	5' TGGAGAAGCAGGGCACGTGCA 3'_x000D_ o||||||||||| |||||| | _x000D_ 3' CGTAGCCTCTTCGTCCAGTGCAC-TCTCCAAA 5'	2.5	>csi-miR164
Cs5g10870.2	Cs5g10870	0	544	0	506	253	16.7173	5' TGGAGAAGCAGGGCACGTGCA 3'_x000D_ ||||||||||||o|||||o _x000D_ 3' CTTAACCTCTTCGTCCTGTGCATTCGGCTTAG 5'	3	>csi-miR164
Cs7g01530.1	Cs7g01530	4	1978	0.05	1	0.5	0.0330381	5' TGGAGAAGCAGGGCACGTGCA 3'_x000D_ ||||o||||||o||| |||| _x000D_ 3' GAGCACCTTTTCGTCTCGTACACGGAGTATTG 5'	3	>csi-miR164
Cs8g16510.1	Cs8g16510	0	1434	0	167	55.6667	3.67824	5' TCGGACCAGGCTTCATTCCCCC 3'_x000D_ o||||||||||||||| ||| _x000D_ 3' CTTAGGCCTGGTCCGAAGTA-GGGTCCGTAGA 5'	3.5	>csi-miR166a
Cs1g15640.2	Cs1g15640	0	1781	0	260	52	3.43596	5' TCGGACCAGGCTTCATTCCCCC 3'_x000D_ o|||||||||||||||||| _x000D_ 3' CTTAGGCCTGGTCCGAAGTAAGGTCCGTAAAC 5'	3.5	>csi-miR166a
Cs8g16510.2	Cs8g16510	0	454	0	167	55.6667	3.67824	5' TCGGACCAGGCTTCATTCCCCC 3'_x000D_ o||||||||||||||| ||| _x000D_ 3' CTTAGGCCTGGTCCGAAGTA-GGGTCCGTAGA 5'	3.5	>csi-miR166a
Cs8g16510.3	Cs8g16510	0	1515	0	167	55.6667	3.67824	5' TCGGACCAGGCTTCATTCCCCC 3'_x000D_ o||||||||||||||| ||| _x000D_ 3' CTTAGGCCTGGTCCGAAGTA-GGGTCCGTAGA 5'	3.5	>csi-miR166a
Cs4g19310.4	Cs4g19310	0	642	0	18	3	0.198228	5' TCGGACCAGGCTTCATTCCCCC 3'_x000D_ o||||||||||||||| ||| _x000D_ 3' CTTAGGCCTGGTCCGAAGTA-GGGCCCGTAAA 5'	3.5	>csi-miR166a
Cs4g19310.2	Cs4g19310	0	681	0	18	3	0.198228	5' TCGGACCAGGCTTCATTCCCCC 3'_x000D_ o||||||||||||||| ||| _x000D_ 3' CTTAGGCCTGGTCCGAAGTA-GGGCCCGTAAA 5'	3.5	>csi-miR166a
Cs4g19310.6	Cs4g19310	0	157	0.01	18	3	0.198228	5' TCGGACCAGGCTTCATTCCCCC 3'_x000D_ o||||||||||||||| ||| _x000D_ 3' CTTAGGCCTGGTCCGAAGTA-GGGCCCGTAAA 5'	3.5	>csi-miR166a
Cs1g15640.5	Cs1g15640	0	136	0.01	260	52	3.43596	5' TCGGACCAGGCTTCATTCCCCC 3'_x000D_ o|||||||||||||||||| _x000D_ 3' CTTAGGCCTGGTCCGAAGTAAGGTCCGTAAAC 5'	3.5	>csi-miR166a
Cs1g15640.4	Cs1g15640	0	1781	0	260	52	3.43596	5' TCGGACCAGGCTTCATTCCCCC 3'_x000D_ o|||||||||||||||||| _x000D_ 3' CTTAGGCCTGGTCCGAAGTAAGGTCCGTAAAC 5'	3.5	>csi-miR166a
Cs1g15640.1	Cs1g15640	0	1781	0	260	52	3.43596	5' TCGGACCAGGCTTCATTCCCCC 3'_x000D_ o|||||||||||||||||| _x000D_ 3' CTTAGGCCTGGTCCGAAGTAAGGTCCGTAAAC 5'	3.5	>csi-miR166a
Cs1g15640.3	Cs1g15640	0	1691	0	260	52	3.43596	5' TCGGACCAGGCTTCATTCCCCC 3'_x000D_ o|||||||||||||||||| _x000D_ 3' CTTAGGCCTGGTCCGAAGTAAGGTCCGTAAAC 5'	3.5	>csi-miR166a
Cs4g19310.1	Cs4g19310	0	677	0	18	3	0.198228	5' TCGGACCAGGCTTCATTCCCCC 3'_x000D_ o||||||||||||||| ||| _x000D_ 3' CTTAGGCCTGGTCCGAAGTA-GGGCCCGTAAA 5'	3.5	>csi-miR166a
Cs4g19310.5	Cs4g19310	2	878	0.05	18	3	0.198228	5' TCGGACCAGGCTTCATTCCCCC 3'_x000D_ o||||||||||||||| ||| _x000D_ 3' CTTAGGCCTGGTCCGAAGTA-GGGCCCGTAAA 5'	3.5	>csi-miR166a
Cs8g16510.1	Cs8g16510	0	1434	0	167	55.6667	3.67824	5' TCGGACCAGGCTTCATTCCCGT 3'_x000D_ o|||||||||||||||o|| | _x000D_ 3' CTTAGGCCTGGTCCGAAGTAGGGTCCGTAGAC 5'	3	>csi-miR166b
Cs1g15640.2	Cs1g15640	0	1781	0	260	52	3.43596	5' TCGGACCAGGCTTCATTCCCGT 3'_x000D_ o|||||||||||||||||| | _x000D_ 3' CTTAGGCCTGGTCCGAAGTAAGGTCCGTAAAC 5'	2.5	>csi-miR166b
Cs8g16510.2	Cs8g16510	0	454	0	167	55.6667	3.67824	5' TCGGACCAGGCTTCATTCCCGT 3'_x000D_ o|||||||||||||||o|| | _x000D_ 3' CTTAGGCCTGGTCCGAAGTAGGGTCCGTAGAC 5'	3	>csi-miR166b
Cs8g16510.3	Cs8g16510	0	1515	0	167	55.6667	3.67824	5' TCGGACCAGGCTTCATTCCCGT 3'_x000D_ o|||||||||||||||o|| | _x000D_ 3' CTTAGGCCTGGTCCGAAGTAGGGTCCGTAGAC 5'	3	>csi-miR166b
Cs4g19310.4	Cs4g19310	0	642	0	18	3	0.198228	5' TCGGACCAGGCTTCATTCCCGT 3'_x000D_ o||||||||||||||| |||| _x000D_ 3' CTTAGGCCTGGTCCGAAGTA-GGGCCCGTAAA 5'	2.5	>csi-miR166b
Cs4g19310.2	Cs4g19310	0	681	0	18	3	0.198228	5' TCGGACCAGGCTTCATTCCCGT 3'_x000D_ o||||||||||||||| |||| _x000D_ 3' CTTAGGCCTGGTCCGAAGTA-GGGCCCGTAAA 5'	2.5	>csi-miR166b
Cs4g19310.6	Cs4g19310	0	157	0	18	3	0.198228	5' TCGGACCAGGCTTCATTCCCGT 3'_x000D_ o||||||||||||||| |||| _x000D_ 3' CTTAGGCCTGGTCCGAAGTA-GGGCCCGTAAA 5'	2.5	>csi-miR166b
Cs1g15640.5	Cs1g15640	0	136	0	260	52	3.43596	5' TCGGACCAGGCTTCATTCCCGT 3'_x000D_ o|||||||||||||||||| | _x000D_ 3' CTTAGGCCTGGTCCGAAGTAAGGTCCGTAAAC 5'	2.5	>csi-miR166b
Cs1g15640.4	Cs1g15640	0	1781	0	260	52	3.43596	5' TCGGACCAGGCTTCATTCCCGT 3'_x000D_ o|||||||||||||||||| | _x000D_ 3' CTTAGGCCTGGTCCGAAGTAAGGTCCGTAAAC 5'	2.5	>csi-miR166b
Cs1g15640.1	Cs1g15640	0	1781	0	260	52	3.43596	5' TCGGACCAGGCTTCATTCCCGT 3'_x000D_ o|||||||||||||||||| | _x000D_ 3' CTTAGGCCTGGTCCGAAGTAAGGTCCGTAAAC 5'	2.5	>csi-miR166b
Cs1g15640.3	Cs1g15640	0	1691	0	260	52	3.43596	5' TCGGACCAGGCTTCATTCCCGT 3'_x000D_ o|||||||||||||||||| | _x000D_ 3' CTTAGGCCTGGTCCGAAGTAAGGTCCGTAAAC 5'	2.5	>csi-miR166b
Cs4g19310.1	Cs4g19310	0	677	0	18	3	0.198228	5' TCGGACCAGGCTTCATTCCCGT 3'_x000D_ o||||||||||||||| |||| _x000D_ 3' CTTAGGCCTGGTCCGAAGTA-GGGCCCGTAAA 5'	2.5	>csi-miR166b
Cs4g19310.3	Cs4g19310	2	878	0.01	18	3	0.198228	5' TCGGACCAGGCTTCATTCCCGT 3'_x000D_ o||||||||||||||| |||| _x000D_ 3' CTTAGGCCTGGTCCGAAGTA-GGGCCCGTAAA 5'	2.5	>csi-miR166b
Cs4g19310.5	Cs4g19310	2	878	0	18	3	0.198228	5' TCGGACCAGGCTTCATTCCCGT 3'_x000D_ o||||||||||||||| |||| _x000D_ 3' CTTAGGCCTGGTCCGAAGTA-GGGCCCGTAAA 5'	2.5	>csi-miR166b
Cs2g19590.1	Cs2g19590	3	958	0.01	2	2	0.132152	5' TCGGACCAGGCTTCATTCCCGT 3'_x000D_ ||o|| |||||||||o||| || _x000D_ 3' GAGTAGTCTCGTCCGAAGTGAGGTCAGTTCCC 5'	3	>csi-miR166b
Cs8g16510.1	Cs8g16510	0	1434	0	167	55.6667	3.67824	5' TCGGACCAGGCTTCATTCCC 3'_x000D_ o||||||||||||||| ||| _x000D_ 3' CTTAGGCCTGGTCCGAAGTA-GGGTCCGTAGA 5'	1.5	>csi-miR166c
Cs1g15640.2	Cs1g15640	0	1781	0	260	52	3.43596	5' TCGGACCAGGCTTCATTCCC 3'_x000D_ o|||||||||||||||||| _x000D_ 3' CTTAGGCCTGGTCCGAAGTAAGGTCCGTAAAC 5'	1.5	>csi-miR166c
Cs8g16510.2	Cs8g16510	0	454	0	167	55.6667	3.67824	5' TCGGACCAGGCTTCATTCCC 3'_x000D_ o||||||||||||||| ||| _x000D_ 3' CTTAGGCCTGGTCCGAAGTA-GGGTCCGTAGA 5'	1.5	>csi-miR166c
Cs8g16510.3	Cs8g16510	0	1515	0	167	55.6667	3.67824	5' TCGGACCAGGCTTCATTCCC 3'_x000D_ o||||||||||||||| ||| _x000D_ 3' CTTAGGCCTGGTCCGAAGTA-GGGTCCGTAGA 5'	1.5	>csi-miR166c
Cs4g19310.4	Cs4g19310	0	642	0	18	3	0.198228	5' TCGGACCAGGCTTCATTCCC 3'_x000D_ o||||||||||||||| ||| _x000D_ 3' CTTAGGCCTGGTCCGAAGTA-GGGCCCGTAAA 5'	1.5	>csi-miR166c
Cs4g19310.2	Cs4g19310	0	681	0	18	3	0.198228	5' TCGGACCAGGCTTCATTCCC 3'_x000D_ o||||||||||||||| ||| _x000D_ 3' CTTAGGCCTGGTCCGAAGTA-GGGCCCGTAAA 5'	1.5	>csi-miR166c
Cs4g19310.6	Cs4g19310	0	157	0	18	3	0.198228	5' TCGGACCAGGCTTCATTCCC 3'_x000D_ o||||||||||||||| ||| _x000D_ 3' CTTAGGCCTGGTCCGAAGTA-GGGCCCGTAAA 5'	1.5	>csi-miR166c
Cs1g15640.5	Cs1g15640	0	136	0	260	52	3.43596	5' TCGGACCAGGCTTCATTCCC 3'_x000D_ o|||||||||||||||||| _x000D_ 3' CTTAGGCCTGGTCCGAAGTAAGGTCCGTAAAC 5'	1.5	>csi-miR166c
Cs1g15640.4	Cs1g15640	0	1781	0	260	52	3.43596	5' TCGGACCAGGCTTCATTCCC 3'_x000D_ o|||||||||||||||||| _x000D_ 3' CTTAGGCCTGGTCCGAAGTAAGGTCCGTAAAC 5'	1.5	>csi-miR166c
Cs1g15640.1	Cs1g15640	0	1781	0	260	52	3.43596	5' TCGGACCAGGCTTCATTCCC 3'_x000D_ o|||||||||||||||||| _x000D_ 3' CTTAGGCCTGGTCCGAAGTAAGGTCCGTAAAC 5'	1.5	>csi-miR166c
Cs1g15640.3	Cs1g15640	0	1691	0	260	52	3.43596	5' TCGGACCAGGCTTCATTCCC 3'_x000D_ o|||||||||||||||||| _x000D_ 3' CTTAGGCCTGGTCCGAAGTAAGGTCCGTAAAC 5'	1.5	>csi-miR166c
Cs4g19310.1	Cs4g19310	0	677	0	18	3	0.198228	5' TCGGACCAGGCTTCATTCCC 3'_x000D_ o||||||||||||||| ||| _x000D_ 3' CTTAGGCCTGGTCCGAAGTA-GGGCCCGTAAA 5'	1.5	>csi-miR166c
Cs4g19310.3	Cs4g19310	2	878	0	18	3	0.198228	5' TCGGACCAGGCTTCATTCCC 3'_x000D_ o||||||||||||||| ||| _x000D_ 3' CTTAGGCCTGGTCCGAAGTA-GGGCCCGTAAA 5'	1.5	>csi-miR166c
Cs4g19310.5	Cs4g19310	2	878	0	18	3	0.198228	5' TCGGACCAGGCTTCATTCCC 3'_x000D_ o||||||||||||||| ||| _x000D_ 3' CTTAGGCCTGGTCCGAAGTA-GGGCCCGTAAA 5'	1.5	>csi-miR166c
Cs2g19590.1	Cs2g19590	3	958	0	2	2	0.132152	5' TCGGACCAGGCTTCATTCCC 3'_x000D_ ||o|| |||||||||o||| _x000D_ 3' GAGTAGTCTCGTCCGAAGTGAGGTCAGTTCCC 5'	3	>csi-miR166c
Cs8g16510.1	Cs8g16510	0	1434	0	167	55.6667	3.67824	5' TCGGACCAGGCTTCATTCCCT 3'_x000D_ o||||||||||||||| ||| _x000D_ 3' CTTAGGCCTGGTCCGAAGTA-GGGTCCGTAGA 5'	2.5	>csi-miR166d
Cs1g15640.2	Cs1g15640	0	1781	0	260	52	3.43596	5' TCGGACCAGGCTTCATTCCCT 3'_x000D_ o|||||||||||||||||| _x000D_ 3' CTTAGGCCTGGTCCGAAGTAAGGTCCGTAAAC 5'	2.5	>csi-miR166d
Cs8g16510.2	Cs8g16510	0	454	0	167	55.6667	3.67824	5' TCGGACCAGGCTTCATTCCCT 3'_x000D_ o||||||||||||||| ||| _x000D_ 3' CTTAGGCCTGGTCCGAAGTA-GGGTCCGTAGA 5'	2.5	>csi-miR166d
Cs8g16510.3	Cs8g16510	0	1515	0	167	55.6667	3.67824	5' TCGGACCAGGCTTCATTCCCT 3'_x000D_ o||||||||||||||| ||| _x000D_ 3' CTTAGGCCTGGTCCGAAGTA-GGGTCCGTAGA 5'	2.5	>csi-miR166d
Cs4g19310.4	Cs4g19310	0	642	0	18	3	0.198228	5' TCGGACCAGGCTTCATTCCCT 3'_x000D_ o||||||||||||||| ||| _x000D_ 3' CTTAGGCCTGGTCCGAAGTA-GGGCCCGTAAA 5'	2.5	>csi-miR166d
Cs4g19310.2	Cs4g19310	0	681	0	18	3	0.198228	5' TCGGACCAGGCTTCATTCCCT 3'_x000D_ o||||||||||||||| ||| _x000D_ 3' CTTAGGCCTGGTCCGAAGTA-GGGCCCGTAAA 5'	2.5	>csi-miR166d
Cs4g19310.6	Cs4g19310	0	157	0	18	3	0.198228	5' TCGGACCAGGCTTCATTCCCT 3'_x000D_ o||||||||||||||| ||| _x000D_ 3' CTTAGGCCTGGTCCGAAGTA-GGGCCCGTAAA 5'	2.5	>csi-miR166d
Cs1g15640.5	Cs1g15640	0	136	0	260	52	3.43596	5' TCGGACCAGGCTTCATTCCCT 3'_x000D_ o|||||||||||||||||| _x000D_ 3' CTTAGGCCTGGTCCGAAGTAAGGTCCGTAAAC 5'	2.5	>csi-miR166d
Cs1g15640.4	Cs1g15640	0	1781	0	260	52	3.43596	5' TCGGACCAGGCTTCATTCCCT 3'_x000D_ o|||||||||||||||||| _x000D_ 3' CTTAGGCCTGGTCCGAAGTAAGGTCCGTAAAC 5'	2.5	>csi-miR166d
Cs1g15640.1	Cs1g15640	0	1781	0	260	52	3.43596	5' TCGGACCAGGCTTCATTCCCT 3'_x000D_ o|||||||||||||||||| _x000D_ 3' CTTAGGCCTGGTCCGAAGTAAGGTCCGTAAAC 5'	2.5	>csi-miR166d
Cs1g15640.3	Cs1g15640	0	1691	0.01	260	52	3.43596	5' TCGGACCAGGCTTCATTCCCT 3'_x000D_ o|||||||||||||||||| _x000D_ 3' CTTAGGCCTGGTCCGAAGTAAGGTCCGTAAAC 5'	2.5	>csi-miR166d
Cs4g19310.1	Cs4g19310	0	677	0	18	3	0.198228	5' TCGGACCAGGCTTCATTCCCT 3'_x000D_ o||||||||||||||| ||| _x000D_ 3' CTTAGGCCTGGTCCGAAGTA-GGGCCCGTAAA 5'	2.5	>csi-miR166d
Cs4g19310.3	Cs4g19310	2	878	0.01	18	3	0.198228	5' TCGGACCAGGCTTCATTCCCT 3'_x000D_ o||||||||||||||| ||| _x000D_ 3' CTTAGGCCTGGTCCGAAGTA-GGGCCCGTAAA 5'	2.5	>csi-miR166d
Cs4g19310.5	Cs4g19310	2	878	0.01	18	3	0.198228	5' TCGGACCAGGCTTCATTCCCT 3'_x000D_ o||||||||||||||| ||| _x000D_ 3' CTTAGGCCTGGTCCGAAGTA-GGGCCCGTAAA 5'	2.5	>csi-miR166d
Cs6g14050.2	Cs6g14050	4	454	0.02	1	0.5	0.0330381	5' TCGGACCAGGCTTCATTCCCT 3'_x000D_ o||o|||||| ||||oo|||| _x000D_ 3' TTCTGGCTTGGTCCCAAGTGGGGGACTTGGGT 5'	3	>csi-miR166d
Cs8g16510.1	Cs8g16510	0	1434	0	167	55.6667	3.67824	5' TCGGACCAGGCTTCATTCCCC 3'_x000D_ o||||||||||||||| ||| _x000D_ 3' CTTAGGCCTGGTCCGAAGTA-GGGTCCGTAGA 5'	2.5	>csi-miR166e-3p
Cs1g15640.2	Cs1g15640	0	1781	0	260	52	3.43596	5' TCGGACCAGGCTTCATTCCCC 3'_x000D_ o|||||||||||||||||| _x000D_ 3' CTTAGGCCTGGTCCGAAGTAAGGTCCGTAAAC 5'	2.5	>csi-miR166e-3p
Cs8g16510.2	Cs8g16510	0	454	0	167	55.6667	3.67824	5' TCGGACCAGGCTTCATTCCCC 3'_x000D_ o||||||||||||||| ||| _x000D_ 3' CTTAGGCCTGGTCCGAAGTA-GGGTCCGTAGA 5'	2.5	>csi-miR166e-3p
Cs8g16510.3	Cs8g16510	0	1515	0	167	55.6667	3.67824	5' TCGGACCAGGCTTCATTCCCC 3'_x000D_ o||||||||||||||| ||| _x000D_ 3' CTTAGGCCTGGTCCGAAGTA-GGGTCCGTAGA 5'	2.5	>csi-miR166e-3p
Cs4g19310.4	Cs4g19310	0	642	0	18	3	0.198228	5' TCGGACCAGGCTTCATTCCCC 3'_x000D_ o||||||||||||||| ||| _x000D_ 3' CTTAGGCCTGGTCCGAAGTA-GGGCCCGTAAA 5'	2.5	>csi-miR166e-3p
Cs4g19310.2	Cs4g19310	0	681	0	18	3	0.198228	5' TCGGACCAGGCTTCATTCCCC 3'_x000D_ o||||||||||||||| ||| _x000D_ 3' CTTAGGCCTGGTCCGAAGTA-GGGCCCGTAAA 5'	2.5	>csi-miR166e-3p
Cs4g19310.6	Cs4g19310	0	157	0	18	3	0.198228	5' TCGGACCAGGCTTCATTCCCC 3'_x000D_ o||||||||||||||| ||| _x000D_ 3' CTTAGGCCTGGTCCGAAGTA-GGGCCCGTAAA 5'	2.5	>csi-miR166e-3p
Cs1g15640.5	Cs1g15640	0	136	0	260	52	3.43596	5' TCGGACCAGGCTTCATTCCCC 3'_x000D_ o|||||||||||||||||| _x000D_ 3' CTTAGGCCTGGTCCGAAGTAAGGTCCGTAAAC 5'	2.5	>csi-miR166e-3p
Cs1g15640.4	Cs1g15640	0	1781	0	260	52	3.43596	5' TCGGACCAGGCTTCATTCCCC 3'_x000D_ o|||||||||||||||||| _x000D_ 3' CTTAGGCCTGGTCCGAAGTAAGGTCCGTAAAC 5'	2.5	>csi-miR166e-3p
Cs1g15640.1	Cs1g15640	0	1781	0	260	52	3.43596	5' TCGGACCAGGCTTCATTCCCC 3'_x000D_ o|||||||||||||||||| _x000D_ 3' CTTAGGCCTGGTCCGAAGTAAGGTCCGTAAAC 5'	2.5	>csi-miR166e-3p
Cs1g15640.3	Cs1g15640	0	1691	0	260	52	3.43596	5' TCGGACCAGGCTTCATTCCCC 3'_x000D_ o|||||||||||||||||| _x000D_ 3' CTTAGGCCTGGTCCGAAGTAAGGTCCGTAAAC 5'	2.5	>csi-miR166e-3p
Cs4g19310.1	Cs4g19310	0	677	0	18	3	0.198228	5' TCGGACCAGGCTTCATTCCCC 3'_x000D_ o||||||||||||||| ||| _x000D_ 3' CTTAGGCCTGGTCCGAAGTA-GGGCCCGTAAA 5'	2.5	>csi-miR166e-3p
Cs4g19310.3	Cs4g19310	2	878	0	18	3	0.198228	5' TCGGACCAGGCTTCATTCCCC 3'_x000D_ o||||||||||||||| ||| _x000D_ 3' CTTAGGCCTGGTCCGAAGTA-GGGCCCGTAAA 5'	2.5	>csi-miR166e-3p
Cs4g19310.5	Cs4g19310	2	878	0.03	18	3	0.198228	5' TCGGACCAGGCTTCATTCCCC 3'_x000D_ o||||||||||||||| ||| _x000D_ 3' CTTAGGCCTGGTCCGAAGTA-GGGCCCGTAAA 5'	2.5	>csi-miR166e-3p
Cs2g19590.1	Cs2g19590	3	958	0.04	2	2	0.132152	5' TCGGACCAGGCTTCATTCCCC 3'_x000D_ ||o|| |||||||||o||| _x000D_ 3' GAGTAGTCTCGTCCGAAGTGAGGTCAGTTCCC 5'	4	>csi-miR166e-3p
Cs7g19370.7	Cs7g19370	2	1140	0.05	2	0.222222	0.0146836	5' GGAATGTTGTCTGGCTCGAGG 3'_x000D_ ||| |||||||oo||| |||| _x000D_ 3' GTCACCTAACAACAGGTCGA-CTCCGACAACT 5'	3	>csi-miR166e-5p
Cs7g19370.5	Cs7g19370	2	935	0.04	2	0.222222	0.0146836	5' GGAATGTTGTCTGGCTCGAGG 3'_x000D_ ||| |||||||oo||| |||| _x000D_ 3' GTCACCTAACAACAGGTCGA-CTCCGACAACT 5'	3	>csi-miR166e-5p
Cs7g19370.1	Cs7g19370	2	935	0.05	2	0.222222	0.0146836	5' GGAATGTTGTCTGGCTCGAGG 3'_x000D_ ||| |||||||oo||| |||| _x000D_ 3' GTCACCTAACAACAGGTCGA-CTCCGACAACT 5'	3	>csi-miR166e-5p
Cs2g09440.1	Cs2g09440	0	3257	0	31	15.5	1.02418	5' TGAAGCTGCCAGCATGATCTT 3'_x000D_ ||||||||||| ||||||o _x000D_ 3' CTTATGTTCGACGGTCGGACTAGAGTCCCCCA 5'	3.5	>csi-miR167b
Cs2g15130.3	Cs2g15130	0	1975	0.01	18	6	0.396457	5' TGAAGCTGCCAGCATGATCTT 3'_x000D_ ||||||||||| ||||||o _x000D_ 3' TTTATGTTCGACGGTCGGACTAGAGACTCCCA 5'	3.5	>csi-miR167b
Cs6g16030.3	Cs6g16030	0	2710	0.04	88	12.5714	0.830671	5' TGAAGCTGCCAGCATGATCTT 3'_x000D_ ||||||||||| |||||| _x000D_ 3' CTTATGTTCGACGGTCGGACTAGATTCTCCCA 5'	4	>csi-miR167b
Cs2g09440.2	Cs2g09440	0	3266	0.02	31	15.5	1.02418	5' TGAAGCTGCCAGCATGATCTT 3'_x000D_ ||||||||||| ||||||o _x000D_ 3' CTTATGTTCGACGGTCGGACTAGAGTCCCCCA 5'	3.5	>csi-miR167b
Cs2g15130.2	Cs2g15130	0	2323	0	18	6	0.396457	5' TGAAGCTGCCAGCATGATCTT 3'_x000D_ ||||||||||| ||||||o _x000D_ 3' TTTATGTTCGACGGTCGGACTAGAGACTCCCA 5'	3.5	>csi-miR167b
Cs6g16030.2	Cs6g16030	0	2782	0.03	88	12.5714	0.830671	5' TGAAGCTGCCAGCATGATCTT 3'_x000D_ ||||||||||| |||||| _x000D_ 3' CTTATGTTCGACGGTCGGACTAGATTCTCCCA 5'	4	>csi-miR167b
Cs2g15130.1	Cs2g15130	0	3444	0	18	6	0.396457	5' TGAAGCTGCCAGCATGATCTT 3'_x000D_ ||||||||||| ||||||o _x000D_ 3' TTTATGTTCGACGGTCGGACTAGAGACTCCCA 5'	3.5	>csi-miR167b
Cs6g16030.6	Cs6g16030	0	2782	0	88	12.5714	0.830671	5' TGAAGCTGCCAGCATGATCTT 3'_x000D_ ||||||||||| |||||| _x000D_ 3' CTTATGTTCGACGGTCGGACTAGATTCTCCCA 5'	4	>csi-miR167b
Cs5g07330.1	Cs5g07330	0	391	0.03	9	4.5	0.297343	5' TGAAGCTGCCAGCATGATCTT 3'_x000D_ || ||||| |||||||| | o _x000D_ 3' GACTACCTCGACAGTCGTACTCGCGCATCAAG 5'	4.5	>csi-miR167b
Cs6g16030.7	Cs6g16030	0	2470	0.04	88	12.5714	0.830671	5' TGAAGCTGCCAGCATGATCTT 3'_x000D_ ||||||||||| |||||| _x000D_ 3' CTTATGTTCGACGGTCGGACTAGATTCTCCCA 5'	4	>csi-miR167b
Cs6g16030.1	Cs6g16030	0	3357	0	88	12.5714	0.830671	5' TGAAGCTGCCAGCATGATCTT 3'_x000D_ ||||||||||| |||||| _x000D_ 3' CTTATGTTCGACGGTCGGACTAGATTCTCCCA 5'	4	>csi-miR167b
Cs6g16030.5	Cs6g16030	0	3298	0.01	88	12.5714	0.830671	5' TGAAGCTGCCAGCATGATCTT 3'_x000D_ ||||||||||| |||||| _x000D_ 3' CTTATGTTCGACGGTCGGACTAGATTCTCCCA 5'	4	>csi-miR167b
Cs6g16030.4	Cs6g16030	0	2695	0.03	88	12.5714	0.830671	5' TGAAGCTGCCAGCATGATCTT 3'_x000D_ ||||||||||| |||||| _x000D_ 3' CTTATGTTCGACGGTCGGACTAGATTCTCCCA 5'	4	>csi-miR167b
orange1.1t00200.2	orange1.1t00200	0	1511	0	72	72	4.75748	5' TTGAGCCGCGCCAATATCAC 3'_x000D_ |||||||||||||||||| | _x000D_ 3' CACTAACTCGGCGCGGTTATAGGGAACGCGCA 5'	1	>csi-miR171a
orange1.1t00199.1	orange1.1t00199	0	1612	0	124	124	8.19344	5' TTGAGCCGCGCCAATATCAC 3'_x000D_ |||||||||||||||||| | _x000D_ 3' CACTAACTCGGCGCGGTTATAGGGAACGCGCT 5'	1	>csi-miR171a
Cs8g17390.1	Cs8g17390	0	1865	0	159	79.5	5.25305	5' AGAATCTTGATGATGCTGCA 3'_x000D_ |||||o||||||||||||| _x000D_ 3' TTACCCTTAGGACTACTACGACGTGATCTATT 5'	1.5	>csi-miR172a-3p
Cs8g17390.2	Cs8g17390	0	1820	0	159	79.5	5.25305	5' AGAATCTTGATGATGCTGCA 3'_x000D_ |||||o||||||||||||| _x000D_ 3' TTACCCTTAGGACTACTACGACGTGATCTATT 5'	1.5	>csi-miR172a-3p
Cs7g27790.1	Cs7g27790	2	1614	0	11	11	0.726837	5' AGAATCTTGATGATGCTGCA 3'_x000D_ ||||||o||||||||||||| _x000D_ 3' CTTCTCTTAGGACTACTACGACGTGAACTATT 5'	0.5	>csi-miR172a-3p
orange1.1t04055.1	orange1.1t04055	2	2049	0.02	12	12	0.792913	5' AGAATCTTGATGATGCTGCA 3'_x000D_ |||||o||||||||||||| _x000D_ 3' ACTCCCTTAGGACTACTACGACGTCGTCAACG 5'	1.5	>csi-miR172a-3p
Cs6g04120.1	Cs6g04120	0	1546	0	9	9	0.594685	5' TGGAATCTTGATGATGCTGCAG 3'_x000D_ ||||||o|||||||||||||| _x000D_ 3' ACTTCCCTTAGGACTACTACGACGTCATCTCT 5'	1.5	>csi-miR172c
Cs8g17390.1	Cs8g17390	2	1866	0.01	32	16	1.05722	5' TGGAATCTTGATGATGCTGCAG 3'_x000D_ ||||||o||||||||||||| _x000D_ 3' TTTACCCTTAGGACTACTACGACGTGATCTAT 5'	2.5	>csi-miR172c
orange1.1t04055.1	orange1.1t04055	2	2050	0	7	7	0.462533	5' TGGAATCTTGATGATGCTGCAG 3'_x000D_ ||||||o|||||||||||||| _x000D_ 3' GACTCCCTTAGGACTACTACGACGTCGTCAAC 5'	1.5	>csi-miR172c
Cs8g17390.2	Cs8g17390	2	1821	0.02	32	16	1.05722	5' TGGAATCTTGATGATGCTGCAG 3'_x000D_ ||||||o||||||||||||| _x000D_ 3' TTTACCCTTAGGACTACTACGACGTGATCTAT 5'	2.5	>csi-miR172c
Cs3g06390.1	Cs3g06390	0	773	0	431	431	28.4788	5' TTTGGACTGAAGGGAGCTCCT 3'_x000D_ ||||| ||||||||||||| _x000D_ 3' CATATAACCTCACTTCCCTCGAGGTTGAAGTG 5'	3	>csi-miR319
Cs9g01780.1	Cs9g01780	0	499	0	165	165	10.9026	5' AAGCTCAGGAGGGATAG-CGCC 3'_x000D_ |||||||||||||||| |o _x000D_ 3' GTTTGTCGAGTCCTCCCTATCTGTTCCTTCCT 5'	4.5	>csi-miR390
Cs5g32500.1	Cs5g32500	2	1899	0	24	24	1.58583	5' ATCCAAAGGGATCGCATTGATC 3'_x000D_ ||||||||||||||||||| || _x000D_ 3' TCTGTAGGTTTCCCTAGCGTAAC-AGAGGTCG 5'	1	>csi-miR393 a
Cs2g14270.1	Cs2g14270	2	2492	0.01	84	84	5.55039	5' ATCCAAAGGGATCGCATTGATC 3'_x000D_ ||||||||||||||||||| || _x000D_ 3' GCTGTAGGTTTCCCTAGCGTAAC-AGAGTATG 5'	1	>csi-miR393 a
Cs7g10850.1	Cs7g10850	0	1168	0	113	113	7.4666	5' TTGGCATTCTGTCCACCTCC 3'_x000D_ ||||||||||||| |||||| _x000D_ 3' TATAAACCGTAAGACAGTTGGAGGAAGGTGTT 5'	1	>csi-miR394
Cs3g26830.1	Cs3g26830	1	2857	0	3	3	0.198228	5' TTGGCATTCTGTCCACCTCC 3'_x000D_ |||||||||||||||||||| _x000D_ 3' AAATAACCGTAAGACAGGTGGAGGCAAGGGGT 5'	0	>csi-miR394
Cs9g07750.1	Cs9g07750	2	555	0	27	27	1.78406	5' CTGAAGTGTTTGGGGGAACTC 3'_x000D_ ||||| ||||||o||||||| _x000D_ 3' ACTTTACTTCTCAAACCTCCTTGAGCCTAAGA 5'	2.5	>csi-miR395
orange1.1t05622.1	orange1.1t05622	0	113	0	40271	40271	2660.95	5' TAGATAAAGATGAGAGAAAAA 3'_x000D_ o||||||||| |||||||||| _x000D_ 3' GGGTGTCTATTTCT-CTCTCTTTTTTTTTCTC 5'	1.5	>csi-miR3951
Cs4g11200.2	Cs4g11200	0	178	0	75	37.5	2.47785	5' TAGATAAAGATGAGAGAAAAA 3'_x000D_ o|||||| |||o||||||||| _x000D_ 3' TCGTGTCTATTGCTATTCTCTTTTTCTTCTTT 5'	2	>csi-miR3951
Cs1g06060.1	Cs1g06060	0	174	0	7736	7736	511.165	5' TAGATAAAGATGAGAGAAAAA 3'_x000D_ o||||||||| |||||||||| _x000D_ 3' GGGTGTCTATTTCT-CTCTCTTTTTTTTTCCC 5'	1.5	>csi-miR3951
Cs4g11200.1	Cs4g11200	0	156	0	75	37.5	2.47785	5' TAGATAAAGATGAGAGAAAAA 3'_x000D_ o|||||| |||o||||||||| _x000D_ 3' TCGTGTCTATTGCTATTCTCTTTTTCTTCTTT 5'	2	>csi-miR3951
Cs1g24430.1	Cs1g24430	1	988	0.05	3	3	0.198228	5' TAGATAAAGATGAGAGAAAAA 3'_x000D_ |||||| ||| |||||| | | _x000D_ 3' ATATATCTATCTCT-CTCTCTCTCTCTCTCTC 5'	4	>csi-miR3951
Cs4g05570.1	Cs4g05570	2	532	0.02	21	7	0.462533	5' TAGATAAAGATGAGAGAAAAA 3'_x000D_ o|||||||o|||||| ||||| _x000D_ 3' GGAAGTCTATTTTTACTCT-TTTTTATCTCTC 5'	2	>csi-miR3951
Cs4g05570.3	Cs4g05570	2	381	0.03	21	7	0.462533	5' TAGATAAAGATGAGAGAAAAA 3'_x000D_ o|||||||o|||||| ||||| _x000D_ 3' GGAAGTCTATTTTTACTCT-TTTTTATCTCTC 5'	2	>csi-miR3951
Cs4g05570.2	Cs4g05570	2	532	0.04	21	7	0.462533	5' TAGATAAAGATGAGAGAAAAA 3'_x000D_ o|||||||o|||||| ||||| _x000D_ 3' GGAAGTCTATTTTTACTCT-TTTTTATCTCTC 5'	2	>csi-miR3951
Cs1g09660.1	Cs1g09660	2	1095	0.01	5	5	0.330381	5' TTGAGTTCTGCAAGCCGTCGA 3'_x000D_ ||||o||| |||||| ||||| _x000D_ 3' ACCTAACTTAAGTCGTTCGTCAGCTCCAAGAC 5'	2.5	>csi-miR3953
Cs7g22420.1	Cs7g22420	4	970	0	1	1	0.0660761	5' TTGAGTTCTGCAAGCCGTCGA 3'_x000D_ ||||||||||||||||||||| _x000D_ 3' AGCTAACTCAAGACGTTCGGCAGCTCAAAGAC 5'	0	>csi-miR3953
orange1.1t05093.1	orange1.1t05093	4	86	0.01	1	0.5	0.0330381	5' TGGACAGAGAAATCACGGTCA 3'_x000D_ ||||||||||||||| |||| _x000D_ 3' CCATACCTGTCTCTTTAGTCCCAGGTCGGAGA 5'	2	>csi-miR3954
Cs1g09660.1	Cs1g09660	4	159	0.01	1	0.5	0.0330381	5' TGGACAGAGAAATCACGGTCA 3'_x000D_ ||||||||||||||| |||| _x000D_ 3' CCATACCTGTCTCTTTAGTCCCAGGTCGGAGA 5'	2	>csi-miR3954
Cs1g03790.1	Cs1g03790	0	1574	0.04	19	6.33333	0.418482	5' TTCCAC-AGCTTTCTTGAACTG 3'_x000D_ |||||| |||||||o |||| o _x000D_ 3' TCGAAGGTGTTCGAAAGGCCTTGTTGTACGGC 5'	4	>csi-miR396b
orange1.1t03122.2	orange1.1t03122	0	583	0	84	42	2.7752	5' TTCCACA-GCTTTCTTGAACTG 3'_x000D_ ||||||| |||||||||||| | _x000D_ 3' ACTAAGGTGTCCGAAAGAACTTGCCATAGCTG 5'	2	>csi-miR396b
orange1.1t02254.1	orange1.1t02254	0	1371	0.02	198	198	13.0831	5' TTCCACAGCTTTCTTGAACTG 3'_x000D_ o|||||||||||||| | | o _x000D_ 3' CTAGGAGGTGTCGAAAGAAGTCGTTGGGTAAA 5'	4	>csi-miR396b
orange1.1t03122.1	orange1.1t03122	0	583	0	84	42	2.7752	5' TTCCACA-GCTTTCTTGAACTG 3'_x000D_ ||||||| |||||||||||| | _x000D_ 3' ACTAAGGTGTCCGAAAGAACTTGCCATAGCTG 5'	2	>csi-miR396b
Cs3g24010.2	Cs3g24010	0	378	0	14	4.66667	0.308355	5' TTCCACAGCTTTCTTGAACTG 3'_x000D_ |||||||| ||||||||| _x000D_ 3' AACTAAGGTGTCTAAAGAACTTCCGCTCAGGA 5'	4	>csi-miR396b
Cs3g24010.1	Cs3g24010	0	664	0.02	14	4.66667	0.308355	5' TTCCACAGCTTTCTTGAACTG 3'_x000D_ |||||||| ||||||||| _x000D_ 3' AACTAAGGTGTCTAAAGAACTTCCGCTCAGGA 5'	4	>csi-miR396b
Cs1g21350.1	Cs1g21350	0	1164	0	11	11	0.726837	5' TTCCACA-GCTTTCTTGAACTG 3'_x000D_ ||||||| |||||||||||| | _x000D_ 3' CGGAAGGTGTCCGAAAGAACTTGCCACCGCCG 5'	2	>csi-miR396b
orange1.1t00850.1	orange1.1t00850	0	264	0.02	152	152	10.0436	5' TTCCACAGCTTTCTTGAACTG 3'_x000D_ | ||||||||||||| |||| _x000D_ 3' GAAAATGGTGTCGAAAGAAGTTGAAGACACTA 5'	3	>csi-miR396b
Cs3g24010.3	Cs3g24010	0	664	0.02	14	4.66667	0.308355	5' TTCCACAGCTTTCTTGAACTG 3'_x000D_ |||||||| ||||||||| _x000D_ 3' AACTAAGGTGTCTAAAGAACTTCCGCTCAGGA 5'	4	>csi-miR396b
Cs5g09850.1	Cs5g09850	0	767	0.01	10	10	0.660761	5' TTCCAC-AGCTTTCTTGAACTG 3'_x000D_ |||||| ||||||||||||| _x000D_ 3' TCGAAGGTGTTCGAAAGAACTTGCGTCCGCGG 5'	3	>csi-miR396b
Cs4g05000.1	Cs4g05000	0	1249	0.05	8	8	0.528609	5' TTCCACAGCTTTCTTGAACTG 3'_x000D_ |||||||||||||| || | _x000D_ 3' GATATAGGTGTCGAAAGAAGTTCCCACAGTCA 5'	4	>csi-miR396b
orange1.1t02555.2	orange1.1t02555	0	1025	0	11	5.5	0.363419	5' TTCCACA-GCTTTCTTGAACTG 3'_x000D_ ||||||| |||||||||||| _x000D_ 3' TTCAAGGTGTCCGAAAGAACTTGCACCTGCCG 5'	3	>csi-miR396b
Cs7g15220.1	Cs7g15220	0	377	0	25	25	1.6519	5' TTCCACA-GCTTTCTTGAACTG 3'_x000D_ ||||||| |||||||||||| | _x000D_ 3' ACTAAGGTGTCCGAAAGAACTTGCCAACGCCG 5'	2	>csi-miR396b
orange1.1t02555.1	orange1.1t02555	0	920	0	11	5.5	0.363419	5' TTCCACA-GCTTTCTTGAACTG 3'_x000D_ ||||||| |||||||||||| _x000D_ 3' TTCAAGGTGTCCGAAAGAACTTGCACCTGCCG 5'	3	>csi-miR396b
Cs5g01380.2	Cs5g01380	2	453	0.03	7	3.5	0.231266	5' TTCCACA-GCTTTCTTGAACTG 3'_x000D_ ||||||| |||||||||||| | _x000D_ 3' ATTAAGGTGTCCGAAAGAACTTGCCCCTGCCG 5'	2	>csi-miR396b
Cs5g01380.1	Cs5g01380	2	1181	0.02	7	3.5	0.231266	5' TTCCACA-GCTTTCTTGAACTG 3'_x000D_ ||||||| |||||||||||| | _x000D_ 3' ATTAAGGTGTCCGAAAGAACTTGCCCCTGCCG 5'	2	>csi-miR396b
Cs6g15330.1	Cs6g15330	4	449	0.02	1	0.5	0.0330381	5' TTCCACA-GCTTTCTTGAACTG 3'_x000D_ ||||||| |||||||||||| | _x000D_ 3' CTAAAGGTGTACGAAAGAACTTGCCAACGCCG 5'	2	>csi-miR396b
Cs6g15330.2	Cs6g15330	4	777	0.01	1	0.5	0.0330381	5' TTCCACA-GCTTTCTTGAACTG 3'_x000D_ ||||||| |||||||||||| | _x000D_ 3' CTAAAGGTGTACGAAAGAACTTGCCAACGCCG 5'	2	>csi-miR396b
Cs6g07450.1	Cs6g07450	0	889	0	19	19	1.25545	5' TCATTGAGTGCAGCGTTGATG 3'_x000D_ | ||||||||||||o|||||| _x000D_ 3' GACCAATAACTCACGTCGTAACTACTATGCAT 5'	1.5	>csi-miR397
Cs6g07400.1	Cs6g07400	0	800	0	9	9	0.594685	5' TCATTGAGTGCAGCGTTGATG 3'_x000D_ | ||||||||||||||||||o _x000D_ 3' GACCAATAACTCACGTCGCAACTATTATGCAT 5'	1.5	>csi-miR397
Cs7g31620.2	Cs7g31620	0	786	0	72	36	2.37874	5' TCATTGAGTGCAGCGTTGATG 3'_x000D_ ||||||| |||||||||||o _x000D_ 3' AAGTAGTAACTGACGTCGCAACTGATACGCTT 5'	2.5	>csi-miR397
Cs8g17630.1	Cs8g17630	0	735	0	2	2	0.132152	5' TCATTGAGTGCAGCGTTGATG 3'_x000D_ ||||||||||||| o||||o _x000D_ 3' CAGTAGTAACTCACGTCTTAACTGATTAGCCT 5'	3	>csi-miR397
Cs7g31620.1	Cs7g31620	0	696	0	72	36	2.37874	5' TCATTGAGTGCAGCGTTGATG 3'_x000D_ ||||||| |||||||||||o _x000D_ 3' AAGTAGTAACTGACGTCGCAACTGATACGCTT 5'	2.5	>csi-miR397
Cs6g07410.1	Cs6g07410	0	775	0	70	70	4.62533	5' TCATTGAGTGCAGCGTTGATG 3'_x000D_ | ||||||||||||||||||| _x000D_ 3' GACCAATAACTCACGTCGCAACTACTATGCAT 5'	1	>csi-miR397
Cs8g19850.1	Cs8g19850	0	680	0	14	7	0.462533	5' TCATTGAGTGCAGCGTTGATG 3'_x000D_ ||||| ||||||||||||||| _x000D_ 3' GAGAAGTAAGTCACGTCGCAACTACTCAGAGT 5'	1	>csi-miR397
Cs6g11860.1	Cs6g11860	0	747	0	3	3	0.198228	5' TCATTGAGTGCAGCGTTGATG 3'_x000D_ ||||||||||||||o||||oo _x000D_ 3' GAGTAGTAACTCACGTCGTAACTGTTAGGAAT 5'	1.5	>csi-miR397
Cs6g06920.1	Cs6g06920	0	704	0	25	25	1.6519	5' TCATTGAGTGCAGCGTTGATG 3'_x000D_ || ||||||||||||||||| _x000D_ 3' GAGCAGCAACTCACGTCGCAACTAATCAGAGT 5'	2	>csi-miR397
Cs8g19850.2	Cs8g19850	0	680	0	14	7	0.462533	5' TCATTGAGTGCAGCGTTGATG 3'_x000D_ ||||| ||||||||||||||| _x000D_ 3' GAGAAGTAAGTCACGTCGCAACTACTCAGAGT 5'	1	>csi-miR397
Cs6g06880.1	Cs6g06880	0	724	0	57	57	3.76634	5' TCATTGAGTGCAGCGTTGATG 3'_x000D_ ||||||||||| |||||||| _x000D_ 3' AAGTAGTAACTCACGACGCAACTAGTCTGCGT 5'	2	>csi-miR397
orange1.1t03059.9	orange1.1t03059	2	1764	0.03	8	1	0.0660761	5' TCATTGAGTGCAGCGTTG-ATG 3'_x000D_ |||||||||||| |o||| ||| _x000D_ 3' TTCGAGTAACTCACGTGGTAACGTACGATTTA 5'	2.5	>csi-miR397
orange1.1t03059.6	orange1.1t03059	2	1783	0.02	8	1	0.0660761	5' TCATTGAGTGCAGCGTTG-ATG 3'_x000D_ |||||||||||| |o||| ||| _x000D_ 3' TTCGAGTAACTCACGTGGTAACGTACGATTTA 5'	2.5	>csi-miR397
orange1.1t03059.5	orange1.1t03059	2	2187	0.01	8	1	0.0660761	5' TCATTGAGTGCAGCGTTG-ATG 3'_x000D_ |||||||||||| |o||| ||| _x000D_ 3' TTCGAGTAACTCACGTGGTAACGTACGATTTA 5'	2.5	>csi-miR397
orange1.1t03059.1	orange1.1t03059	2	1929	0.02	8	1	0.0660761	5' TCATTGAGTGCAGCGTTG-ATG 3'_x000D_ |||||||||||| |o||| ||| _x000D_ 3' TTCGAGTAACTCACGTGGTAACGTACGATTTA 5'	2.5	>csi-miR397
orange1.1t03059.7	orange1.1t03059	2	1929	0.02	8	1	0.0660761	5' TCATTGAGTGCAGCGTTG-ATG 3'_x000D_ |||||||||||| |o||| ||| _x000D_ 3' TTCGAGTAACTCACGTGGTAACGTACGATTTA 5'	2.5	>csi-miR397
orange1.1t03059.4	orange1.1t03059	2	1948	0.04	8	1	0.0660761	5' TCATTGAGTGCAGCGTTG-ATG 3'_x000D_ |||||||||||| |o||| ||| _x000D_ 3' TTCGAGTAACTCACGTGGTAACGTACGATTTA 5'	2.5	>csi-miR397
orange1.1t03059.8	orange1.1t03059	2	1629	0.02	8	1	0.0660761	5' TCATTGAGTGCAGCGTTG-ATG 3'_x000D_ |||||||||||| |o||| ||| _x000D_ 3' TTCGAGTAACTCACGTGGTAACGTACGATTTA 5'	2.5	>csi-miR397
orange1.1t03059.3	orange1.1t03059	2	2246	0.01	8	1	0.0660761	5' TCATTGAGTGCAGCGTTG-ATG 3'_x000D_ |||||||||||| |o||| ||| _x000D_ 3' TTCGAGTAACTCACGTGGTAACGTACGATTTA 5'	2.5	>csi-miR397
Cs8g18800.1	Cs8g18800	4	722	0.03	1	1	0.0660761	5' TCATTGAGTGCAGCGTTGATG 3'_x000D_ ||||||||||||| o||||| _x000D_ 3' GAGTAGTAACTCACGTCATAACTAGTTTGCGT 5'	2.5	>csi-miR397
Cs5g06580.1	Cs5g06580	0	424	0	638	638	42.1566	5' TGTGTTCTCAGGTCACC-CCTT 3'_x000D_ |||||o|o|| |||||| ||o| _x000D_ 3' CATGACACAGGGGTGCAGTGGAGGGACCGCTA 5'	3.5	>csi-miR398
Cs8g15520.1	Cs8g15520	0	648	0.01	65	65	4.29495	5' TGTGTTCTCAGGTCACCCCTT 3'_x000D_ ||| |||o|||||||||| o _x000D_ 3' TGATACA-AAGGGTCCAGTGGGCGCACAGCGT 5'	4	>csi-miR398
Cs3g24450.3	Cs3g24450	0	743	0.01	15	2.5	0.16519	5' TGTGTTCTCAGGTCACCCCTT 3'_x000D_ |o| ||| |||||| |||||| _x000D_ 3' TCTTATA-AAGCGTCCAGAGGGGAAATCGGGA 5'	3.5	>csi-miR398
Cs3g24450.1	Cs3g24450	0	547	0.01	15	2.5	0.16519	5' TGTGTTCTCAGGTCACCCCTT 3'_x000D_ |o| ||| |||||| |||||| _x000D_ 3' TCTTATA-AAGCGTCCAGAGGGGAAATCGGGA 5'	3.5	>csi-miR398
Cs3g24450.5	Cs3g24450	0	743	0.01	15	2.5	0.16519	5' TGTGTTCTCAGGTCACCCCTT 3'_x000D_ |o| ||| |||||| |||||| _x000D_ 3' TCTTATA-AAGCGTCCAGAGGGGAAATCGGGA 5'	3.5	>csi-miR398
Cs3g12000.4	Cs3g12000	0	218	0	1541	513.667	33.9411	5' TGTGTTCTCAGGTCACCCCTT 3'_x000D_ |||| ||||||o |||||||| _x000D_ 3' CGACACACTAGAGTCTTGTGGGGAACCTCCCT 5'	2.5	>csi-miR398
Cs3g24450.2	Cs3g24450	0	318	0.01	15	2.5	0.16519	5' TGTGTTCTCAGGTCACCCCTT 3'_x000D_ |o| ||| |||||| |||||| _x000D_ 3' TCTTATA-AAGCGTCCAGAGGGGAAATCGGGA 5'	3.5	>csi-miR398
Cs3g12000.3	Cs3g12000	0	218	0	1541	513.667	33.9411	5' TGTGTTCTCAGGTCACCCCTT 3'_x000D_ |||| ||||||o |||||||| _x000D_ 3' CGACACACTAGAGTCTTGTGGGGAACCTCCCT 5'	2.5	>csi-miR398
Cs3g12000.2	Cs3g12000	0	218	0	1541	513.667	33.9411	5' TGTGTTCTCAGGTCACCCCTT 3'_x000D_ |||| ||||||o |||||||| _x000D_ 3' CGACACACTAGAGTCTTGTGGGGAACCTCCCT 5'	2.5	>csi-miR398
Cs3g27280.3	Cs3g27280	0	976	0	145	36.25	2.39526	5' TG-TGTTCTCAGGTCACCCCTT 3'_x000D_ || |||o||||||o|||| ||| _x000D_ 3' CCTACTACAGGAGTCCGGTGGTGAACCAATGC 5'	3	>csi-miR398
Cs7g02980.1	Cs7g02980	2	839	0.04	13	13	0.85899	5' TGTGTTCTCAGGTCACCCCTT 3'_x000D_ |||o|||||o|o|||||||| _x000D_ 3' CTGGTCACGAGAGTTCGGTGGGGAACATGTGT 5'	2.5	>csi-miR398
Cs2g06030.1	Cs2g06030	2	1077	0.01	12	6	0.396457	5' TGCCAAAGGAGATTTGCCCGG 3'_x000D_ ||||||||||||||||||| o _x000D_ 3' GATAACGGTTTCCTCTAAACGGGGTTGTCCCT 5'	1.5	>csi-miR399a
Cs2g06030.1	Cs2g06030	2	719	0	4	2	0.132152	5' TGCCAAAGGAGATTTGCCCGG 3'_x000D_ |||||||||||||||||||oo _x000D_ 3' AAAAACGGTTTCCTCTAAACGGGTTGTCACCT 5'	1	>csi-miR399a
Cs2g06030.1	Cs2g06030	2	991	0	5	2.5	0.16519	5' TGCCAAAGGAGATTTGCCCGG 3'_x000D_ |||||||||||||||||||oo _x000D_ 3' GTTTACGGTTTCCTCTAAACGGGTTACTTGTC 5'	1	>csi-miR399a
Cs2g06030.2	Cs2g06030	2	1077	0	12	6	0.396457	5' TGCCAAAGGAGATTTGCCCGG 3'_x000D_ ||||||||||||||||||| o _x000D_ 3' GATAACGGTTTCCTCTAAACGGGGTTGTCCCT 5'	1.5	>csi-miR399a
Cs2g06030.2	Cs2g06030	2	991	0	5	2.5	0.16519	5' TGCCAAAGGAGATTTGCCCGG 3'_x000D_ |||||||||||||||||||oo _x000D_ 3' GTTTACGGTTTCCTCTAAACGGGTTACTTGTC 5'	1	>csi-miR399a
Cs2g06030.2	Cs2g06030	2	719	0	4	2	0.132152	5' TGCCAAAGGAGATTTGCCCGG 3'_x000D_ |||||||||||||||||||oo _x000D_ 3' AAAAACGGTTTCCTCTAAACGGGTTGTCACCT 5'	1	>csi-miR399a
Cs2g06030.1	Cs2g06030	4	852	0	1	0.5	0.0330381	5' TGCCAAAGGAGATTTGCCCGG 3'_x000D_ |||||||||||||o||||| | _x000D_ 3' ACTTACGGTTTCCTCTAGACGGGACGTCACCA 5'	1.5	>csi-miR399a
Cs2g06030.2	Cs2g06030	4	852	0	1	0.5	0.0330381	5' TGCCAAAGGAGATTTGCCCGG 3'_x000D_ |||||||||||||o||||| | _x000D_ 3' ACTTACGGTTTCCTCTAGACGGGACGTCACCA 5'	1.5	>csi-miR399a
Cs2g06030.1	Cs2g06030	2	1077	0	12	6	0.396457	5' TGCCAAAGGAGAGTTGCCCTA 3'_x000D_ |||||||||||| ||||||o| _x000D_ 3' GATAACGGTTTCCTCTAAACGGGGTTGTCCCT 5'	1.5	>csi-miR399b
Cs2g06030.1	Cs2g06030	2	719	0	4	2	0.132152	5' TGCCAAAGGAGAGTTGCCCTA 3'_x000D_ |||||||||||| |||||| | _x000D_ 3' AAAAACGGTTTCCTCTAAACGGGTTGTCACCT 5'	2	>csi-miR399b
Cs2g06030.1	Cs2g06030	2	991	0	5	2.5	0.16519	5' TGCCAAAGGAGAGTTGCCCTA 3'_x000D_ |||||||||||| |||||| | _x000D_ 3' GTTTACGGTTTCCTCTAAACGGGTTACTTGTC 5'	2	>csi-miR399b
Cs2g06030.2	Cs2g06030	2	1077	0	12	6	0.396457	5' TGCCAAAGGAGAGTTGCCCTA 3'_x000D_ |||||||||||| ||||||o| _x000D_ 3' GATAACGGTTTCCTCTAAACGGGGTTGTCCCT 5'	1.5	>csi-miR399b
Cs2g06030.2	Cs2g06030	2	991	0	5	2.5	0.16519	5' TGCCAAAGGAGAGTTGCCCTA 3'_x000D_ |||||||||||| |||||| | _x000D_ 3' GTTTACGGTTTCCTCTAAACGGGTTACTTGTC 5'	2	>csi-miR399b
Cs2g06030.2	Cs2g06030	2	719	0	4	2	0.132152	5' TGCCAAAGGAGAGTTGCCCTA 3'_x000D_ |||||||||||| |||||| | _x000D_ 3' AAAAACGGTTTCCTCTAAACGGGTTGTCACCT 5'	2	>csi-miR399b
Cs2g06030.1	Cs2g06030	4	852	0	1	0.5	0.0330381	5' TGCCAAAGGAGAGTTGCCCTA 3'_x000D_ |||||||||||| o|||||| _x000D_ 3' ACTTACGGTTTCCTCTAGACGGGACGTCACCA 5'	2.5	>csi-miR399b
Cs2g06030.2	Cs2g06030	4	852	0.02	1	0.5	0.0330381	5' TGCCAAAGGAGAGTTGCCCTA 3'_x000D_ |||||||||||| o|||||| _x000D_ 3' ACTTACGGTTTCCTCTAGACGGGACGTCACCA 5'	2.5	>csi-miR399b
orange1.1t01536.3	orange1.1t01536	2	1992	0.05	2	0.5	0.0330381	5' TGCCAAAGGAGAGTTGCCCTG 3'_x000D_ ||||| |||||||||| || | _x000D_ 3' CTTGACGGTCTCCTCTCAACCGGTCCTTGGTC 5'	3	>csi-miR399d
orange1.1t01536.2	orange1.1t01536	2	1914	0.05	2	0.5	0.0330381	5' TGCCAAAGGAGAGTTGCCCTG 3'_x000D_ ||||| |||||||||| || | _x000D_ 3' CTTGACGGTCTCCTCTCAACCGGTCCTTGGTC 5'	3	>csi-miR399d
Cs2g06030.1	Cs2g06030	2	1077	0	12	6	0.396457	5' TGCCAAAGGAGAGTTGCCCTG 3'_x000D_ |||||||||||| ||||||oo _x000D_ 3' GATAACGGTTTCCTCTAAACGGGGTTGTCCCT 5'	2	>csi-miR399d
Cs2g06030.1	Cs2g06030	2	719	0.04	4	2	0.132152	5' TGCCAAAGGAGAGTTGCCCTG 3'_x000D_ |||||||||||| |||||| o _x000D_ 3' AAAAACGGTTTCCTCTAAACGGGTTGTCACCT 5'	2.5	>csi-miR399d
Cs2g06030.1	Cs2g06030	2	991	0.03	5	2.5	0.16519	5' TGCCAAAGGAGAGTTGCCCTG 3'_x000D_ |||||||||||| |||||| o _x000D_ 3' GTTTACGGTTTCCTCTAAACGGGTTACTTGTC 5'	2.5	>csi-miR399d
Cs2g06030.2	Cs2g06030	2	1077	0.02	12	6	0.396457	5' TGCCAAAGGAGAGTTGCCCTG 3'_x000D_ |||||||||||| ||||||oo _x000D_ 3' GATAACGGTTTCCTCTAAACGGGGTTGTCCCT 5'	2	>csi-miR399d
Cs2g06030.2	Cs2g06030	2	991	0.01	5	2.5	0.16519	5' TGCCAAAGGAGAGTTGCCCTG 3'_x000D_ |||||||||||| |||||| o _x000D_ 3' GTTTACGGTTTCCTCTAAACGGGTTACTTGTC 5'	2.5	>csi-miR399d
Cs2g06030.2	Cs2g06030	2	719	0	4	2	0.132152	5' TGCCAAAGGAGAGTTGCCCTG 3'_x000D_ |||||||||||| |||||| o _x000D_ 3' AAAAACGGTTTCCTCTAAACGGGTTGTCACCT 5'	2.5	>csi-miR399d
Cs2g06030.1	Cs2g06030	4	852	0	1	0.5	0.0330381	5' TGCCAAAGGAGAGTTGCCCTG 3'_x000D_ |||||||||||| o||||||| _x000D_ 3' ACTTACGGTTTCCTCTAGACGGGACGTCACCA 5'	1.5	>csi-miR399d
Cs2g06030.2	Cs2g06030	4	852	0.01	1	0.5	0.0330381	5' TGCCAAAGGAGAGTTGCCCTG 3'_x000D_ |||||||||||| o||||||| _x000D_ 3' ACTTACGGTTTCCTCTAGACGGGACGTCACCA 5'	1.5	>csi-miR399d
Cs2g06030.1	Cs2g06030	2	1077	0	12	6	0.396457	5' TGCCAAAGGAGAATTGCCCTG 3'_x000D_ |||||||||||| ||||||oo _x000D_ 3' GATAACGGTTTCCTCTAAACGGGGTTGTCCCT 5'	2	>csi-miR399e
Cs2g06030.1	Cs2g06030	2	719	0.01	4	2	0.132152	5' TGCCAAAGGAGAATTGCCCTG 3'_x000D_ |||||||||||| |||||| o _x000D_ 3' AAAAACGGTTTCCTCTAAACGGGTTGTCACCT 5'	2.5	>csi-miR399e
Cs2g06030.1	Cs2g06030	2	991	0.04	5	2.5	0.16519	5' TGCCAAAGGAGAATTGCCCTG 3'_x000D_ |||||||||||| |||||| o _x000D_ 3' GTTTACGGTTTCCTCTAAACGGGTTACTTGTC 5'	2.5	>csi-miR399e
Cs2g06030.2	Cs2g06030	2	1077	0.01	12	6	0.396457	5' TGCCAAAGGAGAATTGCCCTG 3'_x000D_ |||||||||||| ||||||oo _x000D_ 3' GATAACGGTTTCCTCTAAACGGGGTTGTCCCT 5'	2	>csi-miR399e
Cs2g06030.2	Cs2g06030	2	991	0.01	5	2.5	0.16519	5' TGCCAAAGGAGAATTGCCCTG 3'_x000D_ |||||||||||| |||||| o _x000D_ 3' GTTTACGGTTTCCTCTAAACGGGTTACTTGTC 5'	2.5	>csi-miR399e
Cs2g06030.2	Cs2g06030	2	719	0.01	4	2	0.132152	5' TGCCAAAGGAGAATTGCCCTG 3'_x000D_ |||||||||||| |||||| o _x000D_ 3' AAAAACGGTTTCCTCTAAACGGGTTGTCACCT 5'	2.5	>csi-miR399e
Cs2g06030.1	Cs2g06030	4	852	0	1	0.5	0.0330381	5' TGCCAAAGGAGAATTGCCCTG 3'_x000D_ |||||||||||| o||||||| _x000D_ 3' ACTTACGGTTTCCTCTAGACGGGACGTCACCA 5'	1.5	>csi-miR399e
Cs2g06030.2	Cs2g06030	4	852	0	1	0.5	0.0330381	5' TGCCAAAGGAGAATTGCCCTG 3'_x000D_ |||||||||||| o||||||| _x000D_ 3' ACTTACGGTTTCCTCTAGACGGGACGTCACCA 5'	1.5	>csi-miR399e
Cs2g10760.1	Cs2g10760	0	3364	0	123	123	8.12736	5' TTAGATTCACGCACAAACTCG 3'_x000D_ |||||||||||||||||||| _x000D_ 3' GAGTAATCTAAGTGCGTGTTTGAGGAAATAAT 5'	1	>csi-miR403
Cs2g10770.1	Cs2g10770	0	3478	0	5	5	0.330381	5' TTAGATTCACGCACAAACTCG 3'_x000D_ |||||||||||||| ||||| _x000D_ 3' GCGTAATCTAAGTGCGTGCTTGAGGAAATGAT 5'	2	>csi-miR403
orange1.1t02234.2	orange1.1t02234	0	843	0	14	7	0.462533	5' ATGCAC-TGCCTCTTCCCTGGC 3'_x000D_ ||||| ||||||||||| || _x000D_ 3' GTAGACGTGCACGGAGAAGGGTCCAAAGGGAC 5'	4	>csi-miR408
orange1.1t02234.1	orange1.1t02234	1	843	0	14	7	0.462533	5' ATGCAC-TGCCTCTTCCCTGGC 3'_x000D_ ||||| ||||||||||| || _x000D_ 3' GTAGACGTGCACGGAGAAGGGTCCAAAGGGAC 5'	4	>csi-miR408
Cs4g06220.2	Cs4g06220	2	2448	0.04	8	1.33333	0.0881015	5' ATGC-ACTGCCTCTTCCCTGGC 3'_x000D_ ||| ||||||||||||||| | _x000D_ 3' AACGACGTTGACGGAGAAGGGACAGAGGACTA 5'	3	>csi-miR408
Cs1g03150.1	Cs1g03150	4	539	0	1	1	0.0660761	5' ATGCACTGCCTCTTCCCTGGC 3'_x000D_ | |||||||||||o||||o|| _x000D_ 3' GTTAT-CGTGACGGAGAGGGGATCGATCGGGT 5'	2	>csi-miR408
Cs6g16890.1	Cs6g16890	1	659	0.01	8	4	0.264304	5' CTCTCCCTCAAGGGCTTCTCT 3'_x000D_ ||| ||||||||||o||||o _x000D_ 3' AGAGAAGAAGGAGTTCCCGGAGAGGTTTAGAA 5'	3	>csi-miR477b
Cs6g16890.2	Cs6g16890	1	1192	0.03	8	4	0.264304	5' CTCTCCCTCAAGGGCTTCTCT 3'_x000D_ ||| ||||||||||o||||o _x000D_ 3' AGAGAAGAAGGAGTTCCCGGAGAGGTTTAGAA 5'	3	>csi-miR477b
Cs1g09370.1	Cs1g09370	0	676	0.01	7	7	0.462533	5' TCTTCCCTATGCCTCCCATTCC 3'_x000D_ |||| || ||o|| |||||o|| _x000D_ 3' CAACAGAAAGGCTATGGTGGGTAGGGATGCTC 5'	4	>csi-miR482a-3p
orange1.1t01829.1	orange1.1t01829	0	810	0	23	5.75	0.379938	5' TCTTCCCTATGCCTCCCATTCC 3'_x000D_ |||| |||||o|||||||| || _x000D_ 3' CAACAGAATGGATATGGAGGGTATGGTGTCTA 5'	2.5	>csi-miR482a-3p
Cs5g22030.4	Cs5g22030	0	546	0	34	5.66667	0.374431	5' TCTTCCCTATGCCTCCCATTCC 3'_x000D_ ||||||| ||||| ||||||| _x000D_ 3' CAGCAGAAGGGTTACGGTCGGTAAGGTATGTG 5'	3	>csi-miR482a-3p
Cs8g10560.1	Cs8g10560	0	652	0.04	43	43	2.84127	5' TCTTCCCTATGCCTCCCATTCC 3'_x000D_ |||| |||||o|| || || || _x000D_ 3' CAACAGAACGGATATGGTGGCTACGGGGTTTA 5'	4.5	>csi-miR482a-3p
Cs5g22030.3	Cs5g22030	0	546	0	34	5.66667	0.374431	5' TCTTCCCTATGCCTCCCATTCC 3'_x000D_ ||||||| ||||| ||||||| _x000D_ 3' CAGCAGAAGGGTTACGGTCGGTAAGGTATGTG 5'	3	>csi-miR482a-3p
Cs5g19920.1	Cs5g19920	0	715	0	45	45	2.97343	5' TCTTCCCTATGCCTCCCATTCC 3'_x000D_ |||| |||||o|| ||||| || _x000D_ 3' CAACAGAACGGATATGGTGGGTACGGGGTTTA 5'	3.5	>csi-miR482a-3p
Cs3g12810.1	Cs3g12810	0	28	0	71	71	4.6914	5' TCTTCCCTATGCCTCCCATTCC 3'_x000D_ |||| || ||||| |||||||| _x000D_ 3' CAGCAGAAAGGCTACGGTGGGTAAGGTATTTA 5'	3	>csi-miR482a-3p
Cs5g22030.1	Cs5g22030	0	546	0	34	5.66667	0.374431	5' TCTTCCCTATGCCTCCCATTCC 3'_x000D_ ||||||| ||||| ||||||| _x000D_ 3' CAGCAGAAGGGTTACGGTCGGTAAGGTATGTG 5'	3	>csi-miR482a-3p
Cs5g22030.2	Cs5g22030	0	546	0	34	5.66667	0.374431	5' TCTTCCCTATGCCTCCCATTCC 3'_x000D_ ||||||| ||||| ||||||| _x000D_ 3' CAGCAGAAGGGTTACGGTCGGTAAGGTATGTG 5'	3	>csi-miR482a-3p
orange1.1t01918.1	orange1.1t01918	0	562	0	17	17	1.12329	5' TCTTCCCTATGCCTCCCATTCC 3'_x000D_ | ||||||||o|||||||| || _x000D_ 3' CACCAAAAGGGATATGGAGGGTATGGTTGTTA 5'	2.5	>csi-miR482a-3p
Cs1g19760.1	Cs1g19760	0	565	0.03	28	9.33333	0.61671	5' TCTTCCCTATGCCTCCCATTCC 3'_x000D_ | ||||o|||| o|||||||| _x000D_ 3' GAGACG-AGGGGTACGAGGGGTAAGGCGGGTA 5'	4	>csi-miR482a-3p
Cs5g19570.1	Cs5g19570	0	224	0	10	10	0.660761	5' TCTTCCCTATGCCTCCCATTCC 3'_x000D_ |||| |||||o|| || ||||| _x000D_ 3' CAACAGAAAGGATATGGTGGCTAAGGGGTTTA 5'	3.5	>csi-miR482a-3p
orange1.1t01829.4	orange1.1t01829	0	852	0	23	5.75	0.379938	5' TCTTCCCTATGCCTCCCATTCC 3'_x000D_ |||| |||||o|||||||| || _x000D_ 3' CAACAGAATGGATATGGAGGGTATGGTGTCTA 5'	2.5	>csi-miR482a-3p
orange1.1t01829.3	orange1.1t01829	0	810	0	23	5.75	0.379938	5' TCTTCCCTATGCCTCCCATTCC 3'_x000D_ |||| |||||o|||||||| || _x000D_ 3' CAACAGAATGGATATGGAGGGTATGGTGTCTA 5'	2.5	>csi-miR482a-3p
Cs3g12340.1	Cs3g12340	0	1588	0	18	18	1.18937	5' TCTTCCCTATGCCTCCCATTCC 3'_x000D_ |||| || ||||| |||||o|| _x000D_ 3' CACCAGAAAGGTTACGGTGGGTAGGGCATGTG 5'	3.5	>csi-miR482a-3p
Cs5g21975.1	Cs5g21975	0	616	0	23	23	1.51975	5' TCTTCCCTATGCCTCCCATTCC 3'_x000D_ |||| ||||| || |||||o|| _x000D_ 3' TATCAGAAAGGATAAGGTGGGTAGGGGTGTTA 5'	3.5	>csi-miR482a-3p
Cs5g22030.6	Cs5g22030	0	546	0	34	5.66667	0.374431	5' TCTTCCCTATGCCTCCCATTCC 3'_x000D_ ||||||| ||||| ||||||| _x000D_ 3' CAGCAGAAGGGTTACGGTCGGTAAGGTATGTG 5'	3	>csi-miR482a-3p
Cs1g19720.2	Cs1g19720	0	357	0	28	9.33333	0.61671	5' TCTTCCCTATGCCTCCCATTCC 3'_x000D_ | ||||o|||||o|||||||| _x000D_ 3' GAGACG-AGGGGTACGGGGGGTAAGGCGGGTA 5'	3	>csi-miR482a-3p
orange1.1t04538.1	orange1.1t04538	0	769	0	4	4	0.264304	5' TCTTCCCTATGCCTCCCATTCC 3'_x000D_ |||| || ||||| |||||o|| _x000D_ 3' TAACAGAAAGGTTACGGTGGGTAGGGCATATG 5'	3.5	>csi-miR482a-3p
orange1.1t05193.1	orange1.1t05193	0	553	0.01	11	5.5	0.363419	5' TCTTCCCTATGCCTCCCATTCC 3'_x000D_ |||| || ||||| ||||| || _x000D_ 3' CAGCAGAAAGGTTACGGCGGGTACGGCATGTG 5'	4	>csi-miR482a-3p
orange1.1t04537.1	orange1.1t04537	0	890	0.01	9	9	0.594685	5' TCTTCCCTATGCCTCCCATTCC 3'_x000D_ |||| || ||||| |||||o|| _x000D_ 3' CAACAGAAAGGTTACGGCGGGTAGGGCATGTG 5'	3.5	>csi-miR482a-3p
Cs5g22030.5	Cs5g22030	0	546	0	34	5.66667	0.374431	5' TCTTCCCTATGCCTCCCATTCC 3'_x000D_ ||||||| ||||| ||||||| _x000D_ 3' CAGCAGAAGGGTTACGGTCGGTAAGGTATGTG 5'	3	>csi-miR482a-3p
orange1.1t01829.2	orange1.1t01829	0	810	0	23	5.75	0.379938	5' TCTTCCCTATGCCTCCCATTCC 3'_x000D_ |||| |||||o|||||||| || _x000D_ 3' CAACAGAATGGATATGGAGGGTATGGTGTCTA 5'	2.5	>csi-miR482a-3p
orange1.1t03734.1	orange1.1t03734	0	701	0	14	14	0.925066	5' TCTTCCCTATGCCTCCCATTCC 3'_x000D_ | ||||||||||||||||| || _x000D_ 3' CATCAAAAGGGATACGGAGGGTATGGTTGTTA 5'	2	>csi-miR482a-3p
Cs1g19720.1	Cs1g19720	0	788	0	28	9.33333	0.61671	5' TCTTCCCTATGCCTCCCATTCC 3'_x000D_ | ||||o|||||o|||||||| _x000D_ 3' GAGACG-AGGGGTACGGGGGGTAAGGCGGGTA 5'	3	>csi-miR482a-3p
Cs2g30970.1	Cs2g30970	1	673	0.02	2	2	0.132152	5' TCTTCCCTATGCCTCCCATTCC 3'_x000D_ |||| |||||o|| || || || _x000D_ 3' CAACAGAACGGATATGGTGGTTACGGGGTTTA 5'	4.5	>csi-miR482a-3p
Cs1g09350.2	Cs1g09350	2	689	0.04	7	3.5	0.231266	5' TCTTCCCTATGCCTCCCATTCC 3'_x000D_ |||| |||||o|| |||||o|| _x000D_ 3' CAACAGAAAGGATATGGCGGGTAGGGATACTC 5'	3	>csi-miR482a-3p
Cs1g15550.1	Cs1g15550	2	719	0.05	2	2	0.132152	5' TCTTCCCTATGCCTCCCATTCC 3'_x000D_ ||||||||||o|| ||||| || _x000D_ 3' CAACAGAAGGGATATGGCGGGTATGGTTGTTG 5'	2.5	>csi-miR482a-3p
Cs5g19430.1	Cs5g19430	2	676	0	5	5	0.330381	5' TCTTCCCTATGCCTCCCATTCC 3'_x000D_ ||||||||||o|||||||| || _x000D_ 3' CAACAGAAGGGATATGGAGGGTATGGCGTATA 5'	1.5	>csi-miR482a-3p
Cs1g09350.1	Cs1g09350	2	538	0.05	7	3.5	0.231266	5' TCTTCCCTATGCCTCCCATTCC 3'_x000D_ |||| |||||o|| |||||o|| _x000D_ 3' CAACAGAAAGGATATGGCGGGTAGGGATACTC 5'	3	>csi-miR482a-3p
Cs5g19440.1	Cs5g19440	4	364	0	1	1	0.0660761	5' TCTTCCCTATGCCTCCCATTCC 3'_x000D_ |||| |||||o|||||||| || _x000D_ 3' CAACAGAATGGATATGGAGGGTATGGTGTCTA 5'	2.5	>csi-miR482a-3p
Cs3g13180.1	Cs3g13180	0	541	0.01	9	9	0.594685	5' TCTTGCCCACCCCTCCCATTCC 3'_x000D_ |||| || ||||| ||||||| _x000D_ 3' TAACAGAAGGGTTGGGGCCGGTAAGGTATGCG 5'	4	>csi-miR482b
Cs5g22330.2	Cs5g22330	0	637	0	4	1.33333	0.0881015	5' TCTTGCCCACCCCTCCCATTCC 3'_x000D_ ||||||||||||| || |oo|| _x000D_ 3' CAACAGAACGGGTGGGGCGGATGGGGATGTTA 5'	3	>csi-miR482b
Cs2g18480.1	Cs2g18480	0	1306	0	9	4.5	0.297343	5' TCTTGCCCACCCCTCCCATTCC 3'_x000D_ |||| ||||| || |||||||| _x000D_ 3' CACCAGAAGGGGTGTGGCGGGTAAGGTGTATA 5'	3	>csi-miR482b
Cs1g14030.1	Cs1g14030	0	1677	0	26	26	1.71798	5' TCTTGCCCACCCCTCCCATTCC 3'_x000D_ |||| || || || |||||||| _x000D_ 3' CACCAGAAGGGCTGAGGTGGGTAAGGCATGTT 5'	4	>csi-miR482b
Cs3g04930.3	Cs3g04930	0	699	0.04	31	7.75	0.51209	5' TCTTGCCCACCCCTCCCATTCC 3'_x000D_ | ||||| || || |||||o|| _x000D_ 3' CACCAAAACGGTTGTGGTGGGTAGGGTATGTT 5'	4.5	>csi-miR482b
Cs7g27480.1	Cs7g27480	0	668	0.04	41	41	2.70912	5' TCTTGCCCACCCCTCCCATTCC 3'_x000D_ |||| ||||| ||||| ||o| _x000D_ 3' CTAGAGAA-GGGTGAGGAGGATAGGCGCAGCG 5'	4.5	>csi-miR482b
Cs1g13430.1	Cs1g13430	0	700	0	15	15	0.991142	5' TCTTGCCCACCCCTCCCATTCC 3'_x000D_ | ||o|||||||||||||| || _x000D_ 3' CATCAAAATGGGTGGGGAGGGTACGGCATGTT 5'	2.5	>csi-miR482b
orange1.1t01362.1	orange1.1t01362	0	760	0.03	6	6	0.396457	5' TCTTGCCCACCCCTCCCATTCC 3'_x000D_ | ||o|| || || |||||||| _x000D_ 3' CATCAAAATGGTTGTGGTGGGTAAGGTATATA 5'	4.5	>csi-miR482b
Cs3g04930.2	Cs3g04930	0	699	0.04	31	7.75	0.51209	5' TCTTGCCCACCCCTCCCATTCC 3'_x000D_ | ||||| || || |||||o|| _x000D_ 3' CACCAAAACGGTTGTGGTGGGTAGGGTATGTT 5'	4.5	>csi-miR482b
orange1.1t03707.1	orange1.1t03707	0	568	0.02	16	16	1.05722	5' TCTTGCCCACCCCTCCCATTCC 3'_x000D_ | ||o||||| || |||||o|| _x000D_ 3' CACCAAAATGGGTGCGGCGGGTAGGGCGTCTG 5'	4	>csi-miR482b
Cs3g04930.4	Cs3g04930	0	1005	0.03	31	7.75	0.51209	5' TCTTGCCCACCCCTCCCATTCC 3'_x000D_ | ||||| || || |||||o|| _x000D_ 3' CACCAAAACGGTTGTGGTGGGTAGGGTATGTT 5'	4.5	>csi-miR482b
Cs3g04930.1	Cs3g04930	0	699	0.02	31	7.75	0.51209	5' TCTTGCCCACCCCTCCCATTCC 3'_x000D_ | ||||| || || |||||o|| _x000D_ 3' CACCAAAACGGTTGTGGTGGGTAGGGTATGTT 5'	4.5	>csi-miR482b
Cs5g08750.1	Cs5g08750	1	106	0.01	2	1	0.0660761	5' TCTTGCCCACCCCTCCCATTCC 3'_x000D_ ||||||| || ||o||| |||| _x000D_ 3' GAACAGAACGGATGAGGGGGG-AAGGGTGGAT 5'	3.5	>csi-miR482b
Cs3g05280.1	Cs3g05280	2	673	0.01	2	2	0.132152	5' TCTTGCCCACCCCTCCCATTCC 3'_x000D_ ||||o||||| ||o|||||o|| _x000D_ 3' CAACAGAATGGGTGTGGGGGGTAGGGTGTATT 5'	2.5	>csi-miR482b
Cs1g13460.1	Cs1g13460	2	535	0.01	2	2	0.132152	5' TCTTGCCCACCCCTCCCATTCC 3'_x000D_ | ||o|||||||||||||| || _x000D_ 3' CACCAAAATGGGTGGGGAGGGTATGGCATGTC 5'	2.5	>csi-miR482b
Cs5g22330.1	Cs5g22330	2	468	0.04	4	1.33333	0.0881015	5' TCTTGCCCACCCCTCCCATTCC 3'_x000D_ ||||||||||||| || |oo|| _x000D_ 3' CAACAGAACGGGTGGGGCGGATGGGGACTTAA 5'	3	>csi-miR482b
Cs2g18470.1	Cs2g18470	2	848	0.02	9	4.5	0.297343	5' TCTTGCCCACCCCTCCCATTCC 3'_x000D_ |||| ||||| ||o|||||||| _x000D_ 3' CACCAGAAGGGGTGTGGGGGGTAAGGCGTATA 5'	2.5	>csi-miR482b
Cs5g22330.3	Cs5g22330	2	819	0.04	4	1.33333	0.0881015	5' TCTTGCCCACCCCTCCCATTCC 3'_x000D_ ||||||||||||| || |oo|| _x000D_ 3' CAACAGAACGGGTGGGGCGGATGGGGATGTTA 5'	3	>csi-miR482b
Cs1g13480.1	Cs1g13480	4	553	0.02	1	1	0.0660761	5' TCTTGCCCACCCCTCCCATTCC 3'_x000D_ | ||o|||||||||||||| || _x000D_ 3' CACCAAAATGGGTGGGGAGGGTATGGCATGTC 5'	2.5	>csi-miR482b
Cs1g13410.1	Cs1g13410	4	621	0.03	1	1	0.0660761	5' TCTTGCCCACCCCTCCCATTCC 3'_x000D_ | || |||||||||||||| || _x000D_ 3' CACCAAAAAGGGTGGGGAGGGTACGGCATGTC 5'	3	>csi-miR482b
Cs9g06846.2	Cs9g06846	0	158	0	144	72	4.75748	5' TTCCCTAGTCCCCCTATTCCTA 3'_x000D_ ||||||||||| ||||||||o| _x000D_ 3' TTAAAAGGGATCAGGTGGATAAGGGTGATATT 5'	1.5	>csi-miR482c
Cs9g06846.1	Cs9g06846	0	158	0	144	72	4.75748	5' TTCCCTAGTCCCCCTATTCCTA 3'_x000D_ ||||||||||| ||||||||o| _x000D_ 3' TTAAAAGGGATCAGGTGGATAAGGGTGATATT 5'	1.5	>csi-miR482c
Cs1g08080.1	Cs1g08080	2	717	0	12	6	0.396457	5' TTCCCTAGTCCCCCTATTCCTA 3'_x000D_ |||||o|o||||||||| ||o| _x000D_ 3' GCAAAAGGGGTTAGGGGGATATGGGTGATATC 5'	2.5	>csi-miR482c
Cs1g08080.2	Cs1g08080	2	717	0	12	6	0.396457	5' TTCCCTAGTCCCCCTATTCCTA 3'_x000D_ |||||o|o||||||||| ||o| _x000D_ 3' GCAAAAGGGGTTAGGGGGATATGGGTGATATC 5'	2.5	>csi-miR482c
Cs3g16860.3	Cs3g16860	0	604	0.01	40	13.3333	0.881015	5' TGCATTTGCACCTGCACCT-TG 3'_x000D_ |||o||||||||||| || || _x000D_ 3' GTATTCGTGAACGTGGACGTTGATACTCAAAA 5'	3.5	>csi-miR530a
Cs3g16860.2	Cs3g16860	0	739	0	40	13.3333	0.881015	5' TGCATTTGCACCTGCACCT-TG 3'_x000D_ |||o||||||||||| || || _x000D_ 3' GTATTCGTGAACGTGGACGTTGATACTCAAAA 5'	3.5	>csi-miR530a
Cs3g16860.1	Cs3g16860	0	739	0	40	13.3333	0.881015	5' TGCATTTGCACCTGCACCT-TG 3'_x000D_ |||o||||||||||| || || _x000D_ 3' GTATTCGTGAACGTGGACGTTGATACTCAAAA 5'	3.5	>csi-miR530a
Cs3g16860.3	Cs3g16860	0	604	0.02	40	13.3333	0.881015	5' TGCATTTGCACCTGCATCT-TG 3'_x000D_ |||o||||||||||| || || _x000D_ 3' GTATTCGTGAACGTGGACGTTGATACTCAAAA 5'	3.5	>csi-miR530b
Cs3g16860.2	Cs3g16860	0	739	0	40	13.3333	0.881015	5' TGCATTTGCACCTGCATCT-TG 3'_x000D_ |||o||||||||||| || || _x000D_ 3' GTATTCGTGAACGTGGACGTTGATACTCAAAA 5'	3.5	>csi-miR530b
Cs3g16860.1	Cs3g16860	0	739	0.01	40	13.3333	0.881015	5' TGCATTTGCACCTGCATCT-TG 3'_x000D_ |||o||||||||||| || || _x000D_ 3' GTATTCGTGAACGTGGACGTTGATACTCAAAA 5'	3.5	>csi-miR530b
Cs7g29270.1	Cs7g29270	0	1670	0	4	4	0.264304	5' TGACAATGAGAGAGAGCACAC 3'_x000D_ |||||| |||||||||||| _x000D_ 3' AACCTCTGTTAATCTCTCTCGTGTTAAAAGTT 5'	3	>csi-miR535
Cs2g26800.1	Cs2g26800	2	1457	0	3	1.5	0.0991142	5' ATTAAAGATCTTATGACATGTGTA 3'_x000D_ ||||| |||||o|| ||||||||| _x000D_ 3' TTAGTAATTACTAGAGTA-TGTACACATACCG 5'	2.5	>csi-miRN01
Cs2g26800.2	Cs2g26800	2	1255	0	3	1.5	0.0991142	5' ATTAAAGATCTTATGACATGTGTA 3'_x000D_ ||||| |||||o|| ||||||||| _x000D_ 3' TTAGTAATTACTAGAGTA-TGTACACATACCG 5'	2.5	>csi-miRN01
Cs9g05200.1	Cs9g05200	4	1672	0	1	0.333333	0.0220254	5' ATTTATTTTGTATAAACTGACGTG 3'_x000D_ ||||||o||||| ||||||| || _x000D_ 3' CTTGTAAATAGAACAT-TTTGACTACAAGTTC 5'	3.5	>csi-miRN02
Cs9g05200.2	Cs9g05200	4	1672	0.03	1	0.333333	0.0220254	5' ATTTATTTTGTATAAACTGACGTG 3'_x000D_ ||||||o||||| ||||||| || _x000D_ 3' CTTGTAAATAGAACAT-TTTGACTACAAGTTC 5'	3.5	>csi-miRN02
Cs9g05200.3	Cs9g05200	4	1668	0	1	0.333333	0.0220254	5' ATTTATTTTGTATAAACTGACGTG 3'_x000D_ ||||||o||||| ||||||| || _x000D_ 3' CTTGTAAATAGAACAT-TTTGACTACAAGTTC 5'	3.5	>csi-miRN02
Cs8g12370.1	Cs8g12370	4	613	0.05	1	1	0.0660761	5' TATTGCATTATTT-TAATACTGGTG 3'_x000D_ | | ||||||||| ||||||oo||| _x000D_ 3' AGTGACACCGTAATAAAGATTATGGTCACTTT 5'	4	>csi-miRN04
Cs6g15640.3	Cs6g15640	4	619	0.05	1	0.333333	0.0220254	5' AAAATTTTGAGGG-ACTAATGATA 3'_x000D_ |||||||||| o| | |||||||| _x000D_ 3' TTCCTTTTAAAACTGTCGTTATTACTATAGTC 5'	3.5	>csi-miRN06
Cs6g15640.1	Cs6g15640	4	742	0.03	1	0.333333	0.0220254	5' AAAATTTTGAGGG-ACTAATGATA 3'_x000D_ |||||||||| o| | |||||||| _x000D_ 3' TTCCTTTTAAAACTGTCGTTATTACTATAGTC 5'	3.5	>csi-miRN06
orange1.1t02219.2	orange1.1t02219	3	1444	0	2	1	0.0660761	5' GTGCTCTCTACCATTGTCATA 3'_x000D_ ||| |||||||||oo||| o| _x000D_ 3' GAGACACAAGAGATGGTGGCAGCGTAATGGCA 5'	3.5	>csi-miRN08 >csi-miRN07
Cs5g10870.1	Cs5g10870	0	1062	0.03	506	253	16.7173	5' TGGAGAAGCAGGGCACATGCT 3'_x000D_ ||||||||||||o||| |o _x000D_ 3' CTTAACCTCTTCGTCCTGTGCATTCGGCTTAG 5'	4	>csi-miRN09
Cs6g21520.1	Cs6g21520	0	922	0.01	28	28	1.85013	5' TGGAGAAGCAGGGCACATGCT 3'_x000D_ o||||||||||| ||| || _x000D_ 3' CGTAGCCTCTTCGTCCAGTGCACTCTCCAAAG 5'	4.5	>csi-miRN09
Cs5g10870.2	Cs5g10870	0	544	0	506	253	16.7173	5' TGGAGAAGCAGGGCACATGCT 3'_x000D_ ||||||||||||o||| |o _x000D_ 3' CTTAACCTCTTCGTCCTGTGCATTCGGCTTAG 5'	4	>csi-miRN09
Cs9g05200.1	Cs9g05200	4	1672	0	1	0.333333	0.0220254	5' ATTTATCTTGTACAAACTGACGTG 3'_x000D_ |||||||||||| ||||||| || _x000D_ 3' CTTGTAAATAGAACAT-TTTGACTACAAGTTC 5'	3	>csi-miRN15 >csi-miRN14
Cs9g05200.2	Cs9g05200	4	1672	0	1	0.333333	0.0220254	5' ATTTATCTTGTACAAACTGACGTG 3'_x000D_ |||||||||||| ||||||| || _x000D_ 3' CTTGTAAATAGAACAT-TTTGACTACAAGTTC 5'	3	>csi-miRN15 >csi-miRN14
Cs9g05200.3	Cs9g05200	4	1668	0.02	1	0.333333	0.0220254	5' ATTTATCTTGTACAAACTGACGTG 3'_x000D_ |||||||||||| ||||||| || _x000D_ 3' CTTGTAAATAGAACAT-TTTGACTACAAGTTC 5'	3	>csi-miRN15 >csi-miRN14
Cs9g05070.2	Cs9g05070	4	1367	0.05	1	0.5	0.0330381	5' ATCATGCTATCCCTTTGGATT 3'_x000D_ |||||||o|||| |oo||||| _x000D_ 3' TTCTTAGTACGGTAGG-AGGCCTAATTTTAAA 5'	2.5	>csi-miRN18
orange1.1t03122.2	orange1.1t03122	0	583	0	84	42	2.7752	5' TTCCAC-GGCTTTCTTGAACGT 3'_x000D_ |||||| |||||||||||||| _x000D_ 3' ACTAAGGTGTCCGAAAGAACTTGCCATAGCTG 5'	2	>csi-miRN20
orange1.1t02254.1	orange1.1t02254	0	1371	0.05	198	198	13.0831	5' TTCCACGGCTTTCTTGAACGT 3'_x000D_ o|||||o|||||||| | |o _x000D_ 3' CTAGGAGGTGTCGAAAGAAGTCGTTGGGTAAA 5'	4.5	>csi-miRN20
orange1.1t03122.1	orange1.1t03122	0	583	0	84	42	2.7752	5' TTCCAC-GGCTTTCTTGAACGT 3'_x000D_ |||||| |||||||||||||| _x000D_ 3' ACTAAGGTGTCCGAAAGAACTTGCCATAGCTG 5'	2	>csi-miRN20
Cs3g24010.2	Cs3g24010	0	378	0	14	4.66667	0.308355	5' TTCCACGGCTTTCTTGAACGT 3'_x000D_ ||||||o| ||||||||| |o _x000D_ 3' AACTAAGGTGTCTAAAGAACTTCCGCTCAGGA 5'	3	>csi-miRN20
Cs3g24010.1	Cs3g24010	0	664	0	14	4.66667	0.308355	5' TTCCACGGCTTTCTTGAACGT 3'_x000D_ ||||||o| ||||||||| |o _x000D_ 3' AACTAAGGTGTCTAAAGAACTTCCGCTCAGGA 5'	3	>csi-miRN20
Cs1g21350.1	Cs1g21350	0	1164	0	11	11	0.726837	5' TTCCAC-GGCTTTCTTGAACGT 3'_x000D_ |||||| |||||||||||||| _x000D_ 3' CGGAAGGTGTCCGAAAGAACTTGCCACCGCCG 5'	2	>csi-miRN20
orange1.1t00850.1	orange1.1t00850	0	264	0.01	152	152	10.0436	5' TTCCACGGCTTTCTTGAACGT 3'_x000D_ | ||||o|||||||| ||| | _x000D_ 3' GAAAATGGTGTCGAAAGAAGTTGAAGACACTA 5'	3.5	>csi-miRN20
Cs3g24010.3	Cs3g24010	0	664	0	14	4.66667	0.308355	5' TTCCACGGCTTTCTTGAACGT 3'_x000D_ ||||||o| ||||||||| |o _x000D_ 3' AACTAAGGTGTCTAAAGAACTTCCGCTCAGGA 5'	3	>csi-miRN20
orange1.1t02555.2	orange1.1t02555	0	1025	0	11	5.5	0.363419	5' TTCCAC-GGCTTTCTTGAACGT 3'_x000D_ |||||| ||||||||||||||| _x000D_ 3' TTCAAGGTGTCCGAAAGAACTTGCACCTGCCG 5'	1	>csi-miRN20
Cs7g15220.1	Cs7g15220	0	377	0	25	25	1.6519	5' TTCCAC-GGCTTTCTTGAACGT 3'_x000D_ |||||| |||||||||||||| _x000D_ 3' ACTAAGGTGTCCGAAAGAACTTGCCAACGCCG 5'	2	>csi-miRN20
orange1.1t02555.1	orange1.1t02555	0	920	0	11	5.5	0.363419	5' TTCCAC-GGCTTTCTTGAACGT 3'_x000D_ |||||| ||||||||||||||| _x000D_ 3' TTCAAGGTGTCCGAAAGAACTTGCACCTGCCG 5'	1	>csi-miRN20
Cs5g01380.2	Cs5g01380	2	453	0.01	7	3.5	0.231266	5' TTCCAC-GGCTTTCTTGAACGT 3'_x000D_ |||||| |||||||||||||| _x000D_ 3' ATTAAGGTGTCCGAAAGAACTTGCCCCTGCCG 5'	2	>csi-miRN20
Cs5g01380.1	Cs5g01380	2	1181	0.02	7	3.5	0.231266	5' TTCCAC-GGCTTTCTTGAACGT 3'_x000D_ |||||| |||||||||||||| _x000D_ 3' ATTAAGGTGTCCGAAAGAACTTGCCCCTGCCG 5'	2	>csi-miRN20
Cs3g06590.1	Cs3g06590	4	2300	0.05	1	0.5	0.0330381	5' CACGCGGCCATCTCTCATTGA 3'_x000D_ || |||o|||||||o| |||| _x000D_ 3' TAGTGTTCGCTGGTAGAGGG-AACTTAGCTGC 5'	3	>csi-miRN23
Cs4g04300.3	Cs4g04300	4	179	0.03	1	0.5	0.0330381	5' TTG-TCGCAGGAGCGTTGGCACC 3'_x000D_ o|| ||||||||| | ||||||| _x000D_ 3' TTTGACAAGCGTCCTCTCTACCGTGGCAGTTA 5'	3.5	>csi-miRN30
Cs9g09320.3	Cs9g09320	2	527	0	4	1	0.0660761	5' TTCTTTTTGCTACTTCTACTG 3'_x000D_ |||||| |||||||||||||o _x000D_ 3' TTTCAAGAAATACGATGAAGATGATGACTTGT 5'	1.5	>csi-miRN31
Cs9g09320.4	Cs9g09320	2	566	0	4	1	0.0660761	5' TTCTTTTTGCTACTTCTACTG 3'_x000D_ |||||| |||||||||||||o _x000D_ 3' TTTCAAGAAATACGATGAAGATGATGACTTGT 5'	1.5	>csi-miRN31
Cs9g09320.2	Cs9g09320	2	641	0	4	1	0.0660761	5' TTCTTTTTGCTACTTCTACTG 3'_x000D_ |||||| |||||||||||||o _x000D_ 3' TTTCAAGAAATACGATGAAGATGATGACTTGT 5'	1.5	>csi-miRN31
Cs9g09320.1	Cs9g09320	2	511	0.01	4	1	0.0660761	5' TTCTTTTTGCTACTTCTACTG 3'_x000D_ |||||| |||||||||||||o _x000D_ 3' TTTCAAGAAATACGATGAAGATGATGACTTGT 5'	1.5	>csi-miRN31
Cs4g04300.2	Cs4g04300	4	198	0.04	1	0.5	0.0330381	5' TTG-TCGCCGGAGAGATAGCACC 3'_x000D_ o|| |||| |||||||| ||||| _x000D_ 3' TTTGACAAGCGTCCTCTCTACCGTGGCAGTTA 5'	3.5	>csi-miRN34
Cs6g11220.1	Cs6g11220	4	334	0.04	1	0.25	0.016519	5' AAATGCGGATTTGTTGTA-TACACC 3'_x000D_ ||||o||o|||oo|o| | |||||| _x000D_ 3' ATATTTTATGCTTAAGTAGCTTTATGTGGAAG 5'	4.5	>csi-miRN38
Cs7g25670.2	Cs7g25670	0	1741	0	3044	1522	100.568	5' TGCCTGGCTCCCTGTATGCCA 3'_x000D_ |||||||||||||||||||| _x000D_ 3' CCGTACGGACCGAGGGACATACGGACGTCCTT 5'	1	>csi-miRN40
Cs7g25670.1	Cs7g25670	0	1693	0	3044	1522	100.568	5' TGCCTGGCTCCCTGTATGCCA 3'_x000D_ |||||||||||||||||||| _x000D_ 3' CCGTACGGACCGAGGGACATACGGACGTCCTT 5'	1	>csi-miRN40
Cs6g11800.2	Cs6g11800	0	2153	0	97	32.3333	2.13646	5' TGCCTGGCTCCCTGTATGCCA 3'_x000D_ ||||||||||||||o|||||| _x000D_ 3' TCGTACGGACCGAGGGACGTACGGTCGTCCTC 5'	0.5	>csi-miRN40
Cs3g18940.1	Cs3g18940	0	1423	0	462	462	30.5272	5' TGCCTGGCTCCCTGTATGCCA 3'_x000D_ ||||||||||||||o|||||| _x000D_ 3' TAAAACGGACCGAGGGACGTACGGTCGTCCTT 5'	0.5	>csi-miRN40
Cs6g11800.3	Cs6g11800	0	2025	0	97	32.3333	2.13646	5' TGCCTGGCTCCCTGTATGCCA 3'_x000D_ ||||||||||||||o|||||| _x000D_ 3' TCGTACGGACCGAGGGACGTACGGTCGTCCTC 5'	0.5	>csi-miRN40
Cs6g11800.1	Cs6g11800	0	2025	0	97	32.3333	2.13646	5' TGCCTGGCTCCCTGTATGCCA 3'_x000D_ ||||||||||||||o|||||| _x000D_ 3' TCGTACGGACCGAGGGACGTACGGTCGTCCTC 5'	0.5	>csi-miRN40
Cs8g16440.1	Cs8g16440	0	1978	0	364	364	24.0517	5' TGCCTGGCTCCCTGTATGCCA 3'_x000D_ |||||||||||||||||||| _x000D_ 3' TCGTACGGACCGAGGGACATACGGACGTCTTC 5'	1	>csi-miRN40
Cs7g25670.2	Cs7g25670	0	1741	0	3044	1522	100.568	5' TGCCTGGCTCCCTGTATGCTT 3'_x000D_ |||||||||||||||||||o| _x000D_ 3' CCGTACGGACCGAGGGACATACGGACGTCCTT 5'	0.5	>csi-miRN43
Cs7g25670.1	Cs7g25670	0	1693	0	3044	1522	100.568	5' TGCCTGGCTCCCTGTATGCTT 3'_x000D_ |||||||||||||||||||o| _x000D_ 3' CCGTACGGACCGAGGGACATACGGACGTCCTT 5'	0.5	>csi-miRN43
Cs6g11800.2	Cs6g11800	0	2153	0	97	32.3333	2.13646	5' TGCCTGGCTCCCTGTATGCTT 3'_x000D_ ||||||||||||||o||||o _x000D_ 3' TCGTACGGACCGAGGGACGTACGGTCGTCCTC 5'	2	>csi-miRN43
Cs3g18940.1	Cs3g18940	0	1423	0	462	462	30.5272	5' TGCCTGGCTCCCTGTATGCTT 3'_x000D_ ||||||||||||||o||||o _x000D_ 3' TAAAACGGACCGAGGGACGTACGGTCGTCCTT 5'	2	>csi-miRN43
Cs6g11800.3	Cs6g11800	0	2025	0	97	32.3333	2.13646	5' TGCCTGGCTCCCTGTATGCTT 3'_x000D_ ||||||||||||||o||||o _x000D_ 3' TCGTACGGACCGAGGGACGTACGGTCGTCCTC 5'	2	>csi-miRN43
Cs6g11800.1	Cs6g11800	0	2025	0	97	32.3333	2.13646	5' TGCCTGGCTCCCTGTATGCTT 3'_x000D_ ||||||||||||||o||||o _x000D_ 3' TCGTACGGACCGAGGGACGTACGGTCGTCCTC 5'	2	>csi-miRN43
Cs8g16440.1	Cs8g16440	0	1978	0	364	364	24.0517	5' TGCCTGGCTCCCTGTATGCTT 3'_x000D_ |||||||||||||||||||o| _x000D_ 3' TCGTACGGACCGAGGGACATACGGACGTCTTC 5'	0.5	>csi-miRN43
Cs7g25670.2	Cs7g25670	0	1741	0	3044	1522	100.568	5' TGCCTGGCTCCCTGTATGCCG 3'_x000D_ |||||||||||||||||||| _x000D_ 3' CCGTACGGACCGAGGGACATACGGACGTCCTT 5'	1	>csi-miRN45
Cs7g25670.1	Cs7g25670	0	1693	0	3044	1522	100.568	5' TGCCTGGCTCCCTGTATGCCG 3'_x000D_ |||||||||||||||||||| _x000D_ 3' CCGTACGGACCGAGGGACATACGGACGTCCTT 5'	1	>csi-miRN45
Cs6g11800.2	Cs6g11800	0	2153	0	97	32.3333	2.13646	5' TGCCTGGCTCCCTGTATGCCG 3'_x000D_ ||||||||||||||o|||||o _x000D_ 3' TCGTACGGACCGAGGGACGTACGGTCGTCCTC 5'	1	>csi-miRN45
Cs3g18940.1	Cs3g18940	0	1423	0	462	462	30.5272	5' TGCCTGGCTCCCTGTATGCCG 3'_x000D_ ||||||||||||||o|||||o _x000D_ 3' TAAAACGGACCGAGGGACGTACGGTCGTCCTT 5'	1	>csi-miRN45
Cs6g11800.3	Cs6g11800	0	2025	0	97	32.3333	2.13646	5' TGCCTGGCTCCCTGTATGCCG 3'_x000D_ ||||||||||||||o|||||o _x000D_ 3' TCGTACGGACCGAGGGACGTACGGTCGTCCTC 5'	1	>csi-miRN45
Cs6g11800.1	Cs6g11800	0	2025	0	97	32.3333	2.13646	5' TGCCTGGCTCCCTGTATGCCG 3'_x000D_ ||||||||||||||o|||||o _x000D_ 3' TCGTACGGACCGAGGGACGTACGGTCGTCCTC 5'	1	>csi-miRN45
Cs8g16440.1	Cs8g16440	0	1978	0	364	364	24.0517	5' TGCCTGGCTCCCTGTATGCCG 3'_x000D_ |||||||||||||||||||| _x000D_ 3' TCGTACGGACCGAGGGACATACGGACGTCTTC 5'	1	>csi-miRN45
Cs1g09370.1	Cs1g09370	0	676	0	7	7	0.462533	5' TCTTACCTATGCCACCCATTCC 3'_x000D_ |||| || ||o||||||||o|| _x000D_ 3' CAACAGAAAGGCTATGGTGGGTAGGGATGCTC 5'	3	>csi-miRN48
orange1.1t01829.1	orange1.1t01829	0	810	0	23	5.75	0.379938	5' TCTTACCTATGCCACCCATTCC 3'_x000D_ ||||||||||o|| ||||| || _x000D_ 3' CAACAGAATGGATATGGAGGGTATGGTGTCTA 5'	2.5	>csi-miRN48
Cs5g22030.4	Cs5g22030	0	546	0	34	5.66667	0.374431	5' TCTTACCTATGCCACCCATTCC 3'_x000D_ |||| || |||||| ||||||| _x000D_ 3' CAGCAGAAGGGTTACGGTCGGTAAGGTATGTG 5'	3	>csi-miRN48
Cs8g10560.1	Cs8g10560	0	652	0.01	43	43	2.84127	5' TCTTACCTATGCCACCCATTCC 3'_x000D_ |||| |||||o||||| || || _x000D_ 3' CAACAGAACGGATATGGTGGCTACGGGGTTTA 5'	3.5	>csi-miRN48
Cs5g22030.3	Cs5g22030	0	546	0	34	5.66667	0.374431	5' TCTTACCTATGCCACCCATTCC 3'_x000D_ |||| || |||||| ||||||| _x000D_ 3' CAGCAGAAGGGTTACGGTCGGTAAGGTATGTG 5'	3	>csi-miRN48
Cs5g19920.1	Cs5g19920	0	715	0	45	45	2.97343	5' TCTTACCTATGCCACCCATTCC 3'_x000D_ |||| |||||o|||||||| || _x000D_ 3' CAACAGAACGGATATGGTGGGTACGGGGTTTA 5'	2.5	>csi-miRN48
Cs3g12810.1	Cs3g12810	0	28	0	71	71	4.6914	5' TCTTACCTATGCCACCCATTCC 3'_x000D_ |||| || |||||||||||||| _x000D_ 3' CAGCAGAAAGGCTACGGTGGGTAAGGTATTTA 5'	2	>csi-miRN48
Cs5g22030.1	Cs5g22030	0	546	0	34	5.66667	0.374431	5' TCTTACCTATGCCACCCATTCC 3'_x000D_ |||| || |||||| ||||||| _x000D_ 3' CAGCAGAAGGGTTACGGTCGGTAAGGTATGTG 5'	3	>csi-miRN48
Cs5g22030.2	Cs5g22030	0	546	0	34	5.66667	0.374431	5' TCTTACCTATGCCACCCATTCC 3'_x000D_ |||| || |||||| ||||||| _x000D_ 3' CAGCAGAAGGGTTACGGTCGGTAAGGTATGTG 5'	3	>csi-miRN48
Cs8g18400.2	Cs8g18400	0	348	0.05	9	3	0.198228	5' TCTTACCTATGCCACCCATTCC 3'_x000D_ | | |||o|||||| ||||| | _x000D_ 3' AGAAAAACTGGGTACGGTTGGTAATGTGGTCA 5'	4.5	>csi-miRN48
Cs8g18400.3	Cs8g18400	0	348	0.01	9	3	0.198228	5' TCTTACCTATGCCACCCATTCC 3'_x000D_ | | |||o|||||| ||||| | _x000D_ 3' AGAAAAACTGGGTACGGTTGGTAATGTGGTCA 5'	4.5	>csi-miRN48
orange1.1t01918.1	orange1.1t01918	0	562	0.01	17	17	1.12329	5' TCTTACCTATGCCACCCATTCC 3'_x000D_ | || |||||o|| ||||| || _x000D_ 3' CACCAAAAGGGATATGGAGGGTATGGTTGTTA 5'	4.5	>csi-miRN48
Cs5g19570.1	Cs5g19570	0	224	0	10	10	0.660761	5' TCTTACCTATGCCACCCATTCC 3'_x000D_ |||| |||||o||||| ||||| _x000D_ 3' CAACAGAAAGGATATGGTGGCTAAGGGGTTTA 5'	2.5	>csi-miRN48
orange1.1t01829.4	orange1.1t01829	0	852	0	23	5.75	0.379938	5' TCTTACCTATGCCACCCATTCC 3'_x000D_ ||||||||||o|| ||||| || _x000D_ 3' CAACAGAATGGATATGGAGGGTATGGTGTCTA 5'	2.5	>csi-miRN48
orange1.1t01829.3	orange1.1t01829	0	810	0	23	5.75	0.379938	5' TCTTACCTATGCCACCCATTCC 3'_x000D_ ||||||||||o|| ||||| || _x000D_ 3' CAACAGAATGGATATGGAGGGTATGGTGTCTA 5'	2.5	>csi-miRN48
Cs3g12340.1	Cs3g12340	0	1588	0	18	18	1.18937	5' TCTTACCTATGCCACCCATTCC 3'_x000D_ |||| || |||||||||||o|| _x000D_ 3' CACCAGAAAGGTTACGGTGGGTAGGGCATGTG 5'	2.5	>csi-miRN48
Cs5g21975.1	Cs5g21975	0	616	0	23	23	1.51975	5' TCTTACCTATGCCACCCATTCC 3'_x000D_ |||| ||||| ||||||||o|| _x000D_ 3' TATCAGAAAGGATAAGGTGGGTAGGGGTGTTA 5'	2.5	>csi-miRN48
Cs5g22030.6	Cs5g22030	0	546	0	34	5.66667	0.374431	5' TCTTACCTATGCCACCCATTCC 3'_x000D_ |||| || |||||| ||||||| _x000D_ 3' CAGCAGAAGGGTTACGGTCGGTAAGGTATGTG 5'	3	>csi-miRN48
orange1.1t04538.1	orange1.1t04538	0	769	0	4	4	0.264304	5' TCTTACCTATGCCACCCATTCC 3'_x000D_ |||| || |||||||||||o|| _x000D_ 3' TAACAGAAAGGTTACGGTGGGTAGGGCATATG 5'	2.5	>csi-miRN48
orange1.1t05193.1	orange1.1t05193	0	553	0	11	5.5	0.363419	5' TCTTACCTATGCCACCCATTCC 3'_x000D_ |||| || ||||| ||||| || _x000D_ 3' CAGCAGAAAGGTTACGGCGGGTACGGCATGTG 5'	4	>csi-miRN48
orange1.1t04537.1	orange1.1t04537	0	890	0	9	9	0.594685	5' TCTTACCTATGCCACCCATTCC 3'_x000D_ |||| || ||||| |||||o|| _x000D_ 3' CAACAGAAAGGTTACGGCGGGTAGGGCATGTG 5'	3.5	>csi-miRN48
Cs5g22030.5	Cs5g22030	0	546	0	34	5.66667	0.374431	5' TCTTACCTATGCCACCCATTCC 3'_x000D_ |||| || |||||| ||||||| _x000D_ 3' CAGCAGAAGGGTTACGGTCGGTAAGGTATGTG 5'	3	>csi-miRN48
Cs8g18400.1	Cs8g18400	0	228	0.02	9	3	0.198228	5' TCTTACCTATGCCACCCATTCC 3'_x000D_ | | |||o|||||| ||||| | _x000D_ 3' AGAAAAACTGGGTACGGTTGGTAATGTGGTCA 5'	4.5	>csi-miRN48
orange1.1t01829.2	orange1.1t01829	0	810	0	23	5.75	0.379938	5' TCTTACCTATGCCACCCATTCC 3'_x000D_ ||||||||||o|| ||||| || _x000D_ 3' CAACAGAATGGATATGGAGGGTATGGTGTCTA 5'	2.5	>csi-miRN48
orange1.1t03734.1	orange1.1t03734	0	701	0	14	14	0.925066	5' TCTTACCTATGCCACCCATTCC 3'_x000D_ | || |||||||| ||||| || _x000D_ 3' CATCAAAAGGGATACGGAGGGTATGGTTGTTA 5'	4	>csi-miRN48
Cs2g30970.1	Cs2g30970	1	673	0	2	2	0.132152	5' TCTTACCTATGCCACCCATTCC 3'_x000D_ |||| |||||o||||| || || _x000D_ 3' CAACAGAACGGATATGGTGGTTACGGGGTTTA 5'	3.5	>csi-miRN48
Cs1g09350.2	Cs1g09350	2	689	0.02	7	3.5	0.231266	5' TCTTACCTATGCCACCCATTCC 3'_x000D_ |||| |||||o|| |||||o|| _x000D_ 3' CAACAGAAAGGATATGGCGGGTAGGGATACTC 5'	3	>csi-miRN48
orange1.1t02132.3	orange1.1t02132	2	886	0.05	3	0.5	0.0330381	5' TCTTACCTATGCCACCCATTCC 3'_x000D_ | || |||||o|||||||| || _x000D_ 3' CAACAAAAGGGATATGGTGGGTACGGGGTTTA 5'	3.5	>csi-miRN48
Cs7g04970.2	Cs7g04970	2	134	0.04	3	3	0.198228	5' TCTTACCTATGCCACCCATTCC 3'_x000D_ | || ||o|||||||| ||||| _x000D_ 3' ACTTACAAGGGGTACGGTGGCTAAGGTGACAT 5'	3.5	>csi-miRN48
orange1.1t04079.1	orange1.1t04079	2	3067	0	8	2	0.132152	5' TCTTACCTATGCCACCCATTCC 3'_x000D_ |||| || |||||||||||o|| _x000D_ 3' TAGCAGAAAGGCTACGGTGGGTAGGGTATTTA 5'	2.5	>csi-miRN48
orange1.1t04079.1	orange1.1t04079	2	556	0.01	8	2	0.132152	5' TCTTACCTATGCCACCCATTCC 3'_x000D_ |||| || |||||||||||o|| _x000D_ 3' TAGCAGAAAGGCTACGGTGGGTAGGGTATTTA 5'	2.5	>csi-miRN48
orange1.1t04084.1	orange1.1t04084	2	556	0	8	2	0.132152	5' TCTTACCTATGCCACCCATTCC 3'_x000D_ |||| || |||||||||||o|| _x000D_ 3' TAGCAGAAAGGCTACGGTGGGTAGGGTATTTA 5'	2.5	>csi-miRN48
Cs5g19430.1	Cs5g19430	2	676	0.04	5	5	0.330381	5' TCTTACCTATGCCACCCATTCC 3'_x000D_ |||| |||||o|| ||||| || _x000D_ 3' CAACAGAAGGGATATGGAGGGTATGGCGTATA 5'	3.5	>csi-miRN48
Cs1g09350.1	Cs1g09350	2	538	0.03	7	3.5	0.231266	5' TCTTACCTATGCCACCCATTCC 3'_x000D_ |||| |||||o|| |||||o|| _x000D_ 3' CAACAGAAAGGATATGGCGGGTAGGGATACTC 5'	3	>csi-miRN48
Cs3g12720.1	Cs3g12720	2	547	0.02	2	2	0.132152	5' TCTTACCTATGCCACCCATTCC 3'_x000D_ |||| || ||||||||||| || _x000D_ 3' CAACAGAAAGGTTACGGTGGGTACGGCATGTG 5'	3	>csi-miRN48
Cs3g06640.1	Cs3g06640	3	559	0.05	2	0.5	0.0330381	5' TCTTACCTATGCCACCCATTCC 3'_x000D_ |||| || ||||| ||||| || _x000D_ 3' CAGCAGAAAGGTTACGGCGGGTACGGCATGTG 5'	4	>csi-miRN48
Cs1g01180.1	Cs1g01180	4	628	0.02	1	1	0.0660761	5' TCTTACCTATGCCACCCATTCC 3'_x000D_ |||| || ||o||||||||o|| _x000D_ 3' CAACAGAACGGTTATGGTGGGTAGGGATGTTC 5'	3	>csi-miRN48
Cs5g19440.1	Cs5g19440	4	364	0	1	1	0.0660761	5' TCTTACCTATGCCACCCATTCC 3'_x000D_ ||||||||||o|| ||||| || _x000D_ 3' CAACAGAATGGATATGGAGGGTATGGTGTCTA 5'	2.5	>csi-miRN48
Cs6g18380.1	Cs6g18380	0	86	0	12	12	0.792913	5' ACAGGAGGTGGAACAAATATGAAA 3'_x000D_ ||||||||||||||| | |o|||| _x000D_ 3' CCTGTGTCCTCCACCTTGTATCTGCTTTTACT 5'	2.5	>csi-miRN50
Cs4g11090.1	Cs4g11090	3	1358	0.02	2	2	0.132152	5' ACAGGAGGTGGAACAAATATGAAA 3'_x000D_ |||o|||| |o|| |||| |o||| _x000D_ 3' AGAATGTTCTCCTCTTTCTTTA-ATTTTAATT 5'	4.5	>csi-miRN50
Cs1g24520.1	Cs1g24520	0	770	0.01	20	20	1.32152	5' TCCCTACTCCACCCATGCCATA 3'_x000D_ | ||o| |||||||||o||| | _x000D_ 3' CAGAAAGGGTTAGGTGGGTATGGT-TGTTGCG 5'	4	>csi-miRN51
Cs4g18660.2	Cs4g18660	2	869	0.02	12	6	0.396457	5' TCCCTACTCCACCCATGCCATA 3'_x000D_ || |o||o|||| ||||||||| _x000D_ 3' AGGAAGTGGTGGGGTGTGTACGGTATCATCAT 5'	3	>csi-miRN51
Cs4g18660.3	Cs4g18660	2	689	0.04	12	6	0.396457	5' TCCCTACTCCACCCATGCCATA 3'_x000D_ || |o||o|||| ||||||||| _x000D_ 3' AGGAAGTGGTGGGGTGTGTACGGTATCATCAT 5'	3	>csi-miRN51
Cs4g18660.1	Cs4g18660	4	869	0.02	1	1	0.0660761	5' TCCCTACTCCACCCATGCCATA 3'_x000D_ || |o||o|||| ||||||||| _x000D_ 3' AGGAAGTGGTGGGGTGTGTACGGTATCATCAT 5'	3	>csi-miRN51
Cs1g19500.1	Cs1g19500	2	1561	0.04	11	1.22222	0.0807597	5' TGAGCTGTTTGGCTATTCTCGC 3'_x000D_ ||||||| |||o |||o||||| _x000D_ 3' ATATACTCGAC-AACTAATAGGAGCGAGTAAA 5'	3	>csi-miRN52
Cs1g19500.2	Cs1g19500	2	1504	0.02	11	1.22222	0.0807597	5' TGAGCTGTTTGGCTATTCTCGC 3'_x000D_ ||||||| |||o |||o||||| _x000D_ 3' ATATACTCGAC-AACTAATAGGAGCGAGTAAA 5'	3	>csi-miRN52
Cs1g19500.3	Cs1g19500	2	1831	0.02	11	1.22222	0.0807597	5' TGAGCTGTTTGGCTATTCTCGC 3'_x000D_ ||||||| |||o |||o||||| _x000D_ 3' ATATACTCGAC-AACTAATAGGAGCGAGTAAA 5'	3	>csi-miRN52
Cs1g19500.6	Cs1g19500	2	1512	0.04	11	1.22222	0.0807597	5' TGAGCTGTTTGGCTATTCTCGC 3'_x000D_ ||||||| |||o |||o||||| _x000D_ 3' ATATACTCGAC-AACTAATAGGAGCGAGTAAA 5'	3	>csi-miRN52
Cs1g19500.9	Cs1g19500	2	1512	0.04	11	1.22222	0.0807597	5' TGAGCTGTTTGGCTATTCTCGC 3'_x000D_ ||||||| |||o |||o||||| _x000D_ 3' ATATACTCGAC-AACTAATAGGAGCGAGTAAA 5'	3	>csi-miRN52
Cs1g19500.8	Cs1g19500	2	1599	0.05	11	1.22222	0.0807597	5' TGAGCTGTTTGGCTATTCTCGC 3'_x000D_ ||||||| |||o |||o||||| _x000D_ 3' ATATACTCGAC-AACTAATAGGAGCGAGTAAA 5'	3	>csi-miRN52

## Sheet: Pt miRNA-target
Transcript	Gene	Category	Cleavage Position	P-Value	Fragment Abundance	Weighted Fragment Abundance	Normalised Weighted Fragment Abundance	Duplex	Alignment Score	miRNA
Cs8g16510.1	Cs8g16510	0	1434	0	251	83.6667	5.54756	5' TCGGACCAGGCTTCATTCCC 3'_x000D_ o||||||||||||||| ||| _x000D_ 3' CTTAGGCCTGGTCCGAAGTA-GGGTCCGTAGA 5'	1.5	>csi-miR166c
Cs8g16510.1	Cs8g16510	0	1434	0	251	83.6667	5.54756	5' TCGGACCAGGCTTCATTCCCT 3'_x000D_ o||||||||||||||| ||| _x000D_ 3' CTTAGGCCTGGTCCGAAGTA-GGGTCCGTAGA 5'	2.5	>csi-miR166d
Cs8g16510.1	Cs8g16510	0	1434	0	251	83.6667	5.54756	5' TCGGACCAGGCTTCATTCCCGT 3'_x000D_ o|||||||||||||||o|| | _x000D_ 3' CTTAGGCCTGGTCCGAAGTAGGGTCCGTAGAC 5'	3	>csi-miR166b
Cs8g16510.1	Cs8g16510	0	1434	0	251	83.6667	5.54756	5' TCGGACCAGGCTTCATTCCCC 3'_x000D_ o||||||||||||||| ||| _x000D_ 3' CTTAGGCCTGGTCCGAAGTA-GGGTCCGTAGA 5'	2.5	>csi-miR166e-3p
Cs8g16510.1	Cs8g16510	0	1434	0	251	83.6667	5.54756	5' TCGGACCAGGCTTCATTCCCCC 3'_x000D_ o||||||||||||||| ||| _x000D_ 3' CTTAGGCCTGGTCCGAAGTA-GGGTCCGTAGA 5'	3.5	>csi-miR166a
Cs1g15640.2	Cs1g15640	0	1781	0	417	83.4	5.52988	5' TCGGACCAGGCTTCATTCCC 3'_x000D_ o|||||||||||||||||| _x000D_ 3' CTTAGGCCTGGTCCGAAGTAAGGTCCGTAAAC 5'	1.5	>csi-miR166c
Cs1g15640.2	Cs1g15640	0	1781	0	417	83.4	5.52988	5' TCGGACCAGGCTTCATTCCCT 3'_x000D_ o|||||||||||||||||| _x000D_ 3' CTTAGGCCTGGTCCGAAGTAAGGTCCGTAAAC 5'	2.5	>csi-miR166d
Cs1g15640.2	Cs1g15640	0	1781	0	417	83.4	5.52988	5' TCGGACCAGGCTTCATTCCCGT 3'_x000D_ o|||||||||||||||||| | _x000D_ 3' CTTAGGCCTGGTCCGAAGTAAGGTCCGTAAAC 5'	2.5	>csi-miR166b
Cs1g15640.2	Cs1g15640	0	1781	0	417	83.4	5.52988	5' TCGGACCAGGCTTCATTCCCC 3'_x000D_ o|||||||||||||||||| _x000D_ 3' CTTAGGCCTGGTCCGAAGTAAGGTCCGTAAAC 5'	2.5	>csi-miR166e-3p
Cs1g15640.2	Cs1g15640	0	1781	0	417	83.4	5.52988	5' TCGGACCAGGCTTCATTCCCCC 3'_x000D_ o|||||||||||||||||| _x000D_ 3' CTTAGGCCTGGTCCGAAGTAAGGTCCGTAAAC 5'	3.5	>csi-miR166a
Cs9g01780.1	Cs9g01780	0	499	0.01	162	162	10.7415	5' AAGCTCAGGAGGGATAG-CGCC 3'_x000D_ |||||||||||||||| |o _x000D_ 3' GTTTGTCGAGTCCTCCCTATCTGTTCCTTCCT 5'	4.5	>csi-miR390
Cs8g16510.2	Cs8g16510	0	454	0	251	83.6667	5.54756	5' TCGGACCAGGCTTCATTCCC 3'_x000D_ o||||||||||||||| ||| _x000D_ 3' CTTAGGCCTGGTCCGAAGTA-GGGTCCGTAGA 5'	1.5	>csi-miR166c
Cs8g16510.2	Cs8g16510	0	454	0	251	83.6667	5.54756	5' TCGGACCAGGCTTCATTCCCT 3'_x000D_ o||||||||||||||| ||| _x000D_ 3' CTTAGGCCTGGTCCGAAGTA-GGGTCCGTAGA 5'	2.5	>csi-miR166d
Cs8g16510.2	Cs8g16510	0	454	0	251	83.6667	5.54756	5' TCGGACCAGGCTTCATTCCCGT 3'_x000D_ o|||||||||||||||o|| | _x000D_ 3' CTTAGGCCTGGTCCGAAGTAGGGTCCGTAGAC 5'	3	>csi-miR166b
Cs8g16510.2	Cs8g16510	0	454	0	251	83.6667	5.54756	5' TCGGACCAGGCTTCATTCCCC 3'_x000D_ o||||||||||||||| ||| _x000D_ 3' CTTAGGCCTGGTCCGAAGTA-GGGTCCGTAGA 5'	2.5	>csi-miR166e-3p
Cs8g16510.2	Cs8g16510	0	454	0	251	83.6667	5.54756	5' TCGGACCAGGCTTCATTCCCCC 3'_x000D_ o||||||||||||||| ||| _x000D_ 3' CTTAGGCCTGGTCCGAAGTA-GGGTCCGTAGA 5'	3.5	>csi-miR166a
Cs1g07400.1	Cs1g07400	0	2634	0.01	15	5	0.331528	5' TGTGATATTGGTTCGGCTCATC 3'_x000D_ ||| |o|o||||||o||o||o _x000D_ 3' TGATACA-TGTGACCAAGTCGGGTGCAAATCG 5'	4.5	>csi-miR479
Cs9g07790.1	Cs9g07790	0	2192	0.03	12	12	0.795666	5' TTCCACGGCTTTCTTGAACGT 3'_x000D_ ||||||o|||||||| | | o _x000D_ 3' TTAGAAGGTGTCGAAAGAAATGGGGGCCTGCT 5'	4	>csi-miRN20
Cs9g07790.1	Cs9g07790	0	2192	0.01	12	12	0.795666	5' TTCCACAGCTTTCTTGAACTG 3'_x000D_ ||||||||||||||| | |o _x000D_ 3' TTAGAAGGTGTCGAAAGAAATGGGGGCCTGCT 5'	3.5	>csi-miR396b
Cs3g05280.1	Cs3g05280	0	673	0	12	12	0.795666	5' TCTTGCCCACCCCTCCCATTCC 3'_x000D_ ||||o||||| ||o|||||o|| _x000D_ 3' CAACAGAATGGGTGTGGGGGGTAGGGTGTATT 5'	2.5	>csi-miR482b
Cs3g17060.2	Cs3g17060	0	491	0.05	14	3.5	0.232069	5' TGACAGAAGAGAGTGAGCAC 3'_x000D_ o|| || ||||||||||| _x000D_ 3' CGGCGCTTTCCTCTCTCACTCGACCGACCTTA 5'	4.5	>csi-miR156
orange1.1t01829.1	orange1.1t01829	0	810	0	33	8.25	0.547021	5' TCTTCCCTATGCCTCCCATTCC 3'_x000D_ |||| |||||o|||||||| || _x000D_ 3' CAACAGAATGGATATGGAGGGTATGGTGTCTA 5'	2.5	>csi-miR482a-3p
orange1.1t01829.1	orange1.1t01829	0	810	0	33	8.25	0.547021	5' TCTTACCTATGCCACCCATTCC 3'_x000D_ ||||||||||o|| ||||| || _x000D_ 3' CAACAGAATGGATATGGAGGGTATGGTGTCTA 5'	2.5	>csi-miRN48
orange1.1t03122.2	orange1.1t03122	0	583	0	87	43.5	2.88429	5' TTCCAC-GGCTTTCTTGAACGT 3'_x000D_ |||||| |||||||||||||| _x000D_ 3' ACTAAGGTGTCCGAAAGAACTTGCCATAGCTG 5'	2	>csi-miRN20
orange1.1t03122.2	orange1.1t03122	0	583	0	87	43.5	2.88429	5' TTCCACA-GCTTTCTTGAACTG 3'_x000D_ ||||||| |||||||||||| | _x000D_ 3' ACTAAGGTGTCCGAAAGAACTTGCCATAGCTG 5'	2	>csi-miR396b
Cs2g09440.1	Cs2g09440	0	3257	0.01	43	21.5	1.42557	5' TGAAGCTGCCAGCATGATCTT 3'_x000D_ ||||||||||| ||||||o _x000D_ 3' CTTATGTTCGACGGTCGGACTAGAGTCCCCCA 5'	3.5	>csi-miR167b
Cs3g16860.3	Cs3g16860	0	604	0	40	13.3333	0.884073	5' TGCATTTGCACCTGCATCT-TG 3'_x000D_ |||o||||||||||| || || _x000D_ 3' GTATTCGTGAACGTGGACGTTGATACTCAAAA 5'	3.5	>csi-miR530b
Cs3g16860.3	Cs3g16860	0	604	0	40	13.3333	0.884073	5' TGCATTTGCACCTGCACCT-TG 3'_x000D_ |||o||||||||||| || || _x000D_ 3' GTATTCGTGAACGTGGACGTTGATACTCAAAA 5'	3.5	>csi-miR530a
Cs7g31620.2	Cs7g31620	0	786	0	187	93.5	6.19957	5' TCATTGAGTGCAGCGTTGATG 3'_x000D_ ||||||| |||||||||||o _x000D_ 3' AAGTAGTAACTGACGTCGCAACTGATACGCTT 5'	2.5	>csi-miR397
Cs5g28880.2	Cs5g28880	0	316	0.04	22	5.5	0.36468	5' TGTGTTCTCAGGTCACCCCTT 3'_x000D_ || ||||o||||o|||| |o _x000D_ 3' AACAACCCAAGGGTCCGGTGGCGGCGAAACGT 5'	4.5	>csi-miR398
Cs2g18480.1	Cs2g18480	0	1306	0	21	10.5	0.696208	5' TCTTGCCCACCCCTCCCATTCC 3'_x000D_ |||| ||||| || |||||||| _x000D_ 3' CACCAGAAGGGGTGTGGCGGGTAAGGTGTATA 5'	3	>csi-miR482b
Cs7g25670.2	Cs7g25670	0	1741	0	3621	1810.5	120.046	5' TGCCTGGCTCCCTGTATGCTT 3'_x000D_ |||||||||||||||||||o| _x000D_ 3' CCGTACGGACCGAGGGACATACGGACGTCCTT 5'	0.5	>csi-miRN43
Cs7g25670.2	Cs7g25670	0	1741	0	3621	1810.5	120.046	5' TGCCTGGCTCCCTGTATGCCG 3'_x000D_ |||||||||||||||||||| _x000D_ 3' CCGTACGGACCGAGGGACATACGGACGTCCTT 5'	1	>csi-miRN45
Cs7g25670.2	Cs7g25670	0	1741	0	3621	1810.5	120.046	5' TGCCTGGCTCCCTGTATGCCA 3'_x000D_ |||||||||||||||||||| _x000D_ 3' CCGTACGGACCGAGGGACATACGGACGTCCTT 5'	1	>csi-miRN40
Cs3g16860.2	Cs3g16860	0	739	0.01	40	13.3333	0.884073	5' TGCATTTGCACCTGCATCT-TG 3'_x000D_ |||o||||||||||| || || _x000D_ 3' GTATTCGTGAACGTGGACGTTGATACTCAAAA 5'	3.5	>csi-miR530b
Cs3g16860.2	Cs3g16860	0	739	0.02	40	13.3333	0.884073	5' TGCATTTGCACCTGCACCT-TG 3'_x000D_ |||o||||||||||| || || _x000D_ 3' GTATTCGTGAACGTGGACGTTGATACTCAAAA 5'	3.5	>csi-miR530a
orange1.1t03122.1	orange1.1t03122	0	583	0	87	43.5	2.88429	5' TTCCAC-GGCTTTCTTGAACGT 3'_x000D_ |||||| |||||||||||||| _x000D_ 3' ACTAAGGTGTCCGAAAGAACTTGCCATAGCTG 5'	2	>csi-miRN20
orange1.1t03122.1	orange1.1t03122	0	583	0	87	43.5	2.88429	5' TTCCACA-GCTTTCTTGAACTG 3'_x000D_ ||||||| |||||||||||| | _x000D_ 3' ACTAAGGTGTCCGAAAGAACTTGCCATAGCTG 5'	2	>csi-miR396b
Cs1g07400.3	Cs1g07400	0	2099	0	15	5	0.331528	5' TGTGATATTGGTTCGGCTCATC 3'_x000D_ ||| |o|o||||||o||o||o _x000D_ 3' TGATACA-TGTGACCAAGTCGGGTGCAAATCG 5'	4.5	>csi-miR479
Cs7g30410.1	Cs7g30410	0	185	0.02	10	10	0.663055	5' ATGCACTGCCTCTTCCCTGGC 3'_x000D_ ||||| |||||||| |||| _x000D_ 3' TCAAAACGTGTCGGAGAAGTGACCCCAACGAA 5'	4	>csi-miR408
Cs3g06390.1	Cs3g06390	0	773	0	808	808	53.5749	5' TTTGGATTGAAGGGAGCTCTA 3'_x000D_ ||||| ||||||||||||o| _x000D_ 3' CATATAACCTCACTTCCCTCGAGGTTGAAGTG 5'	2.5	>csi-miR159
Cs3g06390.1	Cs3g06390	0	773	0	808	808	53.5749	5' TTTGGACTGAAGGGAGCTCCT 3'_x000D_ ||||| ||||||||||||| _x000D_ 3' CATATAACCTCACTTCCCTCGAGGTTGAAGTG 5'	3	>csi-miR319
Cs3g24010.2	Cs3g24010	0	378	0	73	24.3333	1.61343	5' TTCCACGGCTTTCTTGAACGT 3'_x000D_ ||||||o| ||||||||| |o _x000D_ 3' AACTAAGGTGTCTAAAGAACTTCCGCTCAGGA 5'	3	>csi-miRN20
Cs8g16510.3	Cs8g16510	0	1515	0	251	83.6667	5.54756	5' TCGGACCAGGCTTCATTCCC 3'_x000D_ o||||||||||||||| ||| _x000D_ 3' CTTAGGCCTGGTCCGAAGTA-GGGTCCGTAGA 5'	1.5	>csi-miR166c
Cs8g16510.3	Cs8g16510	0	1515	0	251	83.6667	5.54756	5' TCGGACCAGGCTTCATTCCCT 3'_x000D_ o||||||||||||||| ||| _x000D_ 3' CTTAGGCCTGGTCCGAAGTA-GGGTCCGTAGA 5'	2.5	>csi-miR166d
Cs8g16510.3	Cs8g16510	0	1515	0	251	83.6667	5.54756	5' TCGGACCAGGCTTCATTCCCGT 3'_x000D_ o|||||||||||||||o|| | _x000D_ 3' CTTAGGCCTGGTCCGAAGTAGGGTCCGTAGAC 5'	3	>csi-miR166b
Cs8g16510.3	Cs8g16510	0	1515	0	251	83.6667	5.54756	5' TCGGACCAGGCTTCATTCCCC 3'_x000D_ o||||||||||||||| ||| _x000D_ 3' CTTAGGCCTGGTCCGAAGTA-GGGTCCGTAGA 5'	2.5	>csi-miR166e-3p
Cs8g16510.3	Cs8g16510	0	1515	0	251	83.6667	5.54756	5' TCGGACCAGGCTTCATTCCCCC 3'_x000D_ o||||||||||||||| ||| _x000D_ 3' CTTAGGCCTGGTCCGAAGTA-GGGTCCGTAGA 5'	3.5	>csi-miR166a
Cs4g19310.4	Cs4g19310	0	642	0	35	5.83333	0.386782	5' TCGGACCAGGCTTCATTCCC 3'_x000D_ o||||||||||||||| ||| _x000D_ 3' CTTAGGCCTGGTCCGAAGTA-GGGCCCGTAAA 5'	1.5	>csi-miR166c
Cs4g19310.4	Cs4g19310	0	642	0	35	5.83333	0.386782	5' TCGGACCAGGCTTCATTCCCT 3'_x000D_ o||||||||||||||| ||| _x000D_ 3' CTTAGGCCTGGTCCGAAGTA-GGGCCCGTAAA 5'	2.5	>csi-miR166d
Cs4g19310.4	Cs4g19310	0	642	0	35	5.83333	0.386782	5' TCGGACCAGGCTTCATTCCCGT 3'_x000D_ o||||||||||||||| |||| _x000D_ 3' CTTAGGCCTGGTCCGAAGTA-GGGCCCGTAAA 5'	2.5	>csi-miR166b
Cs4g19310.4	Cs4g19310	0	642	0	35	5.83333	0.386782	5' TCGGACCAGGCTTCATTCCCC 3'_x000D_ o||||||||||||||| ||| _x000D_ 3' CTTAGGCCTGGTCCGAAGTA-GGGCCCGTAAA 5'	2.5	>csi-miR166e-3p
Cs4g19310.4	Cs4g19310	0	642	0	35	5.83333	0.386782	5' TCGGACCAGGCTTCATTCCCCC 3'_x000D_ o||||||||||||||| ||| _x000D_ 3' CTTAGGCCTGGTCCGAAGTA-GGGCCCGTAAA 5'	3.5	>csi-miR166a
Cs7g25670.1	Cs7g25670	0	1693	0	3621	1810.5	120.046	5' TGCCTGGCTCCCTGTATGCTT 3'_x000D_ |||||||||||||||||||o| _x000D_ 3' CCGTACGGACCGAGGGACATACGGACGTCCTT 5'	0.5	>csi-miRN43
Cs7g25670.1	Cs7g25670	0	1693	0	3621	1810.5	120.046	5' TGCCTGGCTCCCTGTATGCCG 3'_x000D_ |||||||||||||||||||| _x000D_ 3' CCGTACGGACCGAGGGACATACGGACGTCCTT 5'	1	>csi-miRN45
Cs7g25670.1	Cs7g25670	0	1693	0	3621	1810.5	120.046	5' TGCCTGGCTCCCTGTATGCCA 3'_x000D_ |||||||||||||||||||| _x000D_ 3' CCGTACGGACCGAGGGACATACGGACGTCCTT 5'	1	>csi-miRN40
Cs7g31620.1	Cs7g31620	0	696	0	187	93.5	6.19957	5' TCATTGAGTGCAGCGTTGATG 3'_x000D_ ||||||| |||||||||||o _x000D_ 3' AAGTAGTAACTGACGTCGCAACTGATACGCTT 5'	2.5	>csi-miR397
Cs3g12850.1	Cs3g12850	0	547	0	19	19	1.2598	5' TCTTCCCTATGCCTCCCATTCC 3'_x000D_ |||| || ||||| |||||o|| _x000D_ 3' CAACAGAAAGGTTACGGTGGGTAGGGCATGTG 5'	3.5	>csi-miR482a-3p
Cs3g12850.1	Cs3g12850	0	547	0	19	19	1.2598	5' TCTTACCTATGCCACCCATTCC 3'_x000D_ |||| || |||||||||||o|| _x000D_ 3' CAACAGAAAGGTTACGGTGGGTAGGGCATGTG 5'	2.5	>csi-miRN48
Cs5g28880.5	Cs5g28880	0	235	0.03	22	5.5	0.36468	5' TGTGTTCTCAGGTCACCCCTT 3'_x000D_ || ||||o||||o|||| |o _x000D_ 3' AACAACCCAAGGGTCCGGTGGCGGCGAAACGT 5'	4.5	>csi-miR398
orange1.1t05262.1	orange1.1t05262	0	742	0	6	6	0.397833	5' TCTTCCCTATGCCTCCCATTCC 3'_x000D_ | ||||||||||||||||| || _x000D_ 3' CAACAAAAGGGATACGGAGGGTATGGTTGCTA 5'	2	>csi-miR482a-3p
orange1.1t05262.1	orange1.1t05262	0	742	0	6	6	0.397833	5' TCTTACCTATGCCACCCATTCC 3'_x000D_ | || |||||||| ||||| || _x000D_ 3' CAACAAAAGGGATACGGAGGGTATGGTTGCTA 5'	4	>csi-miRN48
Cs4g19310.2	Cs4g19310	0	681	0	35	5.83333	0.386782	5' TCGGACCAGGCTTCATTCCC 3'_x000D_ o||||||||||||||| ||| _x000D_ 3' CTTAGGCCTGGTCCGAAGTA-GGGCCCGTAAA 5'	1.5	>csi-miR166c
Cs4g19310.2	Cs4g19310	0	681	0	35	5.83333	0.386782	5' TCGGACCAGGCTTCATTCCCT 3'_x000D_ o||||||||||||||| ||| _x000D_ 3' CTTAGGCCTGGTCCGAAGTA-GGGCCCGTAAA 5'	2.5	>csi-miR166d
Cs4g19310.2	Cs4g19310	0	681	0	35	5.83333	0.386782	5' TCGGACCAGGCTTCATTCCCGT 3'_x000D_ o||||||||||||||| |||| _x000D_ 3' CTTAGGCCTGGTCCGAAGTA-GGGCCCGTAAA 5'	2.5	>csi-miR166b
Cs4g19310.2	Cs4g19310	0	681	0	35	5.83333	0.386782	5' TCGGACCAGGCTTCATTCCCC 3'_x000D_ o||||||||||||||| ||| _x000D_ 3' CTTAGGCCTGGTCCGAAGTA-GGGCCCGTAAA 5'	2.5	>csi-miR166e-3p
Cs4g19310.2	Cs4g19310	0	681	0	35	5.83333	0.386782	5' TCGGACCAGGCTTCATTCCCCC 3'_x000D_ o||||||||||||||| ||| _x000D_ 3' CTTAGGCCTGGTCCGAAGTA-GGGCCCGTAAA 5'	3.5	>csi-miR166a
Cs5g10870.1	Cs5g10870	0	1062	0	947	473.5	31.3957	5' TGGAGAAGCAGGGCACGTGCA 3'_x000D_ ||||||||||||o|||||o _x000D_ 3' CTTAACCTCTTCGTCCTGTGCATTCGGCTTAG 5'	3	>csi-miR164
Cs5g10870.1	Cs5g10870	0	1062	0.03	947	473.5	31.3957	5' TGGAGAAGCAGGGCACATGCT 3'_x000D_ ||||||||||||o||| |o _x000D_ 3' CTTAACCTCTTCGTCCTGTGCATTCGGCTTAG 5'	4	>csi-miRN09
Cs8g17390.1	Cs8g17390	0	1865	0	159	79.5	5.27129	5' AGAATCTTGATGATGCTGCA 3'_x000D_ |||||o||||||||||||| _x000D_ 3' TTACCCTTAGGACTACTACGACGTGATCTATT 5'	1.5	>csi-miR172a-3p
Cs2g09440.2	Cs2g09440	0	3266	0.01	43	21.5	1.42557	5' TGAAGCTGCCAGCATGATCTT 3'_x000D_ ||||||||||| ||||||o _x000D_ 3' CTTATGTTCGACGGTCGGACTAGAGTCCCCCA 5'	3.5	>csi-miR167b
Cs1g24520.1	Cs1g24520	0	770	0	42	42	2.78483	5' TCCCTACTCCACCCATGCCATA 3'_x000D_ | ||o| |||||||||o||| | _x000D_ 3' CAGAAAGGGTTAGGTGGGTATGGT-TGTTGCG 5'	4	>csi-miRN51
Cs5g01380.2	Cs5g01380	0	453	0	15	7.5	0.497291	5' TTCCAC-GGCTTTCTTGAACGT 3'_x000D_ |||||| |||||||||||||| _x000D_ 3' ATTAAGGTGTCCGAAAGAACTTGCCCCTGCCG 5'	2	>csi-miRN20
Cs5g01380.2	Cs5g01380	0	453	0	15	7.5	0.497291	5' TTCCACA-GCTTTCTTGAACTG 3'_x000D_ ||||||| |||||||||||| | _x000D_ 3' ATTAAGGTGTCCGAAAGAACTTGCCCCTGCCG 5'	2	>csi-miR396b
Cs4g19310.3	Cs4g19310	0	878	0	35	5.83333	0.386782	5' TCGGACCAGGCTTCATTCCC 3'_x000D_ o||||||||||||||| ||| _x000D_ 3' CTTAGGCCTGGTCCGAAGTA-GGGCCCGTAAA 5'	1.5	>csi-miR166c
Cs4g19310.3	Cs4g19310	0	878	0	35	5.83333	0.386782	5' TCGGACCAGGCTTCATTCCCT 3'_x000D_ o||||||||||||||| ||| _x000D_ 3' CTTAGGCCTGGTCCGAAGTA-GGGCCCGTAAA 5'	2.5	>csi-miR166d
Cs4g19310.3	Cs4g19310	0	878	0	35	5.83333	0.386782	5' TCGGACCAGGCTTCATTCCCGT 3'_x000D_ o||||||||||||||| |||| _x000D_ 3' CTTAGGCCTGGTCCGAAGTA-GGGCCCGTAAA 5'	2.5	>csi-miR166b
Cs4g19310.3	Cs4g19310	0	878	0	35	5.83333	0.386782	5' TCGGACCAGGCTTCATTCCCC 3'_x000D_ o||||||||||||||| ||| _x000D_ 3' CTTAGGCCTGGTCCGAAGTA-GGGCCCGTAAA 5'	2.5	>csi-miR166e-3p
Cs4g19310.3	Cs4g19310	0	878	0	35	5.83333	0.386782	5' TCGGACCAGGCTTCATTCCCCC 3'_x000D_ o||||||||||||||| ||| _x000D_ 3' CTTAGGCCTGGTCCGAAGTA-GGGCCCGTAAA 5'	3.5	>csi-miR166a
Cs3g16860.1	Cs3g16860	0	739	0	40	13.3333	0.884073	5' TGCATTTGCACCTGCATCT-TG 3'_x000D_ |||o||||||||||| || || _x000D_ 3' GTATTCGTGAACGTGGACGTTGATACTCAAAA 5'	3.5	>csi-miR530b
Cs3g16860.1	Cs3g16860	0	739	0	40	13.3333	0.884073	5' TGCATTTGCACCTGCACCT-TG 3'_x000D_ |||o||||||||||| || || _x000D_ 3' GTATTCGTGAACGTGGACGTTGATACTCAAAA 5'	3.5	>csi-miR530a
orange1.1t05622.1	orange1.1t05622	0	113	0	244	244	16.1785	5' TAGATAAAGATGAGAGAAAAA 3'_x000D_ o||||||||| |||||||||| _x000D_ 3' GGGTGTCTATTTCT-CTCTCTTTTTTTTTCTC 5'	1.5	>csi-miR3951
Cs6g06890.1	Cs6g06890	0	800	0	6	6	0.397833	5' TCATTGAGTGCAGCGTTGATG 3'_x000D_ || |||||||||||o||||| _x000D_ 3' GAGCAGCAACTCACGTCGTAACTAGTAAGACT 5'	2.5	>csi-miR397
Cs6g03520.5	Cs6g03520	0	2919	0	40	8	0.530444	5' TCATTTTTGCGTGCAATGATCC 3'_x000D_ || ||||||o||||||||||| _x000D_ 3' CCATTGT-AAAACGTACGTTACTAGGTTTTCG 5'	2.5	>csi-miR1515
Cs4g19310.6	Cs4g19310	0	157	0	35	5.83333	0.386782	5' TCGGACCAGGCTTCATTCCC 3'_x000D_ o||||||||||||||| ||| _x000D_ 3' CTTAGGCCTGGTCCGAAGTA-GGGCCCGTAAA 5'	1.5	>csi-miR166c
Cs4g19310.6	Cs4g19310	0	157	0	35	5.83333	0.386782	5' TCGGACCAGGCTTCATTCCCT 3'_x000D_ o||||||||||||||| ||| _x000D_ 3' CTTAGGCCTGGTCCGAAGTA-GGGCCCGTAAA 5'	2.5	>csi-miR166d
Cs4g19310.6	Cs4g19310	0	157	0	35	5.83333	0.386782	5' TCGGACCAGGCTTCATTCCCGT 3'_x000D_ o||||||||||||||| |||| _x000D_ 3' CTTAGGCCTGGTCCGAAGTA-GGGCCCGTAAA 5'	2.5	>csi-miR166b
Cs4g19310.6	Cs4g19310	0	157	0	35	5.83333	0.386782	5' TCGGACCAGGCTTCATTCCCC 3'_x000D_ o||||||||||||||| ||| _x000D_ 3' CTTAGGCCTGGTCCGAAGTA-GGGCCCGTAAA 5'	2.5	>csi-miR166e-3p
Cs4g19310.6	Cs4g19310	0	157	0.01	35	5.83333	0.386782	5' TCGGACCAGGCTTCATTCCCCC 3'_x000D_ o||||||||||||||| ||| _x000D_ 3' CTTAGGCCTGGTCCGAAGTA-GGGCCCGTAAA 5'	3.5	>csi-miR166a
Cs6g11800.2	Cs6g11800	0	2153	0	161	53.6667	3.5584	5' TGCCTGGCTCCCTGTATGCTT 3'_x000D_ ||||||||||||||o||||o _x000D_ 3' TCGTACGGACCGAGGGACGTACGGTCGTCCTC 5'	2	>csi-miRN43
Cs6g11800.2	Cs6g11800	0	2153	0	161	53.6667	3.5584	5' TGCCTGGCTCCCTGTATGCCG 3'_x000D_ ||||||||||||||o|||||o _x000D_ 3' TCGTACGGACCGAGGGACGTACGGTCGTCCTC 5'	1	>csi-miRN45
Cs6g11800.2	Cs6g11800	0	2153	0	161	53.6667	3.5584	5' TGCCTGGCTCCCTGTATGCCA 3'_x000D_ ||||||||||||||o|||||| _x000D_ 3' TCGTACGGACCGAGGGACGTACGGTCGTCCTC 5'	0.5	>csi-miRN40
Cs7g14880.2	Cs7g14880	0	1313	0	13	6.5	0.430986	5' TCTTACCTATGCCACCCATTCC 3'_x000D_ o||| ||o||||||||||oo | _x000D_ 3' GGTGGGAACGGGTACGGTGGGTGGAGGTGGAG 5'	4	>csi-miRN48
Cs3g18940.1	Cs3g18940	0	1423	0	1780	1780	118.024	5' TGCCTGGCTCCCTGTATGCTT 3'_x000D_ ||||||||||||||o||||o _x000D_ 3' TAAAACGGACCGAGGGACGTACGGTCGTCCTT 5'	2	>csi-miRN43
Cs3g18940.1	Cs3g18940	0	1423	0	1780	1780	118.024	5' TGCCTGGCTCCCTGTATGCCG 3'_x000D_ ||||||||||||||o|||||o _x000D_ 3' TAAAACGGACCGAGGGACGTACGGTCGTCCTT 5'	1	>csi-miRN45
Cs3g18940.1	Cs3g18940	0	1423	0	1780	1780	118.024	5' TGCCTGGCTCCCTGTATGCCA 3'_x000D_ ||||||||||||||o|||||| _x000D_ 3' TAAAACGGACCGAGGGACGTACGGTCGTCCTT 5'	0.5	>csi-miRN40
Cs6g07410.1	Cs6g07410	0	775	0	56	56	3.71311	5' TCATTGAGTGCAGCGTTGATG 3'_x000D_ | ||||||||||||||||||| _x000D_ 3' GACCAATAACTCACGTCGCAACTACTATGCAT 5'	1	>csi-miR397
Cs3g24010.1	Cs3g24010	0	664	0	73	24.3333	1.61343	5' TTCCACGGCTTTCTTGAACGT 3'_x000D_ ||||||o| ||||||||| |o _x000D_ 3' AACTAAGGTGTCTAAAGAACTTCCGCTCAGGA 5'	3	>csi-miRN20
Cs3g24010.1	Cs3g24010	0	664	0.01	73	24.3333	1.61343	5' TTCCACAGCTTTCTTGAACTG 3'_x000D_ |||||||| ||||||||| _x000D_ 3' AACTAAGGTGTCTAAAGAACTTCCGCTCAGGA 5'	4	>csi-miR396b
Cs1g15640.5	Cs1g15640	0	136	0	417	83.4	5.52988	5' TCGGACCAGGCTTCATTCCC 3'_x000D_ o|||||||||||||||||| _x000D_ 3' CTTAGGCCTGGTCCGAAGTAAGGTCCGTAAAC 5'	1.5	>csi-miR166c
Cs1g15640.5	Cs1g15640	0	136	0	417	83.4	5.52988	5' TCGGACCAGGCTTCATTCCCT 3'_x000D_ o|||||||||||||||||| _x000D_ 3' CTTAGGCCTGGTCCGAAGTAAGGTCCGTAAAC 5'	2.5	>csi-miR166d
Cs1g15640.5	Cs1g15640	0	136	0	417	83.4	5.52988	5' TCGGACCAGGCTTCATTCCCGT 3'_x000D_ o|||||||||||||||||| | _x000D_ 3' CTTAGGCCTGGTCCGAAGTAAGGTCCGTAAAC 5'	2.5	>csi-miR166b
Cs1g15640.5	Cs1g15640	0	136	0	417	83.4	5.52988	5' TCGGACCAGGCTTCATTCCCC 3'_x000D_ o|||||||||||||||||| _x000D_ 3' CTTAGGCCTGGTCCGAAGTAAGGTCCGTAAAC 5'	2.5	>csi-miR166e-3p
Cs1g15640.5	Cs1g15640	0	136	0	417	83.4	5.52988	5' TCGGACCAGGCTTCATTCCCCC 3'_x000D_ o|||||||||||||||||| _x000D_ 3' CTTAGGCCTGGTCCGAAGTAAGGTCCGTAAAC 5'	3.5	>csi-miR166a
Cs6g21520.1	Cs6g21520	0	922	0	128	128	8.4871	5' TGGAGAAGCAGGGCACGTGCA 3'_x000D_ o||||||||||| |||||| | _x000D_ 3' CGTAGCCTCTTCGTCCAGTGCAC-TCTCCAAA 5'	2.5	>csi-miR164
Cs6g21520.1	Cs6g21520	0	922	0.02	128	128	8.4871	5' TGGAGAAGCAGGGCACATGCT 3'_x000D_ o||||||||||| ||| || _x000D_ 3' CGTAGCCTCTTCGTCCAGTGCACTCTCCAAAG 5'	4.5	>csi-miRN09
Cs9g17340.2	Cs9g17340	0	1444	0.02	18	9	0.59675	5' CGAGCCGAATCAATATCACTC 3'_x000D_ | | ||||||||| || ||o| _x000D_ 3' TATGGGTAGGCTTAGTTTTA-TGGGTTATAGA 5'	4.5	>csi-miR171b
orange1.1t00200.2	orange1.1t00200	0	1511	0	105	105	6.96208	5' TTGAGCCGCGCCAATATCAC 3'_x000D_ |||||||||||||||||| | _x000D_ 3' CACTAACTCGGCGCGGTTATAGGGAACGCGCA 5'	1	>csi-miR171a
Cs9g06846.2	Cs9g06846	0	158	0	177	88.5	5.86804	5' TTCCCTAGTCCCCCTATTCCTA 3'_x000D_ ||||||||||| ||||||||o| _x000D_ 3' TTAAAAGGGATCAGGTGGATAAGGGTGATATT 5'	1.5	>csi-miR482c
orange1.1t04055.1	orange1.1t04055	0	2049	0	109	109	7.2273	5' AGAATCTTGATGATGCTGCA 3'_x000D_ |||||o||||||||||||| _x000D_ 3' ACTCCCTTAGGACTACTACGACGTCGTCAACG 5'	1.5	>csi-miR172a-3p
Cs6g11800.3	Cs6g11800	0	2025	0	161	53.6667	3.5584	5' TGCCTGGCTCCCTGTATGCTT 3'_x000D_ ||||||||||||||o||||o _x000D_ 3' TCGTACGGACCGAGGGACGTACGGTCGTCCTC 5'	2	>csi-miRN43
Cs6g11800.3	Cs6g11800	0	2025	0	161	53.6667	3.5584	5' TGCCTGGCTCCCTGTATGCCG 3'_x000D_ ||||||||||||||o|||||o _x000D_ 3' TCGTACGGACCGAGGGACGTACGGTCGTCCTC 5'	1	>csi-miRN45
Cs6g11800.3	Cs6g11800	0	2025	0	161	53.6667	3.5584	5' TGCCTGGCTCCCTGTATGCCA 3'_x000D_ ||||||||||||||o|||||| _x000D_ 3' TCGTACGGACCGAGGGACGTACGGTCGTCCTC 5'	0.5	>csi-miRN40
Cs1g21350.1	Cs1g21350	0	1164	0	34	34	2.25439	5' TTCCAC-GGCTTTCTTGAACGT 3'_x000D_ |||||| |||||||||||||| _x000D_ 3' CGGAAGGTGTCCGAAAGAACTTGCCACCGCCG 5'	2	>csi-miRN20
Cs1g21350.1	Cs1g21350	0	1164	0	34	34	2.25439	5' TTCCACA-GCTTTCTTGAACTG 3'_x000D_ ||||||| |||||||||||| | _x000D_ 3' CGGAAGGTGTCCGAAAGAACTTGCCACCGCCG 5'	2	>csi-miR396b
orange1.1t00199.1	orange1.1t00199	0	1612	0	143	143	9.48169	5' TTGAGCCGCGCCAATATCAC 3'_x000D_ |||||||||||||||||| | _x000D_ 3' CACTAACTCGGCGCGGTTATAGGGAACGCGCT 5'	1	>csi-miR171a
Cs1g15640.4	Cs1g15640	0	1781	0	417	83.4	5.52988	5' TCGGACCAGGCTTCATTCCC 3'_x000D_ o|||||||||||||||||| _x000D_ 3' CTTAGGCCTGGTCCGAAGTAAGGTCCGTAAAC 5'	1.5	>csi-miR166c
Cs1g15640.4	Cs1g15640	0	1781	0	417	83.4	5.52988	5' TCGGACCAGGCTTCATTCCCT 3'_x000D_ o|||||||||||||||||| _x000D_ 3' CTTAGGCCTGGTCCGAAGTAAGGTCCGTAAAC 5'	2.5	>csi-miR166d
Cs1g15640.4	Cs1g15640	0	1781	0	417	83.4	5.52988	5' TCGGACCAGGCTTCATTCCCGT 3'_x000D_ o|||||||||||||||||| | _x000D_ 3' CTTAGGCCTGGTCCGAAGTAAGGTCCGTAAAC 5'	2.5	>csi-miR166b
Cs1g15640.4	Cs1g15640	0	1781	0	417	83.4	5.52988	5' TCGGACCAGGCTTCATTCCCC 3'_x000D_ o|||||||||||||||||| _x000D_ 3' CTTAGGCCTGGTCCGAAGTAAGGTCCGTAAAC 5'	2.5	>csi-miR166e-3p
Cs1g15640.4	Cs1g15640	0	1781	0	417	83.4	5.52988	5' TCGGACCAGGCTTCATTCCCCC 3'_x000D_ o|||||||||||||||||| _x000D_ 3' CTTAGGCCTGGTCCGAAGTAAGGTCCGTAAAC 5'	3.5	>csi-miR166a
Cs6g18380.1	Cs6g18380	0	86	0	12	12	0.795666	5' ACAGGAGGTGGAACAAATATGAAA 3'_x000D_ ||||||||||||||| | |o|||| _x000D_ 3' CCTGTGTCCTCCACCTTGTATCTGCTTTTACT 5'	2.5	>csi-miRN50
Cs1g15640.1	Cs1g15640	0	1781	0	417	83.4	5.52988	5' TCGGACCAGGCTTCATTCCC 3'_x000D_ o|||||||||||||||||| _x000D_ 3' CTTAGGCCTGGTCCGAAGTAAGGTCCGTAAAC 5'	1.5	>csi-miR166c
Cs1g15640.1	Cs1g15640	0	1781	0	417	83.4	5.52988	5' TCGGACCAGGCTTCATTCCCT 3'_x000D_ o|||||||||||||||||| _x000D_ 3' CTTAGGCCTGGTCCGAAGTAAGGTCCGTAAAC 5'	2.5	>csi-miR166d
Cs1g15640.1	Cs1g15640	0	1781	0	417	83.4	5.52988	5' TCGGACCAGGCTTCATTCCCGT 3'_x000D_ o|||||||||||||||||| | _x000D_ 3' CTTAGGCCTGGTCCGAAGTAAGGTCCGTAAAC 5'	2.5	>csi-miR166b
Cs1g15640.1	Cs1g15640	0	1781	0	417	83.4	5.52988	5' TCGGACCAGGCTTCATTCCCC 3'_x000D_ o|||||||||||||||||| _x000D_ 3' CTTAGGCCTGGTCCGAAGTAAGGTCCGTAAAC 5'	2.5	>csi-miR166e-3p
Cs1g15640.1	Cs1g15640	0	1781	0	417	83.4	5.52988	5' TCGGACCAGGCTTCATTCCCCC 3'_x000D_ o|||||||||||||||||| _x000D_ 3' CTTAGGCCTGGTCCGAAGTAAGGTCCGTAAAC 5'	3.5	>csi-miR166a
Cs3g10845.2	Cs3g10845	0	253	0.01	6	2	0.132611	5' TTGAGTTCTGCAAGCCGTCGA 3'_x000D_ |||||o||||| ||||o| | _x000D_ 3' CCTAAACTCGAGACGGTCGGTAAATTTAAATT 5'	4	>csi-miR3953
Cs3g24450.4	Cs3g24450	0	1161	0	18	3	0.198917	5' TGTGTTCTCAGGTCACCCCTT 3'_x000D_ |o| ||| |||||| |||||| _x000D_ 3' TCTTATA-AAGCGTCCAGAGGGGAAATCGGGA 5'	3.5	>csi-miR398
Cs6g03500.1	Cs6g03500	0	3201	0	6	6	0.397833	5' TCATTTTTGCGTGCAATGATCC 3'_x000D_ || ||||||o||||||||||| _x000D_ 3' CCATTGT-AAAACGTACGTTACTAGGTTTTCG 5'	2.5	>csi-miR1515
Cs3g10845.1	Cs3g10845	0	303	0	6	2	0.132611	5' TTGAGTTCTGCAAGCCGTCGA 3'_x000D_ |||||o||||| ||||o| | _x000D_ 3' CCTAAACTCGAGACGGTCGGTAAATTTAAATT 5'	4	>csi-miR3953
Cs3g24450.6	Cs3g24450	0	1586	0	18	3	0.198917	5' TGTGTTCTCAGGTCACCCCTT 3'_x000D_ |o| ||| |||||| |||||| _x000D_ 3' TCTTATA-AAGCGTCCAGAGGGGAAATCGGGA 5'	3.5	>csi-miR398
Cs1g13430.1	Cs1g13430	0	700	0	34	34	2.25439	5' TCTTGCCCACCCCTCCCATTCC 3'_x000D_ | ||o|||||||||||||| || _x000D_ 3' CATCAAAATGGGTGGGGAGGGTACGGCATGTT 5'	2.5	>csi-miR482b
Cs6g03520.2	Cs6g03520	0	3135	0	40	8	0.530444	5' TCATTTTTGCGTGCAATGATCC 3'_x000D_ || ||||||o||||||||||| _x000D_ 3' CCATTGT-AAAACGTACGTTACTAGGTTTTCG 5'	2.5	>csi-miR1515
orange1.1t01918.1	orange1.1t01918	0	562	0	8	8	0.530444	5' TCTTCCCTATGCCTCCCATTCC 3'_x000D_ | ||||||||o|||||||| || _x000D_ 3' CACCAAAAGGGATATGGAGGGTATGGTTGTTA 5'	2.5	>csi-miR482a-3p
orange1.1t01918.1	orange1.1t01918	0	562	0.04	8	8	0.530444	5' TCTTACCTATGCCACCCATTCC 3'_x000D_ | || |||||o|| ||||| || _x000D_ 3' CACCAAAAGGGATATGGAGGGTATGGTTGTTA 5'	4.5	>csi-miRN48
Cs5g10870.2	Cs5g10870	0	544	0	947	473.5	31.3957	5' TGGAGAAGCAGGGCACGTGCA 3'_x000D_ ||||||||||||o|||||o _x000D_ 3' CTTAACCTCTTCGTCCTGTGCATTCGGCTTAG 5'	3	>csi-miR164
Cs5g10870.2	Cs5g10870	0	544	0	947	473.5	31.3957	5' TGGAGAAGCAGGGCACATGCT 3'_x000D_ ||||||||||||o||| |o _x000D_ 3' CTTAACCTCTTCGTCCTGTGCATTCGGCTTAG 5'	4	>csi-miRN09
Cs3g24010.3	Cs3g24010	0	664	0	73	24.3333	1.61343	5' TTCCACGGCTTTCTTGAACGT 3'_x000D_ ||||||o| ||||||||| |o _x000D_ 3' AACTAAGGTGTCTAAAGAACTTCCGCTCAGGA 5'	3	>csi-miRN20
Cs3g24010.3	Cs3g24010	0	664	0.02	73	24.3333	1.61343	5' TTCCACAGCTTTCTTGAACTG 3'_x000D_ |||||||| ||||||||| _x000D_ 3' AACTAAGGTGTCTAAAGAACTTCCGCTCAGGA 5'	4	>csi-miR396b
Cs6g06920.1	Cs6g06920	0	704	0	99	99	6.56425	5' TCATTGAGTGCAGCGTTGATG 3'_x000D_ || ||||||||||||||||| _x000D_ 3' GAGCAGCAACTCACGTCGCAACTAATCAGAGT 5'	2	>csi-miR397
Cs1g19760.1	Cs1g19760	0	565	0.01	29	9.66667	0.640953	5' TCTTCCCTATGCCTCCCATTCC 3'_x000D_ | ||||o|||| o|||||||| _x000D_ 3' GAGACG-AGGGGTACGAGGGGTAAGGCGGGTA 5'	4	>csi-miR482a-3p
Cs2g10760.1	Cs2g10760	0	3364	0	93	93	6.16641	5' TTAGATTCACGCACAAACTCG 3'_x000D_ |||||||||||||||||||| _x000D_ 3' GAGTAATCTAAGTGCGTGTTTGAGGAAATAAT 5'	1	>csi-miR403
Cs1g15640.3	Cs1g15640	0	1691	0	417	83.4	5.52988	5' TCGGACCAGGCTTCATTCCC 3'_x000D_ o|||||||||||||||||| _x000D_ 3' CTTAGGCCTGGTCCGAAGTAAGGTCCGTAAAC 5'	1.5	>csi-miR166c
Cs1g15640.3	Cs1g15640	0	1691	0	417	83.4	5.52988	5' TCGGACCAGGCTTCATTCCCT 3'_x000D_ o|||||||||||||||||| _x000D_ 3' CTTAGGCCTGGTCCGAAGTAAGGTCCGTAAAC 5'	2.5	>csi-miR166d
Cs1g15640.3	Cs1g15640	0	1691	0	417	83.4	5.52988	5' TCGGACCAGGCTTCATTCCCGT 3'_x000D_ o|||||||||||||||||| | _x000D_ 3' CTTAGGCCTGGTCCGAAGTAAGGTCCGTAAAC 5'	2.5	>csi-miR166b
Cs1g15640.3	Cs1g15640	0	1691	0	417	83.4	5.52988	5' TCGGACCAGGCTTCATTCCCC 3'_x000D_ o|||||||||||||||||| _x000D_ 3' CTTAGGCCTGGTCCGAAGTAAGGTCCGTAAAC 5'	2.5	>csi-miR166e-3p
Cs1g15640.3	Cs1g15640	0	1691	0	417	83.4	5.52988	5' TCGGACCAGGCTTCATTCCCCC 3'_x000D_ o|||||||||||||||||| _x000D_ 3' CTTAGGCCTGGTCCGAAGTAAGGTCCGTAAAC 5'	3.5	>csi-miR166a
Cs8g15520.1	Cs8g15520	0	648	0.01	142	142	9.41538	5' TGTGTTCTCAGGTCACCCCTT 3'_x000D_ ||| |||o|||||||||| o _x000D_ 3' TGATACA-AAGGGTCCAGTGGGCGCACAGCGT 5'	4	>csi-miR398
Cs2g06030.1	Cs2g06030	0	1077	0	77	38.5	2.55276	5' TGCCAAAGGAGATTTGCCCGG 3'_x000D_ ||||||||||||||||||| o _x000D_ 3' GATAACGGTTTCCTCTAAACGGGGTTGTCCCT 5'	1.5	>csi-miR399a
Cs2g06030.1	Cs2g06030	0	1077	0	77	38.5	2.55276	5' TGCCAAAGGAGAGTTGCCCTG 3'_x000D_ |||||||||||| ||||||oo _x000D_ 3' GATAACGGTTTCCTCTAAACGGGGTTGTCCCT 5'	2	>csi-miR399d
Cs2g06030.1	Cs2g06030	0	1077	0	77	38.5	2.55276	5' TGCCAAAGGAGAGTTGCCCTA 3'_x000D_ |||||||||||| ||||||o| _x000D_ 3' GATAACGGTTTCCTCTAAACGGGGTTGTCCCT 5'	1.5	>csi-miR399b
Cs2g06030.1	Cs2g06030	0	1077	0	77	38.5	2.55276	5' TGCCAAAGGAGAATTGCCCTG 3'_x000D_ |||||||||||| ||||||oo _x000D_ 3' GATAACGGTTTCCTCTAAACGGGGTTGTCCCT 5'	2	>csi-miR399e
Cs5g09850.1	Cs5g09850	0	767	0	2	2	0.132611	5' TTCCAC-AGCTTTCTTGAACTG 3'_x000D_ |||||| ||||||||||||| _x000D_ 3' TCGAAGGTGTTCGAAAGAACTTGCGTCCGCGG 5'	3	>csi-miR396b
orange1.1t01829.4	orange1.1t01829	0	852	0	33	8.25	0.547021	5' TCTTCCCTATGCCTCCCATTCC 3'_x000D_ |||| |||||o|||||||| || _x000D_ 3' CAACAGAATGGATATGGAGGGTATGGTGTCTA 5'	2.5	>csi-miR482a-3p
orange1.1t01829.4	orange1.1t01829	0	852	0	33	8.25	0.547021	5' TCTTACCTATGCCACCCATTCC 3'_x000D_ ||||||||||o|| ||||| || _x000D_ 3' CAACAGAATGGATATGGAGGGTATGGTGTCTA 5'	2.5	>csi-miRN48
Cs3g24450.3	Cs3g24450	0	743	0.01	18	3	0.198917	5' TGTGTTCTCAGGTCACCCCTT 3'_x000D_ |o| ||| |||||| |||||| _x000D_ 3' TCTTATA-AAGCGTCCAGAGGGGAAATCGGGA 5'	3.5	>csi-miR398
orange1.1t01829.3	orange1.1t01829	0	810	0	33	8.25	0.547021	5' TCTTCCCTATGCCTCCCATTCC 3'_x000D_ |||| |||||o|||||||| || _x000D_ 3' CAACAGAATGGATATGGAGGGTATGGTGTCTA 5'	2.5	>csi-miR482a-3p
orange1.1t01829.3	orange1.1t01829	0	810	0	33	8.25	0.547021	5' TCTTACCTATGCCACCCATTCC 3'_x000D_ ||||||||||o|| ||||| || _x000D_ 3' CAACAGAATGGATATGGAGGGTATGGTGTCTA 5'	2.5	>csi-miRN48
Cs1g07400.2	Cs1g07400	0	2707	0.01	15	5	0.331528	5' TGTGATATTGGTTCGGCTCATC 3'_x000D_ ||| |o|o||||||o||o||o _x000D_ 3' TGATACA-TGTGACCAAGTCGGGTGCAAATCG 5'	4.5	>csi-miR479
Cs3g12340.1	Cs3g12340	0	1588	0	46	46	3.05005	5' TCTTCCCTATGCCTCCCATTCC 3'_x000D_ |||| || ||||| |||||o|| _x000D_ 3' CACCAGAAAGGTTACGGTGGGTAGGGCATGTG 5'	3.5	>csi-miR482a-3p
Cs3g12340.1	Cs3g12340	0	1588	0	46	46	3.05005	5' TCTTACCTATGCCACCCATTCC 3'_x000D_ |||| || |||||||||||o|| _x000D_ 3' CACCAGAAAGGTTACGGTGGGTAGGGCATGTG 5'	2.5	>csi-miRN48
Cs5g21975.1	Cs5g21975	0	616	0	44	44	2.91744	5' TCTTCCCTATGCCTCCCATTCC 3'_x000D_ |||| ||||| || |||||o|| _x000D_ 3' TATCAGAAAGGATAAGGTGGGTAGGGGTGTTA 5'	3.5	>csi-miR482a-3p
Cs5g21975.1	Cs5g21975	0	616	0	44	44	2.91744	5' TCTTACCTATGCCACCCATTCC 3'_x000D_ |||| ||||| ||||||||o|| _x000D_ 3' TATCAGAAAGGATAAGGTGGGTAGGGGTGTTA 5'	2.5	>csi-miRN48
Cs3g24450.1	Cs3g24450	0	547	0	18	3	0.198917	5' TGTGTTCTCAGGTCACCCCTT 3'_x000D_ |o| ||| |||||| |||||| _x000D_ 3' TCTTATA-AAGCGTCCAGAGGGGAAATCGGGA 5'	3.5	>csi-miR398
Cs1g19720.2	Cs1g19720	0	357	0	29	9.66667	0.640953	5' TCTTCCCTATGCCTCCCATTCC 3'_x000D_ | ||||o|||||o|||||||| _x000D_ 3' GAGACG-AGGGGTACGGGGGGTAAGGCGGGTA 5'	3	>csi-miR482a-3p
orange1.1t04538.1	orange1.1t04538	0	769	0	3	3	0.198917	5' TCTTCCCTATGCCTCCCATTCC 3'_x000D_ |||| || ||||| |||||o|| _x000D_ 3' TAACAGAAAGGTTACGGTGGGTAGGGCATATG 5'	3.5	>csi-miR482a-3p
orange1.1t04538.1	orange1.1t04538	0	769	0	3	3	0.198917	5' TCTTACCTATGCCACCCATTCC 3'_x000D_ |||| || |||||||||||o|| _x000D_ 3' TAACAGAAAGGTTACGGTGGGTAGGGCATATG 5'	2.5	>csi-miRN48
Cs3g24450.5	Cs3g24450	0	743	0.05	18	3	0.198917	5' TGTGTTCTCAGGTCACCCCTT 3'_x000D_ |o| ||| |||||| |||||| _x000D_ 3' TCTTATA-AAGCGTCCAGAGGGGAAATCGGGA 5'	3.5	>csi-miR398
Cs9g06846.1	Cs9g06846	0	158	0	177	88.5	5.86804	5' TTCCCTAGTCCCCCTATTCCTA 3'_x000D_ ||||||||||| ||||||||o| _x000D_ 3' TTAAAAGGGATCAGGTGGATAAGGGTGATATT 5'	1.5	>csi-miR482c
Cs2g18470.1	Cs2g18470	0	848	0	21	10.5	0.696208	5' TCTTGCCCACCCCTCCCATTCC 3'_x000D_ |||| ||||| ||o|||||||| _x000D_ 3' CACCAGAAGGGGTGTGGGGGGTAAGGCGTATA 5'	2.5	>csi-miR482b
Cs1g13410.1	Cs1g13410	0	621	0	13	13	0.861972	5' TCTTGCCCACCCCTCCCATTCC 3'_x000D_ | || |||||||||||||| || _x000D_ 3' CACCAAAAAGGGTGGGGAGGGTACGGCATGTC 5'	3	>csi-miR482b
Cs9g17340.1	Cs9g17340	0	1444	0.01	18	9	0.59675	5' CGAGCCGAATCAATATCACTC 3'_x000D_ | | ||||||||| || ||o| _x000D_ 3' TATGGGTAGGCTTAGTTTTA-TGGGTTATAGA 5'	4.5	>csi-miR171b
orange1.1t05193.1	orange1.1t05193	0	553	0.01	5	2.5	0.165764	5' TCTTCCCTATGCCTCCCATTCC 3'_x000D_ |||| || ||||| ||||| || _x000D_ 3' CAGCAGAAAGGTTACGGCGGGTACGGCATGTG 5'	4	>csi-miR482a-3p
orange1.1t05193.1	orange1.1t05193	0	553	0.01	5	2.5	0.165764	5' TCTTACCTATGCCACCCATTCC 3'_x000D_ |||| || ||||| ||||| || _x000D_ 3' CAGCAGAAAGGTTACGGCGGGTACGGCATGTG 5'	4	>csi-miRN48
orange1.1t04537.1	orange1.1t04537	0	890	0.01	28	28	1.85655	5' TCTTCCCTATGCCTCCCATTCC 3'_x000D_ |||| || ||||| |||||o|| _x000D_ 3' CAACAGAAAGGTTACGGCGGGTAGGGCATGTG 5'	3.5	>csi-miR482a-3p
orange1.1t04537.1	orange1.1t04537	0	890	0	28	28	1.85655	5' TCTTACCTATGCCACCCATTCC 3'_x000D_ |||| || ||||| |||||o|| _x000D_ 3' CAACAGAAAGGTTACGGCGGGTAGGGCATGTG 5'	3.5	>csi-miRN48
Cs5g07330.1	Cs5g07330	0	391	0.03	11	5.5	0.36468	5' TGAAGCTGCCAGCATGATCTT 3'_x000D_ || ||||| |||||||| | o _x000D_ 3' GACTACCTCGACAGTCGTACTCGCGCATCAAG 5'	4.5	>csi-miR167b
Cs4g19310.1	Cs4g19310	0	677	0	35	5.83333	0.386782	5' TCGGACCAGGCTTCATTCCC 3'_x000D_ o||||||||||||||| ||| _x000D_ 3' CTTAGGCCTGGTCCGAAGTA-GGGCCCGTAAA 5'	1.5	>csi-miR166c
Cs4g19310.1	Cs4g19310	0	677	0	35	5.83333	0.386782	5' TCGGACCAGGCTTCATTCCCT 3'_x000D_ o||||||||||||||| ||| _x000D_ 3' CTTAGGCCTGGTCCGAAGTA-GGGCCCGTAAA 5'	2.5	>csi-miR166d
Cs4g19310.1	Cs4g19310	0	677	0	35	5.83333	0.386782	5' TCGGACCAGGCTTCATTCCCGT 3'_x000D_ o||||||||||||||| |||| _x000D_ 3' CTTAGGCCTGGTCCGAAGTA-GGGCCCGTAAA 5'	2.5	>csi-miR166b
Cs4g19310.1	Cs4g19310	0	677	0	35	5.83333	0.386782	5' TCGGACCAGGCTTCATTCCCC 3'_x000D_ o||||||||||||||| ||| _x000D_ 3' CTTAGGCCTGGTCCGAAGTA-GGGCCCGTAAA 5'	2.5	>csi-miR166e-3p
Cs4g19310.1	Cs4g19310	0	677	0	35	5.83333	0.386782	5' TCGGACCAGGCTTCATTCCCCC 3'_x000D_ o||||||||||||||| ||| _x000D_ 3' CTTAGGCCTGGTCCGAAGTA-GGGCCCGTAAA 5'	3.5	>csi-miR166a
Cs7g14880.1	Cs7g14880	0	1313	0	13	6.5	0.430986	5' TCTTACCTATGCCACCCATTCC 3'_x000D_ o||| ||o||||||||||oo | _x000D_ 3' GGTGGGAACGGGTACGGTGGGTGGAGGTGGAG 5'	4	>csi-miRN48
Cs4g19310.5	Cs4g19310	0	878	0	35	5.83333	0.386782	5' TCGGACCAGGCTTCATTCCC 3'_x000D_ o||||||||||||||| ||| _x000D_ 3' CTTAGGCCTGGTCCGAAGTA-GGGCCCGTAAA 5'	1.5	>csi-miR166c
Cs4g19310.5	Cs4g19310	0	878	0	35	5.83333	0.386782	5' TCGGACCAGGCTTCATTCCCT 3'_x000D_ o||||||||||||||| ||| _x000D_ 3' CTTAGGCCTGGTCCGAAGTA-GGGCCCGTAAA 5'	2.5	>csi-miR166d
Cs4g19310.5	Cs4g19310	0	878	0	35	5.83333	0.386782	5' TCGGACCAGGCTTCATTCCCGT 3'_x000D_ o||||||||||||||| |||| _x000D_ 3' CTTAGGCCTGGTCCGAAGTA-GGGCCCGTAAA 5'	2.5	>csi-miR166b
Cs4g19310.5	Cs4g19310	0	878	0	35	5.83333	0.386782	5' TCGGACCAGGCTTCATTCCCC 3'_x000D_ o||||||||||||||| ||| _x000D_ 3' CTTAGGCCTGGTCCGAAGTA-GGGCCCGTAAA 5'	2.5	>csi-miR166e-3p
Cs4g19310.5	Cs4g19310	0	878	0	35	5.83333	0.386782	5' TCGGACCAGGCTTCATTCCCCC 3'_x000D_ o||||||||||||||| ||| _x000D_ 3' CTTAGGCCTGGTCCGAAGTA-GGGCCCGTAAA 5'	3.5	>csi-miR166a
orange1.1t01829.2	orange1.1t01829	0	810	0	33	8.25	0.547021	5' TCTTCCCTATGCCTCCCATTCC 3'_x000D_ |||| |||||o|||||||| || _x000D_ 3' CAACAGAATGGATATGGAGGGTATGGTGTCTA 5'	2.5	>csi-miR482a-3p
orange1.1t01829.2	orange1.1t01829	0	810	0	33	8.25	0.547021	5' TCTTACCTATGCCACCCATTCC 3'_x000D_ ||||||||||o|| ||||| || _x000D_ 3' CAACAGAATGGATATGGAGGGTATGGTGTCTA 5'	2.5	>csi-miRN48
Cs7g15220.1	Cs7g15220	0	377	0	79	79	5.23814	5' TTCCAC-GGCTTTCTTGAACGT 3'_x000D_ |||||| |||||||||||||| _x000D_ 3' ACTAAGGTGTCCGAAAGAACTTGCCAACGCCG 5'	2	>csi-miRN20
Cs7g15220.1	Cs7g15220	0	377	0	79	79	5.23814	5' TTCCACA-GCTTTCTTGAACTG 3'_x000D_ ||||||| |||||||||||| | _x000D_ 3' ACTAAGGTGTCCGAAAGAACTTGCCAACGCCG 5'	2	>csi-miR396b
Cs5g28880.1	Cs5g28880	0	224	0.05	22	5.5	0.36468	5' TGTGTTCTCAGGTCACCCCTT 3'_x000D_ || ||||o||||o|||| |o _x000D_ 3' AACAACCCAAGGGTCCGGTGGCGGCGAAACGT 5'	4.5	>csi-miR398
Cs6g11800.1	Cs6g11800	0	2025	0	161	53.6667	3.5584	5' TGCCTGGCTCCCTGTATGCTT 3'_x000D_ ||||||||||||||o||||o _x000D_ 3' TCGTACGGACCGAGGGACGTACGGTCGTCCTC 5'	2	>csi-miRN43
Cs6g11800.1	Cs6g11800	0	2025	0	161	53.6667	3.5584	5' TGCCTGGCTCCCTGTATGCCG 3'_x000D_ ||||||||||||||o|||||o _x000D_ 3' TCGTACGGACCGAGGGACGTACGGTCGTCCTC 5'	1	>csi-miRN45
Cs6g11800.1	Cs6g11800	0	2025	0	161	53.6667	3.5584	5' TGCCTGGCTCCCTGTATGCCA 3'_x000D_ ||||||||||||||o|||||| _x000D_ 3' TCGTACGGACCGAGGGACGTACGGTCGTCCTC 5'	0.5	>csi-miRN40
Cs3g12000.4	Cs3g12000	0	218	0	2368	789.333	52.3372	5' TGTGTTCTCAGGTCACCCCTT 3'_x000D_ |||| ||||||o |||||||| _x000D_ 3' CGACACACTAGAGTCTTGTGGGGAACCTCCCT 5'	2.5	>csi-miR398
orange1.1t03734.1	orange1.1t03734	0	701	0	11	11	0.729361	5' TCTTCCCTATGCCTCCCATTCC 3'_x000D_ | ||||||||||||||||| || _x000D_ 3' CATCAAAAGGGATACGGAGGGTATGGTTGTTA 5'	2	>csi-miR482a-3p
orange1.1t03734.1	orange1.1t03734	0	701	0	11	11	0.729361	5' TCTTACCTATGCCACCCATTCC 3'_x000D_ | || |||||||| ||||| || _x000D_ 3' CATCAAAAGGGATACGGAGGGTATGGTTGTTA 5'	4	>csi-miRN48
Cs5g28880.4	Cs5g28880	0	153	0.05	22	5.5	0.36468	5' TGTGTTCTCAGGTCACCCCTT 3'_x000D_ || ||||o||||o|||| |o _x000D_ 3' AACAACCCAAGGGTCCGGTGGCGGCGAAATGT 5'	4.5	>csi-miR398
Cs3g24450.2	Cs3g24450	0	318	0.02	18	3	0.198917	5' TGTGTTCTCAGGTCACCCCTT 3'_x000D_ |o| ||| |||||| |||||| _x000D_ 3' TCTTATA-AAGCGTCCAGAGGGGAAATCGGGA 5'	3.5	>csi-miR398
Cs7g10850.1	Cs7g10850	0	1168	0	131	131	8.68602	5' TTGGCATTCTGTCCACCTCC 3'_x000D_ ||||||||||||| |||||| _x000D_ 3' TATAAACCGTAAGACAGTTGGAGGAAGGTGTT 5'	1	>csi-miR394
Cs3g12000.3	Cs3g12000	0	218	0	2368	789.333	52.3372	5' TGTGTTCTCAGGTCACCCCTT 3'_x000D_ |||| ||||||o |||||||| _x000D_ 3' CGACACACTAGAGTCTTGTGGGGAACCTCCCT 5'	2.5	>csi-miR398
Cs1g06060.1	Cs1g06060	0	174	0	1912	1912	126.776	5' TAGATAAAGATGAGAGAAAAA 3'_x000D_ o||||||||| |||||||||| _x000D_ 3' GGGTGTCTATTTCT-CTCTCTTTTTTTTTCCC 5'	1.5	>csi-miR3951
Cs6g03520.1	Cs6g03520	0	3135	0	40	8	0.530444	5' TCATTTTTGCGTGCAATGATCC 3'_x000D_ || ||||||o||||||||||| _x000D_ 3' CCATTGT-AAAACGTACGTTACTAGGTTTTCG 5'	2.5	>csi-miR1515
Cs5g12260.1	Cs5g12260	0	1693	0	10	10	0.663055	5' TGACAGAAGAGAGTGAGCAC 3'_x000D_ ||||||||||| ||||||| _x000D_ 3' ATCTACTGTCTTCTCCCACTCGTATCGGTCTA 5'	2	>csi-miR156
Cs6g03520.4	Cs6g03520	0	2997	0	40	8	0.530444	5' TCATTTTTGCGTGCAATGATCC 3'_x000D_ || ||||||o||||||||||| _x000D_ 3' CCATTGT-AAAACGTACGTTACTAGGTTTTCG 5'	2.5	>csi-miR1515
Cs1g19720.1	Cs1g19720	0	788	0	29	9.66667	0.640953	5' TCTTCCCTATGCCTCCCATTCC 3'_x000D_ | ||||o|||||o|||||||| _x000D_ 3' GAGACG-AGGGGTACGGGGGGTAAGGCGGGTA 5'	3	>csi-miR482a-3p
Cs5g01380.1	Cs5g01380	0	1181	0	15	7.5	0.497291	5' TTCCAC-GGCTTTCTTGAACGT 3'_x000D_ |||||| |||||||||||||| _x000D_ 3' ATTAAGGTGTCCGAAAGAACTTGCCCCTGCCG 5'	2	>csi-miRN20
Cs5g01380.1	Cs5g01380	0	1181	0	15	7.5	0.497291	5' TTCCACA-GCTTTCTTGAACTG 3'_x000D_ ||||||| |||||||||||| | _x000D_ 3' ATTAAGGTGTCCGAAAGAACTTGCCCCTGCCG 5'	2	>csi-miR396b
Cs2g06030.2	Cs2g06030	0	1077	0	77	38.5	2.55276	5' TGCCAAAGGAGATTTGCCCGG 3'_x000D_ ||||||||||||||||||| o _x000D_ 3' GATAACGGTTTCCTCTAAACGGGGTTGTCCCT 5'	1.5	>csi-miR399a
Cs2g06030.2	Cs2g06030	0	1077	0	77	38.5	2.55276	5' TGCCAAAGGAGAGTTGCCCTG 3'_x000D_ |||||||||||| ||||||oo _x000D_ 3' GATAACGGTTTCCTCTAAACGGGGTTGTCCCT 5'	2	>csi-miR399d
Cs2g06030.2	Cs2g06030	0	1077	0	77	38.5	2.55276	5' TGCCAAAGGAGAGTTGCCCTA 3'_x000D_ |||||||||||| ||||||o| _x000D_ 3' GATAACGGTTTCCTCTAAACGGGGTTGTCCCT 5'	1.5	>csi-miR399b
Cs2g06030.2	Cs2g06030	0	1077	0	77	38.5	2.55276	5' TGCCAAAGGAGAATTGCCCTG 3'_x000D_ |||||||||||| ||||||oo _x000D_ 3' GATAACGGTTTCCTCTAAACGGGGTTGTCCCT 5'	2	>csi-miR399e
Cs3g12000.2	Cs3g12000	0	218	0.01	2368	789.333	52.3372	5' TGTGTTCTCAGGTCACCCCTT 3'_x000D_ |||| ||||||o |||||||| _x000D_ 3' CGACACACTAGAGTCTTGTGGGGAACCTCCCT 5'	2.5	>csi-miR398
Cs6g06880.1	Cs6g06880	0	724	0	69	69	4.57508	5' TCATTGAGTGCAGCGTTGATG 3'_x000D_ ||||||||||| |||||||| _x000D_ 3' AAGTAGTAACTCACGACGCAACTAGTCTGCGT 5'	2	>csi-miR397
Cs8g17390.2	Cs8g17390	0	1820	0	159	79.5	5.27129	5' AGAATCTTGATGATGCTGCA 3'_x000D_ |||||o||||||||||||| _x000D_ 3' TTACCCTTAGGACTACTACGACGTGATCTATT 5'	1.5	>csi-miR172a-3p
Cs8g16440.1	Cs8g16440	0	1978	0	423	423	28.0472	5' TGCCTGGCTCCCTGTATGCTT 3'_x000D_ |||||||||||||||||||o| _x000D_ 3' TCGTACGGACCGAGGGACATACGGACGTCTTC 5'	0.5	>csi-miRN43
Cs8g16440.1	Cs8g16440	0	1978	0	423	423	28.0472	5' TGCCTGGCTCCCTGTATGCCG 3'_x000D_ |||||||||||||||||||| _x000D_ 3' TCGTACGGACCGAGGGACATACGGACGTCTTC 5'	1	>csi-miRN45
Cs8g16440.1	Cs8g16440	0	1978	0	423	423	28.0472	5' TGCCTGGCTCCCTGTATGCCA 3'_x000D_ |||||||||||||||||||| _x000D_ 3' TCGTACGGACCGAGGGACATACGGACGTCTTC 5'	1	>csi-miRN40
Cs6g06810.1	Cs6g06810	0	582	0	2	2	0.132611	5' TCTTCCCTATGCCTCCCATTCC 3'_x000D_ |||| || ||||| |||||o|| _x000D_ 3' TAGCAGAAAGGCTACGGTGGGTAGGGTATTTA 5'	3.5	>csi-miR482a-3p
Cs6g06810.1	Cs6g06810	0	582	0	2	2	0.132611	5' TCTTACCTATGCCACCCATTCC 3'_x000D_ |||| || |||||||||||o|| _x000D_ 3' TAGCAGAAAGGCTACGGTGGGTAGGGTATTTA 5'	2.5	>csi-miRN48
Cs6g03520.3	Cs6g03520	0	2381	0	40	8	0.530444	5' TCATTTTTGCGTGCAATGATCC 3'_x000D_ || ||||||o||||||||||| _x000D_ 3' CCATTGT-AAAACGTACGTTACTAGGTTTTCG 5'	2.5	>csi-miR1515
orange1.1t04830.1	orange1.1t04830	0	564	0.02	5	2.5	0.165764	5' TCTTCCCTATGCCTCCCATTCC 3'_x000D_ |||| || ||||| ||||| || _x000D_ 3' CAGCAGAAAGGTTACGGCGGGTACGGCATGTG 5'	4	>csi-miR482a-3p
orange1.1t04830.1	orange1.1t04830	0	564	0	5	2.5	0.165764	5' TCTTACCTATGCCACCCATTCC 3'_x000D_ |||| || ||||| ||||| || _x000D_ 3' CAGCAGAAAGGTTACGGCGGGTACGGCATGTG 5'	4	>csi-miRN48
Cs1g03790.1	Cs1g03790	1	1574	0.04	7	2.33333	0.154713	5' TTCCAC-AGCTTTCTTGAACTG 3'_x000D_ |||||| |||||||o |||| o _x000D_ 3' TCGAAGGTGTTCGAAAGGCCTTGTTGTACGGC 5'	4	>csi-miR396b
Cs1g14910.2	Cs1g14910	1	892	0.02	3	1	0.0663055	5' TTAGATTCACGCACAAACTCG 3'_x000D_ |o| ||||||o| || ||||o _x000D_ 3' GCGAAGTGTAAGTGTGAGTGTGAGTGTGTGAC 5'	4.5	>csi-miR403
Cs1g02450.1	Cs1g02450	1	215	0	2	2	0.132611	5' AGAATCTTGATGATGCTGCA 3'_x000D_ || |||||||||||| ||| _x000D_ 3' ATGGTC-TAGAACTACTACACCGTCGCCTGTA 5'	3	>csi-miR172a-3p
Cs5g08750.1	Cs5g08750	1	106	0	4	2	0.132611	5' TCTTGCCCACCCCTCCCATTCC 3'_x000D_ ||||||| || ||o||| |||| _x000D_ 3' GAACAGAACGGATGAGGGGGG-AAGGGTGGAT 5'	3.5	>csi-miR482b
Cs6g04120.1	Cs6g04120	1	1545	0	4	4	0.265222	5' AGAATCTTGATGATGCTGCA 3'_x000D_ |||||o||||||||||||| _x000D_ 3' CTTCCCTTAGGACTACTACGACGTCATCTCTT 5'	1.5	>csi-miR172a-3p
Cs9g06390.1	Cs9g06390	1	589	0.02	5	5	0.331528	5' TTGAGAAGTGTAGTATTATTT 3'_x000D_ ||| || |||||o ||| ||| _x000D_ 3' TATAAAC-CTACACATTCTAAGAAATTGTCGA 5'	4.5	>csi-miRN33
Cs1g01140.1	Cs1g01140	1	622	0	9	9	0.59675	5' TCTTCCCTATGCCTCCCATTCC 3'_x000D_ |||| || ||o|| |||||o|| _x000D_ 3' CACCAGAACGGTTATGGTGGGTAGGGATGATA 5'	4	>csi-miR482a-3p
Cs1g01140.1	Cs1g01140	1	622	0	9	9	0.59675	5' TCTTACCTATGCCACCCATTCC 3'_x000D_ |||| || ||o||||||||o|| _x000D_ 3' CACCAGAACGGTTATGGTGGGTAGGGATGATA 5'	3	>csi-miRN48
Cs3g13430.2	Cs3g13430	1	1165	0	2	1	0.0663055	5' TCTTCCCTATGCCTCCCATTCC 3'_x000D_ ||||||| ||||| ||||| || _x000D_ 3' CACCAGAAGGGTTACGGCGGGTACGGCATGTG 5'	3	>csi-miR482a-3p
Cs3g13430.2	Cs3g13430	1	1165	0	2	1	0.0663055	5' TCTTACCTATGCCACCCATTCC 3'_x000D_ |||| || ||||| ||||| || _x000D_ 3' CACCAGAAGGGTTACGGCGGGTACGGCATGTG 5'	4	>csi-miRN48
Cs3g13430.1	Cs3g13430	1	1165	0	2	1	0.0663055	5' TCTTCCCTATGCCTCCCATTCC 3'_x000D_ ||||||| ||||| ||||| || _x000D_ 3' CACCAGAAGGGTTACGGCGGGTACGGCATGTG 5'	3	>csi-miR482a-3p
Cs3g13430.1	Cs3g13430	1	1165	0.01	2	1	0.0663055	5' TCTTACCTATGCCACCCATTCC 3'_x000D_ |||| || ||||| ||||| || _x000D_ 3' CACCAGAAGGGTTACGGCGGGTACGGCATGTG 5'	4	>csi-miRN48
Cs3g12760.1	Cs3g12760	1	1037	0	3	3	0.198917	5' TCTTCCCTATGCCTCCCATTCC 3'_x000D_ |||| || ||||| |||||o|| _x000D_ 3' CAACAGAAAGGTTACGGTGGGTAGGGCATGTG 5'	3.5	>csi-miR482a-3p
Cs3g12760.1	Cs3g12760	1	1037	0	3	3	0.198917	5' TCTTACCTATGCCACCCATTCC 3'_x000D_ |||| || |||||||||||o|| _x000D_ 3' CAACAGAAAGGTTACGGTGGGTAGGGCATGTG 5'	2.5	>csi-miRN48
Cs1g14910.1	Cs1g14910	1	892	0.03	3	1	0.0663055	5' TTAGATTCACGCACAAACTCG 3'_x000D_ |o| ||||||o| || ||||o _x000D_ 3' GCGAAGTGTAAGTGTGAGTGTGAGTGTGTGAC 5'	4.5	>csi-miR403
Cs1g14910.3	Cs1g14910	1	1011	0.03	3	1	0.0663055	5' TTAGATTCACGCACAAACTCG 3'_x000D_ |o| ||||||o| || ||||o _x000D_ 3' GCGAAGTGTAAGTGTGAGTGTGAGTGTGTGAC 5'	4.5	>csi-miR403
Cs7g10830.7	Cs7g10830	2	1630	0	38	5.42857	0.359944	5' TGACAGAAGAGAGTGAGCAC 3'_x000D_ ||||||||||||| |||||| _x000D_ 3' AAAAACTGTCTTCTCTCTCTCGTGATACTGTT 5'	1	>csi-miR156
Cs1g08080.1	Cs1g08080	2	717	0	6	3	0.198917	5' TTCCCTAGTCCCCCTATTCCTA 3'_x000D_ |||||o|o||||||||| ||o| _x000D_ 3' GCAAAAGGGGTTAGGGGGATATGGGTGATATC 5'	2.5	>csi-miR482c
Cs7g10830.3	Cs7g10830	2	1266	0	38	5.42857	0.359944	5' TGACAGAAGAGAGTGAGCAC 3'_x000D_ ||||||||||||| |||||| _x000D_ 3' AAAAACTGTCTTCTCTCTCTCGTGATACTGTT 5'	1	>csi-miR156
Cs5g32500.1	Cs5g32500	2	1899	0	70	70	4.64139	5' ATCCAAAGGGATCGCATTGATC 3'_x000D_ ||||||||||||||||||| || _x000D_ 3' TCTGTAGGTTTCCCTAGCGTAAC-AGAGGTCG 5'	1	>csi-miR393 a
orange1.1t03059.9	orange1.1t03059	2	1764	0	37	4.625	0.306663	5' TCATTGAGTGCAGCGTTG-ATG 3'_x000D_ |||||||||||| |o||| ||| _x000D_ 3' TTCGAGTAACTCACGTGGTAACGTACGATTTA 5'	2.5	>csi-miR397
Cs7g11770.3	Cs7g11770	2	1487	0	56	18.6667	1.2377	5' TGACAGAAGAGAGTGAGCAC 3'_x000D_ ||||||||||||| |||||| _x000D_ 3' CTCGACTGTCTTCTCTCTCTCGTGGTGACCTC 5'	1	>csi-miR156
Cs7g10830.5	Cs7g10830	2	1630	0	38	5.42857	0.359944	5' TGACAGAAGAGAGTGAGCAC 3'_x000D_ ||||||||||||| |||||| _x000D_ 3' AAAAACTGTCTTCTCTCTCTCGTGATACTGTT 5'	1	>csi-miR156
Cs1g08080.2	Cs1g08080	2	717	0.01	6	3	0.198917	5' TTCCCTAGTCCCCCTATTCCTA 3'_x000D_ |||||o|o||||||||| ||o| _x000D_ 3' GCAAAAGGGGTTAGGGGGATATGGGTGATATC 5'	2.5	>csi-miR482c
Cs9g05070.1	Cs9g05070	2	1600	0.05	3	1.5	0.0994583	5' ATCATGCTATCCCTTTGGATT 3'_x000D_ |||||||o|||| |oo||||| _x000D_ 3' TTCTTAGTACGGTAGG-AGGCCTAATTTTAAA 5'	2.5	>csi-miRN18
Cs1g19500.4	Cs1g19500	2	1563	0.05	9	1	0.0663055	5' TGAGCTGTTTGGCTATTCTCGC 3'_x000D_ ||||||| |||o |||o||||| _x000D_ 3' ATATACTCGAC-AACTAATAGGAGCGAGTAAA 5'	3	>csi-miRN52
Cs1g19500.1	Cs1g19500	2	1561	0.03	9	1	0.0663055	5' TGAGCTGTTTGGCTATTCTCGC 3'_x000D_ ||||||| |||o |||o||||| _x000D_ 3' ATATACTCGAC-AACTAATAGGAGCGAGTAAA 5'	3	>csi-miRN52
Cs1g19500.5	Cs1g19500	2	1480	0.02	9	1	0.0663055	5' TGAGCTGTTTGGCTATTCTCGC 3'_x000D_ ||||||| |||o |||o||||| _x000D_ 3' ATATACTCGAC-AACTAATAGGAGCGAGTAAA 5'	3	>csi-miRN52
orange1.1t03059.6	orange1.1t03059	2	1783	0.03	37	4.625	0.306663	5' TCATTGAGTGCAGCGTTG-ATG 3'_x000D_ |||||||||||| |o||| ||| _x000D_ 3' TTCGAGTAACTCACGTGGTAACGTACGATTTA 5'	2.5	>csi-miR397
Cs4g04300.2	Cs4g04300	2	198	0.02	6	3	0.198917	5' TTG-TCGCCGGAGAGATAGCACC 3'_x000D_ o|| |||| |||||||| ||||| _x000D_ 3' TTTGACAAGCGTCCTCTCTACCGTGGCAGTTA 5'	3.5	>csi-miRN34
Cs4g04300.2	Cs4g04300	2	198	0.03	6	3	0.198917	5' TTG-TCGCAGGAGCGTTGGCACC 3'_x000D_ o|| ||||||||| | ||||||| _x000D_ 3' TTTGACAAGCGTCCTCTCTACCGTGGCAGTTA 5'	3.5	>csi-miRN30
Cs7g02980.1	Cs7g02980	2	839	0.05	4	4	0.265222	5' TGTGTTCTCAGGTCACCCCTT 3'_x000D_ |||o|||||o|o|||||||| _x000D_ 3' CTGGTCACGAGAGTTCGGTGGGGAACATGTGT 5'	2.5	>csi-miR398
Cs8g17390.1	Cs8g17390	2	1866	0.01	4	2	0.132611	5' TGGAATCTTGATGATGCTGCAG 3'_x000D_ ||||||o||||||||||||| _x000D_ 3' TTTACCCTTAGGACTACTACGACGTGATCTAT 5'	2.5	>csi-miR172c
orange1.1t03059.5	orange1.1t03059	2	2187	0.04	37	4.625	0.306663	5' TCATTGAGTGCAGCGTTG-ATG 3'_x000D_ |||||||||||| |o||| ||| _x000D_ 3' TTCGAGTAACTCACGTGGTAACGTACGATTTA 5'	2.5	>csi-miR397
Cs4g18660.2	Cs4g18660	2	869	0	10	5	0.331528	5' TCCCTACTCCACCCATGCCATA 3'_x000D_ || |o||o|||| ||||||||| _x000D_ 3' AGGAAGTGGTGGGGTGTGTACGGTATCATCAT 5'	3	>csi-miRN51
Cs1g19500.2	Cs1g19500	2	1504	0.04	9	1	0.0663055	5' TGAGCTGTTTGGCTATTCTCGC 3'_x000D_ ||||||| |||o |||o||||| _x000D_ 3' ATATACTCGAC-AACTAATAGGAGCGAGTAAA 5'	3	>csi-miRN52
Cs3g12810.1	Cs3g12810	2	28	0.01	2	2	0.132611	5' TCTTACCTATGCCACCCATTCC 3'_x000D_ |||| || |||||||||||||| _x000D_ 3' CAGCAGAAAGGCTACGGTGGGTAAGGTATTTA 5'	2	>csi-miRN48
Cs4g04300.3	Cs4g04300	2	179	0.04	6	3	0.198917	5' TTG-TCGCCGGAGAGATAGCACC 3'_x000D_ o|| |||| |||||||| ||||| _x000D_ 3' TTTGACAAGCGTCCTCTCTACCGTGGCAGTTA 5'	3.5	>csi-miRN34
Cs4g04300.3	Cs4g04300	2	179	0.01	6	3	0.198917	5' TTG-TCGCAGGAGCGTTGGCACC 3'_x000D_ o|| ||||||||| | ||||||| _x000D_ 3' TTTGACAAGCGTCCTCTCTACCGTGGCAGTTA 5'	3.5	>csi-miRN30
Cs5g19440.1	Cs5g19440	2	364	0.02	2	2	0.132611	5' TCTTCCCTATGCCTCCCATTCC 3'_x000D_ |||| |||||o|||||||| || _x000D_ 3' CAACAGAATGGATATGGAGGGTATGGTGTCTA 5'	2.5	>csi-miR482a-3p
Cs5g19440.1	Cs5g19440	2	364	0	2	2	0.132611	5' TCTTACCTATGCCACCCATTCC 3'_x000D_ ||||||||||o|| ||||| || _x000D_ 3' CAACAGAATGGATATGGAGGGTATGGTGTCTA 5'	2.5	>csi-miRN48
orange1.1t04055.1	orange1.1t04055	2	2050	0	4	4	0.265222	5' TGGAATCTTGATGATGCTGCAG 3'_x000D_ ||||||o|||||||||||||| _x000D_ 3' GACTCCCTTAGGACTACTACGACGTCGTCAAC 5'	1.5	>csi-miR172c
Cs8g19850.1	Cs8g19850	2	680	0	3	1.5	0.0994583	5' TCATTGAGTGCAGCGTTGATG 3'_x000D_ ||||| ||||||||||||||| _x000D_ 3' GAGAAGTAAGTCACGTCGCAACTACTCAGAGT 5'	1	>csi-miR397
Cs1g19500.3	Cs1g19500	2	1831	0.03	9	1	0.0663055	5' TGAGCTGTTTGGCTATTCTCGC 3'_x000D_ ||||||| |||o |||o||||| _x000D_ 3' ATATACTCGAC-AACTAATAGGAGCGAGTAAA 5'	3	>csi-miRN52
orange1.1t03059.1	orange1.1t03059	2	1929	0.02	37	4.625	0.306663	5' TCATTGAGTGCAGCGTTG-ATG 3'_x000D_ |||||||||||| |o||| ||| _x000D_ 3' TTCGAGTAACTCACGTGGTAACGTACGATTTA 5'	2.5	>csi-miR397
Cs2g19590.1	Cs2g19590	2	958	0.01	6	6	0.397833	5' TCGGACCAGGCTTCATTCCCGT 3'_x000D_ ||o|| |||||||||o||| || _x000D_ 3' GAGTAGTCTCGTCCGAAGTGAGGTCAGTTCCC 5'	3	>csi-miR166b
orange1.1t03059.7	orange1.1t03059	2	1929	0.03	37	4.625	0.306663	5' TCATTGAGTGCAGCGTTG-ATG 3'_x000D_ |||||||||||| |o||| ||| _x000D_ 3' TTCGAGTAACTCACGTGGTAACGTACGATTTA 5'	2.5	>csi-miR397
Cs8g16450.3	Cs8g16450	2	1808	0.05	28	9.33333	0.618851	5' TCTTCCCTATGCCTCCCATTCC 3'_x000D_ ||o||||o|| ||||||| ||| _x000D_ 3' TACTAGGAGGGGTAGGGAGGGTTAGGCCATTT 5'	3	>csi-miR482a-3p
Cs7g10830.4	Cs7g10830	2	1353	0	38	5.42857	0.359944	5' TGACAGAAGAGAGTGAGCAC 3'_x000D_ ||||||||||||| |||||| _x000D_ 3' AAAAACTGTCTTCTCTCTCTCGTGATACTGTT 5'	1	>csi-miR156
Cs9g05070.2	Cs9g05070	2	1367	0.02	3	1.5	0.0994583	5' ATCATGCTATCCCTTTGGATT 3'_x000D_ |||||||o|||| |oo||||| _x000D_ 3' TTCTTAGTACGGTAGG-AGGCCTAATTTTAAA 5'	2.5	>csi-miRN18
orange1.1t04079.1	orange1.1t04079	2	556	0	9	2.25	0.149187	5' TCTTACCTATGCCACCCATTCC 3'_x000D_ |||| || |||||||||||o|| _x000D_ 3' TAGCAGAAAGGCTACGGTGGGTAGGGTATTTA 5'	2.5	>csi-miRN48
orange1.1t04079.1	orange1.1t04079	2	3067	0	9	2.25	0.149187	5' TCTTACCTATGCCACCCATTCC 3'_x000D_ |||| || |||||||||||o|| _x000D_ 3' TAGCAGAAAGGCTACGGTGGGTAGGGTATTTA 5'	2.5	>csi-miRN48
orange1.1t04084.1	orange1.1t04084	2	556	0	9	2.25	0.149187	5' TCTTACCTATGCCACCCATTCC 3'_x000D_ |||| || |||||||||||o|| _x000D_ 3' TAGCAGAAAGGCTACGGTGGGTAGGGTATTTA 5'	2.5	>csi-miRN48
Cs8g16450.1	Cs8g16450	2	2717	0.04	28	9.33333	0.618851	5' TCTTCCCTATGCCTCCCATTCC 3'_x000D_ ||o||||o|| ||||||| ||| _x000D_ 3' TACTAGGAGGGGTAGGGAGGGTTAGGCCATTT 5'	3	>csi-miR482a-3p
Cs5g19570.1	Cs5g19570	2	224	0	2	2	0.132611	5' TCTTACCTATGCCACCCATTCC 3'_x000D_ |||| |||||o||||| ||||| _x000D_ 3' CAACAGAAAGGATATGGTGGCTAAGGGGTTTA 5'	2.5	>csi-miRN48
Cs7g10830.1	Cs7g10830	2	1182	0	38	5.42857	0.359944	5' TGACAGAAGAGAGTGAGCAC 3'_x000D_ ||||||||||||| |||||| _x000D_ 3' AAAAACTGTCTTCTCTCTCTCGTGATACTGTT 5'	1	>csi-miR156
Cs8g19850.2	Cs8g19850	2	680	0	3	1.5	0.0994583	5' TCATTGAGTGCAGCGTTGATG 3'_x000D_ ||||| ||||||||||||||| _x000D_ 3' GAGAAGTAAGTCACGTCGCAACTACTCAGAGT 5'	1	>csi-miR397
orange1.1t01185.1	orange1.1t01185	2	1316	0.04	2	1	0.0663055	5' CACGCGGCCATCTCTCATTGA 3'_x000D_ ||| | |||||| |||||||| _x000D_ 3' GTTCGTGAGACGGTAGCGAGTAACTTTCCTAG 5'	3	>csi-miRN23
Cs2g06030.1	Cs2g06030	2	991	0	10	5	0.331528	5' TGCCAAAGGAGATTTGCCCGG 3'_x000D_ |||||||||||||||||||oo _x000D_ 3' GTTTACGGTTTCCTCTAAACGGGTTACTTGTC 5'	1	>csi-miR399a
Cs2g06030.1	Cs2g06030	2	991	0.05	10	5	0.331528	5' TGCCAAAGGAGAGTTGCCCTG 3'_x000D_ |||||||||||| |||||| o _x000D_ 3' GTTTACGGTTTCCTCTAAACGGGTTACTTGTC 5'	2.5	>csi-miR399d
Cs2g06030.1	Cs2g06030	2	991	0	10	5	0.331528	5' TGCCAAAGGAGAGTTGCCCTA 3'_x000D_ |||||||||||| |||||| | _x000D_ 3' GTTTACGGTTTCCTCTAAACGGGTTACTTGTC 5'	2	>csi-miR399b
Cs2g06030.1	Cs2g06030	2	991	0.01	10	5	0.331528	5' TGCCAAAGGAGAATTGCCCTG 3'_x000D_ |||||||||||| |||||| o _x000D_ 3' GTTTACGGTTTCCTCTAAACGGGTTACTTGTC 5'	2.5	>csi-miR399e
Cs7g10830.6	Cs7g10830	2	1361	0	38	5.42857	0.359944	5' TGACAGAAGAGAGTGAGCAC 3'_x000D_ ||||||||||||| |||||| _x000D_ 3' AAAAACTGTCTTCTCTCTCTCGTGATACTGTT 5'	1	>csi-miR156
orange1.1t03059.4	orange1.1t03059	2	1948	0.01	37	4.625	0.306663	5' TCATTGAGTGCAGCGTTG-ATG 3'_x000D_ |||||||||||| |o||| ||| _x000D_ 3' TTCGAGTAACTCACGTGGTAACGTACGATTTA 5'	2.5	>csi-miR397
orange1.1t01185.2	orange1.1t01185	2	1397	0.04	2	1	0.0663055	5' CACGCGGCCATCTCTCATTGA 3'_x000D_ ||| | |||||| |||||||| _x000D_ 3' GTTCGTGAGACGGTAGCGAGTAACTTTCCTAG 5'	3	>csi-miRN23
Cs4g03760.2	Cs4g03760	2	1636	0.03	5	2.5	0.165764	5' AGAATCTTGATGATGCTGCA 3'_x000D_ ||||| ||o|||||||o||| _x000D_ 3' TACTTCTTA-AATTACTACGGCGTTGTCCAAG 5'	2	>csi-miR172a-3p
Cs1g19500.6	Cs1g19500	2	1512	0.03	9	1	0.0663055	5' TGAGCTGTTTGGCTATTCTCGC 3'_x000D_ ||||||| |||o |||o||||| _x000D_ 3' ATATACTCGAC-AACTAATAGGAGCGAGTAAA 5'	3	>csi-miRN52
Cs7g10830.2	Cs7g10830	2	1630	0	38	5.42857	0.359944	5' TGACAGAAGAGAGTGAGCAC 3'_x000D_ ||||||||||||| |||||| _x000D_ 3' AAAAACTGTCTTCTCTCTCTCGTGATACTGTT 5'	1	>csi-miR156
Cs4g18660.3	Cs4g18660	2	689	0.02	10	5	0.331528	5' TCCCTACTCCACCCATGCCATA 3'_x000D_ || |o||o|||| ||||||||| _x000D_ 3' AGGAAGTGGTGGGGTGTGTACGGTATCATCAT 5'	3	>csi-miRN51
Cs9g07750.1	Cs9g07750	2	555	0.01	47	47	3.11636	5' CTGAAGTGTTTGGGGGAACTC 3'_x000D_ ||||| ||||||o||||||| _x000D_ 3' ACTTTACTTCTCAAACCTCCTTGAGCCTAAGA 5'	2.5	>csi-miR395
Cs7g11770.1	Cs7g11770	2	1487	0	56	18.6667	1.2377	5' TGACAGAAGAGAGTGAGCAC 3'_x000D_ ||||||||||||| |||||| _x000D_ 3' CTCGACTGTCTTCTCTCTCTCGTGGTGACCTC 5'	1	>csi-miR156
Cs1g08230.1	Cs1g08230	2	627	0.05	5	1.25	0.0828819	5' TATTGCATTATTTTAATACTGGTG 3'_x000D_ |||||||||| ||| || |||o|o _x000D_ 3' GGTTATAACGTAATTAAAGTAGGACTATTCGG 5'	4	>csi-miRN04
Cs1g19500.9	Cs1g19500	2	1512	0.05	9	1	0.0663055	5' TGAGCTGTTTGGCTATTCTCGC 3'_x000D_ ||||||| |||o |||o||||| _x000D_ 3' ATATACTCGAC-AACTAATAGGAGCGAGTAAA 5'	3	>csi-miRN52
Cs5g19430.1	Cs5g19430	2	676	0	6	6	0.397833	5' TCTTCCCTATGCCTCCCATTCC 3'_x000D_ ||||||||||o|||||||| || _x000D_ 3' CAACAGAAGGGATATGGAGGGTATGGCGTATA 5'	1.5	>csi-miR482a-3p
Cs7g11770.2	Cs7g11770	2	1487	0	56	18.6667	1.2377	5' TGACAGAAGAGAGTGAGCAC 3'_x000D_ ||||||||||||| |||||| _x000D_ 3' CTCGACTGTCTTCTCTCTCTCGTGGTGACCTC 5'	1	>csi-miR156
Cs1g19500.8	Cs1g19500	2	1599	0.04	9	1	0.0663055	5' TGAGCTGTTTGGCTATTCTCGC 3'_x000D_ ||||||| |||o |||o||||| _x000D_ 3' ATATACTCGAC-AACTAATAGGAGCGAGTAAA 5'	3	>csi-miRN52
Cs4g03760.1	Cs4g03760	2	2138	0.01	5	2.5	0.165764	5' AGAATCTTGATGATGCTGCA 3'_x000D_ ||||| ||o|||||||o||| _x000D_ 3' TACTTCTTA-AATTACTACGGCGTTGTCCAAG 5'	2	>csi-miR172a-3p
orange1.1t03059.8	orange1.1t03059	2	1629	0.02	37	4.625	0.306663	5' TCATTGAGTGCAGCGTTG-ATG 3'_x000D_ |||||||||||| |o||| ||| _x000D_ 3' TTCGAGTAACTCACGTGGTAACGTACGATTTA 5'	2.5	>csi-miR397
Cs9g09860.1	Cs9g09860	2	1227	0.02	2	2	0.132611	5' ATAAGAGTTTGTGACTGTATCATC 3'_x000D_ || |o|o||| ||||| ||||||| _x000D_ 3' ATGGTAGTTTTAAAAACTGA-ATAGTAGGAGT 5'	4	>csi-miRN10
Cs8g17390.2	Cs8g17390	2	1821	0.02	4	2	0.132611	5' TGGAATCTTGATGATGCTGCAG 3'_x000D_ ||||||o||||||||||||| _x000D_ 3' TTTACCCTTAGGACTACTACGACGTGATCTAT 5'	2.5	>csi-miR172c
Cs1g19500.7	Cs1g19500	2	2725	0.04	9	1	0.0663055	5' TGAGCTGTTTGGCTATTCTCGC 3'_x000D_ ||||||| |||o |||o||||| _x000D_ 3' ATATACTCGAC-AACTAATAGGAGCGAGTAAA 5'	3	>csi-miRN52
Cs2g06030.2	Cs2g06030	2	991	0	10	5	0.331528	5' TGCCAAAGGAGATTTGCCCGG 3'_x000D_ |||||||||||||||||||oo _x000D_ 3' GTTTACGGTTTCCTCTAAACGGGTTACTTGTC 5'	1	>csi-miR399a
Cs2g06030.2	Cs2g06030	2	991	0.03	10	5	0.331528	5' TGCCAAAGGAGAGTTGCCCTG 3'_x000D_ |||||||||||| |||||| o _x000D_ 3' GTTTACGGTTTCCTCTAAACGGGTTACTTGTC 5'	2.5	>csi-miR399d
Cs2g06030.2	Cs2g06030	2	991	0.01	10	5	0.331528	5' TGCCAAAGGAGAGTTGCCCTA 3'_x000D_ |||||||||||| |||||| | _x000D_ 3' GTTTACGGTTTCCTCTAAACGGGTTACTTGTC 5'	2	>csi-miR399b
Cs2g06030.2	Cs2g06030	2	991	0.03	10	5	0.331528	5' TGCCAAAGGAGAATTGCCCTG 3'_x000D_ |||||||||||| |||||| o _x000D_ 3' GTTTACGGTTTCCTCTAAACGGGTTACTTGTC 5'	2.5	>csi-miR399e
orange1.1t03059.3	orange1.1t03059	2	2246	0.01	37	4.625	0.306663	5' TCATTGAGTGCAGCGTTG-ATG 3'_x000D_ |||||||||||| |o||| ||| _x000D_ 3' TTCGAGTAACTCACGTGGTAACGTACGATTTA 5'	2.5	>csi-miR397
Cs6g07800.1	Cs6g07800	3	745	0	2	2	0.132611	5' TCATTGAGTGCAGCGTTGATG 3'_x000D_ ||||||||||||||o||||| _x000D_ 3' GAGAAGTAACTCACGTCGTAACTAATAAGCAT 5'	1.5	>csi-miR397
Cs8g20700.3	Cs8g20700	3	1404	0	2	0.285714	0.0189444	5' GTGCTCTCTACCATTGTCATA 3'_x000D_ || ||||o|||||||o|||| _x000D_ 3' CGCGGAC-AGAGGTGGTAACGGTATCGGGGGA 5'	3	>csi-miRN08 >csi-miRN07
Cs5g22660.1	Cs5g22660	3	1015	0.02	2	2	0.132611	5' AAGCTCAGGAGGGATAGCGCC 3'_x000D_ ||o||||| |||o| ||| || _x000D_ 3' TTTATTTGAGTCATCCTTTTCG-GGACATTAA 5'	4	>csi-miR390
Cs8g20700.1	Cs8g20700	3	1324	0.01	2	0.285714	0.0189444	5' GTGCTCTCTACCATTGTCATA 3'_x000D_ || ||||o|||||||o|||| _x000D_ 3' CGCGGAC-AGAGGTGGTAACGGTATCGGGGGA 5'	3	>csi-miRN08 >csi-miRN07
Cs8g20700.5	Cs8g20700	3	1324	0.01	2	0.285714	0.0189444	5' GTGCTCTCTACCATTGTCATA 3'_x000D_ || ||||o|||||||o|||| _x000D_ 3' CGCGGAC-AGAGGTGGTAACGGTATCGGGGGA 5'	3	>csi-miRN08 >csi-miRN07
Cs8g20700.4	Cs8g20700	3	1286	0.01	2	0.285714	0.0189444	5' GTGCTCTCTACCATTGTCATA 3'_x000D_ || ||||o|||||||o|||| _x000D_ 3' CGCGGAC-AGAGGTGGTAACGGTATCGGGGGA 5'	3	>csi-miRN08 >csi-miRN07
Cs8g20700.7	Cs8g20700	3	1404	0.02	2	0.285714	0.0189444	5' GTGCTCTCTACCATTGTCATA 3'_x000D_ || ||||o|||||||o|||| _x000D_ 3' CGCGGAC-AGAGGTGGTAACGGTATCGGGGGA 5'	3	>csi-miRN08 >csi-miRN07
Cs8g20700.6	Cs8g20700	3	1236	0	2	0.285714	0.0189444	5' GTGCTCTCTACCATTGTCATA 3'_x000D_ || ||||o|||||||o|||| _x000D_ 3' CGCGGAC-AGAGGTGGTAACGGTATCGGGGGA 5'	3	>csi-miRN08 >csi-miRN07
Cs8g20700.2	Cs8g20700	3	1236	0.03	2	0.285714	0.0189444	5' GTGCTCTCTACCATTGTCATA 3'_x000D_ || ||||o|||||||o|||| _x000D_ 3' CGCGGAC-AGAGGTGGTAACGGTATCGGGGGA 5'	3	>csi-miRN08 >csi-miRN07
Cs3g10410.3	Cs3g10410	3	205	0.05	2	0.5	0.0331528	5' TCATTTTTGCGTGCAATGATCC 3'_x000D_ o||||o||||| ||||o || | _x000D_ 3' ACCGGGTAAGAACGC-CGTTGGTAAGACTTTA 5'	4.5	>csi-miR1515
Cs2g05730.1	Cs2g05730	4	817	0.01	1	1	0.0663055	5' TGACAGAAGAGAGTGAGCAC 3'_x000D_ ||||||||||||| |||||| _x000D_ 3' CGTAACTGTCTTCTCTCTCTCGTGCGATCCAT 5'	1	>csi-miR156
orange1.1t00584.1	orange1.1t00584	4	3231	0	1	0.5	0.0331528	5' TCGATAA-ACCTCTGCATCCAG 3'_x000D_ ||||||| |||||||||||||| _x000D_ 3' TGTAGCTATTGTGGAGACGTAGGTCGAGTGAC 5'	1	>csi-miR162-3p
Cs5g10180.2	Cs5g10180	4	400	0	1	0.5	0.0331528	5' TTAGATGACCATCAACAAACA 3'_x000D_ |||||||||||||||| |||| _x000D_ 3' TTCAAATCTACTGGTAGTTGCTTGTGGACTTG 5'	1	>csi-miR827
orange1.1t01536.4	orange1.1t01536	4	1924	0.03	1	0.25	0.0165764	5' TGCCAAAGGAGAGTTGCCCTG 3'_x000D_ ||||| |||||||||| || | _x000D_ 3' CTTGACGGTCTCCTCTCAACCGGTCCTTGGTC 5'	3	>csi-miR399d
orange1.1t04094.1	orange1.1t04094	4	271	0.02	1	1	0.0663055	5' TCTTACCTATGCCACCCATTCC 3'_x000D_ |||| || ||||| |||||||| _x000D_ 3' TAGCAGAAAGGTTACGGCGGGTAAGGTGTTTA 5'	3	>csi-miRN48
orange1.1t01926.1	orange1.1t01926	4	711	0	1	1	0.0663055	5' TCTTCCCTATGCCTCCCATTCC 3'_x000D_ | |||||o||||||||||| || _x000D_ 3' CATCAAAAGGGGTACGGAGGGTACGGTTATTA 5'	2.5	>csi-miR482a-3p
orange1.1t00172.3	orange1.1t00172	4	656	0.02	1	0.333333	0.0221018	5' TTCCAC-GGCTTTCTTGAACGT 3'_x000D_ |||||| |||||||||||||| _x000D_ 3' TTCAAGGTGTCCGAAAGAACTTGCCAAAAACG 5'	2	>csi-miRN20
orange1.1t00172.3	orange1.1t00172	4	656	0.02	1	0.333333	0.0221018	5' TTCCACA-GCTTTCTTGAACTG 3'_x000D_ ||||||| |||||||||||| | _x000D_ 3' TTCAAGGTGTCCGAAAGAACTTGCCAAAAACG 5'	2	>csi-miR396b
Cs8g09090.1	Cs8g09090	4	200	0	1	1	0.0663055	5' TATTGCATTATTTTAATACTGGTG 3'_x000D_ ||||| ||||||||| ||| ||o| _x000D_ 3' TAGCATAACATAATAAAATAATGTCCGCTCGA 5'	3.5	>csi-miRN04
orange1.1t00584.2	orange1.1t00584	4	3231	0	1	0.5	0.0331528	5' TCGATAA-ACCTCTGCATCCAG 3'_x000D_ ||||||| |||||||||||||| _x000D_ 3' TGTAGCTATTGTGGAGACGTAGGTCGAGTGAC 5'	1	>csi-miR162-3p
Cs6g15330.1	Cs6g15330	4	449	0.02	1	0.5	0.0331528	5' TTCCACA-GCTTTCTTGAACTG 3'_x000D_ ||||||| |||||||||||| | _x000D_ 3' CTAAAGGTGTACGAAAGAACTTGCCAACGCCG 5'	2	>csi-miR396b
Cs3g01450.1	Cs3g01450	4	888	0.04	1	0.2	0.0132611	5' TGACAGAAGAGAGTGAGCAC 3'_x000D_ o|| ||||||||||||| || _x000D_ 3' CGTTGCT-TCTTCTCTCACTCATGAAGAGGTA 5'	2.5	>csi-miR156
orange1.1t00172.2	orange1.1t00172	4	656	0	1	0.333333	0.0221018	5' TTCCAC-GGCTTTCTTGAACGT 3'_x000D_ |||||| |||||||||||||| _x000D_ 3' TTCAAGGTGTCCGAAAGAACTTGCCAAAAACG 5'	2	>csi-miRN20
orange1.1t00172.2	orange1.1t00172	4	656	0.01	1	0.333333	0.0221018	5' TTCCACA-GCTTTCTTGAACTG 3'_x000D_ ||||||| |||||||||||| | _x000D_ 3' TTCAAGGTGTCCGAAAGAACTTGCCAAAAACG 5'	2	>csi-miR396b
Cs6g15330.2	Cs6g15330	4	777	0	1	0.5	0.0331528	5' TTCCACA-GCTTTCTTGAACTG 3'_x000D_ ||||||| |||||||||||| | _x000D_ 3' CTAAAGGTGTACGAAAGAACTTGCCAACGCCG 5'	2	>csi-miR396b
Cs5g17280.3	Cs5g17280	4	831	0.05	1	0.333333	0.0221018	5' TCTTACCTATGCCACCCATTCC 3'_x000D_ |||| |||||o||||| || || _x000D_ 3' CAACAGAACGGATATGGTGGTTACGGGGTTTA 5'	3.5	>csi-miRN48
Cs6g04120.1	Cs6g04120	4	1546	0	1	1	0.0663055	5' TGGAATCTTGATGATGCTGCAG 3'_x000D_ ||||||o|||||||||||||| _x000D_ 3' ACTTCCCTTAGGACTACTACGACGTCATCTCT 5'	1.5	>csi-miR172c
Cs5g27990.1	Cs5g27990	4	1569	0	1	1	0.0663055	5' TGCATTTGCACCTGCATCTTG 3'_x000D_ o|||| ||||||||| ||||| _x000D_ 3' CACGGCGTACACGTGGACGAAGAACACTCTCG 5'	2.5	>csi-miR530b
Cs2g06030.1	Cs2g06030	4	719	0	1	0.5	0.0331528	5' TGCCAAAGGAGATTTGCCCGG 3'_x000D_ |||||||||||||||||||oo _x000D_ 3' AAAAACGGTTTCCTCTAAACGGGTTGTCACCT 5'	1	>csi-miR399a
Cs2g06030.1	Cs2g06030	4	719	0.03	1	0.5	0.0331528	5' TGCCAAAGGAGAGTTGCCCTG 3'_x000D_ |||||||||||| |||||| o _x000D_ 3' AAAAACGGTTTCCTCTAAACGGGTTGTCACCT 5'	2.5	>csi-miR399d
Cs2g06030.1	Cs2g06030	4	719	0.01	1	0.5	0.0331528	5' TGCCAAAGGAGAGTTGCCCTA 3'_x000D_ |||||||||||| |||||| | _x000D_ 3' AAAAACGGTTTCCTCTAAACGGGTTGTCACCT 5'	2	>csi-miR399b
Cs2g06030.1	Cs2g06030	4	719	0.03	1	0.5	0.0331528	5' TGCCAAAGGAGAATTGCCCTG 3'_x000D_ |||||||||||| |||||| o _x000D_ 3' AAAAACGGTTTCCTCTAAACGGGTTGTCACCT 5'	2.5	>csi-miR399e
Cs2g14270.1	Cs2g14270	4	2492	0	1	1	0.0663055	5' ATCCAAAGGGATCGCATTGATC 3'_x000D_ ||||||||||||||||||| || _x000D_ 3' GCTGTAGGTTTCCCTAGCGTAAC-AGAGTATG 5'	1	>csi-miR393 a
orange1.1t00172.1	orange1.1t00172	4	656	0	1	0.333333	0.0221018	5' TTCCAC-GGCTTTCTTGAACGT 3'_x000D_ |||||| |||||||||||||| _x000D_ 3' TTCAAGGTGTCCGAAAGAACTTGCCAAAAACG 5'	2	>csi-miRN20
orange1.1t00172.1	orange1.1t00172	4	656	0.01	1	0.333333	0.0221018	5' TTCCACA-GCTTTCTTGAACTG 3'_x000D_ ||||||| |||||||||||| | _x000D_ 3' TTCAAGGTGTCCGAAAGAACTTGCCAAAAACG 5'	2	>csi-miR396b
Cs5g10180.1	Cs5g10180	4	241	0	1	0.5	0.0331528	5' TTAGATGACCATCAACAAACA 3'_x000D_ |||||||||||||||| |||| _x000D_ 3' TTCAAATCTACTGGTAGTTGCTTGTGGAATTT 5'	1	>csi-miR827
Cs3g26830.1	Cs3g26830	4	2857	0	1	1	0.0663055	5' TTGGCATTCTGTCCACCTCC 3'_x000D_ |||||||||||||||||||| _x000D_ 3' AAATAACCGTAAGACAGGTGGAGGCAAGGGGT 5'	0	>csi-miR394
Cs2g06030.2	Cs2g06030	4	719	0	1	0.5	0.0331528	5' TGCCAAAGGAGATTTGCCCGG 3'_x000D_ |||||||||||||||||||oo _x000D_ 3' AAAAACGGTTTCCTCTAAACGGGTTGTCACCT 5'	1	>csi-miR399a
Cs2g06030.2	Cs2g06030	4	719	0	1	0.5	0.0331528	5' TGCCAAAGGAGAGTTGCCCTG 3'_x000D_ |||||||||||| |||||| o _x000D_ 3' AAAAACGGTTTCCTCTAAACGGGTTGTCACCT 5'	2.5	>csi-miR399d
Cs2g06030.2	Cs2g06030	4	719	0	1	0.5	0.0331528	5' TGCCAAAGGAGAGTTGCCCTA 3'_x000D_ |||||||||||| |||||| | _x000D_ 3' AAAAACGGTTTCCTCTAAACGGGTTGTCACCT 5'	2	>csi-miR399b
Cs2g06030.2	Cs2g06030	4	719	0.02	1	0.5	0.0331528	5' TGCCAAAGGAGAATTGCCCTG 3'_x000D_ |||||||||||| |||||| o _x000D_ 3' AAAAACGGTTTCCTCTAAACGGGTTGTCACCT 5'	2.5	>csi-miR399e
