# Supplementary material for: Genome-wide comprehensive analysis of transcriptomes and small RNAs offers insights into the molecular mechanism of alkaline stress tolerance in a citrus rootstock
Source: Hortic Res. 2019 Mar 1;6:33. doi: 10.1038/s41438-018-0116-0 (PMC6395741; doi:10.1038/s41438-018-0116-0)
Supplement: Supplementary file 22 — Table S11 [file 41438_2018_116_MOESM22_ESM.xlsx]

## Sheet: Targets of DE miRNA of Cj 
miRNA	Target	FPKM in transcriptome						Annotation
		Cj1	Cj2	Cj3	Pt1	Pt2	Pt3
csi-miR171b	Cs9g17340	20.9836	23.1778	19.4963	44.1698	37.7027	42.572	Oxalate--CoA ligase {ECO:0000305} OS=Arabidopsis thaliana (Mouse-ear cress) PE=1 SV=1
csi-miR394	Cs3g26830	2.29102	1.0383	1.66992	0.159851	0.262333	0.145858	unknown
csi-miR394	Cs7g10850	59.9173	51.9608	47.283	72.7932	65.0125	61.08	F-box only protein 6 GN=FBX6 OS=Arabidopsis thaliana (Mouse-ear cress) PE=2 SV=1
csi-miR398	Cs3g12000	142.935	87.9392	93.7639	172.109	82.3898	69.1871	Superoxide dismutase [Cu-Zn] 4A GN=SODCC.3 OS=Zea mays (Maize) PE=2 SV=2
csi-miR398	Cs3g24450	40.7471	47.171	42.3609	39.7054	28.2595	75.1632	NAC domain-containing protein 78 GN=T32M21.10 OS=Arabidopsis thaliana (Mouse-ear cress) PE=2 SV=2
csi-miR398	Cs3g27280	-	-	-	-	-	-	Catalase
csi-miR398	Cs5g06580	73.7173	62.3816	68.814	96.6196	65.5247	91.1699	Peptide methionine sulfoxide reductase (Fragment) GN=E4 OS=Solanum lycopersicum (Tomato) PE=3 SV=1
csi-miR398	Cs7g02980	29.644	30.4825	30.5122	39.0673	39.5487	45.6608	Serine/threonine-protein kinase PBS1 GN=PBS1 OS=Arabidopsis thaliana (Mouse-ear cress) PE=1 SV=1
csi-miR398	Cs8g15520	21.8741	18.416	16.7962	22.1369	11.8776	9.05589	Superoxide dismutase [Cu-Zn], chloroplastic (Precursor) GN=SODCP OS=Petunia hybrida (Petunia) PE=2 SV=1
csi-miR399e	Cs2g06030	22.6031	14.8146	20.1453	42.9508	54.2878	24.005	Probable ubiquitin-conjugating enzyme E2 24 GN=T1B8.8 OS=Arabidopsis thaliana (Mouse-ear cress) PE=2 SV=1
csi-miR477b	Cs6g16890	37.5295	30.1012	28.0443	37.0175	36.3814	25.8894	stomatal closure actin-binding-like protein
csi-miRN20	Cs1g21350	4.33764	3.56853	5.83425	10.7386	9.75739	3.86108	Growth-regulating factor 1 GN=GRF1 OS=Arabidopsis thaliana (Mouse-ear cress) PE=1 SV=1
csi-miRN20	Cs3g24010	7.24099	8.66861	6.92987	11.606	11.3598	12.1768	Protein OSB1, mitochondrial (Precursor) GN=OSB1 OS=Arabidopsis thaliana (Mouse-ear cress) PE=1 SV=1
csi-miRN20	Cs5g01380	2.62419	3.12787	3.47467	3.58886	2.58312	1.40827	Growth-regulating factor 8 GN=GRF8 OS=Arabidopsis thaliana (Mouse-ear cress) PE=2 SV=1
csi-miRN20	Cs7g15220	0.555388	0.87303	0.951214	0.724045	1.39738	1.09985	Growth-regulating factor 5 GN=OSJNBa0019F11.24 OS=Oryza sativa subsp. japonica (Rice) PE=2 SV=1
csi-miRN20	orange1.1t00850	14.4361	11.8939	10.76	26.0604	14.3753	17.7162	Regulator of Vps4
csi-miRN20	orange1.1t02254	38.5221	42.9744	45.0186	25.3128	22.9666	25.6241	OEP40
csi-miRN20	orange1.1t02555	1.12224	0.977887	1.09125	0.228261	0.396702	0.187943	Growth-regulating factor 7 GN=GRF7 OS=Arabidopsis thaliana (Mouse-ear cress) PE=2 SV=1
csi-miRN20	orange1.1t03122	5.70323	6.55397	6.00037	12.4347	8.48379	6.76134	Growth-regulating factor 4 OS=Oryza sativa subsp. japonica (Rice) PE=2 SV=1
csi-miRN23	orange1.1t01185	56.5142	56.5202	47.1909	48.5131	51.9333	52.7482	Transmembrane protein 87A
csi-miRN31	Cs9g09320	15.5558	14.8166	16.9954	17.015	22.6399	21.3428	cadherin EGF LAG seven-pass G-type receptor
csi-miRN34	Cs4g04300	54.3126	51.5206	52.5237	43.4103	50.3186	66.34	Calcium-transporting ATPase 8, plasma membrane-type GN=ACA8 OS=Arabidopsis thaliana (Mouse-ear cress) PE=1 SV=1
csi-miRN43	Cs3g18940	5.53529	8.18299	6.53971	10.0025	8.22209	8.61498	Auxin response factor 17 GN=ARF17 OS=Arabidopsis thaliana (Mouse-ear cress) PE=2 SV=1
csi-miRN43	Cs6g11800	3.60873	4.75385	4.90481	2.68841	3.04546	2.57374	ARF10
csi-miRN43	Cs8g16440	13.9936	14.8686	16.2165	14.1175	14.9725	15.0339	ARF10
csi-miRN45	Cs7g25670	7.4973	7.11991	7.83307	8.85607	7.44524	6.3695	ARF10
csi-miRN50	Cs6g18380	-	-	-	-	-	-	Wall-associated receptor kinase-like 14
csi-miRN52	Cs1g19500	99.5376	96.4446	95.1305	67.0538	75.339	78.4855	Protein SUPPRESSOR OF GENE SILENCING 3 GN=SGS3 OS=Solanum lycopersicum (Tomato) PE=1 SV=1

## Sheet: Targets of DE miRNA of Pt
miRNA	Target	FPKM in transcriptome						Annotation
		Cj1	Cj2	Cj3	Pt1	Pt2	Pt3
csi-miR171a	orange1.1t00199	13.0259	13.9747	16.5291	1.22963	1.63398	1.37601	Scarecrow-like protein 6 GN=SCL6 OS=Arabidopsis thaliana (Mouse-ear cress) PE=1 SV=1
csi-miR171a	orange1.1t00200	11.2066	11.4069	12.4679	9.73078	9.14765	7.83714	Scarecrow-like protein 6 GN=SCL6 OS=Arabidopsis thaliana (Mouse-ear cress) PE=1 SV=1
csi-miR397	Cs6g06880	15.0798	11.897	11.1453	8.95156	10.008	5.58534	Laccase-17 (Precursor) GN=LAC17 OS=Arabidopsis thaliana (Mouse-ear cress) PE=2 SV=1
csi-miR397	Cs6g06890	2.36048	2.18215	1.37465	6.90102	7.98581	4.38458	Laccase-17 (Precursor) GN=LAC17 OS=Arabidopsis thaliana (Mouse-ear cress) PE=2 SV=1
csi-miR397	Cs6g06920	19.6322	13.4309	10.3923	9.14391	17.0994	20.2829	Laccase-17 (Precursor) GN=LAC17 OS=Arabidopsis thaliana (Mouse-ear cress) PE=2 SV=1
csi-miR397	Cs6g07410	26.4037	37.0512	32.2165	11.0636	16.4736	10.3031	Laccase-7 (Precursor) GN=LAC7 OS=Arabidopsis thaliana (Mouse-ear cress) PE=2 SV=1
csi-miR397	Cs7g31620	116.042	54.4637	74.0762	42.5382	53.047	46.7096	Laccase-22 (Precursor) GN=OsJ_033548 OS=Oryza sativa subsp. japonica (Rice) PE=2 SV=2
csi-miR397	Cs8g19850	8.42805	6.03519	7.82124	8.30472	7.90694	5.34299	Laccase-4 (Precursor) GN=F16M14.1 OS=Arabidopsis thaliana (Mouse-ear cress) PE=2 SV=2
csi-miR397	orange1.1t03059	522.22	578.82	548.773	577.776	607.42	673.452	Gamma-glutamyl phosphate reductase OS=Actinidia deliciosa (Kiwi) PE=2 SV=1
csi-miR399b	Cs2g06030	22.6031	14.8146	20.1453	42.9508	54.2878	24.005	Probable ubiquitin-conjugating enzyme E2 24 GN=T1B8.8 OS=Arabidopsis thaliana (Mouse-ear cress) PE=2 SV=1
csi-miR408	Cs4g06220	12.0588	12.9313	13.3261	7.68823	6.4376	8.81994	Copper-transporting ATPase PAA2, chloroplastic (Precursor) OS=Arabidopsis thaliana (Mouse-ear cress) PE=2 SV=1
csi-miR408	orange1.1t02234	-	-	-	-	-	-	Nudix hydrolase 23
csi-miR477b	Cs6g16890	37.5295	30.1012	28.0443	37.0175	36.3814	25.8894	stomatal closure actin-binding-like protein
csi-miR479	Cs1g07400	30.195	31.9171	27.2537	28.0932	31.3126	33.5848	Xylosyltransferase 2
csi-miRN43	Cs6g11800	3.60873	4.75385	4.90481	2.68841	3.04546	2.57374	ARF10
csi-miRN43	Cs7g25670	7.4973	7.11991	7.83307	8.85607	7.44524	6.3695	ARF10
csi-miRN43	Cs8g16440	13.9936	14.8686	16.2165	14.1175	14.9725	15.0339	ARF10
csi-miRN50	Cs6g18380							Wall-associated receptor kinase-like 14

## Sheet: Targets of DE miRNA of Pt1vsCj1
miRNA	Target	FPKM in transcriptome						Annotation
		Cj1	Cj2	Cj3	Pt1	Pt2	Pt3
csi-miR171b	Cs9g17340	20.9836	23.1778	19.4963	44.1698	37.7027	42.572	Oxalate--CoA ligase {ECO:0000305} OS=Arabidopsis thaliana (Mouse-ear cress) PE=1 SV=1
csi-miR172a-3p	Cs4g03760	49.0879	43.9835	43.4586	25.872	29.5968	22.3257	Villin-4 {ECO:0000303|PubMed:10631247} OS=Arabidopsis thaliana (Mouse-ear cress) PE=1 SV=1
csi-miR172a-3p	Cs6g04120	3.06112	4.56617	4.2682	1.37807	2.73762	3.13324	Floral homeotic protein APETALA 2 GN=AP2 OS=Arabidopsis thaliana (Mouse-ear cress) PE=1 SV=1
csi-miR172a-3p	Cs8g17390	79.8031	103.592	103.17	137.318	130.882	88.5699	Ethylene-responsive transcription factor RAP2-7 GN=T17D12.11 OS=Arabidopsis thaliana (Mouse-ear cress) PE=2 SV=2
csi-miR172a-3p	orange1.1t04055	67.9921	79.2935	76.7436	135.429	112.322	89.926	Floral homeotic protein APETALA 2 GN=AP2 OS=Arabidopsis thaliana (Mouse-ear cress) PE=1 SV=1
csi-miR172a-3p	Cs1g02450	6.55287	2.97318	4.06545	0.315599	0.182934	0.236249	AP2
csi-miR390	Cs9g01780	39.5611	37.529	41.1548	82.7283	52.8596	28.9002	unknown
csi-miR398	Cs7g02980	29.644	30.4825	30.5122	39.0673	39.5487	45.6608	Serine/threonine-protein kinase PBS1 GN=PBS1 OS=Arabidopsis thaliana (Mouse-ear cress) PE=1 SV=1
csi-miR398	Cs5g06580	73.7173	62.3816	68.814	96.6196	65.5247	91.1699	Peptide methionine sulfoxide reductase (Fragment) GN=E4 OS=Solanum lycopersicum (Tomato) PE=3 SV=1
csi-miR398	Cs3g24450	40.7471	47.171	42.3609	39.7054	28.2595	75.1632	NAC domain-containing protein 78 GN=T32M21.10 OS=Arabidopsis thaliana (Mouse-ear cress) PE=2 SV=2
csi-miR398	Cs3g12000	142.935	87.9392	93.7639	172.109	82.3898	69.1871	Superoxide dismutase [Cu-Zn] 4A GN=SODCC.3 OS=Zea mays (Maize) PE=2 SV=2
csi-miR398	Cs8g15520	21.8741	18.416	16.7962	22.1369	11.8776	9.05589	Superoxide dismutase [Cu-Zn], chloroplastic (Precursor) GN=SODCP OS=Petunia hybrida (Petunia) PE=2 SV=1
csi-miR398	Cs3g27280	-	-	-	-	-	-	Catalase
csi-miR399e	Cs2g06030	22.6031	14.8146	20.1453	42.9508	54.2878	24.005	Probable ubiquitin-conjugating enzyme E2 24 GN=T1B8.8 OS=Arabidopsis thaliana (Mouse-ear cress) PE=2 SV=1
csi-miR477b	Cs6g16890	37.5295	30.1012	28.0443	37.0175	36.3814	25.8894	stomatal closure actin-binding-like protein
csi-miR479	Cs1g07400	30.195	31.9171	27.2537	28.0932	31.3126	33.5848	Xylosyltransferase 2
csi-miR530a	Cs3g16860	54.3988	43.812	53.2488	57.9236	68.8514	63.2094	Serine hydroxymethyltransferase, mitochondrial (Precursor) OS=Solanum tuberosum (Potato) PE=2 SV=1
csi-miRN01	Cs2g26800	22.6269	22.3435	21.1601	18.7139	19.9822	20.9688	F-box/WD-40 repeat-containing protein At5g21040 GN=At5g21040 OS=Arabidopsis thaliana (Mouse-ear cress) PE=2 SV=1
csi-miRN18	Cs9g05070	68.9732	63.3484	65.8545	63.0446	70.5963	67.0194	Shikimate dehydrogenase (Precursor) GN=EMB3004 OS=Arabidopsis thaliana (Mouse-ear cress) PE=1 SV=1
csi-miRN20	Cs1g21350	4.33764	3.56853	5.83425	10.7386	9.75739	3.86108	Growth-regulating factor 1 GN=GRF1 OS=Arabidopsis thaliana (Mouse-ear cress) PE=1 SV=1
csi-miRN20	Cs5g01380	2.62419	3.12787	3.47467	3.58886	2.58312	1.40827	Growth-regulating factor 8 GN=GRF8 OS=Arabidopsis thaliana (Mouse-ear cress) PE=2 SV=1
csi-miRN20	Cs7g15220	0.555388	0.87303	0.951214	0.724045	1.39738	1.09985	Growth-regulating factor 5 GN=OSJNBa0019F11.24 OS=Oryza sativa subsp. japonica (Rice) PE=2 SV=1
csi-miRN20	orange1.1t02555	1.12224	0.977887	1.09125	0.228261	0.396702	0.187943	Growth-regulating factor 7 GN=GRF7 OS=Arabidopsis thaliana (Mouse-ear cress) PE=2 SV=1
csi-miRN20	orange1.1t03122	5.70323	6.55397	6.00037	12.4347	8.48379	6.76134	Growth-regulating factor 4 OS=Oryza sativa subsp. japonica (Rice) PE=2 SV=1
csi-miRN20	orange1.1t00850	14.4361	11.8939	10.76	26.0604	14.3753	17.7162	Regulator of Vps4
csi-miRN20	Cs3g24010	7.24099	8.66861	6.92987	11.606	11.3598	12.1768	Protein OSB1, mitochondrial (Precursor) GN=OSB1 OS=Arabidopsis thaliana (Mouse-ear cress) PE=1 SV=1
csi-miRN20	orange1.1t02254	38.5221	42.9744	45.0186	25.3128	22.9666	25.6241	OEP40
csi-miRN33	Cs9g06390	10.0798	11.7722	10.3698	15.1335	14.9186	10.2618	Mitogen-activated protein kinase kinase kinase NPK1 GN=NPK1 OS=Nicotiana tabacum (Common tobacco) PE=1 SV=1
csi-miRN34	Cs4g04300	54.3126	51.5206	52.5237	43.4103	50.3186	66.34	Calcium-transporting ATPase 8, plasma membrane-type GN=ACA8 OS=Arabidopsis thaliana (Mouse-ear cress) PE=1 SV=1
csi-miRN43	Cs6g11800	3.60873	4.75385	4.90481	2.68841	3.04546	2.57374	ARF10
csi-miRN43	Cs7g25670	7.4973	7.11991	7.83307	8.85607	7.44524	6.3695	ARF10
csi-miRN43	Cs8g16440	13.9936	14.8686	16.2165	14.1175	14.9725	15.0339	ARF10
csi-miRN43	Cs3g18940	5.53529	8.18299	6.53971	10.0025	8.22209	8.61498	Auxin response factor 17 GN=ARF17 OS=Arabidopsis thaliana (Mouse-ear cress) PE=2 SV=1
csi-miRN50	Cs6g18380	-	-	-	-	-	-	Wall-associated receptor kinase-like 14
csi-miRN52	Cs1g19500	99.5376	96.4446	95.1305	67.0538	75.339	78.4855	Protein SUPPRESSOR OF GENE SILENCING 3 GN=SGS3 OS=Solanum lycopersicum (Tomato) PE=1 SV=1

## Sheet: Targets of DE miRNA of Pt2vsCj2
miRNA	Target	FPKM in transcriptome						Annotation
		Cj1	Cj2	Cj3	Pt1	Pt2	Pt3
csi-miR171b	Cs9g17340	20.9836	23.1778	19.4963	44.1698	37.7027	42.572	Oxalate--CoA ligase {ECO:0000305} OS=Arabidopsis thaliana (Mouse-ear cress) PE=1 SV=1
csi-miR172a-3p	Cs4g03760	49.0879	43.9835	43.4586	25.872	29.5968	22.3257	Villin-4 {ECO:0000303|PubMed:10631247} OS=Arabidopsis thaliana (Mouse-ear cress) PE=1 SV=1
csi-miR172a-3p	Cs6g04120	3.06112	4.56617	4.2682	1.37807	2.73762	3.13324	Floral homeotic protein APETALA 2 GN=AP2 OS=Arabidopsis thaliana (Mouse-ear cress) PE=1 SV=1
csi-miR172a-3p	Cs8g17390	79.8031	103.592	103.17	137.318	130.882	88.5699	Ethylene-responsive transcription factor RAP2-7 GN=T17D12.11 OS=Arabidopsis thaliana (Mouse-ear cress) PE=2 SV=2
csi-miR172a-3p	orange1.1t04055	67.9921	79.2935	76.7436	135.429	112.322	89.926	Floral homeotic protein APETALA 2 GN=AP2 OS=Arabidopsis thaliana (Mouse-ear cress) PE=1 SV=1
csi-miR172a-3p	Cs1g02450	6.55287	2.97318	4.06545	0.315599	0.182934	0.236249	AP2
csi-miR319	Cs3g06390	17.7585	21.5384	16.9351	33.874	30.4695	39.7373	Transcription factor GAMYB OS=Oryza sativa subsp. japonica (Rice) PE=2 SV=1
csi-miR395	Cs9g07750	258.005	266.457	256.735	430.045	378.086	418.835	ATP sulfurylase 1, chloroplastic (Precursor) GN=APS1 OS=Arabidopsis thaliana (Mouse-ear cress) PE=1 SV=1
csi-miR398	Cs7g02980	29.644	30.4825	30.5122	39.0673	39.5487	45.6608	Serine/threonine-protein kinase PBS1 GN=PBS1 OS=Arabidopsis thaliana (Mouse-ear cress) PE=1 SV=1
csi-miR398	Cs5g06580	73.7173	62.3816	68.814	96.6196	65.5247	91.1699	Peptide methionine sulfoxide reductase (Fragment) GN=E4 OS=Solanum lycopersicum (Tomato) PE=3 SV=1
csi-miR398	Cs3g24450	40.7471	47.171	42.3609	39.7054	28.2595	75.1632	NAC domain-containing protein 78 GN=T32M21.10 OS=Arabidopsis thaliana (Mouse-ear cress) PE=2 SV=2
csi-miR398	Cs3g12000	142.935	87.9392	93.7639	172.109	82.3898	69.1871	Superoxide dismutase [Cu-Zn] 4A GN=SODCC.3 OS=Zea mays (Maize) PE=2 SV=2
csi-miR398	Cs8g15520	21.8741	18.416	16.7962	22.1369	11.8776	9.05589	Superoxide dismutase [Cu-Zn], chloroplastic (Precursor) GN=SODCP OS=Petunia hybrida (Petunia) PE=2 SV=1
csi-miR398	Cs3g27280	-	-	-	-	-	-	Catalase
csi-miR399b/d	Cs2g06030	22.6031	14.8146	20.1453	42.9508	54.2878	24.005	Probable ubiquitin-conjugating enzyme E2 24 GN=T1B8.8 OS=Arabidopsis thaliana (Mouse-ear cress) PE=2 SV=1
csi-miR399d	orange1.1t01536	20.4522	24.437	22.9319	21.0443	17.9756	22.1266	Alkaline/neutral invertase E, chloroplastic {ECO:0000305} (Precursor) OS=Arabidopsis thaliana (Mouse-ear cress) PE=1 SV=1
csi-miR477b	Cs6g16890	37.5295	30.1012	28.0443	37.0175	36.3814	25.8894	stomatal closure actin-binding-like protein
csi-miR479	Cs1g07400	30.195	31.9171	27.2537	28.0932	31.3126	33.5848	Xylosyltransferase 2
csi-miR530a	Cs3g16860	54.3988	43.812	53.2488	57.9236	68.8514	63.2094	Serine hydroxymethyltransferase, mitochondrial (Precursor) OS=Solanum tuberosum (Potato) PE=2 SV=1
csi-miRN01	Cs2g26800	22.6269	22.3435	21.1601	18.7139	19.9822	20.9688	F-box/WD-40 repeat-containing protein At5g21040 GN=At5g21040 OS=Arabidopsis thaliana (Mouse-ear cress) PE=2 SV=1
csi-miRN18	Cs9g05070	68.9732	63.3484	65.8545	63.0446	70.5963	67.0194	Shikimate dehydrogenase (Precursor) GN=EMB3004 OS=Arabidopsis thaliana (Mouse-ear cress) PE=1 SV=1
csi-miRN23	orange1.1t01185	56.5142	56.5202	47.1909	48.5131	51.9333	52.7482	Transmembrane protein 87A
csi-miRN31	Cs9g09320	15.5558	14.8166	16.9954	17.015	22.6399	21.3428	Unknown
csi-miRN33	Cs9g06390	10.0798	11.7722	10.3698	15.1335	14.9186	10.2618	Mitogen-activated protein kinase kinase kinase NPK1 GN=NPK1 OS=Nicotiana tabacum (Common tobacco) PE=1 SV=1
csi-miRN43	Cs6g11800	3.60873	4.75385	4.90481	2.68841	3.04546	2.57374	ARF10
csi-miRN43	Cs7g25670	7.4973	7.11991	7.83307	8.85607	7.44524	6.3695	ARF10
csi-miRN43	Cs8g16440	13.9936	14.8686	16.2165	14.1175	14.9725	15.0339	ARF10
csi-miRN43	Cs3g18940	5.53529	8.18299	6.53971	10.0025	8.22209	8.61498	Auxin response factor 17 GN=ARF17 OS=Arabidopsis thaliana (Mouse-ear cress) PE=2 SV=1
csi-miRN50	Cs6g18380	-	-	-	-	-	-	Wall-associated receptor kinase-like 14
csi-miRN52	Cs1g19500	99.5376	96.4446	95.1305	67.0538	75.339	78.4855	Protein SUPPRESSOR OF GENE SILENCING 3 GN=SGS3 OS=Solanum lycopersicum (Tomato) PE=1 SV=1

## Sheet: Targets of DE miRNA of Pt3vsCj3
miRNA	Target	FPKM in transcriptome						Annotation
		Cj1	Cj2	Cj3	Pt1	Pt2	Pt3
csi-miR172a-3p	Cs7g27790	96.1846	104.456	89.6075	53.9616	58.2962	72.6907	Ethylene-responsive transcription factor RAP2-7 GN=T17D12.11 OS=Arabidopsis thaliana (Mouse-ear cress) PE=2 SV=2
csi-miR172a-3p	Cs8g17390	79.8031	103.592	103.17	137.318	130.882	88.5699	Ethylene-responsive transcription factor RAP2-7 GN=T17D12.11 OS=Arabidopsis thaliana (Mouse-ear cress) PE=2 SV=2
csi-miR172a-3p	orange1.1t04055	67.9921	79.2935	76.7436	135.429	112.322	89.926	Floral homeotic protein APETALA 2 GN=AP2 OS=Arabidopsis thaliana (Mouse-ear cress) PE=1 SV=1
csi-miR319	Cs3g06390	17.7585	21.5384	16.9351	33.874	30.4695	39.7373	Transcription factor GAMYB OS=Oryza sativa subsp. japonica (Rice) PE=2 SV=1
csi-miR397	Cs6g06880	15.0798	11.897	11.1453	8.95156	10.008	5.58534	Laccase-17 (Precursor) GN=LAC17 OS=Arabidopsis thaliana (Mouse-ear cress) PE=2 SV=1
csi-miR397	Cs6g06920	19.6322	13.4309	10.3923	9.14391	17.0994	20.2829	Laccase-17 (Precursor) GN=LAC17 OS=Arabidopsis thaliana (Mouse-ear cress) PE=2 SV=1
csi-miR397	Cs6g07400	7.86645	11.0426	13.5903	4.28667	9.28141	7.56995	Laccase-7 (Precursor) GN=LAC7 OS=Arabidopsis thaliana (Mouse-ear cress) PE=2 SV=1
csi-miR397	Cs6g07410	26.4037	37.0512	32.2165	11.0636	16.4736	10.3031	Laccase-7 (Precursor) GN=LAC7 OS=Arabidopsis thaliana (Mouse-ear cress) PE=2 SV=1
csi-miR397	Cs6g07450	7.57039	6.2536	8.02445	12.8213	5.29372	3.74753	Laccase-7 (Precursor) GN=LAC7 OS=Arabidopsis thaliana (Mouse-ear cress) PE=2 SV=1
csi-miR397	Cs6g11860	0.484661	0.293801	0.429578	0.843655	0.922043	0.262426	Laccase-11 (Precursor) OS=Arabidopsis thaliana (Mouse-ear cress) PE=2 SV=1
csi-miR397	Cs7g31620	116.042	54.4637	74.0762	42.5382	53.047	46.7096	Laccase-22 (Precursor) GN=OsJ_033548 OS=Oryza sativa subsp. japonica (Rice) PE=2 SV=2
csi-miR397	Cs8g17630	0.854861	0.538278	0.664304	2.79646	3.1268	1.95915	Laccase-17 (Precursor) GN=LAC17 OS=Arabidopsis thaliana (Mouse-ear cress) PE=2 SV=1
csi-miR397	Cs8g19850	8.42805	6.03519	7.82124	8.30472	7.90694	5.34299	Laccase-4 (Precursor) GN=F16M14.1 OS=Arabidopsis thaliana (Mouse-ear cress) PE=2 SV=2
csi-miR397	orange1.1t03059	522.22	578.82	548.773	577.776	607.42	673.452	Gamma-glutamyl phosphate reductase OS=Actinidia deliciosa (Kiwi) PE=2 SV=1
csi-miR398	Cs7g02980	29.644	30.4825	30.5122	39.0673	39.5487	45.6608	Serine/threonine-protein kinase PBS1 GN=PBS1 OS=Arabidopsis thaliana (Mouse-ear cress) PE=1 SV=1
csi-miR398	Cs5g06580	73.7173	62.3816	68.814	96.6196	65.5247	91.1699	Peptide methionine sulfoxide reductase (Fragment) GN=E4 OS=Solanum lycopersicum (Tomato) PE=3 SV=1
csi-miR398	Cs3g24450	40.7471	47.171	42.3609	39.7054	28.2595	75.1632	NAC domain-containing protein 78 GN=T32M21.10 OS=Arabidopsis thaliana (Mouse-ear cress) PE=2 SV=2
csi-miR398	Cs3g12000	142.935	87.9392	93.7639	172.109	82.3898	69.1871	Superoxide dismutase [Cu-Zn] 4A GN=SODCC.3 OS=Zea mays (Maize) PE=2 SV=2
csi-miR398	Cs8g15520	21.8741	18.416	16.7962	22.1369	11.8776	9.05589	Superoxide dismutase [Cu-Zn], chloroplastic (Precursor) GN=SODCP OS=Petunia hybrida (Petunia) PE=2 SV=1
csi-miR398	Cs3g27280	-	-	-	-	-	-	Catalase
csi-miR399b/e	Cs2g06030	22.6031	14.8146	20.1453	42.9508	54.2878	24.005	Probable ubiquitin-conjugating enzyme E2 24 GN=T1B8.8 OS=Arabidopsis thaliana (Mouse-ear cress) PE=2 SV=1
csi-miR477b	Cs6g16890	37.5295	30.1012	28.0443	37.0175	36.3814	25.8894	stomatal closure actin-binding-like protein
csi-miR479	Cs1g07400	30.195	31.9171	27.2537	28.0932	31.3126	33.5848	Xylosyltransferase 2
csi-miR530a	Cs3g16860	54.3988	43.812	53.2488	57.9236	68.8514	63.2094	Serine hydroxymethyltransferase, mitochondrial (Precursor) OS=Solanum tuberosum (Potato) PE=2 SV=1
csi-miRN01	Cs2g26800	22.6269	22.3435	21.1601	18.7139	19.9822	20.9688	F-box/WD-40 repeat-containing protein At5g21040 GN=At5g21040 OS=Arabidopsis thaliana (Mouse-ear cress) PE=2 SV=1
csi-miRN23	orange1.1t01185	56.5142	56.5202	47.1909	48.5131	51.9333	52.7482	Transmembrane protein 87A
csi-miRN43	Cs6g11800	3.60873	4.75385	4.90481	2.68841	3.04546	2.57374	ARF10
csi-miRN43	Cs7g25670	7.4973	7.11991	7.83307	8.85607	7.44524	6.3695	ARF10
csi-miRN43	Cs8g16440	13.9936	14.8686	16.2165	14.1175	14.9725	15.0339	ARF10
csi-miRN43	Cs3g18940	5.53529	8.18299	6.53971	10.0025	8.22209	8.61498	Auxin response factor 17 GN=ARF17 OS=Arabidopsis thaliana (Mouse-ear cress) PE=2 SV=1
csi-miRN50	Cs6g18380	-	-	-	-	-	-	Wall-associated receptor kinase-like 14
