# Supplementary material for: Genome-wide comprehensive analysis of transcriptomes and small RNAs offers insights into the molecular mechanism of alkaline stress tolerance in a citrus rootstock
Source: Hortic Res. 2019 Mar 1;6:33. doi: 10.1038/s41438-018-0116-0 (PMC6395741; doi:10.1038/s41438-018-0116-0)
Supplement: Supplementary file 23 — Table S12 [file 41438_2018_116_MOESM23_ESM.xlsx]

## Sheet: Cj target gene
ID	Class	Description	Frequency	Uniqueness	Dispensability	Representative	Input number	Background number	P Value	Corrected P Value	Input
GO:0050896	BP	response to stimulus	0.2594	0.989	0	50896	20	5369	1.44e-09	5.01e-07	Cs3g24450|Cs9g17340|orange1.1t03122|Cs7g02980|Cs4g04300|Cs6g11800|Cs7g10850|Cs1g19500|Cs5g06580|Cs6g18380|Cs3g27280|Cs3g12000|Cs7g25670|Cs8g16440|Cs8g15520|orange1.1t00850|Cs1g21350|Cs2g06030|Cs3g18940|orange1.1t02555
GO:0065007	BP	biological regulation	0.2855	0.989	0	65007	19	5286	1.15e-08	2.67e-06	Cs3g24450|orange1.1t03122|Cs7g15220|Cs6g11800|Cs7g10850|Cs1g19500|Cs7g02980|Cs6g18380|Cs3g24010|Cs9g17340|Cs3g12000|Cs7g25670|Cs8g16440|Cs8g15520|orange1.1t00850|Cs1g21350|Cs2g06030|Cs3g18940|orange1.1t02555
GO:0048364	BP	root development	0.0189	0.854	0	48364	7	399	1e-07	6.23e-06	Cs6g11800|Cs7g25670|orange1.1t03122|Cs8g16440|Cs1g21350|Cs7g15220|Cs3g18940
GO:0071310	BP	cellular response to organic substance	0.046	0.645	0	71310	9	884	1.07e-07	6.23e-06	Cs3g24450|Cs6g11800|Cs7g10850|Cs1g19500|Cs3g12000|Cs7g25670|Cs8g16440|Cs8g15520|Cs3g18940
GO:0044699	BP	single-organism process	0.4171	0.991	0	44699	21	8272	4.49e-07	1.56e-05	orange1.1t02254|Cs9g17340|orange1.1t03122|Cs7g15220|Cs6g11800|Cs7g10850|Cs1g19500|Cs7g02980|Cs5g06580|Cs6g18380|Cs3g24450|Cs3g27280|Cs3g12000|Cs7g25670|Cs8g16440|Cs8g15520|orange1.1t00850|Cs1g21350|Cs2g06030|Cs3g18940|orange1.1t02555
GO:0032501	BP	multicellular organismal process	0.1136	0.987	0	32501	12	2573	2.1e-06	4.59e-05	Cs3g24450|Cs6g11800|Cs7g25670|Cs1g19500|Cs7g10850|Cs9g17340|orange1.1t03122|Cs8g16440|Cs1g21350|Cs7g15220|Cs3g18940|orange1.1t02555
GO:0032502	BP	developmental process	0.1269	0.987	0	32502	12	2860	6.37e-06	0.000114024	Cs3g24450|Cs6g11800|Cs7g25670|Cs1g19500|Cs7g10850|Cs9g17340|orange1.1t03122|Cs8g16440|Cs1g21350|Cs7g15220|Cs3g18940|orange1.1t02555
GO:0008152	BP	metabolic process	0.5609	0.993	0	8152	21	10118	1.75e-05	0.000265951	Cs3g24450|Cs9g17340|orange1.1t03122|Cs7g15220|Cs6g11800|Cs7g10850|Cs1g19500|Cs7g02980|Cs5g06580|Cs6g18380|Cs3g24010|Cs3g27280|Cs3g12000|Cs7g25670|Cs8g16440|Cs8g15520|orange1.1t00850|Cs1g21350|Cs2g06030|Cs3g18940|orange1.1t02555
GO:0009987	BP	cellular process	0.5883	0.994	0	9987	21	10703	4.72e-05	0.000530976	Cs3g24450|Cs9g17340|orange1.1t03122|Cs7g15220|Cs6g11800|Cs7g10850|Cs1g19500|Cs7g02980|Cs5g06580|Cs6g18380|Cs3g24010|Cs3g27280|Cs3g12000|Cs7g25670|Cs8g16440|Cs8g15520|orange1.1t00850|Cs1g21350|Cs2g06030|Cs3g18940|orange1.1t02555
GO:0051704	BP	multi-organism process	0.0336	0.985	0	51704	8	1441	5.27e-05	0.000574745	Cs3g24450|Cs4g04300|Cs1g19500|Cs9g17340|Cs3g12000|orange1.1t03122|Cs1g21350|Cs7g02980
GO:0023052	BP	signaling	0.0891	0.986	0	23052	7	1645	0.000854719	0.00423116	Cs6g11800|Cs7g10850|Cs6g18380|Cs7g25670|Cs8g16440|Cs7g02980|Cs3g18940
GO:0072593	BP	reactive oxygen species metabolic process	0.0073	0.892	0.055	72593	3	148	0.00043132	0.00241388	Cs3g27280|Cs3g12000|Cs8g15520
GO:0007154	BP	cell communication	0.097	0.915	0.081	7154	9	1811	3.76e-05	0.000454231	Cs6g11800|Cs7g10850|Cs3g27280|Cs6g18380|Cs7g25670|Cs8g16440|Cs7g02980|Cs2g06030|Cs3g18940
GO:0035194	BP	posttranscriptional gene silencing by RNA	0.0026	0.692	0.103	35194	3	51	2.03e-05	0.000300974	Cs1g19500|Cs3g12000|Cs8g15520
GO:0044260	BP	cellular macromolecule metabolic process	0.3503	0.743	0.171	44260	18	5891	5.74e-07	1.82e-05	Cs3g24450|orange1.1t03122|Cs7g15220|Cs6g11800|Cs7g10850|Cs1g19500|Cs5g06580|Cs6g18380|Cs3g24010|Cs3g12000|Cs7g25670|Cs8g16440|Cs8g15520|Cs7g02980|Cs1g21350|Cs2g06030|Cs3g18940|orange1.1t02555
GO:0044763	BP	single-organism cellular process	0.2303	0.852	0.187	44763	15	5701	7.62e-05	0.000781527	Cs3g24450|Cs9g17340|Cs6g11800|Cs7g10850|Cs1g19500|Cs6g18380|Cs3g27280|Cs3g12000|Cs7g25670|Cs8g16440|Cs8g15520|orange1.1t00850|Cs7g02980|Cs2g06030|Cs3g18940
GO:0009058	BP	biosynthetic process	0.2443	0.873	0.207	9058	14	4942	7.04e-05	0.000733911	Cs3g24450|orange1.1t03122|Cs6g11800|Cs1g19500|Cs3g24010|orange1.1t00850|Cs3g12000|Cs7g25670|Cs8g16440|Cs8g15520|Cs1g21350|Cs7g15220|Cs3g18940|orange1.1t02555
GO:0006807	BP	nitrogen compound metabolic process	0.273	0.87	0.216	6807	13	4806	0.000248873	0.00168654	Cs3g24450|orange1.1t03122|Cs6g11800|Cs1g19500|Cs3g24010|Cs3g12000|Cs7g25670|Cs8g16440|Cs8g15520|Cs1g21350|Cs7g15220|Cs3g18940|orange1.1t02555
GO:0048519	BP	negative regulation of biological process	0.0372	0.825	0.232	48519	5	663	0.000432286	0.00241388	Cs1g19500|Cs3g24010|Cs3g12000|Cs7g15220|Cs8g15520
GO:0044237	BP	cellular metabolic process	0.4646	0.817	0.28	44237	21	8226	4.05e-07	1.56e-05	Cs3g24450|Cs9g17340|orange1.1t03122|Cs7g15220|Cs6g11800|Cs7g10850|Cs1g19500|Cs7g02980|Cs5g06580|Cs6g18380|Cs3g24010|Cs3g27280|Cs3g12000|Cs7g25670|Cs8g16440|Cs8g15520|orange1.1t00850|Cs1g21350|Cs2g06030|Cs3g18940|orange1.1t02555
GO:0006979	BP	response to oxidative stress	0.0191	0.806	0.284	6979	4	424	0.000765482	0.00390596	Cs3g27280|Cs3g12000|Cs5g06580|Cs8g15520
GO:1901360	BP	organic cyclic compound metabolic process	0.2393	0.849	0.29	1901360	11	4069	0.00098262	0.00473013	Cs3g24450|Cs6g11800|Cs7g25670|Cs1g19500|Cs3g24010|orange1.1t03122|Cs8g16440|Cs1g21350|Cs7g15220|Cs3g18940|orange1.1t02555
GO:0071493	BP	cellular response to UV-B	0.0003	0.792	0.323	71493	2	6	2.59e-05	0.000361772	Cs3g12000|Cs8g15520
GO:0046483	BP	heterocycle metabolic process	0.2297	0.814	0.326	46483	11	3818	0.000567914	0.0030729	Cs3g24450|Cs6g11800|Cs7g25670|Cs1g19500|Cs3g24010|orange1.1t03122|Cs8g16440|Cs1g21350|Cs7g15220|Cs3g18940|orange1.1t02555
GO:0051707	BP	response to other organism	0.0497	0.78	0.329	51707	8	1088	7.02e-06	0.000119484	Cs3g24450|Cs4g04300|Cs1g19500|Cs9g17340|Cs3g12000|orange1.1t03122|Cs1g21350|Cs7g02980
GO:0006725	BP	cellular aromatic compound metabolic process	0.2348	0.813	0.329	6725	11	3969	0.000794122	0.00401665	Cs3g24450|Cs6g11800|Cs7g25670|Cs1g19500|Cs3g24010|orange1.1t03122|Cs8g16440|Cs1g21350|Cs7g15220|Cs3g18940|orange1.1t02555
GO:0040029	BP	regulation of gene expression, epigenetic	0.0069	0.757	0.33	40029	3	135	0.000331416	0.00197717	Cs1g19500|Cs3g12000|Cs8g15520
GO:0071704	BP	organic substance metabolic process	0.4927	0.847	0.344	71704	20	8884	1.08e-05	0.000168142	Cs3g24450|orange1.1t03122|Cs7g15220|Cs6g11800|Cs7g10850|Cs1g19500|Cs7g02980|Cs5g06580|Cs6g18380|Cs3g24010|Cs9g17340|Cs3g12000|Cs7g25670|Cs8g16440|Cs8g15520|orange1.1t00850|Cs1g21350|Cs2g06030|Cs3g18940|orange1.1t02555
GO:0044238	BP	primary metabolic process	0.4677	0.85	0.346	44238	18	8149	7.84e-05	0.000781844	Cs3g24450|orange1.1t03122|Cs7g15220|Cs6g11800|Cs7g10850|Cs1g19500|Cs5g06580|Cs6g18380|Cs3g24010|Cs3g12000|Cs7g25670|Cs8g16440|Cs8g15520|Cs7g02980|Cs1g21350|Cs2g06030|Cs3g18940|orange1.1t02555
GO:0046688	BP	response to copper ion	0.0007	0.797	0.353	46688	2	13	9.68e-05	0.000855	Cs3g12000|Cs8g15520
GO:0043170	BP	macromolecule metabolic process	0.3803	0.83	0.356	43170	18	6485	2.56e-06	5.1e-05	Cs3g24450|orange1.1t03122|Cs7g15220|Cs6g11800|Cs7g10850|Cs1g19500|Cs5g06580|Cs6g18380|Cs3g24010|Cs3g12000|Cs7g25670|Cs8g16440|Cs8g15520|Cs7g02980|Cs1g21350|Cs2g06030|Cs3g18940|orange1.1t02555
GO:0010608	BP	posttranscriptional regulation of gene expression	0.0097	0.747	0.375	10608	3	187	0.000841109	0.0042237	Cs1g19500|Cs3g12000|Cs8g15520
GO:0050789	BP	regulation of biological process	0.2433	0.795	0.381	50789	19	4585	9.75e-10	5.01e-07	Cs3g24450|orange1.1t03122|Cs7g15220|Cs6g11800|Cs7g10850|Cs1g19500|Cs7g02980|Cs6g18380|Cs3g24010|Cs9g17340|Cs3g12000|Cs7g25670|Cs8g16440|Cs8g15520|orange1.1t00850|Cs1g21350|Cs2g06030|Cs3g18940|orange1.1t02555
GO:0051716	BP	cellular response to stimulus	0.1264	0.733	0.394	51716	13	2342	8.23e-08	6.23e-06	Cs3g24450|Cs6g11800|Cs7g10850|Cs1g19500|Cs6g18380|Cs3g27280|Cs3g12000|Cs7g25670|Cs8g16440|Cs8g15520|Cs7g02980|Cs2g06030|Cs3g18940
GO:0009607	BP	response to biotic stimulus	0.0516	0.806	0.397	9607	8	1126	9.01e-06	0.000142892	Cs3g24450|Cs4g04300|Cs1g19500|Cs9g17340|Cs3g12000|orange1.1t03122|Cs1g21350|Cs7g02980
GO:0009605	BP	response to external stimulus	0.0637	0.801	0.414	9605	10	1390	4.32e-07	1.56e-05	Cs3g24450|Cs9g17340|Cs4g04300|Cs1g19500|Cs3g27280|Cs3g12000|orange1.1t03122|Cs1g21350|Cs2g06030|Cs7g02980
GO:0034645	BP	cellular macromolecule biosynthetic process	0.1674	0.68	0.422	34645	12	3294	2.72e-05	0.000371979	Cs3g24450|Cs6g11800|Cs7g25670|Cs3g24010|Cs3g12000|orange1.1t03122|Cs8g16440|Cs8g15520|Cs1g21350|Cs7g15220|Cs3g18940|orange1.1t02555
GO:0009719	BP	response to endogenous stimulus	0.0736	0.797	0.427	9719	8	1536	8.25e-05	0.000809714	Cs3g24450|Cs6g11800|Cs7g10850|Cs9g17340|orange1.1t00850|Cs7g25670|Cs8g16440|Cs3g18940
GO:0010467	BP	gene expression	0.183	0.82	0.436	10467	12	3505	5.08e-05	0.000562684	Cs3g24450|Cs6g11800|Cs7g25670|Cs1g19500|Cs3g12000|orange1.1t03122|Cs8g16440|Cs8g15520|Cs1g21350|Cs7g15220|Cs3g18940|orange1.1t02555
GO:0007389	BP	pattern specification process	0.0074	0.883	0.457	7389	4	172	2.54e-05	0.000361772	Cs7g25670|Cs8g16440|Cs6g11800|Cs7g10850
GO:0042221	BP	response to chemical	0.1243	0.783	0.481	42221	12	2467	1.35e-06	3.24e-05	Cs3g24450|Cs9g17340|Cs6g11800|Cs7g10850|Cs1g19500|Cs3g27280|Cs3g12000|Cs7g25670|Cs8g16440|Cs8g15520|orange1.1t00850|Cs3g18940
GO:0006950	BP	response to stress	0.1416	0.78	0.497	6950	10	3074	0.000431133	0.00241388	Cs3g24450|Cs9g17340|Cs1g19500|Cs5g06580|Cs3g27280|Cs3g12000|Cs8g15520|orange1.1t00850|Cs7g02980|Cs2g06030
GO:0048046	CC	apoplast	0.0249	1	0	48046	4	450	0.000953169	0.00468529	Cs3g27280|Cs3g24010|Cs9g17340|Cs8g15520
GO:0035198	MF	miRNA binding	0.0003	0.781	0	35198	3	5	4.72e-08	4.7e-06	Cs7g25670|Cs8g16440|Cs6g11800
GO:0004784	MF	superoxide dismutase activity	0.0004	0.89	0	4784	2	8	4.16e-05	0.000483929	Cs3g12000|Cs8g15520
GO:0005488	MF	binding	0.6237	0.968	0	5488	19	9947	0.000325985	0.00196153	Cs3g24450|Cs6g16890|orange1.1t03122|Cs7g15220|Cs4g04300|Cs6g11800|Cs3g27280|Cs7g02980|Cs6g18380|Cs3g24010|Cs9g17340|Cs3g12000|Cs7g25670|Cs8g16440|Cs8g15520|Cs1g21350|Cs2g06030|Cs3g18940|orange1.1t02555
GO:0016209	MF	antioxidant activity	0.0105	0.916	0	16209	3	141	0.000375421	0.00222071	Cs3g27280|Cs3g12000|Cs8g15520
GO:0019904	MF	protein domain specific binding	0.0046	0.841	0.026	19904	2	16	0.000140751	0.00110387	Cs1g21350|orange1.1t03122
GO:1901363	MF	heterocyclic compound binding	0.3939	0.765	0.056	1901363	16	6049	3.19e-05	0.000421948	Cs3g24450|Cs7g15220|Cs4g04300|Cs6g11800|Cs3g27280|Cs7g02980|Cs6g18380|Cs3g24010|Cs9g17340|Cs7g25670|Cs8g16440|orange1.1t03122|Cs1g21350|Cs2g06030|Cs3g18940|orange1.1t02555
GO:0005524	MF	ATP binding	0.1227	0.285	0.117	5524	9	1986	7.73e-05	0.000781527	Cs7g15220|Cs4g04300|Cs9g17340|Cs6g18380|orange1.1t03122|Cs1g21350|Cs2g06030|Cs7g02980|orange1.1t02555
GO:0097367	MF	carbohydrate derivative binding	0.1465	0.789	0.125	97367	9	2383	0.000309612	0.00194693	Cs7g15220|Cs4g04300|Cs9g17340|Cs6g18380|orange1.1t03122|Cs1g21350|Cs2g06030|Cs7g02980|orange1.1t02555
GO:0036094	MF	small molecule binding	0.1658	0.786	0.13	36094	9	3020	0.00173681	0.00777113	Cs7g15220|Cs4g04300|Cs9g17340|Cs6g18380|orange1.1t03122|Cs1g21350|Cs2g06030|Cs7g02980|orange1.1t02555
GO:0005515	MF	protein binding	0.2029	0.781	0.141	5515	9	3118	0.00217346	0.00954135	Cs3g24450|Cs4g04300|Cs3g27280|Cs6g16890|Cs3g12000|orange1.1t03122|Cs1g21350|Cs2g06030|Cs7g02980
GO:0097159	MF	organic cyclic compound binding	0.3943	0.765	0.191	97159	16	6067	3.31e-05	0.000422594	Cs3g24450|Cs7g15220|Cs4g04300|Cs6g11800|Cs3g27280|Cs7g02980|Cs6g18380|Cs3g24010|Cs9g17340|Cs7g25670|Cs8g16440|orange1.1t03122|Cs1g21350|Cs2g06030|Cs3g18940|orange1.1t02555
GO:1901265	MF	nucleoside phosphate binding	0.1594	0.605	0.287	1901265	9	2966	0.00152869	0.00692874	Cs7g15220|Cs4g04300|Cs9g17340|Cs6g18380|orange1.1t03122|Cs1g21350|Cs2g06030|Cs7g02980|orange1.1t02555
GO:0016721	MF	oxidoreductase activity, acting on superoxide radicals as acceptor	0.0004	0.89	0.297	16721	2	8	4.16e-05	0.000483929	Cs3g12000|Cs8g15520

## Sheet: Pt target gene
ID	Class	Description	Frequency	Uniqueness	Dispensability	Representative	Input number	Background number	P Value	Corrected P Value	Input
GO:0046274	BP	lignin catabolic process	0.0008	0.527	0	46274	6	17	3.11e-15	4.36e-13	Cs6g06890|Cs6g06880|Cs8g19850|Cs6g06920|Cs7g31620|Cs6g07410
GO:0044699	BP	single-organism process	0.4171	0.972	0	44699	15	8272	4.64e-06	6.29e-05	Cs6g06890|Cs1g07400|Cs6g11800|Cs7g25670|orange1.1t00199|Cs8g19850|orange1.1t03059|Cs6g06920|Cs6g18380|orange1.1t00200|Cs6g06880|Cs8g16440|Cs2g06030|Cs7g31620|Cs6g07410
GO:0008152	BP	metabolic process	0.5609	0.979	0	8152	16	10118	7.58e-06	8.61e-05	Cs6g06890|Cs1g07400|Cs6g11800|Cs7g25670|orange1.1t00199|Cs8g19850|orange1.1t03059|Cs6g06920|Cs6g18380|orange1.1t00200|Cs6g06880|Cs8g16440|orange1.1t02234|Cs2g06030|Cs7g31620|Cs6g07410
GO:0009987	BP	cellular process	0.5883	0.98	0	9987	15	10703	0.000152915	0.00145965	Cs6g06890|Cs6g06880|Cs6g11800|orange1.1t00199|Cs8g19850|orange1.1t03059|Cs6g06920|Cs6g18380|orange1.1t00200|Cs7g25670|Cs8g16440|orange1.1t02234|Cs2g06030|Cs7g31620|Cs6g07410
GO:0071704	BP	organic substance metabolic process	0.4927	0.799	0.065	71704	16	8884	1.07e-06	1.96e-05	Cs6g06890|Cs1g07400|Cs6g11800|Cs7g25670|orange1.1t00199|Cs8g19850|orange1.1t03059|Cs6g06920|Cs6g18380|orange1.1t00200|Cs6g06880|Cs8g16440|orange1.1t02234|Cs2g06030|Cs7g31620|Cs6g07410
GO:0048829	BP	root cap development	0.0007	0.714	0.07	48829	3	13	1.31e-07	3.68e-06	Cs7g25670|Cs8g16440|Cs6g11800
GO:0009734	BP	auxin-activated signaling pathway	0.0087	0.779	0.086	9734	3	181	0.000223738	0.00199936	Cs7g25670|Cs8g16440|Cs6g11800
GO:0009056	BP	catabolic process	0.0812	0.844	0.158	9056	7	1304	1.11e-05	0.000122329	Cs6g06890|Cs6g06880|Cs8g19850|Cs6g06920|Cs2g06030|Cs7g31620|Cs6g07410
GO:0044763	BP	single-organism cellular process	0.2303	0.742	0.164	44763	14	5701	3.62e-07	8.44e-06	Cs6g06890|Cs6g06880|Cs6g11800|orange1.1t00199|Cs8g19850|orange1.1t03059|Cs6g06920|Cs6g18380|orange1.1t00200|Cs7g25670|Cs8g16440|Cs2g06030|Cs7g31620|Cs6g07410
GO:0051301	BP	cell division	0.0153	0.758	0.199	51301	5	286	9.84e-07	1.96e-05	orange1.1t00199|Cs7g25670|Cs8g16440|Cs6g11800|orange1.1t00200
GO:0006725	BP	cellular aromatic compound metabolic process	0.2348	0.772	0.235	6725	11	3969	6.86e-06	8.23e-05	Cs6g06890|Cs6g06880|Cs6g11800|orange1.1t00199|Cs8g19850|Cs6g06920|orange1.1t00200|Cs7g25670|Cs8g16440|Cs7g31620|Cs6g07410
GO:1901360	BP	organic cyclic compound metabolic process	0.2393	0.803	0.238	1901360	12	4069	8.73e-07	1.93e-05	Cs6g06890|Cs6g06880|Cs6g11800|orange1.1t00199|Cs8g19850|Cs6g06920|orange1.1t00200|Cs7g25670|Cs8g16440|orange1.1t02234|Cs7g31620|Cs6g07410
GO:0009058	BP	biosynthetic process	0.2443	0.819	0.24	9058	12	4942	7.3e-06	8.51e-05	Cs6g06890|Cs1g07400|Cs6g11800|Cs7g25670|orange1.1t00199|Cs8g19850|orange1.1t03059|Cs6g06920|orange1.1t00200|Cs6g06880|Cs8g16440|Cs7g31620
GO:0019438	BP	aromatic compound biosynthetic process	0.1425	0.657	0.243	19438	10	2782	2.34e-06	3.93e-05	Cs6g06890|Cs6g06880|Cs6g11800|orange1.1t00199|Cs8g19850|Cs6g06920|orange1.1t00200|Cs7g25670|Cs8g16440|Cs7g31620
GO:0019748	BP	secondary metabolic process	0.0194	0.686	0.249	19748	6	442	2.85e-07	7.49e-06	Cs6g06890|Cs6g06880|Cs8g19850|Cs6g06920|Cs7g31620|Cs6g07410
GO:0044710	BP	single-organism metabolic process	0.1839	0.699	0.322	44710	9	3652	0.00020371	0.00185996	Cs6g06890|Cs1g07400|Cs8g19850|orange1.1t03059|Cs6g06920|Cs6g06880|Cs8g16440|Cs7g31620|Cs6g07410
GO:0044237	BP	cellular metabolic process	0.4646	0.774	0.344	44237	15	8226	4.3e-06	6.02e-05	Cs6g06890|Cs6g06880|Cs6g11800|orange1.1t00199|Cs8g19850|orange1.1t03059|Cs6g06920|Cs6g18380|orange1.1t00200|Cs7g25670|Cs8g16440|orange1.1t02234|Cs2g06030|Cs7g31620|Cs6g07410
GO:0022622	BP	root system development	0.019	0.684	0.431	22622	5	401	5.02e-06	6.39e-05	orange1.1t00199|Cs7g25670|Cs8g16440|Cs6g11800|orange1.1t00200
GO:0019439	BP	aromatic compound catabolic process	0.009	0.693	0.447	19439	6	130	2.32e-10	1.22e-08	Cs6g06890|Cs6g06880|Cs8g19850|Cs6g06920|Cs7g31620|Cs6g07410
GO:0007389	BP	pattern specification process	0.0074	0.726	0.457	7389	3	172	0.000193034	0.00180165	Cs7g25670|Cs8g16440|Cs6g11800
GO:0044711	BP	single-organism biosynthetic process	0.0755	0.58	0.47	44711	8	1540	2.62e-06	4.23e-05	Cs6g06890|Cs1g07400|Cs8g19850|orange1.1t03059|Cs6g06920|Cs6g06880|Cs8g16440|Cs7g31620
GO:1901361	BP	organic cyclic compound catabolic process	0.0094	0.711	0.492	1901361	6	135	2.89e-10	1.35e-08	Cs6g06890|Cs6g06880|Cs8g19850|Cs6g06920|Cs7g31620|Cs6g07410
GO:0048046	CC	apoplast	0.0249	1	0	48046	6	450	3.17e-07	7.82e-06	Cs6g06890|Cs6g06880|Cs8g19850|Cs6g06920|Cs7g31620|Cs6g07410
GO:0016679	MF	oxidoreductase activity, acting on diphenols and related substances as donors	0.0019	0.579	0	16679	6	35	1.38e-13	1.16e-11	Cs6g06890|Cs6g06880|Cs8g19850|Cs6g06920|Cs7g31620|Cs6g07410
GO:0005507	MF	copper ion binding	0.0102	0.713	0	5507	6	220	4.95e-09	1.73e-07	Cs6g06890|Cs6g06880|Cs8g19850|Cs6g06920|Cs7g31620|Cs6g07410
GO:0005488	MF	binding	0.6237	0.918	0	5488	16	9947	5.88e-06	7.26e-05	Cs6g06890|Cs6g06880|Cs6g11800|orange1.1t00199|Cs8g19850|orange1.1t03059|Cs6g06920|Cs6g18380|orange1.1t00200|Cs6g16890|Cs7g25670|Cs8g16440|orange1.1t02234|Cs2g06030|Cs7g31620|Cs6g07410
GO:0003824	MF	catalytic activity	0.5233	0.897	0	3824	12	7961	0.0010261	0.00813136	Cs6g06890|Cs1g07400|Cs8g19850|orange1.1t03059|Cs6g06920|Cs6g18380|Cs6g06880|orange1.1t02234|Cs2g06030|Cs4g06220|Cs7g31620|Cs6g07410
GO:0035198	MF	miRNA binding	0.0003	0.778	0.028	35198	3	5	1.32e-08	4.26e-07	Cs7g25670|Cs8g16440|Cs6g11800
GO:0016491	MF	oxidoreductase activity	0.081	0.752	0.07	16491	7	1473	2.44e-05	0.000262402	Cs6g06890|Cs6g06880|Cs8g19850|orange1.1t03059|Cs6g06920|Cs7g31620|Cs6g07410
GO:0016682	MF	oxidoreductase activity, acting on diphenols and related substances as donors, oxygen as acceptor	0.0013	0.488	0.357	16682	6	24	1.83e-14	1.92e-12	Cs6g06890|Cs6g06880|Cs8g19850|Cs6g06920|Cs7g31620|Cs6g07410
GO:0016722	MF	oxidoreductase activity, oxidizing metal ions	0.0029	0.574	0.381	16722	6	48	7.87e-13	5.51e-11	Cs6g06890|Cs6g06880|Cs8g19850|Cs6g06920|Cs7g31620|Cs6g07410
GO:0046914	MF	transition metal ion binding	0.0962	0.728	0.382	46914	6	1763	0.000667625	0.00549809	Cs6g06890|Cs6g06880|Cs8g19850|Cs6g06920|Cs7g31620|Cs6g07410

## Sheet: Pt1 vs Cj1 target gene
ID	Class	Description	Frequency	Uniqueness	Dispensability	Representative	Input number	Background number	P Value	Corrected P Value	Input
GO:0044699	BP	single-organism process	0.4171	0.992	0	44699	26	8272	1.13e-08	5.15e-06	Cs1g19500|Cs2g26800|Cs1g21350|Cs3g24450|Cs9g05070|Cs3g27280|orange1.1t03122|Cs8g15520|orange1.1t04055|orange1.1t02555|orange1.1t02254|Cs1g07400|Cs6g11800|Cs5g06580|Cs6g18380|Cs3g12000|Cs8g16440|Cs7g02980|Cs2g06030|Cs3g18940|Cs9g06390|Cs9g17340|orange1.1t00850|Cs7g25670|Cs6g04120|Cs7g15220
GO:0050896	BP	response to stimulus	0.2594	0.99	0	50896	20	5369	2.7e-07	1.48e-05	Cs3g24450|Cs9g17340|Cs7g02980|Cs4g04300|Cs6g11800|Cs7g25670|Cs1g19500|Cs2g26800|Cs5g06580|Cs6g18380|Cs3g27280|Cs3g12000|orange1.1t03122|Cs8g16440|Cs8g15520|orange1.1t00850|Cs1g21350|Cs2g06030|Cs3g18940|orange1.1t02555
GO:0065007	BP	biological regulation	0.2855	0.99	0	65007	20	5286	2.07e-07	1.48e-05	Cs3g24450|Cs7g15220|orange1.1t00850|Cs6g11800|Cs7g25670|Cs1g19500|Cs6g04120|Cs7g02980|Cs6g18380|Cs3g24010|Cs9g17340|Cs3g12000|orange1.1t03122|Cs8g16440|Cs8g15520|orange1.1t04055|Cs1g21350|Cs2g06030|Cs3g18940|orange1.1t02555
GO:0009605	BP	response to external stimulus	0.0637	0.83	0.414	9605	11	1390	3.96e-07	1.6e-05	Cs3g24450|Cs9g17340|Cs4g04300|Cs1g19500|Cs2g26800|Cs3g27280|Cs3g12000|orange1.1t03122|Cs1g21350|Cs2g06030|Cs7g02980
GO:0010468	BP	regulation of gene expression	0.1271	0.776	0.478	10468	14	2475	3.73e-07	1.6e-05	Cs3g24450|Cs6g11800|Cs7g25670|Cs1g19500|Cs6g04120|Cs3g12000|orange1.1t03122|Cs8g16440|Cs8g15520|orange1.1t04055|Cs1g21350|Cs7g15220|Cs3g18940|orange1.1t02555
GO:0044237	BP	cellular metabolic process	0.4646	0.864	0.196	44237	24	8226	5.1e-07	1.77e-05	Cs1g19500|Cs1g21350|Cs3g24450|Cs9g05070|Cs3g27280|orange1.1t03122|Cs8g15520|orange1.1t04055|orange1.1t02555|Cs6g11800|Cs5g06580|Cs6g18380|Cs3g24010|Cs3g12000|Cs8g16440|Cs7g02980|Cs2g06030|Cs3g18940|Cs9g06390|Cs9g17340|orange1.1t00850|Cs7g25670|Cs6g04120|Cs7g15220
GO:0032501	BP	multicellular organismal process	0.1136	0.987	0	32501	14	2573	5.98e-07	1.89e-05	Cs3g24450|Cs9g05070|Cs6g11800|Cs7g25670|Cs1g19500|Cs9g17340|orange1.1t03122|Cs8g16440|Cs6g04120|orange1.1t04055|Cs1g21350|Cs7g15220|Cs3g18940|orange1.1t02555
GO:0048829	BP	root cap development	0.0007	0.796	0.426	48829	3	13	8.73e-07	2.54e-05	Cs7g25670|Cs8g16440|Cs6g11800
GO:0044260	BP	cellular macromolecule metabolic process	0.3503	0.83	0.329	44260	20	5891	1.29e-06	3.48e-05	Cs3g24450|Cs7g15220|Cs9g06390|Cs6g11800|Cs7g25670|Cs1g19500|Cs6g04120|Cs5g06580|Cs6g18380|Cs3g24010|Cs7g02980|Cs3g12000|orange1.1t03122|Cs8g16440|Cs8g15520|orange1.1t04055|Cs1g21350|Cs2g06030|Cs3g18940|orange1.1t02555
GO:0051716	BP	cellular response to stimulus	0.1264	0.784	0.388	51716	13	2342	1.44e-06	3.74e-05	Cs3g24450|Cs6g11800|Cs1g19500|Cs2g26800|Cs6g18380|Cs3g27280|Cs3g12000|Cs7g25670|Cs8g16440|Cs8g15520|Cs7g02980|Cs2g06030|Cs3g18940
GO:0032502	BP	developmental process	0.1269	0.988	0	32502	14	2860	2.14e-06	4.45e-05	Cs3g24450|Cs9g05070|Cs6g11800|Cs7g25670|Cs1g19500|Cs9g17340|orange1.1t03122|Cs8g16440|Cs6g04120|orange1.1t04055|Cs1g21350|Cs7g15220|Cs3g18940|orange1.1t02555
GO:0007389	BP	pattern specification process	0.0074	0.781	0.085	7389	5	172	2.14e-06	4.45e-05	orange1.1t04055|Cs7g25670|Cs8g16440|Cs6g11800|Cs6g04120
GO:0071704	BP	organic substance metabolic process	0.4927	0.893	0.344	71704	24	8884	2.41e-06	4.87e-05	Cs1g19500|Cs1g21350|Cs3g24450|Cs9g05070|orange1.1t03122|Cs8g15520|orange1.1t04055|orange1.1t02555|Cs1g07400|Cs6g11800|Cs5g06580|Cs6g18380|Cs3g24010|Cs3g12000|Cs8g16440|Cs7g02980|Cs2g06030|Cs3g18940|Cs9g06390|Cs9g17340|orange1.1t00850|Cs7g25670|Cs6g04120|Cs7g15220
GO:0009058	BP	biosynthetic process	0.2443	0.908	0.233	9058	18	4942	2.54e-06	5e-05	Cs3g24450|Cs9g05070|Cs1g07400|Cs6g11800|Cs7g25670|Cs1g19500|Cs6g04120|Cs3g24010|orange1.1t00850|Cs3g12000|orange1.1t03122|Cs8g16440|Cs8g15520|orange1.1t04055|Cs1g21350|Cs7g15220|Cs3g18940|orange1.1t02555
GO:0044763	BP	single-organism cellular process	0.2303	0.831	0.16	44763	19	5701	4.15e-06	7.75e-05	Cs3g24450|Cs9g05070|Cs9g06390|Cs6g11800|Cs1g19500|Cs6g04120|Cs2g26800|Cs6g18380|orange1.1t00850|Cs3g27280|Cs3g12000|Cs7g25670|Cs9g17340|Cs8g16440|Cs8g15520|orange1.1t04055|Cs7g02980|Cs2g06030|Cs3g18940
GO:0051704	BP	multi-organism process	0.0336	0.986	0	51704	10	1441	4.92e-06	8.95e-05	Cs3g24450|Cs4g04300|Cs1g19500|Cs9g17340|Cs3g12000|orange1.1t03122|Cs6g04120|orange1.1t04055|Cs1g21350|Cs7g02980
GO:0008152	BP	metabolic process	0.5609	0.994	0	8152	25	10118	6.21e-06	0.000106115	Cs1g19500|Cs1g21350|Cs3g24450|Cs9g05070|Cs3g27280|orange1.1t03122|Cs8g15520|orange1.1t04055|orange1.1t02555|Cs1g07400|Cs6g11800|Cs5g06580|Cs6g18380|Cs3g24010|Cs3g12000|Cs8g16440|Cs7g02980|Cs2g06030|Cs3g18940|Cs9g06390|Cs9g17340|orange1.1t00850|Cs7g25670|Cs6g04120|Cs7g15220
GO:0071310	BP	cellular response to organic substance	0.046	0.701	0.043	71310	8	884	8.02e-06	0.000129808	Cs3g24450|Cs6g11800|Cs1g19500|Cs3g12000|Cs7g25670|Cs8g16440|Cs8g15520|Cs3g18940
GO:0044238	BP	primary metabolic process	0.4677	0.894	0.346	44238	22	8149	1.25e-05	0.000193832	Cs1g19500|Cs1g21350|Cs3g24450|Cs9g05070|orange1.1t03122|Cs8g15520|orange1.1t04055|orange1.1t02555|Cs1g07400|Cs6g11800|Cs5g06580|Cs6g18380|Cs3g24010|Cs3g12000|Cs8g16440|Cs7g02980|Cs2g06030|Cs3g18940|Cs9g06390|Cs7g25670|Cs6g04120|Cs7g15220
GO:0009987	BP	cellular process	0.5883	0.994	0	9987	25	10703	1.96e-05	0.000290961	Cs1g19500|Cs2g26800|Cs1g21350|Cs3g24450|Cs9g05070|Cs3g27280|orange1.1t03122|Cs8g15520|orange1.1t04055|orange1.1t02555|Cs6g11800|Cs5g06580|Cs6g18380|Cs3g24010|Cs3g12000|Cs8g16440|Cs7g02980|Cs2g06030|Cs3g18940|Cs9g06390|Cs9g17340|orange1.1t00850|Cs7g25670|Cs6g04120|Cs7g15220
GO:0035194	BP	posttranscriptional gene silencing by RNA	0.0026	0.759	0.173	35194	3	51	3.75e-05	0.000447114	Cs1g19500|Cs3g12000|Cs8g15520
GO:0071493	BP	cellular response to UV-B	0.0003	0.828	0.323	71493	2	6	3.89e-05	0.000449882	Cs3g12000|Cs8g15520
GO:0019438	BP	aromatic compound biosynthetic process	0.1425	0.812	0.243	19438	12	2782	5.44e-05	0.000557855	Cs3g24450|Cs9g05070|Cs6g11800|Cs7g25670|orange1.1t03122|Cs8g16440|Cs6g04120|orange1.1t04055|Cs1g21350|Cs7g15220|Cs3g18940|orange1.1t02555
GO:0016036	BP	cellular response to phosphate starvation	0.0026	0.758	0.4	16036	3	58	5.4e-05	0.000557855	Cs3g27280|Cs2g06030|Cs2g26800
GO:0006725	BP	cellular aromatic compound metabolic process	0.2348	0.865	0.229	6725	14	3969	9.36e-05	0.000783548	Cs3g24450|Cs9g05070|Cs6g11800|Cs7g25670|Cs1g19500|Cs3g24010|orange1.1t03122|Cs8g16440|Cs6g04120|orange1.1t04055|Cs1g21350|Cs7g15220|Cs3g18940|orange1.1t02555
GO:0042221	BP	response to chemical	0.1243	0.815	0.481	42221	11	2467	9.26e-05	0.000783548	Cs3g24450|Cs9g17340|Cs6g11800|Cs1g19500|Cs3g27280|Cs3g12000|Cs7g25670|Cs8g16440|Cs8g15520|orange1.1t00850|Cs3g18940
GO:1901360	BP	organic cyclic compound metabolic process	0.2393	0.895	0.231	1901360	14	4069	0.000123184	0.000974763	Cs3g24450|Cs9g05070|Cs6g11800|Cs7g25670|Cs1g19500|Cs3g24010|orange1.1t03122|Cs8g16440|Cs6g04120|orange1.1t04055|Cs1g21350|Cs7g15220|Cs3g18940|orange1.1t02555
GO:0010093	BP	specification of floral organ identity	0.0006	0.734	0.327	10093	2	13	0.000145229	0.00107885	orange1.1t04055|Cs6g04120
GO:0007154	BP	cell communication	0.097	0.938	0.081	7154	9	1811	0.000215305	0.001438	Cs6g11800|Cs3g27280|Cs2g26800|Cs6g18380|Cs7g25670|Cs8g16440|Cs7g02980|Cs2g06030|Cs3g18940
GO:0046777	BP	protein autophosphorylation	0.006	0.9	0.067	46777	3	121	0.000442382	0.0026174	Cs7g02980|Cs9g06390|Cs6g18380
GO:0040029	BP	regulation of gene expression, epigenetic	0.0069	0.848	0.33	40029	3	135	0.00060435	0.00333308	Cs1g19500|Cs3g12000|Cs8g15520
GO:0006950	BP	response to stress	0.1416	0.812	0.497	6950	11	3074	0.000639529	0.00347446	Cs3g24450|Cs9g17340|Cs1g19500|Cs2g26800|Cs5g06580|Cs3g27280|Cs3g12000|Cs8g15520|orange1.1t00850|Cs7g02980|Cs2g06030
GO:0072593	BP	reactive oxygen species metabolic process	0.0073	0.916	0.082	72593	3	148	0.000784874	0.00408135	Cs3g27280|Cs3g12000|Cs8g15520
GO:0071496	BP	cellular response to external stimulus	0.0071	0.836	0.473	71496	3	149	0.000800024	0.00413062	Cs3g27280|Cs2g06030|Cs2g26800
GO:0048563	BP	post-embryonic animal organ morphogenesis	0	0.805	0.369	48563	2	39	0.00111225	0.00539813	orange1.1t04055|Cs6g04120
GO:0009719	BP	response to endogenous stimulus	0.0736	0.827	0.427	9719	7	1536	0.0020358	0.00887464	Cs3g24450|Cs6g11800|Cs9g17340|orange1.1t00850|Cs7g25670|Cs8g16440|Cs3g18940
GO:0048046	CC	apoplast	0.0249	0.263	0	48046	5	450	0.000196523	0.00136555	Cs3g27280|Cs3g24010|Cs9g17340|Cs9g06390|Cs8g15520
GO:0035198	MF	miRNA binding	0.0003	0.862	0.028	35198	3	5	8.78e-08	1.25e-05	Cs7g25670|Cs8g16440|Cs6g11800
GO:1901363	MF	heterocyclic compound binding	0.3939	0.878	0.064	1901363	20	6049	2e-06	4.45e-05	Cs3g24450|Cs9g05070|Cs7g15220|Cs4g04300|Cs6g11800|Cs7g25670|Cs3g27280|Cs7g02980|Cs6g18380|Cs3g24010|Cs9g17340|orange1.1t03122|Cs8g16440|Cs6g04120|orange1.1t04055|Cs1g21350|Cs2g06030|Cs3g18940|orange1.1t02555|Cs9g06390
GO:0097159	MF	organic cyclic compound binding	0.3943	0.878	0.191	97159	20	6067	2.1e-06	4.45e-05	Cs3g24450|Cs9g05070|Cs7g15220|Cs4g04300|Cs6g11800|Cs7g25670|Cs3g27280|Cs7g02980|Cs6g18380|Cs3g24010|Cs9g17340|orange1.1t03122|Cs8g16440|Cs6g04120|orange1.1t04055|Cs1g21350|Cs2g06030|Cs3g18940|orange1.1t02555|Cs9g06390
GO:0004784	MF	superoxide dismutase activity	0.0004	0.696	0.328	4784	2	8	6.25e-05	0.00059845	Cs3g12000|Cs8g15520
GO:0016721	MF	oxidoreductase activity, acting on superoxide radicals as acceptor	0.0004	0.696	0.328	16721	2	8	6.25e-05	0.00059845	Cs3g12000|Cs8g15520
GO:0005488	MF	binding	0.6237	0.954	0	5488	23	9947	9.67e-05	0.000800068	Cs3g27280|Cs1g21350|Cs3g24450|Cs9g05070|orange1.1t03122|Cs8g15520|orange1.1t04055|orange1.1t02555|Cs4g04300|Cs6g11800|Cs6g18380|Cs3g24010|Cs3g12000|Cs8g16440|Cs7g02980|Cs2g06030|Cs3g18940|Cs9g06390|Cs9g17340|Cs6g16890|Cs7g25670|Cs6g04120|Cs7g15220
GO:0016209	MF	antioxidant activity	0.0105	0.88	0	16209	3	141	0.00068393	0.00368816	Cs3g27280|Cs3g12000|Cs8g15520
GO:0001071	MF	nucleic acid binding transcription factor activity	0.0842	0.889	0	1071	7	1540	0.00206607	0.00890001	Cs3g24450|Cs6g11800|Cs7g25670|Cs8g16440|Cs6g04120|orange1.1t04055|Cs3g18940
GO:0003700	MF	transcription factor activity, sequence-specific DNA binding	0.0842	0.889	0	3700	7	1539	0.00205847	0.00890001	Cs3g24450|Cs6g11800|Cs7g25670|Cs8g16440|Cs6g04120|orange1.1t04055|Cs3g18940

## Sheet: Pt2 vs Cj2 target gene
ID	Class	Description	Frequency	Uniqueness	Dispensability	Representative	Input number	Background number	P Value	Corrected P Value	Input
GO:0071310	BP	cellular response to organic substance	0.046	0.632	0	71310	9	884	2.16e-07	3.82e-05	Cs3g24450|Cs6g11800|Cs3g06390|Cs1g19500|Cs3g12000|Cs7g25670|Cs8g16440|Cs8g15520|Cs3g18940
GO:0044699	BP	single-organism process	0.4171	0.992	0	44699	22	8272	5.07e-07	6.92e-05	Cs3g06390|Cs1g19500|Cs2g26800|Cs3g24450|Cs9g05070|Cs3g27280|Cs8g15520|orange1.1t04055|Cs1g07400|Cs6g11800|orange1.1t01536|Cs5g06580|Cs6g18380|Cs3g12000|Cs8g16440|Cs7g02980|Cs2g06030|Cs3g18940|Cs9g06390|Cs9g17340|Cs7g25670|Cs6g04120
GO:0048829	BP	root cap development	0.0007	0.815	0	48829	3	13	5.85e-07	6.92e-05	Cs7g25670|Cs8g16440|Cs6g11800
GO:0050896	BP	response to stimulus	0.2594	0.989	0	50896	17	5369	4.1e-06	0.000193659	Cs3g24450|Cs9g17340|Cs6g11800|Cs3g06390|Cs1g19500|Cs2g26800|Cs5g06580|Cs6g18380|Cs3g27280|Cs3g12000|Cs7g25670|Cs8g16440|Cs8g15520|Cs7g02980|Cs2g06030|Cs3g18940|Cs9g07750
GO:0032501	BP	multicellular organismal process	0.1136	0.987	0	32501	12	2573	5.24e-06	0.000232408	Cs3g24450|Cs9g05070|Cs6g11800|Cs3g06390|Cs1g19500|orange1.1t01536|Cs9g17340|Cs7g25670|Cs8g16440|Cs6g04120|orange1.1t04055|Cs3g18940
GO:0032502	BP	developmental process	0.1269	0.988	0	32502	12	2860	1.56e-05	0.0004949	Cs3g24450|Cs9g05070|Cs6g11800|Cs3g06390|Cs1g19500|orange1.1t01536|Cs9g17340|Cs7g25670|Cs8g16440|Cs6g04120|orange1.1t04055|Cs3g18940
GO:0008152	BP	metabolic process	0.5609	0.994	0	8152	22	10118	2.2e-05	0.000649206	Cs3g06390|Cs1g19500|Cs3g24450|Cs9g05070|Cs3g27280|Cs8g15520|orange1.1t04055|Cs1g07400|Cs6g11800|orange1.1t01536|Cs5g06580|Cs6g18380|Cs3g12000|Cs8g16440|Cs7g02980|Cs2g06030|Cs3g18940|Cs9g07750|Cs9g06390|Cs9g17340|Cs7g25670|Cs6g04120
GO:0009987	BP	cellular process	0.5883	0.994	0	9987	22	10703	6.06e-05	0.00104759	Cs3g06390|Cs1g19500|Cs2g26800|Cs3g24450|Cs9g05070|Cs3g27280|Cs8g15520|orange1.1t04055|Cs6g11800|orange1.1t01536|Cs5g06580|Cs6g18380|Cs3g12000|Cs8g16440|Cs7g02980|Cs2g06030|Cs3g18940|Cs9g07750|Cs9g06390|Cs9g17340|Cs7g25670|Cs6g04120
GO:0051704	BP	multi-organism process	0.0336	0.986	0	51704	8	1441	9.27e-05	0.00136722	Cs3g24450|Cs3g06390|Cs1g19500|Cs9g17340|Cs3g12000|Cs6g04120|orange1.1t04055|Cs7g02980
GO:0065007	BP	biological regulation	0.2855	0.99	0	65007	15	5286	9.09e-05	0.00136722	Cs3g24450|Cs6g11800|Cs3g06390|Cs1g19500|Cs6g04120|Cs6g18380|Cs9g17340|Cs3g12000|Cs7g25670|Cs8g16440|Cs8g15520|orange1.1t04055|Cs7g02980|Cs2g06030|Cs3g18940
GO:0019953	BP	sexual reproduction	0.006	0.885	0	19953	3	103	0.00018922	0.00181561	orange1.1t04055|Cs3g06390|Cs6g04120
GO:0000003	BP	reproduction	0.0666	1	0	3	7	1499	0.000784751	0.00519325	Cs9g05070|Cs3g06390|Cs9g17340|orange1.1t01536|Cs8g16440|Cs6g04120|orange1.1t04055
GO:0023052	BP	signaling	0.0891	0.987	0	23052	7	1645	0.00135129	0.00709675	Cs6g11800|Cs3g06390|Cs6g18380|Cs7g25670|Cs8g16440|Cs7g02980|Cs3g18940
GO:0072593	BP	reactive oxygen species metabolic process	0.0073	0.917	0.055	72593	3	148	0.000534389	0.00386237	Cs3g27280|Cs3g12000|Cs8g15520
GO:0035194	BP	posttranscriptional gene silencing by RNA	0.0026	0.743	0.077	35194	3	51	2.52e-05	0.000688313	Cs1g19500|Cs3g12000|Cs8g15520
GO:0007154	BP	cell communication	0.097	0.931	0.081	7154	10	1811	9.89e-06	0.000389625	Cs6g11800|Cs3g06390|Cs3g27280|Cs2g26800|Cs6g18380|Cs7g25670|Cs8g16440|Cs7g02980|Cs2g06030|Cs3g18940
GO:0046777	BP	protein autophosphorylation	0.006	0.893	0.108	46777	3	121	0.000300323	0.00262875	Cs7g02980|Cs9g06390|Cs6g18380
GO:0044763	BP	single-organism cellular process	0.2303	0.844	0.138	44763	20	5701	3.13e-08	1.11e-05	Cs3g24450|Cs9g05070|Cs9g06390|Cs6g11800|Cs3g06390|Cs1g19500|orange1.1t01536|Cs6g04120|Cs2g26800|Cs6g18380|Cs3g27280|Cs3g12000|Cs7g25670|Cs9g17340|Cs8g16440|Cs8g15520|orange1.1t04055|Cs7g02980|Cs2g06030|Cs3g18940
GO:0044237	BP	cellular metabolic process	0.4646	0.863	0.196	44237	21	8226	3.01e-06	0.000163969	Cs3g24450|Cs9g05070|Cs9g06390|Cs6g11800|Cs3g06390|Cs1g19500|orange1.1t01536|Cs6g04120|Cs5g06580|Cs6g18380|Cs3g27280|Cs3g12000|Cs7g25670|Cs9g17340|Cs8g16440|Cs8g15520|orange1.1t04055|Cs7g02980|Cs2g06030|Cs3g18940|Cs9g07750
GO:0009058	BP	biosynthetic process	0.2443	0.914	0.233	9058	14	4942	0.000189499	0.00181561	Cs3g24450|Cs9g05070|Cs1g07400|Cs6g11800|Cs3g06390|Cs1g19500|Cs8g15520|Cs3g12000|Cs7g25670|Cs8g16440|Cs6g04120|orange1.1t04055|Cs3g18940|Cs9g07750
GO:0050789	BP	regulation of biological process	0.2433	0.829	0.244	50789	15	4585	1.61e-05	0.0004949	Cs3g24450|Cs6g11800|Cs3g06390|Cs1g19500|Cs6g04120|Cs6g18380|Cs9g17340|Cs3g12000|Cs7g25670|Cs8g16440|Cs8g15520|orange1.1t04055|Cs7g02980|Cs2g06030|Cs3g18940
GO:0044260	BP	cellular macromolecule metabolic process	0.3503	0.813	0.28	44260	17	5891	1.52e-05	0.0004949	Cs3g24450|Cs9g06390|Cs6g11800|Cs3g06390|Cs1g19500|orange1.1t01536|Cs6g04120|Cs5g06580|Cs6g18380|Cs3g12000|Cs7g25670|Cs8g16440|Cs8g15520|orange1.1t04055|Cs7g02980|Cs2g06030|Cs3g18940
GO:0048563	BP	post-embryonic animal organ morphogenesis	0	0.85	0.28	48563	2	39	0.000858735	0.00520379	orange1.1t04055|Cs6g04120
GO:0006979	BP	response to oxidative stress	0.0191	0.791	0.284	6979	4	424	0.00101057	0.00587292	Cs3g27280|Cs3g12000|Cs5g06580|Cs8g15520
GO:0044249	BP	cellular biosynthetic process	0.2284	0.795	0.325	44249	12	4561	0.00140097	0.0073036	Cs3g24450|Cs9g05070|Cs6g11800|Cs3g06390|Cs8g15520|Cs3g12000|Cs7g25670|Cs8g16440|Cs6g04120|orange1.1t04055|Cs3g18940|Cs9g07750
GO:0040029	BP	regulation of gene expression, epigenetic	0.0069	0.813	0.33	40029	3	135	0.000410901	0.0033486	Cs1g19500|Cs3g12000|Cs8g15520
GO:0007389	BP	pattern specification process	0.0074	0.808	0.331	7389	5	172	1.09e-06	8.63e-05	orange1.1t04055|Cs7g25670|Cs8g16440|Cs6g11800|Cs6g04120
GO:0071484	BP	cellular response to light intensity	0.0004	0.786	0.334	71484	2	10	7.04e-05	0.00113538	Cs3g12000|Cs8g15520
GO:0071704	BP	organic substance metabolic process	0.4927	0.899	0.344	71704	20	8884	5.89e-05	0.00104414	Cs3g24450|Cs9g05070|Cs1g07400|Cs9g06390|Cs6g11800|Cs3g06390|Cs1g19500|orange1.1t01536|Cs6g04120|Cs5g06580|Cs6g18380|Cs9g17340|Cs3g12000|Cs7g25670|Cs8g16440|Cs8g15520|orange1.1t04055|Cs7g02980|Cs2g06030|Cs3g18940
GO:0044238	BP	primary metabolic process	0.4677	0.9	0.346	44238	19	8149	7.09e-05	0.00113538	Cs3g24450|Cs9g05070|Cs1g07400|Cs9g06390|Cs6g11800|Cs3g06390|Cs1g19500|orange1.1t01536|Cs6g04120|Cs5g06580|Cs6g18380|Cs3g12000|Cs7g25670|Cs8g16440|Cs8g15520|orange1.1t04055|Cs7g02980|Cs2g06030|Cs3g18940
GO:0043170	BP	macromolecule metabolic process	0.3803	0.887	0.356	43170	17	6485	5.71e-05	0.0010379	Cs3g24450|Cs9g06390|Cs6g11800|Cs3g06390|Cs1g19500|orange1.1t01536|Cs6g04120|Cs5g06580|Cs6g18380|Cs3g12000|Cs7g25670|Cs8g16440|Cs8g15520|orange1.1t04055|Cs7g02980|Cs2g06030|Cs3g18940
GO:0010608	BP	posttranscriptional regulation of gene expression	0.0097	0.806	0.375	10608	3	187	0.00103991	0.00599428	Cs1g19500|Cs3g12000|Cs8g15520
GO:0051716	BP	cellular response to stimulus	0.1264	0.739	0.388	51716	14	2342	2.5e-08	1.11e-05	Cs3g24450|Cs6g11800|Cs3g06390|Cs1g19500|Cs2g26800|Cs6g18380|Cs3g27280|Cs3g12000|Cs7g25670|Cs8g16440|Cs8g15520|Cs7g02980|Cs2g06030|Cs3g18940
GO:0016036	BP	cellular response to phosphate starvation	0.0026	0.71	0.4	16036	3	58	3.64e-05	0.000880489	Cs3g27280|Cs2g06030|Cs2g26800
GO:0009605	BP	response to external stimulus	0.0637	0.789	0.414	9605	8	1390	7.21e-05	0.00113538	Cs3g24450|Cs9g17340|Cs1g19500|Cs2g26800|Cs3g27280|Cs3g12000|Cs7g02980|Cs2g06030
GO:0010093	BP	specification of floral organ identity	0.0006	0.77	0.426	10093	2	13	0.000111846	0.00136722	orange1.1t04055|Cs6g04120
GO:0009719	BP	response to endogenous stimulus	0.0736	0.786	0.427	9719	8	1536	0.000144235	0.00148733	Cs3g24450|Cs6g11800|Cs3g06390|Cs9g17340|Cs7g25670|Cs8g16440|Cs3g18940|Cs9g07750
GO:0010467	BP	gene expression	0.183	0.876	0.436	10467	11	3505	0.000555835	0.00386364	Cs3g24450|Cs6g11800|Cs3g06390|Cs1g19500|Cs8g15520|Cs3g12000|Cs7g25670|Cs8g16440|Cs6g04120|orange1.1t04055|Cs3g18940
GO:0071496	BP	cellular response to external stimulus	0.0071	0.8	0.473	71496	3	149	0.000544763	0.00386237	Cs3g27280|Cs2g06030|Cs2g26800
GO:0042221	BP	response to chemical	0.1243	0.771	0.481	42221	12	2467	3.38e-06	0.00017139	Cs3g24450|Cs9g17340|Cs6g11800|Cs3g06390|Cs1g19500|Cs3g27280|Cs3g12000|Cs7g25670|Cs8g16440|Cs8g15520|Cs3g18940|Cs9g07750
GO:0099402	BP	plant organ development	0.0376	0.75	0.495	99402	7	792	1.52e-05	0.0004949	Cs6g11800|orange1.1t01536|Cs7g25670|Cs8g16440|Cs6g04120|orange1.1t04055|Cs3g18940
GO:0006950	BP	response to stress	0.1416	0.767	0.497	6950	10	3074	0.000828972	0.00519325	Cs3g24450|Cs9g17340|Cs1g19500|Cs2g26800|Cs5g06580|Cs3g27280|Cs3g12000|Cs8g15520|Cs7g02980|Cs2g06030
GO:0009570	CC	chloroplast stroma	0.037	0.022	0	9570	5	628	0.000478347	0.00364675	Cs3g27280|Cs9g05070|Cs9g17340|Cs9g07750|Cs8g15520
GO:0048046	CC	apoplast	0.0249	0.263	0	48046	4	450	0.00125647	0.00685262	Cs3g27280|Cs9g17340|Cs9g06390|Cs8g15520
GO:0035198	MF	miRNA binding	0.0003	0.731	0	35198	3	5	5.89e-08	1.39e-05	Cs7g25670|Cs8g16440|Cs6g11800
GO:0004784	MF	superoxide dismutase activity	0.0004	0.733	0	4784	2	8	4.81e-05	0.00092153	Cs3g12000|Cs8g15520
GO:0001071	MF	nucleic acid binding transcription factor activity	0.0842	0.807	0	1071	8	1540	0.000146845	0.00148733	Cs3g24450|Cs6g11800|Cs3g06390|Cs7g25670|Cs8g16440|Cs6g04120|orange1.1t04055|Cs3g18940
GO:0003700	MF	transcription factor activity, sequence-specific DNA binding	0.0842	0.807	0	3700	8	1539	0.000146189	0.00148733	Cs3g24450|Cs6g11800|Cs3g06390|Cs7g25670|Cs8g16440|Cs6g04120|orange1.1t04055|Cs3g18940
GO:0016209	MF	antioxidant activity	0.0105	0.792	0	16209	3	141	0.000465308	0.00358591	Cs3g27280|Cs3g12000|Cs8g15520
GO:0005488	MF	binding	0.6237	0.918	0	5488	19	9947	0.00128177	0.00688463	Cs3g24450|Cs9g05070|Cs9g06390|Cs6g11800|Cs3g06390|Cs3g27280|Cs6g04120|Cs6g18380|Cs6g16890|Cs9g17340|Cs3g12000|Cs7g25670|Cs8g16440|Cs8g15520|orange1.1t04055|Cs7g02980|Cs2g06030|Cs3g18940|Cs9g07750
GO:0097159	MF	organic cyclic compound binding	0.3943	0.799	0.039	97159	16	6067	0.000108806	0.00136722	Cs3g24450|Cs9g05070|Cs9g06390|Cs6g11800|Cs3g06390|Cs3g27280|Cs6g18380|Cs9g17340|Cs7g25670|Cs8g16440|Cs6g04120|orange1.1t04055|Cs7g02980|Cs2g06030|Cs3g18940|Cs9g07750
GO:1901363	MF	heterocyclic compound binding	0.3939	0.799	0.191	1901363	16	6049	0.000104799	0.00136722	Cs3g24450|Cs9g05070|Cs9g06390|Cs6g11800|Cs3g06390|Cs3g27280|Cs6g18380|Cs9g17340|Cs7g25670|Cs8g16440|Cs6g04120|orange1.1t04055|Cs7g02980|Cs2g06030|Cs3g18940|Cs9g07750
GO:0003677	MF	DNA binding	0.1254	0.725	0.227	3677	8	2172	0.00145868	0.00744032	Cs3g24450|Cs6g11800|Cs3g06390|Cs7g25670|Cs8g16440|Cs6g04120|orange1.1t04055|Cs3g18940
GO:0016721	MF	oxidoreductase activity, acting on superoxide radicals as acceptor	0.0004	0.733	0.297	16721	2	8	4.81e-05	0.00092153	Cs3g12000|Cs8g15520

## Sheet: Pt3 vs Cj3 target gene
ID	Class	Description	Frequency	Uniqueness	Dispensability	Representative	Input number	Background number	P Value	Corrected P Value	Input
GO:0044699	BP	single-organism process	0.4171	0.992	0	44699	26	8272	1.13e-08	5.15e-06	Cs1g19500|Cs2g26800|Cs1g21350|Cs3g24450|Cs9g05070|Cs3g27280|orange1.1t03122|Cs8g15520|orange1.1t04055|orange1.1t02555|orange1.1t02254|Cs1g07400|Cs6g11800|Cs5g06580|Cs6g18380|Cs3g12000|Cs8g16440|Cs7g02980|Cs2g06030|Cs3g18940|Cs9g06390|Cs9g17340|orange1.1t00850|Cs7g25670|Cs6g04120|Cs7g15220
GO:0050896	BP	response to stimulus	0.2594	0.99	0	50896	20	5369	2.7e-07	1.48e-05	Cs3g24450|Cs9g17340|Cs7g02980|Cs4g04300|Cs6g11800|Cs7g25670|Cs1g19500|Cs2g26800|Cs5g06580|Cs6g18380|Cs3g27280|Cs3g12000|orange1.1t03122|Cs8g16440|Cs8g15520|orange1.1t00850|Cs1g21350|Cs2g06030|Cs3g18940|orange1.1t02555
GO:0065007	BP	biological regulation	0.2855	0.99	0	65007	20	5286	2.07e-07	1.48e-05	Cs3g24450|Cs7g15220|orange1.1t00850|Cs6g11800|Cs7g25670|Cs1g19500|Cs6g04120|Cs7g02980|Cs6g18380|Cs3g24010|Cs9g17340|Cs3g12000|orange1.1t03122|Cs8g16440|Cs8g15520|orange1.1t04055|Cs1g21350|Cs2g06030|Cs3g18940|orange1.1t02555
GO:0048364	BP	root development	0.0189	0.794	0	48364	7	399	4.46e-07	1.68e-05	Cs6g11800|Cs7g25670|orange1.1t03122|Cs8g16440|Cs1g21350|Cs7g15220|Cs3g18940
GO:0032501	BP	multicellular organismal process	0.1136	0.988	0	32501	14	2573	5.98e-07	1.89e-05	Cs3g24450|Cs9g05070|Cs6g11800|Cs7g25670|Cs1g19500|Cs9g17340|orange1.1t03122|Cs8g16440|Cs6g04120|orange1.1t04055|Cs1g21350|Cs7g15220|Cs3g18940|orange1.1t02555
GO:0032502	BP	developmental process	0.1269	0.988	0	32502	14	2860	2.14e-06	4.45e-05	Cs3g24450|Cs9g05070|Cs6g11800|Cs7g25670|Cs1g19500|Cs9g17340|orange1.1t03122|Cs8g16440|Cs6g04120|orange1.1t04055|Cs1g21350|Cs7g15220|Cs3g18940|orange1.1t02555
GO:0051704	BP	multi-organism process	0.0336	0.987	0	51704	10	1441	4.92e-06	8.95e-05	Cs3g24450|Cs4g04300|Cs1g19500|Cs9g17340|Cs3g12000|orange1.1t03122|Cs6g04120|orange1.1t04055|Cs1g21350|Cs7g02980
GO:0008152	BP	metabolic process	0.5609	0.994	0	8152	25	10118	6.21e-06	0.000106115	Cs1g19500|Cs1g21350|Cs3g24450|Cs9g05070|Cs3g27280|orange1.1t03122|Cs8g15520|orange1.1t04055|orange1.1t02555|Cs1g07400|Cs6g11800|Cs5g06580|Cs6g18380|Cs3g24010|Cs3g12000|Cs8g16440|Cs7g02980|Cs2g06030|Cs3g18940|Cs9g06390|Cs9g17340|orange1.1t00850|Cs7g25670|Cs6g04120|Cs7g15220
GO:0009987	BP	cellular process	0.5883	0.994	0	9987	25	10703	1.96e-05	0.000290961	Cs1g19500|Cs2g26800|Cs1g21350|Cs3g24450|Cs9g05070|Cs3g27280|orange1.1t03122|Cs8g15520|orange1.1t04055|orange1.1t02555|Cs6g11800|Cs5g06580|Cs6g18380|Cs3g24010|Cs3g12000|Cs8g16440|Cs7g02980|Cs2g06030|Cs3g18940|Cs9g06390|Cs9g17340|orange1.1t00850|Cs7g25670|Cs6g04120|Cs7g15220
GO:0071470	BP	cellular response to osmotic stress	0.0021	0.759	0	71470	2	39	0.00111225	0.00539813	Cs3g12000|Cs8g15520
GO:0072593	BP	reactive oxygen species metabolic process	0.0073	0.9	0.039	72593	3	148	0.000784874	0.00408135	Cs3g27280|Cs3g12000|Cs8g15520
GO:0007154	BP	cell communication	0.097	0.921	0.06	7154	9	1811	0.000215305	0.001438	Cs6g11800|Cs3g27280|Cs2g26800|Cs6g18380|Cs7g25670|Cs8g16440|Cs7g02980|Cs2g06030|Cs3g18940
GO:0035194	BP	posttranscriptional gene silencing by RNA	0.0026	0.719	0.103	35194	3	51	3.75e-05	0.000447114	Cs1g19500|Cs3g12000|Cs8g15520
GO:0046777	BP	protein autophosphorylation	0.006	0.871	0.108	46777	3	121	0.000442382	0.0026174	Cs7g02980|Cs9g06390|Cs6g18380
GO:0046688	BP	response to copper ion	0.0007	0.809	0.149	46688	2	13	0.000145229	0.00107885	Cs3g12000|Cs8g15520
GO:0044763	BP	single-organism cellular process	0.2303	0.851	0.187	44763	19	5701	4.15e-06	7.75e-05	Cs3g24450|Cs9g05070|Cs9g06390|Cs6g11800|Cs1g19500|Cs6g04120|Cs2g26800|Cs6g18380|orange1.1t00850|Cs3g27280|Cs3g12000|Cs7g25670|Cs9g17340|Cs8g16440|Cs8g15520|orange1.1t04055|Cs7g02980|Cs2g06030|Cs3g18940
GO:0044260	BP	cellular macromolecule metabolic process	0.3503	0.763	0.195	44260	20	5891	1.29e-06	3.48e-05	Cs3g24450|Cs7g15220|Cs9g06390|Cs6g11800|Cs7g25670|Cs1g19500|Cs6g04120|Cs5g06580|Cs6g18380|Cs3g24010|Cs7g02980|Cs3g12000|orange1.1t03122|Cs8g16440|Cs8g15520|orange1.1t04055|Cs1g21350|Cs2g06030|Cs3g18940|orange1.1t02555
GO:0009058	BP	biosynthetic process	0.2443	0.885	0.207	9058	18	4942	2.54e-06	5e-05	Cs3g24450|Cs9g05070|Cs1g07400|Cs6g11800|Cs7g25670|Cs1g19500|Cs6g04120|Cs3g24010|orange1.1t00850|Cs3g12000|orange1.1t03122|Cs8g16440|Cs8g15520|orange1.1t04055|Cs1g21350|Cs7g15220|Cs3g18940|orange1.1t02555
GO:0006807	BP	nitrogen compound metabolic process	0.273	0.881	0.216	6807	16	4806	4.38e-05	0.000490904	Cs3g24450|Cs9g05070|Cs6g11800|Cs7g25670|Cs1g19500|Cs6g04120|Cs3g24010|Cs3g12000|orange1.1t03122|Cs8g16440|Cs8g15520|orange1.1t04055|Cs1g21350|Cs7g15220|Cs3g18940|orange1.1t02555
GO:0051707	BP	response to other organism	0.0497	0.763	0.218	51707	8	1088	3.54e-05	0.000444702	Cs3g24450|Cs4g04300|Cs1g19500|Cs9g17340|Cs3g12000|orange1.1t03122|Cs1g21350|Cs7g02980
GO:0048519	BP	negative regulation of biological process	0.0372	0.852	0.232	48519	5	663	0.00112599	0.00542859	Cs1g19500|Cs3g24010|Cs3g12000|Cs7g15220|Cs8g15520
GO:0044237	BP	cellular metabolic process	0.4646	0.832	0.28	44237	24	8226	5.1e-07	1.77e-05	Cs1g19500|Cs1g21350|Cs3g24450|Cs9g05070|Cs3g27280|orange1.1t03122|Cs8g15520|orange1.1t04055|orange1.1t02555|Cs6g11800|Cs5g06580|Cs6g18380|Cs3g24010|Cs3g12000|Cs8g16440|Cs7g02980|Cs2g06030|Cs3g18940|Cs9g06390|Cs9g17340|orange1.1t00850|Cs7g25670|Cs6g04120|Cs7g15220
GO:1901360	BP	organic cyclic compound metabolic process	0.2393	0.862	0.29	1901360	14	4069	0.000123184	0.000974763	Cs3g24450|Cs9g05070|Cs6g11800|Cs7g25670|Cs1g19500|Cs3g24010|orange1.1t03122|Cs8g16440|Cs6g04120|orange1.1t04055|Cs1g21350|Cs7g15220|Cs3g18940|orange1.1t02555
GO:0046483	BP	heterocycle metabolic process	0.2297	0.828	0.326	46483	13	3818	0.000271227	0.00173204	Cs3g24450|Cs6g11800|Cs7g25670|Cs1g19500|Cs3g24010|orange1.1t03122|Cs8g16440|Cs6g04120|orange1.1t04055|Cs1g21350|Cs7g15220|Cs3g18940|orange1.1t02555
GO:0006725	BP	cellular aromatic compound metabolic process	0.2348	0.827	0.329	6725	14	3969	9.36e-05	0.000783548	Cs3g24450|Cs9g05070|Cs6g11800|Cs7g25670|Cs1g19500|Cs3g24010|orange1.1t03122|Cs8g16440|Cs6g04120|orange1.1t04055|Cs1g21350|Cs7g15220|Cs3g18940|orange1.1t02555
GO:0040029	BP	regulation of gene expression, epigenetic	0.0069	0.787	0.33	40029	3	135	0.00060435	0.00333308	Cs1g19500|Cs3g12000|Cs8g15520
GO:0006979	BP	response to oxidative stress	0.0191	0.81	0.331	6979	4	424	0.00165697	0.00740045	Cs3g27280|Cs3g12000|Cs5g06580|Cs8g15520
GO:0034641	BP	cellular nitrogen compound metabolic process	0.254	0.763	0.339	34641	15	4416	7.04e-05	0.000648988	Cs3g24450|Cs6g11800|Cs7g25670|Cs1g19500|Cs6g04120|Cs3g24010|Cs3g12000|orange1.1t03122|Cs8g16440|Cs8g15520|orange1.1t04055|Cs1g21350|Cs7g15220|Cs3g18940|orange1.1t02555
GO:0071704	BP	organic substance metabolic process	0.4927	0.861	0.344	71704	24	8884	2.41e-06	4.87e-05	Cs1g19500|Cs1g21350|Cs3g24450|Cs9g05070|orange1.1t03122|Cs8g15520|orange1.1t04055|orange1.1t02555|Cs1g07400|Cs6g11800|Cs5g06580|Cs6g18380|Cs3g24010|Cs3g12000|Cs8g16440|Cs7g02980|Cs2g06030|Cs3g18940|Cs9g06390|Cs9g17340|orange1.1t00850|Cs7g25670|Cs6g04120|Cs7g15220
GO:0044238	BP	primary metabolic process	0.4677	0.863	0.346	44238	22	8149	1.25e-05	0.000193832	Cs1g19500|Cs1g21350|Cs3g24450|Cs9g05070|orange1.1t03122|Cs8g15520|orange1.1t04055|orange1.1t02555|Cs1g07400|Cs6g11800|Cs5g06580|Cs6g18380|Cs3g24010|Cs3g12000|Cs8g16440|Cs7g02980|Cs2g06030|Cs3g18940|Cs9g06390|Cs7g25670|Cs6g04120|Cs7g15220
GO:0009605	BP	response to external stimulus	0.0637	0.807	0.347	9605	11	1390	3.96e-07	1.6e-05	Cs3g24450|Cs9g17340|Cs4g04300|Cs1g19500|Cs2g26800|Cs3g27280|Cs3g12000|orange1.1t03122|Cs1g21350|Cs2g06030|Cs7g02980
GO:0009607	BP	response to biotic stimulus	0.0516	0.812	0.349	9607	8	1126	4.51e-05	0.000497741	Cs3g24450|Cs4g04300|Cs1g19500|Cs9g17340|Cs3g12000|orange1.1t03122|Cs1g21350|Cs7g02980
GO:0043170	BP	macromolecule metabolic process	0.3803	0.845	0.356	43170	20	6485	6.27e-06	0.000106115	Cs3g24450|Cs7g15220|Cs9g06390|Cs6g11800|Cs7g25670|Cs1g19500|Cs6g04120|Cs5g06580|Cs6g18380|Cs3g24010|Cs7g02980|Cs3g12000|orange1.1t03122|Cs8g16440|Cs8g15520|orange1.1t04055|Cs1g21350|Cs2g06030|Cs3g18940|orange1.1t02555
GO:0010608	BP	posttranscriptional regulation of gene expression	0.0097	0.778	0.375	10608	3	187	0.00152095	0.00688216	Cs1g19500|Cs3g12000|Cs8g15520
GO:0050789	BP	regulation of biological process	0.2433	0.827	0.381	50789	20	4585	1.77e-08	5.15e-06	Cs3g24450|Cs7g15220|orange1.1t00850|Cs6g11800|Cs7g25670|Cs1g19500|Cs6g04120|Cs7g02980|Cs6g18380|Cs3g24010|Cs9g17340|Cs3g12000|orange1.1t03122|Cs8g16440|Cs8g15520|orange1.1t04055|Cs1g21350|Cs2g06030|Cs3g18940|orange1.1t02555
GO:0071310	BP	cellular response to organic substance	0.046	0.664	0.39	71310	8	884	8.02e-06	0.000129808	Cs3g24450|Cs6g11800|Cs1g19500|Cs3g12000|Cs7g25670|Cs8g16440|Cs8g15520|Cs3g18940
GO:0051716	BP	cellular response to stimulus	0.1264	0.744	0.414	51716	13	2342	1.44e-06	3.74e-05	Cs3g24450|Cs6g11800|Cs1g19500|Cs2g26800|Cs6g18380|Cs3g27280|Cs3g12000|Cs7g25670|Cs8g16440|Cs8g15520|Cs7g02980|Cs2g06030|Cs3g18940
GO:0048646	BP	anatomical structure formation involved in morphogenesis	0.0076	0.856	0.427	48646	3	162	0.00101415	0.00512711	orange1.1t04055|Cs3g18940|Cs6g04120
GO:0009719	BP	response to endogenous stimulus	0.0736	0.804	0.427	9719	7	1536	0.0020358	0.00887464	Cs3g24450|Cs6g11800|Cs9g17340|orange1.1t00850|Cs7g25670|Cs8g16440|Cs3g18940
GO:0048563	BP	post-embryonic animal organ morphogenesis	0	0.876	0.433	48563	2	39	0.00111225	0.00539813	orange1.1t04055|Cs6g04120
GO:0010467	BP	gene expression	0.183	0.834	0.436	10467	14	3505	2.31e-05	0.000323509	Cs3g24450|Cs6g11800|Cs7g25670|Cs1g19500|Cs6g04120|Cs3g12000|orange1.1t03122|Cs8g16440|Cs8g15520|orange1.1t04055|Cs1g21350|Cs7g15220|Cs3g18940|orange1.1t02555
GO:0007389	BP	pattern specification process	0.0074	0.844	0.457	7389	5	172	2.14e-06	4.45e-05	orange1.1t04055|Cs7g25670|Cs8g16440|Cs6g11800|Cs6g04120
GO:0042221	BP	response to chemical	0.1243	0.791	0.481	42221	11	2467	9.26e-05	0.000783548	Cs3g24450|Cs9g17340|Cs6g11800|Cs1g19500|Cs3g27280|Cs3g12000|Cs7g25670|Cs8g16440|Cs8g15520|orange1.1t00850|Cs3g18940
GO:0006950	BP	response to stress	0.1416	0.787	0.497	6950	11	3074	0.000639529	0.00347446	Cs3g24450|Cs9g17340|Cs1g19500|Cs2g26800|Cs5g06580|Cs3g27280|Cs3g12000|Cs8g15520|orange1.1t00850|Cs7g02980|Cs2g06030
GO:0048046	CC	apoplast	0.0249	1	0	48046	5	450	0.000196523	0.00136555	Cs3g27280|Cs3g24010|Cs9g17340|Cs9g06390|Cs8g15520
GO:0035198	MF	miRNA binding	0.0003	0.792	0	35198	3	5	8.78e-08	1.25e-05	Cs7g25670|Cs8g16440|Cs6g11800
GO:0004784	MF	superoxide dismutase activity	0.0004	0.895	0	4784	2	8	6.25e-05	0.00059845	Cs3g12000|Cs8g15520
GO:0005488	MF	binding	0.6237	0.969	0	5488	23	9947	9.67e-05	0.000800068	Cs3g27280|Cs1g21350|Cs3g24450|Cs9g05070|orange1.1t03122|Cs8g15520|orange1.1t04055|orange1.1t02555|Cs4g04300|Cs6g11800|Cs6g18380|Cs3g24010|Cs3g12000|Cs8g16440|Cs7g02980|Cs2g06030|Cs3g18940|Cs9g06390|Cs9g17340|Cs6g16890|Cs7g25670|Cs6g04120|Cs7g15220
GO:0016209	MF	antioxidant activity	0.0105	0.919	0	16209	3	141	0.00068393	0.00368816	Cs3g27280|Cs3g12000|Cs8g15520
GO:0001071	MF	nucleic acid binding transcription factor activity	0.0842	0.925	0	1071	7	1540	0.00206607	0.00890001	Cs3g24450|Cs6g11800|Cs7g25670|Cs8g16440|Cs6g04120|orange1.1t04055|Cs3g18940
GO:0003700	MF	transcription factor activity, sequence-specific DNA binding	0.0842	0.925	0	3700	7	1539	0.00205847	0.00890001	Cs3g24450|Cs6g11800|Cs7g25670|Cs8g16440|Cs6g04120|orange1.1t04055|Cs3g18940
GO:0019904	MF	protein domain specific binding	0.0046	0.851	0.026	19904	2	16	0.000211144	0.00143657	Cs1g21350|orange1.1t03122
GO:0097159	MF	organic cyclic compound binding	0.3943	0.784	0.056	97159	20	6067	2.1e-06	4.45e-05	Cs3g24450|Cs9g05070|Cs7g15220|Cs4g04300|Cs6g11800|Cs7g25670|Cs3g27280|Cs7g02980|Cs6g18380|Cs3g24010|Cs9g17340|orange1.1t03122|Cs8g16440|Cs6g04120|orange1.1t04055|Cs1g21350|Cs2g06030|Cs3g18940|orange1.1t02555|Cs9g06390
GO:0005524	MF	ATP binding	0.1227	0.31	0.117	5524	10	1986	7.8e-05	0.000694016	Cs7g15220|Cs4g04300|Cs9g17340|Cs6g18380|orange1.1t03122|Cs1g21350|Cs2g06030|Cs7g02980|orange1.1t02555|Cs9g06390
GO:0097367	MF	carbohydrate derivative binding	0.1465	0.805	0.125	97367	10	2383	0.000348747	0.00211573	Cs7g15220|Cs4g04300|Cs9g17340|Cs6g18380|orange1.1t03122|Cs1g21350|Cs2g06030|Cs7g02980|orange1.1t02555|Cs9g06390
GO:0036094	MF	small molecule binding	0.1658	0.802	0.13	36094	11	3020	0.00054968	0.00307821	Cs9g05070|Cs7g15220|Cs4g04300|Cs9g17340|Cs6g18380|orange1.1t03122|Cs1g21350|Cs2g06030|Cs7g02980|orange1.1t02555|Cs9g06390
GO:1901363	MF	heterocyclic compound binding	0.3939	0.784	0.191	1901363	20	6049	2e-06	4.45e-05	Cs3g24450|Cs9g05070|Cs7g15220|Cs4g04300|Cs6g11800|Cs7g25670|Cs3g27280|Cs7g02980|Cs6g18380|Cs3g24010|Cs9g17340|orange1.1t03122|Cs8g16440|Cs6g04120|orange1.1t04055|Cs1g21350|Cs2g06030|Cs3g18940|orange1.1t02555|Cs9g06390
GO:1901265	MF	nucleoside phosphate binding	0.1594	0.626	0.287	1901265	11	2966	0.000470771	0.00271519	Cs9g05070|Cs7g15220|Cs4g04300|Cs9g17340|Cs6g18380|orange1.1t03122|Cs1g21350|Cs2g06030|Cs7g02980|orange1.1t02555|Cs9g06390
GO:0016721	MF	oxidoreductase activity, acting on superoxide radicals as acceptor	0.0004	0.895	0.297	16721	2	8	6.25e-05	0.00059845	Cs3g12000|Cs8g15520
