# Supplementary material for: Genome-wide comprehensive analysis of transcriptomes and small RNAs offers insights into the molecular mechanism of alkaline stress tolerance in a citrus rootstock
Source: Hortic Res. 2019 Mar 1;6:33. doi: 10.1038/s41438-018-0116-0 (PMC6395741; doi:10.1038/s41438-018-0116-0)
Supplement: Supplementary file 24 — Table S13 [file 41438_2018_116_MOESM24_ESM.xlsx]

## Sheet: Cj_Pt_Phas_a
miRNA	PHAS Gene	Annotation	Start postition	End position	CjR1				Cj1R2				Cj1R3				Cj2R1				Cj2R2				Cj2R3				Cj3R1				Cj3R2				Cj3R3				Pt1R1				Pt1R2				Pt1R3
					NO. of sequences	NO. of phased sequences	p-value		NO. of sequences	NO. of phased sequences	p-value		NO. of sequences	NO. of phased sequences	p-value		NO. of sequences	NO. of phased sequences	p-value		NO. of sequences	NO. of phased sequences	p-value		NO. of sequences	NO. of phased sequences	p-value		NO. of sequences	NO. of phased sequences	p-value		NO. of sequences	NO. of phased sequences	p-value		NO. of sequences	NO. of phased sequences	p-value		NO. of sequences	NO. of phased sequences	p-value		NO. of sequences	NO. of phased sequences	p-value		NO. of sequences
csi-miR1515	Cs6g03500	DICER-LIKE 2 (DCL2)	3222	3473	41	12	7.99e-09		42	13	5.48e-10		35	12	9.5e-10		-	-	-		-	-	-		-	-	-		32	11	6.6e-09		36	13	5.52e-11		45	13	1.49e-09		-	-	-		-	-	-		-
csi-miR1515	Cs6g03520	DICER-LIKE 2 (DCL2)	3156	3407	45	14	6.58e-11		46	13	2.04e-09		45	15	2.3e-12		37	14	2.73e-12		56	15	9.34e-11		61	16	1.63e-11		41	14	1.48e-11		36	13	5.52e-11		45	14	6.58e-11		-	-	-		-	-	-		-
csi-miR393a	Cs2g14270	TIR/AFB auxin receptor proteins	2491	2742	5	5	1.2e-07		5	5	1.2e-07		6	5	6.98e-07		6	6	4.21e-09		6	6	4.21e-09		6	5	6.98e-07		9	7	4.73e-09		6	5	6.98e-07		9	8	3.75e-11		12	9	2.51e-11		13	8	4.83e-09		14
csi-miR393a	Cs5g32500	TIR/AFB auxin receptor proteins	1898	2149	-	-	-		-	-	-		-	-	-		-	-	-		-	-	-		-	-	-		-	-	-		-	-	-		-	-	-		13	7	2.02e-07		15	9	5.31e-10		14
csi-miR482a-3p	Cs1g15550	Disease resistance protein	719	970	-	-	-		-	-	-		-	-	-		22	13	1.51e-14		26	12	1.31e-11		27	12	2.31e-11		21	11	2.28e-11		25	10	7.57e-09		30	13	3.17e-12		-	-	-		-	-	-		-
csi-miR482a-3p|csi-miRN48	Cs1g01140	Disease resistance protein	643	894	19	8	2.43e-07		19	11	5.09e-12		20	10	4.8e-10		11	8	6.53e-10		16	11	3.13e-13		13	9	7.96e-11		12	10	2.06e-13		16	9	1.18e-09		17	10	5.41e-11		10	7	1.53e-08		8	6	1.11e-07		7
csi-miR482a-3p|csi-miRN48	Cs1g09350	Disease resistance protein	580	831	16	10	2.28e-11		27	10	1.87e-08		15	9	5.31e-10		-	-	-		-	-	-		-	-	-		-	-	-		-	-	-		-	-	-		-	-	-		-	-	-		-
csi-miR482a-3p|csi-miRN48	Cs3g12760	Disease resistance protein	1037	1288	-	-	-		-	-	-		-	-	-		9	6	3.24e-07		12	7	9.57e-08		12	7	9.57e-08		-	-	-		-	-	-		-	-	-		-	-	-		-	-	-		-
csi-miR482a-3p|csi-miRN48	Cs3g12810	Disease resistance protein	49	300	39	15	1.82e-13		34	17	3.01e-18		30	15	1.27e-15		30	16	1.66e-17		28	15	3.14e-16		32	15	4.5e-15		33	17	1.52e-18		32	15	4.5e-15		38	14	4.25e-12		20	12	1.91e-13		24	12	3.81e-12		33
csi-miR482a-3p|csi-miRN48	Cs3g12850	Disease resistance protein	547	798	-	-	-		-	-	-		-	-	-		11	6	1.68e-06		9	5	1.34e-05		12	6	3.27e-06		7	5	2.37e-06		13	8	4.83e-09		11	6	1.68e-06		-	-	-		-	-	-		-
csi-miR482a-3p|csi-miRN48	Cs5g19430	Disease resistance protein	697	948	24	11	1.51e-10		24	9	1.11e-07		23	11	8.37e-11		21	9	2.69e-08		25	12	7.18e-12		28	13	1.03e-12		21	12	4.38e-13		23	10	2.78e-09		26	12	1.31e-11		18	9	4.79e-09		21	9	2.69e-08		16
csi-miR482a-3p|csi-miRN48	Cs5g19440	Disease resistance protein	364	615	23	12	1.94e-12		25	11	2.65e-10		18	9	4.79e-09		-	-	-		-	-	-		-	-	-		17	10	5.41e-11		16	9	1.18e-09		18	9	4.79e-09		-	-	-		-	-	-		-
csi-miR482a-3p|csi-miRN48	Cs5g19920	Disease resistance protein	1388	1639	23	8	1.42e-06		26	7	5.38e-05		28	8	7.86e-06		33	12	4.2e-10		43	11	2.32e-07		51	12	1.31e-07		42	13	5.48e-10		35	11	2e-08		44	11	3.02e-07		-	-	-		-	-	-		-
csi-miR482a-3p|csi-miRN48	Cs5g22030	Disease resistance protein	546	797	-	-	-		-	-	-		-	-	-		-	-	-		-	-	-		-	-	-		3	3	8.2e-05		7	5	2.37e-06		6	5	6.98e-07		-	-	-		-	-	-		-
csi-miR482a-3p|csi-miRN48	Cs6g06810	Disease resistance protein	582	833	11	8	6.53e-10		15	8	2.29e-08		13	9	7.96e-11		12	8	1.91e-09		14	8	1.1e-08		14	9	2.18e-10		15	10	8.74e-12		12	9	2.51e-11		14	8	1.1e-08		8	6	1.11e-07		8	5	6.14e-06		8
csi-miR482a-3p|csi-miRN48	Cs8g10560	Disease resistance protein	694	945	47	14	1.31e-10		44	15	1.56e-12		44	16	4.08e-14		40	15	2.87e-13		42	16	1.67e-14		57	17	1.46e-13		38	14	4.25e-12		41	13	3.85e-10		45	16	6.27e-14		-	-	-		-	-	-		-
csi-miR482a-3p|csi-miRN48	orange1.1t01829	Disease resistance protein	1041	1292	-	-	-		-	-	-		-	-	-		20	10	4.8e-10		29	11	1.89e-09		29	12	6.64e-11		26	8	4.17e-06		20	8	3.94e-07		33	11	9.69e-09		50	12	1.03e-07		55	13	2.47e-08		48
csi-miR482a-3p|csi-miRN48	orange1.1t03734	Disease resistance protein	753	1004	-	-	-		-	-	-		-	-	-		-	-	-		-	-	-		-	-	-		-	-	-		-	-	-		-	-	-		43	9	2.97e-05		43	10	2.91e-06		43
csi-miR482a-3p|csi-miRN48	orange1.1t04537	Disease resistance protein	890	1141	-	-	-		-	-	-		-	-	-		-	-	-		-	-	-		-	-	-		-	-	-		-	-	-		-	-	-		-	-	-		-	-	-		-
csi-miR482a-3p|csi-miRN48	orange1.1t05262	Disease resistance protein	794	1045	-	-	-		-	-	-		-	-	-		-	-	-		-	-	-		-	-	-		-	-	-		-	-	-		-	-	-		42	10	2.29e-06		45	11	3.91e-07		42
csi-miR482b	Cs1g13430	Disease resistance protein	1036	1287	-	-	-		-	-	-		-	-	-		-	-	-		-	-	-		-	-	-		63	13	1.54e-07		58	14	3.25e-09		81	13	3.92e-06		-	-	-		-	-	-		-
csi-miR482b	Cs2g18470	Disease resistance protein	869	1120	20	12	1.91e-13		24	12	3.81e-12		19	12	7.8e-14		13	8	4.83e-09		12	11	9.34e-16		21	12	4.38e-13		-	-	-		-	-	-		-	-	-		-	-	-		-	-	-		-
csi-miR482b	Cs2g18480	Disease resistance protein	1327	1578	9	6	3.24e-07		12	7	9.57e-08		10	8	1.83e-10		7	5	2.37e-06		6	6	4.21e-09		10	7	1.53e-08		8	7	1.08e-09		7	6	2.86e-08		12	7	9.57e-08		-	-	-		-	-	-		-
csi-miR482b	Cs3g04930	Disease resistance protein	741	992	-	-	-		-	-	-		-	-	-		37	11	3.93e-08		48	13	3.72e-09		51	13	8.71e-09		-	-	-		-	-	-		-	-	-		-	-	-		-	-	-		-
csi-miR482c	Cs1g08080	Disease resistance protein	780	1031	35	16	4.4e-16		40	17	1.09e-16		40	16	6.44e-15		60	14	5.39e-09		68	14	3.36e-08		80	14	3.36e-07		57	15	1.25e-10		62	16	2.18e-11		65	15	1.05e-09		-	-	-		-	-	-		-
csi-miR482c	Cs9g06846	Disease resistance protein	201	452	-	-	-		-	-	-		-	-	-		-	-	-		-	-	-		-	-	-		-	-	-		-	-	-		-	-	-		-	-	-		-	-	-		-
csi-miRN48	orange1.1t04079	Disease resistance protein	556	807	10	7	1.53e-08		12	7	9.57e-08		16	8	4.47e-08		-	-	-		-	-	-		-	-	-		-	-	-		-	-	-		-	-	-		11	6	1.68e-06		12	7	9.57e-08		8
csi-miRN48	orange1.1t04084	Disease resistance protein	682	933	-	-	-		-	-	-		-	-	-		-	-	-		-	-	-		-	-	-		-	-	-		-	-	-		-	-	-		-	-	-		-	-	-		-
[truncated: 20 more columns]
