# Supplementary material for: Genome-wide comprehensive analysis of transcriptomes and small RNAs offers insights into the molecular mechanism of alkaline stress tolerance in a citrus rootstock
Source: Hortic Res. 2019 Mar 1;6:33. doi: 10.1038/s41438-018-0116-0 (PMC6395741; doi:10.1038/s41438-018-0116-0)
Supplement: Supplementary file 25 — Table S14 [file 41438_2018_116_MOESM25_ESM.xlsx]

## Sheet: Sheet1
Table S14 Primers used in miRNA stem-loop RT-PCR and mRNA qRT-PCR.
Gene ID	Primer sequence (5' - 3')		miRNA	Sequence (5' - 3')	Type
Cs3g18940(ARF17)	F:CCCGGATGATGATGGTAGTAAAG		csi-miRN43	GTCGTATCCAGTGCAGGGTCCGAGGTATTCGCACTGGATACGACAAGCAT	RT primer
	R:TGTTCAGCAGTTCTGTGTAAGT			AATGCCTGGCTCCCTGT	Forward primer
Cs6g11800(ARF10)	F:GGCATGCTCACTATGGTCTATC		csi-miRN45	GTCGTATCCAGTGCAGGGTCCGAGGTATTCGCACTGGATACGACCGGCAT	RT primer
	R:GGTTTAGCAGCACGATCAAATG			ATTGCCTGGCTCCCTGT	Forward primer
Cs8g16440(ARF10)	F:GAAGAGAACAAGATGGCGAGAA		csi-miR397	GTCGTATCCAGTGCAGGGTCCGAGGTATTCGCACTGGATACGACCATCAA	RT primer
	R:GGCTTCACTCTTCCTCCATTAC			CGGTCATTGAGTGCAGCG	Forward primer
Cs7g25670(ARF10)	F:GTGGTGTTCTGGGATGAGATT		csi-miR398	GTCGTATCCAGTGCAGGGTCCGAGGTATTCGCACTGGATACGACAAGGGG	RT primer
	R:GCAACCTGAACAGAAGAAATGG			AGCCTGTGTTCTCAGGTCA	Forward primer
Cs6g06880(LAC17)	F:CAGTTGGCCTTGGAACAAAC		Universal	GTGCAGGGTCCGAGGT	Reverse primer
	R:GGCAGTGGATGGTAGAATGAA		U6	ACAGAGAAGATTAGCATGGCC	Forward primer
Cs6g06890(LAC17)	F:AACAGGAGCAGCACCAAATA			GACCAATTCTCGATTTGTGCG	Reverse primer
	R:CCAGGCTTCACCTTCAGTTTA
Cs6g06920(LAC17)	F:GCGCAATGAATCTTACCCTTTC
	R:CTGAAGAGCTTGGCTGATGATA
Cs6g07410(LAC7)	F:CTACCGGTGGAGGTCCTAATA
	R:GGTCTTCCCTTTCTCCACTTC
Cs7g31620(LAC22)	F:GCCATTGTCATCTTGCCTAAAC
	R:CAACATCAGCTTTCCACCATTC
Cs8g19850(LAC4)	F:GTATCAGATGCTCACACCATCA
	R:GAGTCTCAGCATGTACGTCTTC
orange1.1t03059(P5CS1)	F:CCGCCAAAGGCTTAGATACA
	R:CCTTCCCATCAAGCTCATTCT
Cs3g12000(SOD1)	F:GGTGATGATGGTACTGCTACTT
	R:GACTACAACAGCCCTTCCAATA
Cs8g15520(SOD2)	F:CTGGATGGTCCAAACACAGTAG
	R:CTGCATTGCCAGTGGTTAGA
Cs3g27280(Catalase)	F:AAGCAGCCTGGAGAGAGATA
	R:TGACACGTGGGTCACATAAAG
CsActin	F: CCGACCGTATGAGCAAGGAAA
	R:TTCCTGTGGACAATGGATGGA
